# Supplementary material for: Intermediately synchronised brain states optimise trade-off between subject specificity and predictive capacity
Source: Commun Biol. 2023 Jul 10;6:705. doi: 10.1038/s42003-023-05073-w (PMC10333234; doi:10.1038/s42003-023-05073-w)
Supplement: Supplementary file 4 — Supplementary Data 1 [file 42003_2023_5073_MOESM4_ESM.xlsx]

## Sheet: HCP-YA_Individual_Bins
bin	mean_within_subjects	mean_between_subjects	differential_identifiability	REST1-REST2_identification_accuracy	REST2-REST1_identification_accuracy	i_bootstrap
Rank 1	0.6516009135816374	0.4518327346953587	19.976817888627878	0.6824742268041237	0.7175257731958763	0
Rank 2	0.7205727326784013	0.4993555833833108	22.121714929509046	0.8701030927835052	0.8948453608247423	0
Rank 3	0.7345762941096242	0.512725581029736	22.185071307988824	0.911340206185567	0.9216494845360824	0
Rank 4	0.740288805205711	0.5171280045781159	22.316080062759514	0.936082474226804	0.9422680412371134	0
Rank 5	0.7383417927027403	0.5166115964826604	22.173019622007985	0.954639175257732	0.9628865979381444	0
Rank 6	0.7384031127581948	0.5177054749930311	22.06976377651637	0.9670103092783504	0.9670103092783504	0
Rank 7	0.7332956595266906	0.5142396009363178	21.90560585903728	0.9670103092783504	0.9649484536082474	0
Rank 8	0.7318598676597422	0.5125343299181053	21.932553774163686	0.9752577319587628	0.979381443298969	0
Rank 9	0.7258321448483895	0.5099704522375971	21.586169261079245	0.9752577319587628	0.977319587628866	0
Rank 10	0.7195625035294875	0.5058385552732072	21.372394825628028	0.979381443298969	0.9876288659793816	0
Rank 11	0.7097467428660352	0.4989313574657799	21.081538540025534	0.9731958762886598	0.977319587628866	0
Rank 12	0.701213953037886	0.4935399466315907	20.767400640629536	0.981443298969072	0.9855670103092784	0
Rank 13	0.6899229031849581	0.4863296933249879	20.359320985997016	0.977319587628866	0.981443298969072	0
Rank 14	0.6766086540905197	0.4777456847918157	19.886296929870404	0.981443298969072	0.9896907216494846	0
Rank 15	0.661321338755685	0.4674297481546935	19.389159060099143	0.9896907216494846	0.9855670103092784	0
Rank 16	0.6394857526083003	0.4518661230965894	18.76196295117109	0.9855670103092784	0.9917525773195875	0
Rank 17	0.612820060526529	0.4347180715135389	17.810198901299014	0.9855670103092784	0.9876288659793816	0
Rank 18	0.5708345975108634	0.4056485460963611	16.518605141450227	0.9567010309278352	0.979381443298969	0
Rank 19	0.5057559181969022	0.3593078014624546	14.644811673444757	0.9072164948453608	0.9505154639175256	0
Rank 20	0.3929853146706664	0.2810978830946448	11.188743157602154	0.7195876288659794	0.7257731958762886	0
Rank 1	0.6532015038259148	0.4490889790780013	20.411252474791347	0.7154811715481172	0.7489539748953975	1
Rank 2	0.7203453276482552	0.4980668473500192	22.2278480298236	0.8828451882845189	0.901673640167364	1
Rank 3	0.7329506918746416	0.5097968902946367	22.315380158000487	0.9184100418410042	0.9309623430962344	1
Rank 4	0.7395701808881415	0.5142949244816375	22.527525640650403	0.9393305439330544	0.9497907949790796	1
Rank 5	0.7393518277727084	0.515120510018509	22.423131775419936	0.9644351464435148	0.9665271966527196	1
Rank 6	0.7371966318645481	0.5145770867774727	22.26195450870754	0.9644351464435148	0.9790794979079498	1
Rank 7	0.7334852491822371	0.5116738271003308	22.18114220819063	0.9644351464435148	0.9769874476987448	1
Rank 8	0.7300394292760783	0.5103537417631626	21.96856875129157	0.9769874476987448	0.9853556485355648	1
Rank 9	0.7248121877897316	0.5073812345485159	21.743095324121565	0.9790794979079498	0.9853556485355648	1
Rank 10	0.7170417558894512	0.5035719390387664	21.34698168506848	0.9790794979079498	0.9832635983263598	1
Rank 11	0.7087665920633519	0.4968912505944642	21.187534146888765	0.9748953974895398	0.9769874476987448	1
Rank 12	0.7011177179052492	0.492668660866052	20.844905703919725	0.9853556485355648	0.99163179916318	1
Rank 13	0.6887144934194592	0.4844982951802825	20.42161982391767	0.9832635983263598	0.9853556485355648	1
Rank 14	0.6751075733235753	0.4758527920567369	19.92547812668384	0.9748953974895398	0.98744769874477	1
Rank 15	0.6613226869081243	0.4661697976045637	19.51528893035606	0.9895397489539748	0.98744769874477	1
Rank 16	0.6389115659318811	0.4505401658886926	18.83714000431885	0.9832635983263598	0.9853556485355648	1
Rank 17	0.6140135216068207	0.4336891179325229	18.03244036742977	0.9790794979079498	0.9853556485355648	1
Rank 18	0.5709496305686705	0.4048097413369462	16.613988923172435	0.9518828451882844	0.9748953974895398	1
Rank 19	0.5057129833238903	0.3589118029859011	14.680118033798916	0.901673640167364	0.9456066945606696	1
Rank 20	0.3938194751046128	0.2811056455882695	11.271382951634337	0.7259414225941423	0.7426778242677824	1
Rank 1	0.6498445170194298	0.4501731460314366	19.96713709879932	0.702258726899384	0.731006160164271	2
Rank 2	0.7184116258923433	0.4984690275582851	21.99425983340582	0.8767967145790554	0.8973305954825462	2
Rank 3	0.7314326768839442	0.5106167381166592	22.0815938767285	0.8973305954825462	0.9137577002053388	2
Rank 4	0.7392867745181366	0.5156932493340232	22.359352518411345	0.9322381930184804	0.946611909650924	2
Rank 5	0.738067794328745	0.515698000357159	22.236979397158606	0.9383983572895276	0.9527720739219712	2
Rank 6	0.7371578357479417	0.5157200772111765	22.14377585367652	0.9589322381930184	0.9650924024640656	2
Rank 7	0.7340681771739647	0.513073938626519	22.09942385474457	0.9671457905544149	0.9609856262833676	2
Rank 8	0.7300153245922153	0.5113785376131869	21.863678697902845	0.971252566735113	0.971252566735113	2
Rank 9	0.7247052998081489	0.5090891831855548	21.56161166225941	0.9753593429158112	0.971252566735113	2
Rank 10	0.7186817445861763	0.5050785087214092	21.360323586476703	0.971252566735113	0.9835728952772074	2
Rank 11	0.7096741619490038	0.4979859251634977	21.1688236785506	0.9774127310061602	0.969199178644764	2
Rank 12	0.700987965651755	0.4932569377638003	20.773102788795462	0.971252566735113	0.9815195071868584	2
Rank 13	0.6893668037216281	0.4848011124140493	20.456569130757877	0.9774127310061602	0.9815195071868584	2
Rank 14	0.6761821944579847	0.4766994084346152	19.948278602336945	0.9815195071868584	0.9835728952772074	2
Rank 15	0.6618250494537798	0.4670493405260362	19.47757089277436	0.9835728952772074	0.9835728952772074	2
Rank 16	0.6384812879246445	0.4512410487708611	18.724023915378343	0.973305954825462	0.9815195071868584	2
Rank 17	0.6128441887917667	0.4340981906148969	17.874599817686978	0.973305954825462	0.9835728952772074	2
Rank 18	0.5702137431499045	0.4048029635127091	16.541077963719538	0.9568788501026694	0.973305954825462	2
Rank 19	0.5040597819137758	0.3583233158617865	14.573646605198926	0.9014373716632444	0.9322381930184804	2
Rank 20	0.3925977107528658	0.2810843659335287	11.151334481933713	0.7330595482546202	0.7535934291581109	2
Rank 1	0.6541598784259527	0.4543332228331527	19.98266555928	0.6984126984126984	0.7023809523809523	3
Rank 2	0.7203697816044515	0.5032797081723327	21.709007343211884	0.8591269841269841	0.8869047619047619	3
Rank 3	0.7342371340791309	0.5151767058773565	21.90604282017744	0.9027777777777778	0.9166666666666666	3
Rank 4	0.741271303634896	0.5201702164696298	22.11010871652662	0.9226190476190476	0.9345238095238096	3
Rank 5	0.7397268847438517	0.5194958380813417	22.023104666251005	0.9464285714285714	0.9444444444444444	3
Rank 6	0.7384214981961741	0.5188768423233693	21.95446558728048	0.9543650793650794	0.9583333333333334	3
Rank 7	0.7355385662828504	0.5168221173470022	21.87164489358482	0.9682539682539684	0.9603174603174603	3
Rank 8	0.7310375275458812	0.5141474064063939	21.68901211394873	0.9702380952380952	0.9722222222222222	3
Rank 9	0.7259324532836516	0.5119845031692858	21.394795011436585	0.9722222222222222	0.9761904761904762	3
Rank 10	0.7199081083961193	0.5076452342826547	21.22628741134645	0.9781746031746033	0.984126984126984	3
Rank 11	0.7106684719689799	0.501087721792956	20.958075017602383	0.9722222222222222	0.9702380952380952	3
Rank 12	0.7031508125903498	0.4963588120677195	20.679200052263035	0.9742063492063492	0.98015873015873	3
Rank 13	0.6915068968786289	0.4885401716293885	20.29667252492403	0.98015873015873	0.9821428571428572	3
Rank 14	0.6770383980065394	0.4804497366018654	19.6588661404674	0.9682539682539684	0.9761904761904762	3
Rank 15	0.6625558567142091	0.4709531853074626	19.16026714067465	0.9861111111111112	0.9781746031746033	3
Rank 16	0.6403279287754964	0.4552218073716487	18.510612140384765	0.98015873015873	0.98015873015873	3
Rank 17	0.6148805058322117	0.4372448979208475	17.763560791136417	0.9742063492063492	0.98015873015873	3
Rank 18	0.5732482934565721	0.4087755705478599	16.447272290871222	0.9464285714285714	0.9761904761904762	3
Rank 19	0.5081509161824914	0.3630742952525834	14.507662092990795	0.8968253968253969	0.9424603174603174	3
Rank 20	0.3945236457827283	0.2835499371338635	11.097370864886486	0.7023809523809523	0.7321428571428571	3
Rank 1	0.6489176231438867	0.4478636446246718	20.105397851921484	0.7072164948453609	0.734020618556701	4
Rank 2	0.7194096847844638	0.4965464218237069	22.28632629607568	0.8845360824742268	0.9010309278350516	4
Rank 3	0.7319750549392658	0.5090528550854361	22.292219985382975	0.9030927835051548	0.9175257731958762	4
Rank 4	0.73976289929488	0.514803254616108	22.495964467877204	0.9298969072164948	0.9463917525773196	4
Rank 5	0.7392106322449767	0.5145684602029438	22.464217204203297	0.9422680412371134	0.9587628865979382	4
Rank 6	0.7368511048577234	0.5144028671270767	22.24482377306467	0.954639175257732	0.9670103092783504	4
Rank 7	0.7336025153000517	0.5120615099626769	22.154100533737488	0.9670103092783504	0.9690721649484536	4
Rank 8	0.7297770863154619	0.5094832903836194	22.02937959318425	0.9628865979381444	0.981443298969072	4
Rank 9	0.7249300309511475	0.5073078658204014	21.762216513074605	0.9690721649484536	0.981443298969072	4
Rank 10	0.7186578470876072	0.5033890147806532	21.526883230695397	0.9731958762886598	0.9835051546391752	4
Rank 11	0.7086891938508931	0.496223689609607	21.246550424128607	0.9628865979381444	0.9752577319587628	4
Rank 12	0.7007343408821852	0.4914716324744816	20.92627084077036	0.9752577319587628	0.9876288659793816	4
Rank 13	0.689128138932707	0.4844759107371583	20.465222819554867	0.9731958762886598	0.9855670103092784	4
Rank 14	0.676162368265186	0.4763376701527674	19.982469811241867	0.9711340206185568	0.9896907216494846	4
Rank 15	0.6603570683551784	0.4655856806450389	19.477138771013948	0.981443298969072	0.9835051546391752	4
Rank 16	0.6374967928990126	0.4501439297276035	18.735286317140915	0.9711340206185568	0.9876288659793816	4
Rank 17	0.6128166060929539	0.4332950592404599	17.95215468524939	0.979381443298969	0.9917525773195875	4
Rank 18	0.5700738105360547	0.404412246150898	16.566156438515666	0.9587628865979382	0.9752577319587628	4
Rank 19	0.5035967115901114	0.3577841530846421	14.581255850546931	0.9030927835051548	0.9422680412371134	4
Rank 20	0.3903480906746379	0.2790245333520803	11.132355732255766	0.7030927835051546	0.734020618556701	4
Rank 1	0.6522820655514264	0.4499676742474307	20.23143913039957	0.6909090909090909	0.7414141414141414	5
Rank 2	0.7203766331645032	0.4990899494862717	22.128668367823146	0.8686868686868687	0.907070707070707	5
Rank 3	0.7352421722544511	0.5120278685010093	22.32143037534417	0.9212121212121211	0.9333333333333332	5
Rank 4	0.7419034518480214	0.5177192141659486	22.418423768207283	0.9373737373737374	0.9575757575757576	5
Rank 5	0.7400766590570337	0.5170474161753119	22.30292428817218	0.9535353535353536	0.9636363636363636	5
Rank 6	0.7398788576175307	0.5172249434740894	22.265391414344126	0.9676767676767676	0.9696969696969696	5
Rank 7	0.7358455368795194	0.5148133478461977	22.103218903332166	0.9717171717171718	0.9696969696969696	5
Rank 8	0.7316078989589754	0.512492146174203	21.91157527847724	0.9676767676767676	0.9797979797979798	5
Rank 9	0.7267908494480126	0.510090242099013	21.67006073489997	0.9797979797979798	0.9797979797979798	5
Rank 10	0.7195678435547692	0.5055208352258391	21.40470083289301	0.9757575757575756	0.98989898989899	5
Rank 11	0.7104516414805031	0.4982679984008479	21.21836430796552	0.9737373737373738	0.9797979797979798	5
Rank 12	0.7036640926516092	0.4940731926869566	20.959089996465263	0.985858585858586	0.98989898989899	5
Rank 13	0.6902826683130012	0.4858891394408778	20.439352887212337	0.9797979797979798	0.985858585858586	5
Rank 14	0.6780432859278253	0.4784294893297336	19.96137965980916	0.9838383838383838	0.98989898989899	5
Rank 15	0.6628458453029209	0.4679993343231825	19.48465109797384	0.985858585858586	0.9818181818181818	5
Rank 16	0.6408380397046215	0.4523978014358693	18.844023826875212	0.9797979797979798	0.985858585858586	5
Rank 17	0.6162016571838029	0.4360157759402526	18.018588124355038	0.985858585858586	0.993939393939394	5
Rank 18	0.5718688273019932	0.406673872512471	16.519495478952216	0.9595959595959596	0.9777777777777776	5
Rank 19	0.5075422837433625	0.3605972019178291	14.69450818255334	0.9393939393939394	0.9434343434343434	5
Rank 20	0.3954452783958379	0.2818928065368906	11.35524718589473	0.7232323232323232	0.7272727272727273	5
Rank 1	0.6532939098386722	0.4539383639838011	19.935554585487104	0.6853002070393375	0.7287784679089027	6
Rank 2	0.7190975514636602	0.5000849858552465	21.901256560841365	0.8695652173913043	0.8923395445134575	6
Rank 3	0.7323438015791456	0.5114184088154402	22.092539276370537	0.8964803312629399	0.9130434782608696	6
Rank 4	0.7394856332795735	0.5165777159878537	22.29079172917198	0.9192546583850932	0.94824016563147	6
Rank 5	0.7386481129084913	0.5166403063730608	22.20078065354305	0.937888198757764	0.9606625258799172	6
Rank 6	0.7381099913295986	0.516636361053209	22.147363027638967	0.9544513457556936	0.9710144927536232	6
Rank 7	0.734694958923819	0.5140587419227083	22.06362170011107	0.9627329192546584	0.9730848861283644	6
Rank 8	0.7315006269291509	0.5123335818867369	21.91670450424139	0.9648033126293996	0.9730848861283644	6
Rank 9	0.7268662341272462	0.5103176908732632	21.654854325398297	0.968944099378882	0.9834368530020704	6
Rank 10	0.7182558822116586	0.5054848897497672	21.27709924618913	0.9710144927536232	0.989648033126294	6
Rank 11	0.7102557405781094	0.4983865884452471	21.186915213286227	0.9668737060041408	0.9751552795031057	6
Rank 12	0.7010841902328758	0.492641327845588	20.844286238728778	0.9710144927536232	0.9855072463768116	6
Rank 13	0.6896097691772523	0.4857386989029591	20.387107027429312	0.979296066252588	0.989648033126294	6
Rank 14	0.6781738450476621	0.4789361395988811	19.9237705448781	0.9668737060041408	0.9855072463768116	6
Rank 15	0.6619073899780177	0.4675928183315613	19.431457164645632	0.9813664596273292	0.9834368530020704	6
Rank 16	0.640178756669881	0.4527969400324445	18.73818166374365	0.968944099378882	0.9875776397515528	6
Rank 17	0.6145731070487418	0.4351664757348207	17.940663131392103	0.968944099378882	0.9937888198757764	6
Rank 18	0.5720970628617043	0.4062588317414458	16.583823112025847	0.9523809523809524	0.979296066252588	6
Rank 19	0.5073548609613083	0.3603500944487988	14.700476651250948	0.9213250517598344	0.9399585921325052	6
Rank 20	0.3942994676850528	0.2819536782507471	11.234578943430568	0.6977225672877847	0.7391304347826086	6
Rank 1	0.6516304243962519	0.4498016765829138	20.1828747813338	0.68	0.7347368421052631	7
Rank 2	0.7197831254935605	0.499791690578929	21.999143491463148	0.8589473684210527	0.9010526315789472	7
Rank 3	0.7328300696163689	0.5118597674062075	22.097030221016134	0.888421052631579	0.9052631578947368	7
Rank 4	0.7388015401586343	0.516248512204376	22.255302795425838	0.9157894736842104	0.9284210526315788	7
Rank 5	0.7358831940851249	0.5151195020923626	22.07636919927624	0.9347368421052632	0.9515789473684212	7
Rank 6	0.7358512210783905	0.5163613166393406	21.948990443904997	0.9536842105263158	0.9663157894736842	7
Rank 7	0.7323703973791008	0.5132806509715285	21.90897464075723	0.9621052631578948	0.9705263157894736	7
Rank 8	0.7282766772325007	0.5109359679769762	21.73407092555245	0.9578947368421052	0.9726315789473684	7
Rank 9	0.7232398451242742	0.5077101170799021	21.55297280443721	0.9621052631578948	0.9789473684210528	7
Rank 10	0.7171836114298631	0.5045708925596262	21.261271887023693	0.96	0.983157894736842	7
Rank 11	0.70778124123205	0.4975649389403568	21.021630229169315	0.9663157894736842	0.9705263157894736	7
Rank 12	0.7003335260272907	0.4937157340791752	20.66177919481155	0.9663157894736842	0.9873684210526316	7
Rank 13	0.686494429661673	0.4847956596941636	20.169876996750936	0.9705263157894736	0.9810526315789474	7
Rank 14	0.6740192278366596	0.4768957265232705	19.71235013133891	0.968421052631579	0.9852631578947368	7
Rank 15	0.6589877952459199	0.4660541522981013	19.293364294781856	0.9747368421052632	0.9789473684210528	7
Rank 16	0.6389980180813334	0.4518562732902368	18.71417447910965	0.9768421052631578	0.983157894736842	7
Rank 17	0.612004490285954	0.4340043763188659	17.800011396708808	0.9726315789473684	0.9873684210526316	7
Rank 18	0.5703205536321597	0.4062157127340013	16.410484089815842	0.9494736842105264	0.9726315789473684	7
Rank 19	0.5055829515990745	0.3608093194580362	14.477363214103828	0.8926315789473684	0.9410526315789474	7
Rank 20	0.392642079412863	0.2830555887853481	10.958649062751496	0.6947368421052632	0.7263157894736842	7
Rank 1	0.6510739713225129	0.4486522146302935	20.24217566922194	0.6951983298538622	0.7411273486430062	8
Rank 2	0.7191744522334454	0.4984287151795765	22.07457370538689	0.8893528183716075	0.8893528183716075	8
Rank 3	0.7346953810863789	0.5119075090063617	22.27878720800172	0.918580375782881	0.9269311064718164	8
Rank 4	0.7414586014216406	0.5173924335322817	22.406616788935885	0.9352818371607516	0.9478079331941544	8
Rank 5	0.7397766706406511	0.5174640051439177	22.231266549673347	0.954070981210856	0.9624217118997912	8
Rank 6	0.7384903047319492	0.5170970774293555	22.13932273025937	0.9603340292275574	0.9707724425887264	8
Rank 7	0.7353704255875496	0.5154109315197021	21.995949406784757	0.9686847599164928	0.9624217118997912	8
Rank 8	0.7318704639286173	0.512975629204335	21.88948347242823	0.974947807933194	0.9812108559498957	8
Rank 9	0.7251629166343688	0.5097458604218802	21.541705621248862	0.9686847599164928	0.9832985386221296	8
Rank 10	0.7200272453157293	0.5061096006344699	21.391764468125945	0.974947807933194	0.9916492693110648	8
Rank 11	0.7094166683246337	0.4983553109827038	21.10613573419299	0.9707724425887264	0.9812108559498957	8
Rank 12	0.7017651511849777	0.4939392472151494	20.78259039698283	0.974947807933194	0.9895615866388308	8
Rank 13	0.6882640899899078	0.4855380916168265	20.27259983730813	0.9707724425887264	0.9874739039665972	8
Rank 14	0.6758065284060125	0.4774818098228317	19.83247185831808	0.9686847599164928	0.9874739039665972	8
Rank 15	0.6611377333097784	0.4674294157009336	19.37083176088448	0.9832985386221296	0.9853862212943632	8
Rank 16	0.6389367948901974	0.4518094492332873	18.712734565691008	0.974947807933194	0.9832985386221296	8
Rank 17	0.6120537750478342	0.4349432333605683	17.711054168726587	0.974947807933194	0.9916492693110648	8
Rank 18	0.5706840439033027	0.4054775374661441	16.52065064371586	0.954070981210856	0.9853862212943632	8
Rank 19	0.5062132685366587	0.3600097201923419	14.620354834431682	0.9144050104384134	0.9519832985386222	8
Rank 20	0.3913127096214923	0.2806224157186276	11.06902939028646	0.7265135699373695	0.7286012526096033	8
Rank 1	0.6535926438264954	0.451593014188668	20.19996296378273	702	724	9
Rank 2	0.72038122820083	0.5000404243682384	22.03408038325916	866	0.88	9
Rank 3	0.7352458250696372	0.5119301623082366	22.33156627614006	916	924	9
Rank 4	0.7409969157781318	0.5180796302806481	22.29172854974837	928	946	9
Rank 5	0.7392133197965345	0.5188743437487464	22.033897604778808	944	954	9
Rank 6	0.7376150957194814	0.5182525244368568	21.93625712826246	956	972	9
Rank 7	0.7372027421585732	0.5171299913272518	22.00727508313214	964	966	9
Rank 8	0.7321032178578183	0.514068967705835	21.80342501519833	964	972	9
Rank 9	0.7271694415383035	0.5113968187983676	21.57726227399359	974	0.98	9
Rank 10	0.7205140161966026	0.507065899078971	21.34481171176316	978	986	9
Rank 11	0.7107704792859658	0.5002467026681595	21.052377661780632	0.97	978	9
Rank 12	0.702356714595657	0.4952917269408552	20.706498765480173	976	986	9
Rank 13	0.6898881343749526	0.4876338011798893	20.22543331950633	976	988	9
Rank 14	0.6767643825547256	0.4792934807077205	19.747090184700504	0.97	986	9
Rank 15	0.6621579517384628	0.469462061605451	19.26958901330117	986	986	9
Rank 16	0.6396331357315417	0.4534848938362676	18.6148241895274	982	986	9
Rank 17	0.6143877896027027	0.4362209735275408	17.816681607516184	974	988	9
Rank 18	0.5731337014517985	0.4082091275857799	16.49245738660186	958	968	9
Rank 19	0.5078027012721594	0.36227531172874	14.552738954341937	916	0.94	9
Rank 20	0.3936371631973558	0.2831354801386721	11.050168305868374	702	0.73	9
Rank 1	0.6518034226688405	0.4492294407643622	20.25739819044783	0.7078189300411523	0.7242798353909465	10
Rank 2	0.7166847957337564	0.4970561891071408	21.96286066266156	0.8600823045267489	0.8806584362139918	10
Rank 3	0.7315738567585076	0.5095137424556399	22.20601143028677	0.8991769547325102	0.925925925925926	10
Rank 4	0.7400988324566413	0.5153948429945476	22.470398946209368	0.9238683127572016	0.9382716049382716	10
Rank 5	0.7369981130569183	0.5156757441800269	22.13223688768914	0.940329218106996	0.9547325102880658	10
Rank 6	0.7361167979097543	0.5147109626678024	22.14058352419519	0.9547325102880658	0.9650205761316872	10
Rank 7	0.7337990373255759	0.5128636710464827	22.093536627909327	0.9609053497942388	0.9629629629629628	10
Rank 8	0.7286426267493453	0.5102102209360665	21.843240581327883	0.9691358024691358	0.9753086419753086	10
Rank 9	0.7244725752436408	0.5083340172601584	21.613855798348247	0.9753086419753086	0.9794238683127572	10
Rank 10	0.7184284966119654	0.5044650575155841	21.396343909638126	0.9753086419753086	0.9876543209876544	10
Rank 11	0.709856060471165	0.4978762839109182	21.19797765602468	0.9691358024691358	0.977366255144033	10
Rank 12	0.7002968663647878	0.4923920368532626	20.79048295115252	0.9691358024691358	0.98559670781893	10
Rank 13	0.6887510368277941	0.4856015262034713	20.31495106243228	0.9732510288065844	0.9835390946502056	10
Rank 14	0.6741803264207095	0.4765994672294157	19.75808591912937	0.9650205761316872	0.98559670781893	10
Rank 15	0.6600479707759034	0.4666771503127767	19.337082046312663	0.9794238683127572	0.9814814814814816	10
Rank 16	0.6385666525016155	0.4513222222068814	18.7244430294734	0.9814814814814816	0.9814814814814816	10
Rank 17	0.6143171053573181	0.43509412327325	17.922298208406808	0.9794238683127572	0.98559670781893	10
Rank 18	0.570767952615241	0.4065920087542896	16.417594386095143	0.9526748971193416	0.97119341563786	10
Rank 19	0.5061863789343078	0.3600819679975545	14.61044109367533	0.9197530864197532	0.948559670781893	10
Rank 20	0.3932490851512885	0.2818998572586061	11.13492278926823	0.6872427983539094	0.7037037037037037	10
Rank 1	0.6563013629235823	0.4540357006451246	20.226566227845773	0.6963562753036437	0.7368421052631579	11
Rank 2	0.7214550486249747	0.5005206914241819	22.09343572007928	0.8744939271255061	0.8846153846153846	11
Rank 3	0.735075741151793	0.5128367860209426	22.223895513085036	0.9129554655870444	0.9190283400809716	11
Rank 4	0.7423844971188618	0.5183897657124031	22.399473140645863	0.9271255060728744	0.9412955465587044	11
Rank 5	0.740603119913129	0.5176412597318337	22.296186018129525	0.9595141700404858	0.9473684210526316	11
Rank 6	0.7386474004655017	0.5178389432273132	22.08084572381885	0.951417004048583	0.9676113360323888	11
Rank 7	0.7356669274235704	0.5152044581143611	22.046246930920933	0.9534412955465588	0.9676113360323888	11
Rank 8	0.7322031139452815	0.5129809119959551	21.92222019493264	0.9615384615384616	0.9757085020242916	11
Rank 9	0.7273488982704268	0.5104180576285595	21.693084064186728	0.9736842105263158	0.979757085020243	11
Rank 10	0.7205997737881962	0.5062818147130869	21.43179590751093	0.9736842105263158	0.9919028340080972	11
Rank 11	0.7115321445407569	0.4999519114568708	21.158023308388607	0.9655870445344128	0.9736842105263158	11
Rank 12	0.7023764123476266	0.4940885548218128	20.828785752581386	0.9757085020242916	0.9838056680161944	11
Rank 13	0.6908789012190032	0.4868516584165908	20.40272428024124	0.9777327935222672	0.9817813765182186	11
Rank 14	0.6778928770283658	0.4794270378416846	19.84658391866812	0.97165991902834	0.9838056680161944	11
Rank 15	0.662629707704996	0.468788073561002	19.384163414399392	0.9838056680161944	0.979757085020243	11
Rank 16	0.6399643997978169	0.4529289253693669	18.703547442845	0.9757085020242916	0.979757085020243	11
Rank 17	0.6153916489058199	0.4361031121314769	17.928853677434294	0.9736842105263158	0.9817813765182186	11
Rank 18	0.5727277303780155	0.4063125655918063	16.64151647862092	0.9554655870445344	0.9676113360323888	11
Rank 19	0.5060209960752844	0.3599672375692616	14.605375850602275	0.9089068825910932	0.9271255060728744	11
Rank 20	0.3928153527954335	0.2818315881672024	11.098376462823117	0.7004048582995951	0.7307692307692307	11
Rank 1	0.6531061008675794	0.4509047188107747	20.22013820568046	0.703030303030303	0.7272727272727273	12
Rank 2	0.720551583266404	0.4996175797091851	22.093400355721887	0.8747474747474747	0.8929292929292929	12
Rank 3	0.7329573645659581	0.5110148874959255	22.194247707003257	0.898989898989899	0.9151515151515152	12
Rank 4	0.7401708691779098	0.5165814558922197	22.358941328569003	0.9212121212121211	0.9393939393939394	12
Rank 5	0.738130830969441	0.5162644478323909	22.18663831370501	0.9494949494949496	0.9535353535353536	12
Rank 6	0.73720641211667	0.5166413992926031	22.056501282406693	0.9575757575757576	0.9676767676767676	12
Rank 7	0.7339427797935585	0.513988680400662	21.995409939289644	0.9636363636363636	0.9676767676767676	12
Rank 8	0.7293120917302882	0.5121569655303987	21.715512619988957	0.9717171717171718	0.9777777777777776	12
Rank 9	0.7237329098336995	0.5091200835265041	21.46128263071955	0.9777777777777776	0.9797979797979798	12
Rank 10	0.7184722503234869	0.506102675375247	21.236957494823997	0.9757575757575756	0.993939393939394	12
Rank 11	0.7090539617060607	0.4992112871082182	20.98426745978425	0.9676767676767676	0.9757575757575756	12
Rank 12	0.7004435530158468	0.4933104338424662	20.71331191733806	0.9757575757575756	0.987878787878788	12
Rank 13	0.6893253112806844	0.4856465709908009	20.367874028988343	0.9818181818181818	0.987878787878788	12
Rank 14	0.6746095682760955	0.4769496090567737	19.765995921932177	0.9818181818181818	0.991919191919192	12
Rank 15	0.6620930775322644	0.467914764141426	19.41783133908384	0.985858585858586	0.991919191919192	12
Rank 16	0.6393183381197232	0.4524926684364315	18.68256696832917	0.9797979797979798	0.9777777777777776	12
Rank 17	0.6134275762902648	0.4349074229399622	17.85201533503026	0.9757575757575756	0.987878787878788	12
Rank 18	0.5721944545111912	0.4064944271005359	16.570002741065533	0.9575757575757576	0.9717171717171718	12
Rank 19	0.5062840851295303	0.3601696469857524	14.61144381437779	0.9131313131313132	0.9414141414141414	12
Rank 20	0.394301386079759	0.2828728225371928	11.14285635425662	0.694949494949495	0.692929292929293	12
Rank 1	0.6535868368417375	0.4471287526322435	20.6458084209494	0.6971544715447154	0.7398373983739838	13
Rank 2	0.7201110211685489	0.4944161030614361	22.569491810711277	0.8739837398373984	0.8922764227642277	13
Rank 3	0.7332322161027671	0.5072160953930367	22.601612070973044	0.9166666666666666	0.9146341463414634	13
Rank 4	0.7416089305452385	0.5132577972293592	22.83511333158793	0.9410569105691056	0.9552845528455284	13
Rank 5	0.7394776584189681	0.5128906658110499	22.658699260791813	0.9491869918699188	0.9532520325203252	13
Rank 6	0.738045182529512	0.512830220141444	22.521496238806805	0.9573170731707316	0.9634146341463414	13
Rank 7	0.7345114886258756	0.5106479729335275	22.386351569234808	0.9634146341463414	0.9654471544715448	13
Rank 8	0.7312377721045175	0.5084338144952792	22.28039576092382	0.9654471544715448	0.975609756097561	13
Rank 9	0.7256111643539294	0.5053117627910101	22.02994015629193	0.975609756097561	0.9817073170731708	13
Rank 10	0.7199665264429626	0.5023260078791526	21.764051856380995	0.9796747967479674	0.991869918699187	13
Rank 11	0.7100545096206486	0.4952347217836883	21.481978783696032	0.975609756097561	0.9817073170731708	13
Rank 12	0.7030115214325992	0.4906956374937253	21.231588393887385	0.9735772357723578	0.9878048780487804	13
Rank 13	0.690014908082694	0.4832055359795572	20.68093721031368	0.9796747967479674	0.9898373983739838	13
Rank 14	0.6777215860411205	0.4759724486886176	20.17491373525029	0.9776422764227642	0.9878048780487804	13
Rank 15	0.661823971873322	0.4650589371102038	19.67650347631182	0.983739837398374	0.983739837398374	13
Rank 16	0.6401258899900827	0.4505090092083287	18.961688078175392	0.975609756097561	0.9817073170731708	13
Rank 17	0.6155002310485379	0.4335661008517554	18.19341301967825	0.9796747967479674	0.9898373983739838	13
Rank 18	0.57163614276549	0.4038924903862629	16.774365237922705	0.9613821138211384	0.983739837398374	13
Rank 19	0.5074231838729896	0.3588985292083	14.852465466468953	0.9207317073170732	0.9532520325203252	13
Rank 20	0.3958487891765149	0.2814890369764909	11.435975220002398	0.7235772357723578	0.7540650406504065	13
Rank 1	0.6528457233013066	0.4504276186802053	20.241810462110127	0.6860706860706861	0.7276507276507277	14
Rank 2	0.7201580311638309	0.4992507905930113	22.09072405708196	0.8814968814968815	0.9064449064449064	14
Rank 3	0.7347599849934962	0.5118536857280478	22.290629926544835	0.9106029106029108	0.9313929313929314	14
Rank 4	0.7431986145960833	0.5175332007711445	22.56654138249388	0.948024948024948	0.9708939708939708	14
Rank 5	0.7420311300443772	0.5174534444950583	22.45776855493189	0.9604989604989606	0.9792099792099792	14
Rank 6	0.7407471832798624	0.5187663675339624	22.19808157459	0.9646569646569648	0.9792099792099792	14
Rank 7	0.7370256318889218	0.5154379402105322	22.158769167838955	0.9646569646569648	0.9854469854469856	14
Rank 8	0.7332329341491014	0.5136377962629604	21.959513788614103	0.972972972972973	0.9937629937629938	14
Rank 9	0.728187558705549	0.5110445239305649	21.714303477498408	0.972972972972973	0.9916839916839916	14
Rank 10	0.7210056873237815	0.5064165660425133	21.458912128126816	0.9833679833679834	0.9937629937629938	14
Rank 11	0.7119843837287404	0.499453769887445	21.25306138412954	0.9688149688149688	0.9875259875259876	14
Rank 12	0.7022738885915124	0.4932448861546175	20.902900243689487	0.9708939708939708	0.9937629937629938	14
Rank 13	0.6915098042166345	0.4863933402526527	20.511646396398188	0.9812889812889812	0.9916839916839916	14
Rank 14	0.6774928581717382	0.4783167361442856	19.917612202745254	0.9833679833679834	0.9896049896049895	14
Rank 15	0.6627157004687281	0.4676367401482392	19.507896032048883	0.9875259875259876	0.9896049896049895	14
Rank 16	0.6421767370958715	0.4531481658115582	18.90285712843133	0.9812889812889812	0.9896049896049895	14
Rank 17	0.6163162838447848	0.4359020121352423	18.041427170954243	0.9854469854469856	0.9916839916839916	14
Rank 18	0.5734936511882655	0.4073096063621039	16.618404482616157	0.975051975051975	0.9812889812889812	14
Rank 19	0.5086674088560311	0.3619642154325054	14.670319342352569	0.920997920997921	0.9667359667359668	14
Rank 20	0.394900504569492	0.2827124676725669	11.218803689692514	0.7338877338877339	0.7172557172557172	14
Rank 1	0.6534478350568013	0.4480196856914666	20.54281493653346	0.6813627254509018	0.7234468937875751	15
Rank 2	0.7199704623811158	0.4977441407345209	22.22263216465949	0.8777555110220441	0.8957915831663327	15
Rank 3	0.7336726095239055	0.5107313109600451	22.29412985638604	0.9038076152304608	0.9118236472945892	15
Rank 4	0.7402976353544363	0.5153520787888486	22.494555656558767	0.9178356713426854	0.9458917835671342	15
Rank 5	0.7389487032652545	0.5151390218943757	22.380968137087887	0.9539078156312624	0.9639278557114228	15
Rank 6	0.7380288345345529	0.5161534554939973	22.187537904055567	0.9579158316633266	0.9679358717434868	15
Rank 7	0.7347824995212573	0.5136459351181651	22.113656440309214	0.9639278557114228	0.9739478957915833	15
Rank 8	0.731934148523381	0.5124690318535792	21.946511666980182	0.9759519038076152	0.9839679358717436	15
Rank 9	0.7258332232047248	0.5087295766380384	21.710364656668634	0.9719438877755512	0.9779559118236472	15
Rank 10	0.7192917697681978	0.505303325708012	21.39884440601858	0.9739478957915833	0.9859719438877756	15
Rank 11	0.7109669534119581	0.4991829757147769	21.178397769718128	0.9759519038076152	0.9819639278557114	15
Rank 12	0.701941919677858	0.493786422164168	20.815549751368994	0.9799599198396792	0.9919839679358716	15
Rank 13	0.6903384715775165	0.4863586025555056	20.397986902201087	0.9739478957915833	0.9879759519038076	15
Rank 14	0.6770194346269762	0.4779970730107049	19.90223616162713	0.9739478957915833	0.9939879759519038	15
Rank 15	0.6613071544751771	0.4676294399034384	19.36777145717386	0.9859719438877756	0.9859719438877756	15
Rank 16	0.6392787177136903	0.4518087684904084	18.746994922328184	0.9719438877755512	0.9839679358717436	15
Rank 17	0.6147673035209544	0.4354360782924119	17.93312252285425	0.9719438877755512	0.9919839679358716	15
Rank 18	0.5724640629044638	0.4067355200817246	16.572854282273923	0.9639278557114228	0.9799599198396792	15
Rank 19	0.5066582795814192	0.3595857673973918	14.707251218402734	0.8997995991983968	0.9519038076152304	15
Rank 20	0.3940465212344345	0.2816569503504174	11.238957088401708	0.7314629258517034	0.7294589178356713	15
Rank 1	0.6510398966987277	0.4515824129597828	19.945748373894496	0.6966067864271457	0.718562874251497	16
Rank 2	0.722541544800725	0.5008560049132231	22.168553988750183	0.8782435129740519	0.8882235528942116	16
Rank 3	0.7355574935693636	0.5125670752539082	22.29904183154554	0.9101796407185628	0.9201596806387226	16
Rank 4	0.7427078255388708	0.518510332262373	22.419749327649782	0.934131736526946	0.9461077844311376	16
Rank 5	0.7403546876995445	0.5178875960670106	22.246709163253385	0.9500998003992016	0.9620758483033932	16
Rank 6	0.7389215191891437	0.5170066213064612	22.19148978826825	0.9580838323353292	0.9740518962075848	16
Rank 7	0.7362543079432124	0.5148672634378215	22.13870445053909	0.9660678642714572	0.9700598802395208	16
Rank 8	0.7311768297733832	0.5122424583427975	21.89343714305857	0.9680638722554892	0.9820359281437124	16
Rank 9	0.7275477535371094	0.5105000542104636	21.70476993266458	0.9760479041916168	0.9800399201596808	16
Rank 10	0.7213437904038282	0.5062557830397982	21.508800736403	0.9800399201596808	0.9860279441117764	16
Rank 11	0.7117269769977599	0.4990657032725971	21.26612737251628	0.9740518962075848	0.9760479041916168	16
Rank 12	0.702858709365093	0.4935840593830117	20.927464998208123	0.9820359281437124	0.9880239520958084	16
Rank 13	0.6915457773320529	0.4862558942527948	20.528988307925804	0.9820359281437124	0.9880239520958084	16
Rank 14	0.677621294564883	0.4778885865473571	19.973270801752584	0.9760479041916168	0.9900199600798404	16
Rank 15	0.6630067163683905	0.4674367928270398	19.556992354135065	0.9900199600798404	0.9820359281437124	16
Rank 16	0.6418116781633192	0.4528676842611245	18.89439939021947	0.9800399201596808	0.9880239520958084	16
Rank 17	0.6143340735974492	0.4349051274901367	17.942894610731248	0.9820359281437124	0.9840319361277444	16
Rank 18	0.5732651653194563	0.4066386626516415	16.662650266781476	0.9600798403193612	0.9780439121756488	16
Rank 19	0.5081399300545216	0.361103435793576	14.703649426094556	0.9321357285429142	0.9481037924151696	16
Rank 20	0.3938478873455879	0.2820695003662661	11.177838697932174	0.720558882235529	0.7365269461077845	16
Rank 1	0.6545863370063916	0.4509653098837178	20.36210271226737	0.7048192771084337	0.7349397590361446	17
Rank 2	0.7222348154851763	0.5005181725784912	22.171664290668517	0.8694779116465864	0.9056224899598394	17
Rank 3	0.7355262185097733	0.5126528838955716	22.287333461420168	0.9076305220883534	0.9156626506024096	17
Rank 4	0.742965901495278	0.5181775063430722	22.47883951522057	0.927710843373494	0.9417670682730924	17
Rank 5	0.739473219947583	0.5171888601494792	22.228435979810374	0.9477911646586346	0.9558232931726908	17
Rank 6	0.7380203956681538	0.5172406210691138	22.077977459904	0.9598393574297188	0.9698795180722892	17
Rank 7	0.7353186689170804	0.5155635840372107	21.97550848798697	0.9698795180722892	0.9698795180722892	17
Rank 8	0.7319482065144256	0.512704788777715	21.924341773671063	0.9698795180722892	0.9799196787148594	17
Rank 9	0.725694141670217	0.5094365142521506	21.625762741806632	0.9678714859437751	0.9819277108433736	17
Rank 10	0.7197165622601668	0.5062494527067443	21.346710955342253	0.9759036144578314	0.9919678714859438	17
Rank 11	0.7111161226963709	0.4993375307399415	21.177859195642935	0.9658634538152612	0.9799196787148594	17
Rank 12	0.7038289479785639	0.4954111029393541	20.84178450392098	0.9718875502008032	0.9919678714859438	17
Rank 13	0.6898567007697095	0.4868529778546634	20.300372291504605	0.9759036144578314	0.9919678714859438	17
Rank 14	0.6775455794523868	0.4796608444167076	19.788473503567914	0.9738955823293172	0.9879518072289156	17
Rank 15	0.6628390916265149	0.4692833235602691	19.35557680662458	0.9839357429718876	0.9899598393574296	17
Rank 16	0.6409707915676275	0.4543246667441996	18.664612482342783	0.9759036144578314	0.9839357429718876	17
Rank 17	0.6151064624028855	0.4373298372036668	17.77766251992186	0.9759036144578314	0.9859437751004017	17
Rank 18	0.5729854169780385	0.4079005446343179	16.508487234372055	0.963855421686747	0.9799196787148594	17
Rank 19	0.5081019920302678	0.3617935127400631	14.630847929020469	0.9156626506024096	0.9518072289156626	17
Rank 20	0.3938484507814174	0.2828854060903466	11.096304469107082	0.6887550200803213	0.7469879518072289	17
Rank 1	0.6572527863669085	0.4533624382753468	20.38903480915617	0.6910569105691057	0.7317073170731707	18
Rank 2	0.7229904969738442	0.5023317017678255	22.06587952060187	0.8882113821138211	0.902439024390244	18
Rank 3	0.736651286043037	0.5139994005286486	22.26518855143884	0.9065040650406504	0.9207317073170732	18
Rank 4	0.744380677225833	0.5188724628954783	22.550821433035477	0.945121951219512	0.951219512195122	18
Rank 5	0.7420670526625451	0.518533847292791	22.353320536975417	0.9634146341463414	0.959349593495935	18
Rank 6	0.7393966448711718	0.5174421661899642	22.19544786812077	0.9613821138211384	0.9776422764227642	18
Rank 7	0.7365191227681995	0.5148821077716242	22.163701499657527	0.9715447154471544	0.975609756097561	18
Rank 8	0.7323936486580498	0.5124653171637307	21.992833149431917	0.967479674796748	0.9817073170731708	18
Rank 9	0.7265477740546188	0.5097214340152657	21.68263400393531	0.9776422764227642	0.9878048780487804	18
Rank 10	0.7197785777546913	0.5056384850355915	21.414009271909983	0.983739837398374	0.991869918699187	18
Rank 11	0.7110502548578467	0.4988429265788763	21.22073282789703	0.9735772357723578	0.9817073170731708	18
Rank 12	0.7024194700358167	0.4936122710917102	20.88071989441065	0.9817073170731708	0.9857723577235772	18
Rank 13	0.6910164118447844	0.4872807937484539	20.37356180963305	0.9857723577235772	0.9878048780487804	18
Rank 14	0.6772812175488238	0.4780258047751711	19.925541277365262	0.983739837398374	0.9857723577235772	18
Rank 15	0.6622726713348382	0.4683166525697308	19.395601876510742	0.9878048780487804	0.983739837398374	18
Rank 16	0.6411696886776178	0.453399808546265	18.77698801313528	0.975609756097561	0.9878048780487804	18
Rank 17	0.6147305979249286	0.4354842154217188	17.924638250320978	0.9776422764227642	0.991869918699187	18
Rank 18	0.5726351501537355	0.4065869284178873	16.604822173584814	0.9695121951219512	0.9796747967479674	18
Rank 19	0.5070338480688827	0.3607870919472494	14.62467561216333	0.9247967479674796	0.945121951219512	18
Rank 20	0.3931691661175781	0.2820161021099105	11.115306400766755	0.7154471544715447	0.7439024390243902	18
Rank 1	0.6573198985205011	0.4552765820455725	20.204331647492857	0.7131313131313132	0.7333333333333333	19
Rank 2	0.7226604723741418	0.5016263125537531	22.103415982038864	0.8626262626262626	0.8888888888888888	19
Rank 3	0.7353914548804619	0.5123427605852916	22.304869429517023	0.901010101010101	0.9272727272727272	19
Rank 4	0.7420938383105851	0.5174456475600275	22.464819075055757	0.9272727272727272	0.9373737373737374	19
Rank 5	0.7405986192703888	0.5178017214016204	22.279689786876844	0.9414141414141414	0.9575757575757576	19
Rank 6	0.7390646421050131	0.5174040278475116	22.16606142575015	0.9555555555555556	0.9676767676767676	19
Rank 7	0.7354655314113709	0.5137468094882288	22.17187219231421	0.9656565656565655	0.9595959595959596	19
Rank 8	0.7308608010979805	0.5112961364652681	21.95646646327124	0.9656565656565655	0.9757575757575756	19
Rank 9	0.7273199358933614	0.5096549817459531	21.766495414740827	0.9737373737373738	0.9838383838383838	19
Rank 10	0.7207601212215728	0.505892281624449	21.486783959712387	0.9757575757575756	0.995959595959596	19
Rank 11	0.7104922118077541	0.4980434081310625	21.244880367669158	0.9777777777777776	0.9777777777777776	19
Rank 12	0.7029913615731818	0.4938886100703866	20.91027515027952	0.9757575757575756	0.987878787878788	19
Rank 13	0.6898474288977744	0.4856176559405256	20.42297729572488	0.9838383838383838	0.985858585858586	19
Rank 14	0.677559008872443	0.4780850923715876	19.947391650085542	0.9737373737373738	0.985858585858586	19
Rank 15	0.6620257992508723	0.467095682235838	19.49301170150344	0.9797979797979798	0.987878787878788	19
Rank 16	0.6390369758575948	0.451722923734211	18.731405212338377	0.9737373737373738	0.9838383838383838	19
Rank 17	0.6151170832930132	0.4356749469887658	17.944213630424734	0.9797979797979798	0.987878787878788	19
Rank 18	0.5724207322598552	0.4062800117343045	16.614072052555066	0.9535353535353536	0.9777777777777776	19
Rank 19	0.5070468965564119	0.3604325630433366	14.66143335130753	0.9151515151515152	0.9434343434343434	19
Rank 20	0.3951557987309944	0.2829050692400799	11.225072949091446	0.7151515151515152	0.692929292929293	19
Rank 1	0.6507398225402852	0.4552712369895074	19.54685855507778	0.6748466257668712	0.7280163599182005	20
Rank 2	0.7204862224836145	0.5046319690412345	21.585425344238	0.8711656441717791	0.8895705521472392	20
Rank 3	0.7351498125711579	0.5164707705151027	21.86790420560552	0.9059304703476484	0.934560327198364	20
Rank 4	0.743523124727831	0.522760746810685	22.076237791714604	0.9202453987730062	0.950920245398773	20
Rank 5	0.7398952450888309	0.5209635039748708	21.893174111396007	0.9447852760736196	0.9570552147239264	20
Rank 6	0.739074839737051	0.5210996942889734	21.79751454480776	0.9591002044989776	0.9652351738241308	20
Rank 7	0.7373246288049644	0.5186017529788818	21.872287582608266	0.9611451942740288	0.9611451942740288	20
Rank 8	0.7328654307308935	0.5151032528181615	21.7762177912732	0.9693251533742332	0.9754601226993864	20
Rank 9	0.7269639130709651	0.512864232274593	21.40996807963721	0.9713701431492844	0.9775051124744376	20
Rank 10	0.7202436593741013	0.5086504259066219	21.15932334674794	0.9734151329243352	0.983640081799591	20
Rank 11	0.7117006005633195	0.501137265208487	21.05633353548325	0.9754601226993864	0.9775051124744376	20
Rank 12	0.7030311105824387	0.496159880256134	20.687123032630467	0.9775051124744376	0.983640081799591	20
Rank 13	0.6915384574367934	0.4899712064439381	20.156725099285527	0.9795501022494888	0.9877300613496932	20
Rank 14	0.6781488033092452	0.4812748880453837	19.687391526386143	0.967280163599182	0.9877300613496932	20
Rank 15	0.6638229541377156	0.4706754619687313	19.31474921689843	0.9877300613496932	0.9897750511247444	20
Rank 16	0.6407509101749072	0.454961876897481	18.57890332774261	0.98159509202454	0.985685071574642	20
Rank 17	0.6173470188651973	0.4385590629463341	17.878795591886316	0.9795501022494888	0.985685071574642	20
Rank 18	0.5746520817645568	0.4092815419277347	16.537053983682213	0.9611451942740288	0.9775051124744376	20
Rank 19	0.5076206461347365	0.3628150255317733	14.48056206029631	0.9202453987730062	0.9366053169734152	20
Rank 20	0.394651346130414	0.2832810248180415	11.137032131237252	0.7321063394683026	0.7443762781186094	20
Rank 1	0.6529649837008616	0.4515106822381886	20.14543014626731	0.7027027027027027	0.7234927234927235	21
Rank 2	0.7167333290840382	0.4980322533428044	21.87010757412338	0.8565488565488566	0.8856548856548857	21
Rank 3	0.7322694136313349	0.510476467809131	22.179294582220383	0.9022869022869024	0.9230769230769232	21
Rank 4	0.7407241185073222	0.5159968294216847	22.47272890856376	0.9355509355509356	0.943866943866944	21
Rank 5	0.7376024211667186	0.515294541557147	22.230787960957155	0.9417879417879418	0.9625779625779626	21
Rank 6	0.7364622565188214	0.5147470638792673	22.171519263955407	0.9604989604989606	0.9688149688149688	21
Rank 7	0.7322974943458349	0.512243312450684	22.00541818951509	0.9604989604989606	0.9646569646569648	21
Rank 8	0.7280024774952853	0.5095786717779646	21.84238057173208	0.9584199584199584	0.972972972972973	21
Rank 9	0.7227156283767946	0.5065245433477785	21.619108502901607	0.9688149688149688	0.9792099792099792	21
Rank 10	0.7173101671888075	0.5029828553765813	21.43273118122262	0.975051975051975	0.9896049896049895	21
Rank 11	0.7076871747530162	0.4955880415265869	21.209913322642933	0.9646569646569648	0.975051975051975	21
Rank 12	0.6991290519579052	0.4903843425518284	20.87447094060768	0.9667359667359668	0.9875259875259876	21
Rank 13	0.6878124897902295	0.4834492123864155	20.436327740381397	0.9771309771309772	0.9875259875259876	21
Rank 14	0.6741245541231302	0.4749452770732058	19.91792770499244	0.975051975051975	0.9916839916839916	21
Rank 15	0.6598721880501889	0.4648352282199706	19.503695983021824	0.9812889812889812	0.9854469854469856	21
Rank 16	0.6376286466795033	0.4498959465745389	18.77327001049644	0.972972972972973	0.9792099792099792	21
Rank 17	0.6119120168967878	0.432208957453697	17.97030594430907	0.9688149688149688	0.9833679833679834	21
Rank 18	0.5705353590857685	0.4041750904479533	16.63602686378151	0.9584199584199584	0.972972972972973	21
Rank 19	0.50510458462069	0.3583017443262647	14.680284029442523	0.9126819126819128	0.948024948024948	21
Rank 20	0.3922131227040876	0.2800825355311809	11.213058717290664	0.7276507276507277	0.7525987525987526	21
Rank 1	0.6503297466691853	0.450872231857809	19.945751481137624	0.6846473029045643	0.7178423236514523	22
Rank 2	0.7192434907919434	0.5008196118805313	21.84238789114121	0.8547717842323651	0.8858921161825726	22
Rank 3	0.7336760383174389	0.5132887527082854	22.038728560915345	0.8921161825726142	0.9232365145228216	22
Rank 4	0.7410541270006129	0.5187186135589149	22.2335513441698	0.921161825726141	0.9439834024896264	22
Rank 5	0.7392056150325472	0.5188138289577744	22.03917860747728	0.9522821576763484	0.9564315352697096	22
Rank 6	0.7386652354798029	0.5181842931045808	22.048094237522207	0.95850622406639	0.9626556016597512	22
Rank 7	0.7352681647668426	0.5158799693624425	21.93881954044001	0.9688796680497924	0.9626556016597512	22
Rank 8	0.7309990522352462	0.5133178559000146	21.768119633523163	0.9647302904564315	0.9771784232365144	22
Rank 9	0.7264893849877715	0.5113273396799399	21.51620453078316	0.9730290456431536	0.975103734439834	22
Rank 10	0.7198362038238847	0.5070923014677736	21.274390235611108	0.970954356846473	0.9875518672199172	22
Rank 11	0.7108799900415627	0.5006704257943094	21.020956424725323	0.9688796680497924	0.970954356846473	22
Rank 12	0.7034843532265559	0.4961584742269804	20.732587899957544	0.975103734439834	0.9896265560165975	22
Rank 13	0.6919111402114141	0.4888688690113893	20.30422712000248	0.9771784232365144	0.983402489626556	22
Rank 14	0.6786219865584898	0.4804878888960232	19.813409766246664	0.975103734439834	0.983402489626556	22
Rank 15	0.6636953407935788	0.4703721189836079	19.33232218099709	0.9875518672199172	0.9813278008298756	22
Rank 16	0.641447548827476	0.4548590775418287	18.65884712856473	0.9875518672199172	0.9896265560165975	22
Rank 17	0.6154142389022598	0.4372275921359826	17.81866467662771	0.9875518672199172	0.983402489626556	22
Rank 18	0.5731460983871622	0.4083577898225119	16.47883085646503	0.9647302904564315	0.9730290456431536	22
Rank 19	0.5067448548620153	0.3615094671827421	14.523538767927311	0.9066390041493776	0.9481327800829876	22
Rank 20	0.3938283216868286	0.2829225968234216	11.0905724863407	0.7136929460580913	0.7406639004149378	22
Rank 1	0.6547640513421349	0.4512956929178942	20.346835842424067	0.6901408450704225	0.7464788732394366	23
Rank 2	0.7227456848325943	0.5009158091024096	22.182987573018465	0.8712273641851107	0.9014084507042254	23
Rank 3	0.7359864799724197	0.5133303469078545	22.26561330645652	0.9014084507042254	0.9275653923541248	23
Rank 4	0.7436359664423198	0.5190203924529198	22.46155739894	0.9295774647887324	0.9476861167002012	23
Rank 5	0.7402082769064326	0.5182236068878473	22.198467001858532	0.943661971830986	0.9617706237424548	23
Rank 6	0.7399646497161833	0.5187069810147816	22.12576687014016	0.9577464788732394	0.96579476861167	23
Rank 7	0.7364921472854522	0.5151174673003656	22.137467998508665	0.96579476861167	0.96579476861167	23
Rank 8	0.7318835542975712	0.5124107301129589	21.947282418461235	0.971830985915493	0.9738430583501008	23
Rank 9	0.726905425684427	0.509905599661553	21.699982602287392	0.9738430583501008	0.9839034205231388	23
Rank 10	0.7216643078119175	0.5064282075275631	21.523610028435435	0.971830985915493	0.9899396378269618	23
Rank 11	0.7115937431422913	0.4988801705574036	21.271357258488766	0.9637826961770624	0.9738430583501008	23
Rank 12	0.7031467553041568	0.4943760101161952	20.87707451879616	0.9698189134808852	0.9879275653923542	23
Rank 13	0.6904255800039626	0.4865806903113212	20.38448896926414	0.971830985915493	0.9839034205231388	23
Rank 14	0.6777290895074096	0.4789842380451341	19.87448514622755	0.9758551307847082	0.9839034205231388	23
Rank 15	0.6640368792359409	0.4684997776358603	19.55371016000806	0.977867203219316	0.9899396378269618	23
Rank 16	0.6425899915635179	0.4540112374704327	18.85787540930852	0.9818913480885312	0.9839034205231388	23
Rank 17	0.6156304031979205	0.4360704477543278	17.955995544359265	0.971830985915493	0.9879275653923542	23
Rank 18	0.574128851102896	0.4081990735913532	16.59297775115428	0.9537223340040242	0.9818913480885312	23
Rank 19	0.5092164737551013	0.3612572947414227	14.79591790136785	0.9134808853118712	0.959758551307847	23
Rank 20	0.3973190058427832	0.2838431210786896	11.347588476409353	0.7464788732394366	0.7505030181086519	23
Rank 1	0.6542361381324887	0.4508860554190205	20.335008271346823	0.6921529175050302	0.7203219315895373	24
Rank 2	0.7206221326318475	0.4998831170520645	22.07390155797829	0.8732394366197183	0.8873239436619719	24
Rank 3	0.7341759867925035	0.5117461985725495	22.2429788219954	0.909456740442656	0.9175050301810864	24
Rank 4	0.7419185296982779	0.5174286409520872	22.44898887461907	0.9275653923541248	0.9456740442655936	24
Rank 5	0.7406640769993319	0.517033443223543	22.36306337757889	0.9496981891348087	0.9617706237424548	24
Rank 6	0.738260578264635	0.5164365766356194	22.18240016290156	0.9577464788732394	0.9678068410462776	24
Rank 7	0.7360274043959516	0.5153238398563252	22.070356453962635	0.959758551307847	0.9738430583501008	24
Rank 8	0.7331896022909357	0.5129735779155408	22.02160243753949	0.9738430583501008	0.9798792756539236	24
Rank 9	0.7283995217959744	0.5112524801633358	21.714704163263864	0.9818913480885312	0.9839034205231388	24
Rank 10	0.7204700247471595	0.5073662956617049	21.31037290854546	0.971830985915493	0.9899396378269618	24
Rank 11	0.7121542823776109	0.5008217641989268	21.133251817868416	0.9637826961770624	0.9758551307847082	24
Rank 12	0.7029517012443153	0.4955282553971791	20.742344584713614	0.9698189134808852	0.9859154929577464	24
Rank 13	0.6902805845768195	0.4866940449674056	20.358653960941396	0.9758551307847082	0.9818913480885312	24
Rank 14	0.6771284409083246	0.4788241721926626	19.830426871566196	0.9698189134808852	0.9859154929577464	24
Rank 15	0.6630488458025526	0.4688721555014489	19.41766903011037	0.9839034205231388	0.9859154929577464	24
Rank 16	0.641179239274446	0.4538431900237109	18.73360492507351	0.9798792756539236	0.9879275653923542	24
Rank 17	0.6147516024508565	0.4361744156736826	17.857718677717383	0.9798792756539236	0.9839034205231388	24
Rank 18	0.5736897471108108	0.4084249856234123	16.526476148739842	0.9517102615694164	0.977867203219316	24
Rank 19	0.5083030637040653	0.3618460196246929	14.645704407937238	0.9195171026156942	0.9496981891348087	24
Rank 20	0.3957670862445114	0.2838699704436705	11.189711580084088	0.710261569416499	0.7183098591549296	24
Rank 1	0.6505185941995478	0.4536480205357331	19.687057366381467	0.688659793814433	0.7195876288659794	25
Rank 2	0.7180298513329233	0.5003148865310072	21.771496480191608	0.8762886597938144	0.8845360824742268	25
Rank 3	0.7320497496061453	0.5121278726200675	21.99218769860778	0.91340206185567	0.9154639175257732	25
Rank 4	0.7397131421673635	0.517108167655452	22.260497451191156	0.931958762886598	0.9463917525773196	25
Rank 5	0.7383206802718456	0.5167108933678244	22.16097869040212	0.9443298969072164	0.954639175257732	25
Rank 6	0.7378912043343495	0.516706748994308	22.11844553400415	0.9649484536082474	0.9690721649484536	25
Rank 7	0.7343870662493509	0.5145243712929354	21.98626949564155	0.9649484536082474	0.9690721649484536	25
Rank 8	0.7296103166273956	0.5120381846138393	21.75721320135563	0.9752577319587628	0.9731958762886598	25
Rank 9	0.725046002837622	0.5097050887214909	21.53409141161311	0.9752577319587628	0.981443298969072	25
Rank 10	0.7196706329156097	0.5067050961086161	21.29655368069936	0.977319587628866	0.9896907216494846	25
Rank 11	0.7105635497265625	0.4991033562345781	21.146019349198447	0.981443298969072	0.9752577319587628	25
Rank 12	0.7026269194721924	0.4943928492206797	20.823407025151266	0.9835051546391752	0.9896907216494846	25
Rank 13	0.6906649577669349	0.4871258097057407	20.353914806119423	0.9835051546391752	0.9938144329896909	25
Rank 14	0.677373928026667	0.4787413846565399	19.863254337012705	0.979381443298969	0.9896907216494846	25
Rank 15	0.662467539063115	0.4680987352356657	19.436880382744924	0.9855670103092784	0.9896907216494846	25
Rank 16	0.6406525469557881	0.4534287588412338	18.722378811455425	0.979381443298969	0.9917525773195875	25
Rank 17	0.6143957353339562	0.4359422324092332	17.8453502924723	0.9752577319587628	0.9896907216494846	25
Rank 18	0.5717691005005769	0.4066365623840188	16.513253811655808	0.954639175257732	0.977319587628866	25
Rank 19	0.507403937806828	0.3612476061364551	14.61563316703729	0.8989690721649485	0.9402061855670104	25
Rank 20	0.3936551539606811	0.2831676590092097	11.048749495147137	0.7010309278350515	0.734020618556701	25
Rank 1	0.6532000993423468	0.4507708673684703	20.242923197387647	0.7137014314928425	0.7321063394683026	26
Rank 2	0.7222094303566345	0.5014726660402409	22.073676431639367	0.8711656441717791	0.8997955010224948	26
Rank 3	0.7360174048168576	0.5135733684209486	22.244403639590903	0.9202453987730062	0.9284253578732108	26
Rank 4	0.7416705830543525	0.5187191834393863	22.295139961496623	0.9366053169734152	0.9386503067484664	26
Rank 5	0.7396067035487753	0.5182105395594148	22.139616398936056	0.9468302658486708	0.952965235173824	26
Rank 6	0.7393433165101938	0.5183142196009738	22.102909690922	0.950920245398773	0.9611451942740288	26
Rank 7	0.7357051811144348	0.5157880531128084	21.991712800162645	0.967280163599182	0.9611451942740288	26
Rank 8	0.7308497612003313	0.5136092466695362	21.724051453079507	0.967280163599182	0.9754601226993864	26
Rank 9	0.7265955423449494	0.5108496757538344	21.574586659111496	0.9754601226993864	0.9775051124744376	26
Rank 10	0.719469365605156	0.5063938601746458	21.30755054305101	0.9713701431492844	0.985685071574642	26
Rank 11	0.7093929086620536	0.4995187677321627	20.98741409298909	0.9631901840490796	0.9734151329243352	26
Rank 12	0.7021753257794634	0.4944396463654911	20.773567941397225	0.9734151329243352	0.98159509202454	26
Rank 13	0.6901616159831763	0.4865354875034662	20.362612847971	0.9775051124744376	0.983640081799591	26
Rank 14	0.6763599539292491	0.4779281662803199	19.843178764892915	0.9734151329243352	0.9897750511247444	26
Rank 15	0.6614578451431625	0.4676716846394496	19.378616050371296	0.983640081799591	0.985685071574642	26
Rank 16	0.6382030476750583	0.4517906615533432	18.641238612171502	0.9775051124744376	0.983640081799591	26
Rank 17	0.6136064819694409	0.4348623910497801	17.874409091966076	0.9754601226993864	0.983640081799591	26
Rank 18	0.5715126257483789	0.4058704249644581	16.564220078392083	0.9591002044989776	0.9795501022494888	26
Rank 19	0.5062871879534692	0.3596398589582201	14.664732899524902	0.9120654396728016	0.9468302658486708	26
Rank 20	0.3929572469742257	0.2812695110395166	11.168773593470904	0.7157464212678937	0.7157464212678937	26
Rank 1	0.6532281774076985	0.4524764073222342	20.07517700854642	0.6900826446280992	0.731404958677686	27
Rank 2	0.7185211957071609	0.499139738322115	21.938145738504584	0.8677685950413223	0.890495867768595	27
Rank 3	0.7326346570052213	0.5111819299472827	22.14527270579386	0.9111570247933884	0.9380165289256198	27
Rank 4	0.7402971681968595	0.5167800320451498	22.351713615170976	0.9214876033057852	0.9524793388429752	27
Rank 5	0.7374600376359399	0.5161712403198017	22.128879731613825	0.9483471074380164	0.9607438016528924	27
Rank 6	0.7359862414992898	0.5160037500527446	21.99824914465453	0.9586776859504132	0.96900826446281	27
Rank 7	0.7335552627914053	0.5136165351917161	21.993872759968912	0.9648760330578512	0.975206611570248	27
Rank 8	0.7301927858000766	0.5114453907486686	21.87473950514081	0.96900826446281	0.9855371900826446	27
Rank 9	0.7250041955613443	0.509396314664941	21.560788089640337	0.9710743801652892	0.981404958677686	27
Rank 10	0.718669766750325	0.5051706902642898	21.34990764860352	0.981404958677686	0.993801652892562	27
Rank 11	0.7089912768486201	0.4982496475829988	21.074162926562128	0.9772727272727272	0.9772727272727272	27
Rank 12	0.7010257060233761	0.4933071218604474	20.771858416292865	0.9731404958677686	0.9855371900826446	27
Rank 13	0.6877526878961098	0.4845757800077587	20.3176907888351	0.9793388429752066	0.9855371900826446	27
Rank 14	0.6753211990459475	0.4773029188380588	19.801828020788857	0.9669421487603306	0.9855371900826446	27
Rank 15	0.6608719358742104	0.4663359395595857	19.45359963146248	0.9896694214876032	0.9855371900826446	27
Rank 16	0.6377281722428604	0.4508505484820694	18.6877623760791	0.9834710743801652	0.9834710743801652	27
Rank 17	0.6122425886693341	0.4340319162370825	17.821067243225166	0.9731404958677686	0.9896694214876032	27
Rank 18	0.570141184983169	0.404854163631075	16.528702135209393	0.962809917355372	0.9772727272727272	27
Rank 19	0.5048685708359586	0.358457973253264	14.64105975826946	0.9090909090909092	0.9400826446280992	27
Rank 20	0.3925778789221123	0.2807467685505995	11.183111037151283	0.7293388429752066	0.7272727272727273	27
Rank 1	0.6568106196743994	0.452837982067791	20.397263760660834	0.710204081632653	0.7612244897959184	28
Rank 2	0.7237442448612585	0.5022002018507379	22.154404301052068	0.8714285714285714	0.9102040816326532	28
Rank 3	0.7357307191873379	0.5140965134493568	22.16342057379811	0.8979591836734694	0.926530612244898	28
Rank 4	0.742572608392286	0.5193623844942789	22.32102238980072	0.9224489795918368	0.9408163265306122	28
Rank 5	0.7409098572846513	0.5185346178482911	22.237523943636017	0.9489795918367347	0.9551020408163264	28
Rank 6	0.7386863415382439	0.5180870800682871	22.05992614699568	0.9571428571428572	0.9673469387755104	28
Rank 7	0.7358918721816385	0.5156332205029003	22.025865167873825	0.9673469387755104	0.9653061224489796	28
Rank 8	0.7311834179505081	0.512470424573478	21.87129933770301	0.9673469387755104	0.9775510204081632	28
Rank 9	0.7264720884244369	0.5100538331764167	21.641825524802016	0.9714285714285714	0.9755102040816328	28
Rank 10	0.7200885661518616	0.5067677108907193	21.33208552611423	0.9714285714285714	0.9836734693877552	28
Rank 11	0.7113710193892449	0.4997539066088277	21.16171127804172	0.9653061224489796	0.9714285714285714	28
Rank 12	0.7027672490568889	0.4949098823330308	20.78573667238581	0.9755102040816328	0.9816326530612244	28
Rank 13	0.6905251932124844	0.4872903187992881	20.32348744131963	0.9836734693877552	0.9816326530612244	28
Rank 14	0.6765871204298696	0.4784967354945035	19.8090384935366	0.979591836734694	0.9816326530612244	28
Rank 15	0.6623065950298308	0.4684772249169324	19.38293701128984	0.9857142857142858	0.9775510204081632	28
Rank 16	0.6395170465011661	0.4529101992494564	18.660684725170974	0.9755102040816328	0.979591836734694	28
Rank 17	0.6142854110626951	0.4360074675155543	17.827794354714076	0.979591836734694	0.9836734693877552	28
Rank 18	0.5721797705341297	0.4070382948674189	16.514147566671085	0.9673469387755104	0.973469387755102	28
Rank 19	0.5075600557598753	0.3613867596771286	14.617329608274666	0.9183673469387756	0.946938775510204	28
Rank 20	0.3958666722514226	0.2827847333025173	11.308193894890534	0.7306122448979592	0.7387755102040816	28
Rank 1	0.6542979041718426	0.4544241288345095	19.98737753373331	0.7119675456389453	0.7363083164300203	29
Rank 2	0.7220380833050877	0.5027728382301302	21.92652450749575	0.8803245436105477	0.8985801217038539	29
Rank 3	0.7354039260496036	0.5150112564821668	22.039266956743678	0.9127789046653144	0.9269776876267748	29
Rank 4	0.7434065552570437	0.5199280810531588	22.34784742038849	0.947261663286004	0.95131845841785	29
Rank 5	0.7407981186478203	0.5195520577878294	22.124606085999087	0.9574036511156186	0.9655172413793104	29
Rank 6	0.7397104561595075	0.5190234134352527	22.06870427242548	0.9594320486815416	0.973630831643002	29
Rank 7	0.7359598432957508	0.5163579631180665	21.960188017768434	0.9797160243407708	0.969574036511156	29
Rank 8	0.7323055794756287	0.5147672872995567	21.7538292176072	0.977687626774848	0.9837728194726166	29
Rank 9	0.7282961185492088	0.5123855090156723	21.591060953353654	0.9817444219066938	0.9878296146044624	29
Rank 10	0.7215690217068544	0.5084107163882527	21.31583053186017	0.9858012170385396	0.9918864097363084	29
Rank 11	0.7131997734663221	0.5010844992206845	21.21152742456376	0.9817444219066938	0.9837728194726166	29
Rank 12	0.7039418244864508	0.4961733157792526	20.776850870719816	0.9878296146044624	0.9918864097363084	29
Rank 13	0.6920001867257082	0.4886992830693637	20.330090365634447	0.9939148073022313	0.9898580121703854	29
Rank 14	0.6783919692188377	0.4802440342841305	19.81479349347072	0.9837728194726166	0.9837728194726166	29
Rank 15	0.6628481528636117	0.4689514864890416	19.389666637457	0.9918864097363084	0.9878296146044624	29
Rank 16	0.6401951855755146	0.4534443474872027	18.67508380883119	0.9878296146044624	0.9898580121703854	29
Rank 17	0.6146044077963533	0.4366102493247867	17.799415847156652	0.977687626774848	0.9898580121703854	29
Rank 18	0.5722052345572156	0.4075601756195122	16.464505893770344	0.9614604462474644	0.9797160243407708	29
Rank 19	0.5078806251404471	0.3620272862757803	14.585333886466678	0.9148073022312372	0.95131845841785	29
Rank 20	0.3946016678292054	0.2835161111452356	11.10855566839698	0.7099391480730223	0.7038539553752535	29
Rank 1	0.6513680883938844	0.4505403003768379	20.08277880170464	0.6910569105691057	0.7235772357723578	30
Rank 2	0.7188584245559684	0.4989983729083415	21.986005164762684	0.8719512195121951	0.8902439024390244	30
Rank 3	0.7331572551452422	0.5113535243028097	22.180373084243254	0.9166666666666666	0.926829268292683	30
Rank 4	0.7410196965007343	0.5169514129547792	22.40682835459551	0.9288617886178862	0.9532520325203252	30
Rank 5	0.7396420458652129	0.5171905773246461	22.245146854056674	0.9552845528455284	0.9613821138211384	30
Rank 6	0.738486681985126	0.5166355422942438	22.18511396908822	0.9634146341463414	0.9695121951219512	30
Rank 7	0.7347035310405462	0.5135563183957791	22.11472126447671	0.9654471544715448	0.9715447154471544	30
Rank 8	0.7304011013145403	0.5115911540193476	21.880994729519266	0.9715447154471544	0.975609756097561	30
Rank 9	0.7253020425955367	0.5090402811534435	21.62617614420932	0.9695121951219512	0.983739837398374	30
Rank 10	0.7191262467052452	0.5057020501015429	21.342419660370226	0.9776422764227642	0.9898373983739838	30
Rank 11	0.7101114743759841	0.4983507379900455	21.176073638593856	0.9776422764227642	0.9796747967479674	30
Rank 12	0.7006227577062271	0.493126913167385	20.7495844538842	0.9796747967479674	0.9878048780487804	30
Rank 13	0.68972093773016	0.4857997606311576	20.39211770990024	0.9857723577235772	0.9857723577235772	30
Rank 14	0.675593714970499	0.4775249804404298	19.80687345300692	0.9695121951219512	0.9857723577235772	30
Rank 15	0.6613201975854646	0.4676575998936588	19.366259769180573	0.9796747967479674	0.9878048780487804	30
Rank 16	0.6384418313953267	0.451154649198339	18.72871821969877	0.9796747967479674	0.9878048780487804	30
Rank 17	0.6147971034420693	0.4356677453330112	17.912935810905807	0.975609756097561	0.9857723577235772	30
Rank 18	0.5710784647310813	0.405940164698757	16.51383000323242	0.951219512195122	0.9796747967479674	30
Rank 19	0.5072820565454079	0.3608750512617468	14.640700528366107	0.9227642276422764	0.945121951219512	30
Rank 20	0.3939146773591102	0.2816441952407702	11.227048211833996	0.717479674796748	0.7459349593495935	30
Rank 1	0.6535541579587482	0.4479656121089083	20.558854584983987	0.6965376782077393	0.7331975560081466	31
Rank 2	0.718471966141262	0.4960817558716132	22.239021026964878	0.8676171079429735	0.8737270875763747	31
Rank 3	0.7334833362819114	0.5088414053209065	22.46419309610049	0.9063136456211812	0.9083503054989815	31
Rank 4	0.7406946353650941	0.5151558998430027	22.553873552209136	0.9164969450101832	0.9368635437881874	31
Rank 5	0.7395936626330076	0.5149221828122647	22.467147982074295	0.9511201629327902	0.9490835030549898	31
Rank 6	0.737312456941207	0.5145560086998613	22.275644824134567	0.9572301425661914	0.9633401221995926	31
Rank 7	0.734823837509417	0.5127641521267582	22.20596853826589	0.9613034623217924	0.9633401221995926	31
Rank 8	0.7306758819921861	0.5099124475869795	22.076343440520663	0.9613034623217924	0.9755600814663952	31
Rank 9	0.7247757331679349	0.5067031838786582	21.807254928927662	0.9674134419551936	0.9816700610997964	31
Rank 10	0.7193758824345277	0.5045757795082144	21.480010292631324	0.979633401221996	0.9877800407331976	31
Rank 11	0.7089329682510667	0.4967865072229194	21.21464610281473	0.9674134419551936	0.9694501018329938	31
Rank 12	0.7018661479419286	0.492652955315731	20.921319262619757	0.9674134419551936	0.9816700610997964	31
Rank 13	0.6897020588131959	0.4850477533218116	20.465430549138425	0.9755600814663952	0.9816700610997964	31
Rank 14	0.6776722717168141	0.4764743760809345	20.119789563587958	0.9714867617107944	0.9877800407331976	31
Rank 15	0.6627674021687074	0.4667059557373035	19.606144643140397	0.9837067209775968	0.9816700610997964	31
Rank 16	0.6405142328080194	0.4514761665408177	18.90380662672017	0.9775967413441956	0.9857433808553973	31
Rank 17	0.61569469225353	0.4347993191472452	18.08953731062848	0.9735234215885948	0.9857433808553973	31
Rank 18	0.573133908167046	0.4056558766352501	16.747803153179593	0.9572301425661914	0.979633401221996	31
Rank 19	0.5073984088868113	0.3596691047598794	14.772930412693183	0.9164969450101832	0.940936863543788	31
Rank 20	0.3959207392932279	0.2828425035387076	11.307823575452025	0.6985743380855397	0.7433808553971487	31
Rank 1	0.6520501925529661	0.4465876083477099	20.54625842052562	0.7237903225806451	0.7237903225806451	32
Rank 2	0.7217067185766161	0.4979145886213069	22.37921299553092	0.8971774193548387	0.8911290322580645	32
Rank 3	0.7354429007505556	0.5098534287460447	22.558947200451097	0.9193548387096774	0.9294354838709676	32
Rank 4	0.7422179232639292	0.5151877257339332	22.7030197529996	0.935483870967742	0.9536290322580644	32
Rank 5	0.740815729442879	0.5151669583045269	22.56487711383521	0.9516129032258064	0.9657258064516128	32
Rank 6	0.7390140160408836	0.5143044778348524	22.470953820603118	0.9596774193548387	0.9758064516129032	32
Rank 7	0.737584008509029	0.5133975442259712	22.418646428305788	0.969758064516129	0.9737903225806452	32
Rank 8	0.7330521689610398	0.5108851604984381	22.216700846260164	0.9778225806451613	0.9818548387096774	32
Rank 9	0.7270723664515132	0.5082498070238589	21.882255942765426	0.9818548387096774	0.9899193548387096	32
Rank 10	0.7198597603833503	0.5043676556022735	21.54921047810768	0.9778225806451613	0.9879032258064516	32
Rank 11	0.7116266608000762	0.4978895292901431	21.373713150993307	0.9717741935483872	0.9798387096774194	32
Rank 12	0.7038661650328814	0.4930068134821524	21.08593515507289	0.9838709677419356	0.9879032258064516	32
Rank 13	0.6921134982009683	0.4857923228842052	20.632117531676315	0.9838709677419356	0.9879032258064516	32
Rank 14	0.6790163649892549	0.4777842181781206	20.123214681113428	0.9778225806451613	0.9838709677419356	32
Rank 15	0.6632963283383492	0.4667937788943031	19.650254944404605	0.9899193548387096	0.9818548387096774	32
Rank 16	0.6408327100468831	0.4515594752411771	18.9273234805706	0.9879032258064516	0.9879032258064516	32
Rank 17	0.6170241279191281	0.4351309005538549	18.18932273652732	0.9818548387096774	0.9939516129032258	32
Rank 18	0.5740499906652184	0.4060213738407553	16.802861682446313	0.967741935483871	0.9858870967741936	32
Rank 19	0.5073328716119516	0.3598252615594897	14.750761005246192	0.9254032258064516	0.9455645161290324	32
Rank 20	0.3945599854383605	0.2814108761577929	11.314910928056763	0.7338709677419355	0.7338709677419355	32
Rank 1	0.6555349100142674	0.4555755176667387	19.995939234752875	0.7016460905349794	0.7283950617283951	33
Rank 2	0.7203654387681576	0.5020105218803161	21.83549168878415	0.8744855967078189	0.8930041152263375	33
Rank 3	0.7353425333615078	0.5147667326749708	22.057580068653703	0.9074074074074074	0.911522633744856	33
Rank 4	0.7424201121545853	0.520751686346289	22.166842580829627	0.934156378600823	0.9382716049382716	33
Rank 5	0.7405918821486029	0.5204536997684883	22.013818238011464	0.9506172839506172	0.9526748971193416	33
Rank 6	0.7383825871738232	0.5187189335480478	21.966365362577545	0.9588477366255144	0.9670781893004116	33
Rank 7	0.735799860640164	0.516846870685922	21.895298995424195	0.9691358024691358	0.9691358024691358	33
Rank 8	0.7315904707285056	0.5146293589547513	21.696111177375432	0.9629629629629628	0.9753086419753086	33
Rank 9	0.7264493610143006	0.5120648679206136	21.4384493093687	0.97119341563786	0.977366255144033	33
Rank 10	0.7202977000389635	0.5079091714105437	21.238852862841984	0.9753086419753086	0.9814814814814816	33
Rank 11	0.7106980201941632	0.5003402627304432	21.035775746372	0.9753086419753086	0.9670781893004116	33
Rank 12	0.7018880494988589	0.49576706351652	20.612098598233885	0.9753086419753086	0.9814814814814816	33
Rank 13	0.6896947575662844	0.4881198943042816	20.15748632620028	0.977366255144033	0.9814814814814816	33
Rank 14	0.6774813620144061	0.4801333405658737	19.73480214485324	0.9794238683127572	0.977366255144033	33
Rank 15	0.6611512701514036	0.4686193583683297	19.25319117830739	0.9876543209876544	0.98559670781893	33
Rank 16	0.6405031134087987	0.4538705247651755	18.663258864362327	0.977366255144033	0.9794238683127572	33
Rank 17	0.6143970212253048	0.4356276984845006	17.87693227408042	0.977366255144033	0.9835390946502056	33
Rank 18	0.5715752297512189	0.4074891114338649	16.4086118317354	0.9609053497942388	0.97119341563786	33
Rank 19	0.5076724716659891	0.3616240877093478	14.60483839566412	0.9197530864197532	0.9423868312757202	33
Rank 20	0.3930760464144401	0.2824264027519321	11.064964366250802	0.7119341563786008	0.7263374485596708	33
Rank 1	0.6555082727407895	0.4533950752862752	20.211319745451423	0.7068607068607069	0.7297297297297297	34
Rank 2	0.7214524289143315	0.5005608652300456	22.089156368428583	0.8627858627858628	0.8877338877338877	34
Rank 3	0.7360425885618627	0.5131970420472292	22.284554651463356	0.9085239085239084	0.9168399168399168	34
Rank 4	0.7433636890512326	0.5192802758421825	22.408341320905013	0.9397089397089398	0.9521829521829522	34
Rank 5	0.7416674932115191	0.518703257175122	22.296423603639717	0.95010395010395	0.975051975051975	34
Rank 6	0.7391686597372492	0.5175855466657635	22.15831130714857	0.9667359667359668	0.9667359667359668	34
Rank 7	0.7353645627281169	0.5157755817859847	21.958898094213215	0.9563409563409564	0.9667359667359668	34
Rank 8	0.7320579456756728	0.5126762066197036	21.938173905596926	0.9688149688149688	0.9771309771309772	34
Rank 9	0.7277471297894696	0.510906362344865	21.68407674446047	0.972972972972973	0.9833679833679834	34
Rank 10	0.719969317727054	0.5061752208583192	21.379409686873476	0.9792099792099792	0.9937629937629938	34
Rank 11	0.7124581445692596	0.5005955018720903	21.18626426971693	0.9688149688149688	0.9792099792099792	34
Rank 12	0.7031708502788757	0.4950808482665702	20.809000201230557	0.972972972972973	0.9896049896049895	34
Rank 13	0.6902268232106143	0.4870250868364396	20.32017363741748	0.9708939708939708	0.9875259875259876	34
Rank 14	0.6790978674972217	0.4795303064796112	19.956756101761048	0.9708939708939708	0.9875259875259876	34
Rank 15	0.6629397640463217	0.4692850568561011	19.36547071902206	0.975051975051975	0.9875259875259876	34
Rank 16	0.641987621804649	0.4541214267281244	18.786619507652457	0.975051975051975	0.9896049896049895	34
Rank 17	0.6156808500038546	0.4361604141885131	17.952043581534156	0.975051975051975	0.9896049896049895	34
Rank 18	0.5731530919480955	0.4079431427088619	16.520994923923354	0.9604989604989606	0.9771309771309772	34
Rank 19	0.5076992460804491	0.3615415461685906	14.61576999118585	0.918918918918919	0.9376299376299376	34
Rank 20	0.3948284771497902	0.2823802588008802	11.244821834891	0.7110187110187111	0.7214137214137214	34
Rank 1	0.6522124692614357	0.4515446840885082	20.06677851729275	0.6784968684759917	0.732776617954071	35
Rank 2	0.7227351915581252	0.5017483725731972	22.0986818984928	0.8663883089770354	0.9018789144050104	35
Rank 3	0.7374973501971267	0.5142783049308918	22.32190452662349	0.9144050104384134	0.9331941544885176	35
Rank 4	0.7436914608138361	0.5191584215131535	22.45330393006826	0.92901878914405	0.9603340292275574	35
Rank 5	0.7423181441289937	0.5189101323774594	22.340801175153423	0.9561586638830898	0.9707724425887264	35
Rank 6	0.7407689724164112	0.5192095883643452	22.1559384052066	0.9603340292275574	0.977035490605428	35
Rank 7	0.7374986911690692	0.5161576262743178	22.134106489475137	0.9582463465553236	0.9624217118997912	35
Rank 8	0.7331008837580943	0.5136468522380718	21.945403152002253	0.9665970772442588	0.974947807933194	35
Rank 9	0.7302861125421877	0.5132000650914195	21.70860474507682	0.974947807933194	0.9791231732776616	35
Rank 10	0.721315162129021	0.5080475335393422	21.32676285896789	0.974947807933194	0.9895615866388308	35
Rank 11	0.7126517096396497	0.5012620486215126	21.138966101813715	0.9728601252609604	0.9812108559498957	35
Rank 12	0.7051730283346378	0.4961156599979425	20.90573683366953	0.974947807933194	0.9874739039665972	35
Rank 13	0.6931230845839468	0.4889804606568733	20.414262392707343	0.9791231732776616	0.9895615866388308	35
Rank 14	0.6790048784231989	0.4799464634717802	19.905841495141868	0.9686847599164928	0.9895615866388308	35
Rank 15	0.6636893244605213	0.469257564501466	19.443175995905527	0.9874739039665972	0.9874739039665972	35
Rank 16	0.6416662291157538	0.4542782587214258	18.738797039432797	0.9812108559498957	0.9874739039665972	35
Rank 17	0.6152689714542378	0.4363644694486083	17.890450200562945	0.9791231732776616	0.9958246346555324	35
Rank 18	0.5744667371344385	0.4079602472012367	16.650648993320182	0.9519832985386222	0.9874739039665972	35
Rank 19	0.5098538011133108	0.3630617844558087	14.679201665750208	0.9123173277661796	0.9519832985386222	35
Rank 20	0.3953741882751026	0.2837281533143992	11.164603496070336	0.7077244258872651	0.7286012526096033	35
Rank 1	0.6514937756619635	0.4522810608514159	19.92127148105476	0.6872427983539094	0.7366255144032922	36
Rank 2	0.7203843262338493	0.4999193837684246	22.04649424654247	0.8600823045267489	0.8930041152263375	36
Rank 3	0.7352547050961977	0.5126568215661652	22.25978835300325	0.9032921810699588	0.9156378600823044	36
Rank 4	0.7414218300738454	0.5178220202851997	22.35998097886457	0.925925925925926	0.940329218106996	36
Rank 5	0.7410933563295499	0.5173461354843762	22.37472208451736	0.9526748971193416	0.9588477366255144	36
Rank 6	0.7393331060971716	0.5174021918375337	22.1930914259638	0.9547325102880658	0.9650205761316872	36
Rank 7	0.7362697763054098	0.5151962584770532	22.10735178283566	0.9732510288065844	0.9691358024691358	36
Rank 8	0.732298109611147	0.5132133770954259	21.908473251572115	0.9650205761316872	0.977366255144033	36
Rank 9	0.726740173968799	0.5102792350731407	21.646093889565837	0.9670781893004116	0.9794238683127572	36
Rank 10	0.721272740625486	0.5069826491564408	21.42900914690452	0.9732510288065844	0.9897119341563786	36
Rank 11	0.7112195856010594	0.4994915739362275	21.17280116648318	0.9670781893004116	0.9753086419753086	36
Rank 12	0.7034772312093586	0.4948418972989452	20.863533391041333	0.98559670781893	0.9814814814814816	36
Rank 13	0.6912261693898962	0.4872358129151138	20.39903564747824	0.9835390946502056	0.9814814814814816	36
Rank 14	0.6782373783774948	0.4786500717567693	19.958730662072544	0.9732510288065844	0.9897119341563786	36
Rank 15	0.6627745810432608	0.4689243744959998	19.385020654726105	0.98559670781893	0.98559670781893	36
Rank 16	0.6406405371159393	0.453400110047832	18.724042706810728	0.9814814814814816	0.9814814814814816	36
Rank 17	0.6146966582662702	0.4362306656358161	17.846599263045405	0.9814814814814816	0.9876543209876544	36
Rank 18	0.5723755557558606	0.4071851257026426	16.519043005321798	0.9691358024691358	0.977366255144033	36
Rank 19	0.5065422445523687	0.3608735057210886	14.566873883128007	0.9135802469135802	0.9423868312757202	36
Rank 20	0.3950498868197883	0.2833243718480384	11.172551497174991	0.720164609053498	0.7448559670781894	36
Rank 1	0.656062515784503	0.4508962666112539	20.51662491732491	0.7074148296593187	0.7274549098196392	37
Rank 2	0.7239925077222994	0.5007686368342863	22.32238708880131	0.8917835671342685	0.8957915831663327	37
Rank 3	0.736844213731066	0.513366132391553	22.347808133951297	0.9098196392785572	0.9218436873747496	37
Rank 4	0.7433991394113296	0.5181417797784368	22.52573596328929	0.9278557114228456	0.9519038076152304	37
Rank 5	0.7405896738702842	0.5166716867200899	22.39179871501943	0.9519038076152304	0.9659318637274548	37
Rank 6	0.7399420683727813	0.5171323166330793	22.2809751739702	0.9539078156312624	0.9719438877755512	37
Rank 7	0.7368546963742234	0.5144179577979224	22.243673857630096	0.9639278557114228	0.9779559118236472	37
Rank 8	0.7333742104595147	0.512453493282661	22.092071717685368	0.969939879759519	0.9859719438877756	37
Rank 9	0.7274812592518921	0.5091234946254377	21.83577646264544	0.9759519038076152	0.9819639278557114	37
Rank 10	0.7205253094234756	0.5051650304984042	21.536027892507136	0.9739478957915833	0.9919839679358716	37
Rank 11	0.711413667052111	0.4982572308144753	21.315643623763563	0.9759519038076152	0.9799599198396792	37
Rank 12	0.7034270711931226	0.4936358489305149	20.97912222626077	0.9779559118236472	0.9919839679358716	37
Rank 13	0.6917651595677352	0.4864145364083865	20.535062315934876	0.9779559118236472	0.9859719438877756	37
Rank 14	0.6777953344861808	0.4777108650423086	20.008446944387217	0.9719438877755512	0.9819639278557114	37
Rank 15	0.6616927716739954	0.4669001106076172	19.479266106637816	0.9819639278557114	0.9859719438877756	37
Rank 16	0.6414442888221785	0.4529190796601463	18.852520916203225	0.9779559118236472	0.9839679358717436	37
Rank 17	0.6152381938228507	0.4344910360786066	18.07471577442441	0.9739478957915833	0.9859719438877756	37
Rank 18	0.5731682063362185	0.406534921434963	16.66332849012554	0.9559118236472944	0.9719438877755512	37
Rank 19	0.508389457978685	0.3608074685493837	14.758198942930123	0.9098196392785572	0.9458917835671342	37
Rank 20	0.3940885516730869	0.2822700813971923	11.18184702758946	0.7014028056112225	0.7134268537074149	37
Rank 1	0.6561894545744976	0.453124578296009	20.306487627848863	0.7154639175257732	0.7360824742268042	38
Rank 2	0.724083944917252	0.5030665487123478	22.101739620490424	0.8680412371134021	0.8948453608247423	38
Rank 3	0.7369575718861026	0.513513002436369	22.34445694497336	0.909278350515464	0.931958762886598	38
Rank 4	0.7444857060042476	0.5198962985351394	22.458940746910816	0.9422680412371134	0.9567010309278352	38
Rank 5	0.7417613814168177	0.5182524756485624	22.35089057682553	0.9484536082474226	0.9628865979381444	38
Rank 6	0.7396564938598243	0.5180253899455028	22.16311039143215	0.9587628865979382	0.9711340206185568	38
Rank 7	0.7369300559005425	0.5155671512311149	22.136290466942764	0.9649484536082474	0.9711340206185568	38
Rank 8	0.7329876135985427	0.5129794558415592	22.000815775698342	0.9731958762886598	0.981443298969072	38
Rank 9	0.7277937712166932	0.5104777177808147	21.731605343587844	0.977319587628866	0.977319587628866	38
Rank 10	0.7212803822614177	0.506634694461373	21.464568780004463	0.9731958762886598	0.9896907216494846	38
Rank 11	0.712352063593983	0.4995746172424772	21.27774463515057	0.9670103092783504	0.9876288659793816	38
Rank 12	0.7047807082971586	0.4956876396249793	20.909306867217925	0.979381443298969	0.9917525773195875	38
Rank 13	0.6917757993287303	0.4874536019755888	20.43221973531416	0.977319587628866	0.9876288659793816	38
Rank 14	0.6807532932841062	0.480373639719322	20.03796535647841	0.981443298969072	0.9917525773195875	38
Rank 15	0.6634985987666702	0.468430101195071	19.50684975715992	0.9835051546391752	0.979381443298969	38
Rank 16	0.6419543374624761	0.4538866651501265	18.80676723123496	0.9731958762886598	0.9835051546391752	38
Rank 17	0.6153461452019302	0.4361304741842213	17.92156710177089	0.9711340206185568	0.9855670103092784	38
Rank 18	0.573340599854874	0.4066741383035971	16.66664615512768	0.9484536082474226	0.9752577319587628	38
Rank 19	0.5074861390377592	0.3607046136151424	14.678152542261676	0.8989690721649485	0.9505154639175256	38
Rank 20	0.3962856928503739	0.2834126158499903	11.287307700038369	0.7175257731958763	0.7463917525773196	38
Rank 1	0.6563323887288117	0.4532338242792989	20.30985644495128	0.7071713147410359	0.7430278884462151	39
Rank 2	0.7241748773484931	0.5024925259890443	22.16823513594488	0.8844621513944223	0.902390438247012	39
Rank 3	0.737865269189649	0.5135568939466674	22.430837524298163	0.904382470119522	0.9282868525896414	39
Rank 4	0.7444878059544873	0.5187910702055477	22.569673574893955	0.9322709163346612	0.954183266932271	39
Rank 5	0.7430138142106033	0.5189339411676952	22.40798730429081	0.952191235059761	0.9681274900398408	39
Rank 6	0.741460068392956	0.5191858500134797	22.227421837947624	0.9561752988047808	0.9681274900398408	39
Rank 7	0.7388716312728271	0.5173797485516967	22.14918827211304	0.9701195219123506	0.9780876494023903	39
Rank 8	0.7342340171608331	0.5151895254429816	21.90444917178516	0.9721115537848606	0.9800796812749004	39
Rank 9	0.7287580810022496	0.5114081467554964	21.73499342467532	0.9701195219123506	0.9840637450199204	39
Rank 10	0.7218974868205063	0.5077257131442997	21.417177367620653	0.9741035856573704	0.9880478087649402	39
Rank 11	0.7130112928794391	0.5001820993337152	21.282919354572392	0.9721115537848606	0.9760956175298804	39
Rank 12	0.7054632417431759	0.4958325239490934	20.96307177940824	0.9741035856573704	0.9860557768924304	39
Rank 13	0.6944588189385972	0.488022419072237	20.64363998663601	0.9780876494023903	0.9880478087649402	39
Rank 14	0.6799356765819546	0.4797082565064021	20.02274200755525	0.9701195219123506	0.9900398406374502	39
Rank 15	0.6655689505693961	0.4692202436524196	19.63487069169765	0.9800796812749004	0.9920318725099602	39
Rank 16	0.6419115683976845	0.4531461451585605	18.8765423239124	0.9800796812749004	0.9860557768924304	39
Rank 17	0.6154982456087346	0.4360105086984747	17.94877369102598	0.9780876494023903	0.9880478087649402	39
Rank 18	0.5744262926568564	0.4074428547549928	16.69834379018636	0.9581673306772908	0.9780876494023903	39
Rank 19	0.5085380833783867	0.361389542511921	14.714854086646568	0.9063745019920318	0.9422310756972112	39
Rank 20	0.3950300194669572	0.2825330644644828	11.249695500247444	0.7310756972111554	0.7330677290836654	39
Rank 1	0.6548135629518236	0.4529766186688267	20.183694428299688	0.6893787575150301	0.7374749498997996	40
Rank 2	0.7209515601909908	0.5018847539588761	21.90668062321147	0.8577154308617234	0.8957915831663327	40
Rank 3	0.7353105573618666	0.5141760023062819	22.113455505558463	0.905811623246493	0.9258517034068136	40
Rank 4	0.741822574852604	0.5193365437122756	22.24860311403285	0.9258517034068136	0.9418837675350702	40
Rank 5	0.7405266788990652	0.5189105049472559	22.161617395180933	0.9418837675350702	0.9519038076152304	40
Rank 6	0.7377843409623555	0.5186657147937906	21.91186261685648	0.9579158316633266	0.9599198396793588	40
Rank 7	0.7363064443801777	0.516980861881856	21.93255824983217	0.9679358717434868	0.9619238476953909	40
Rank 8	0.7328536753934928	0.5137495527824589	21.910412261103385	0.969939879759519	0.9739478957915833	40
Rank 9	0.7266968512713847	0.5107560065471903	21.59408447241944	0.969939879759519	0.9719438877755512	40
Rank 10	0.7196221183291747	0.5068138728837833	21.280824544539133	0.9739478957915833	0.9839679358717436	40
Rank 11	0.7107895809940703	0.4996587347954853	21.1130846198585	0.9679358717434868	0.9759519038076152	40
Rank 12	0.7024197209011618	0.4950781485417952	20.73415723593665	0.9779559118236472	0.9879759519038076	40
Rank 13	0.6902492813986808	0.4871827129789631	20.306656841971773	0.9799599198396792	0.9819639278557114	40
Rank 14	0.6756550307857397	0.4788923625131726	19.67626682725672	0.9759519038076152	0.9839679358717436	40
Rank 15	0.662014403693716	0.468505777165175	19.350862652854094	0.9859719438877756	0.9819639278557114	40
Rank 16	0.6410178748620291	0.4538496203122006	18.71682545498285	0.9839679358717436	0.9859719438877756	40
Rank 17	0.6141398373132697	0.4361869351569328	17.795290215633685	0.9739478957915833	0.9859719438877756	40
Rank 18	0.5718804121669238	0.4072785655017542	16.46018466651696	0.9619238476953909	0.9779559118236472	40
Rank 19	0.5064461160528866	0.3607695999619194	14.567651609096716	0.905811623246493	0.9478957915831664	40
Rank 20	0.3934576031707127	0.2827702406180931	11.068736255261957	0.6913827655310621	0.7394789579158316	40
Rank 1	0.6514154834394223	0.4533879977675097	19.802748567191266	0.6796714579055442	0.7186858316221766	41
Rank 2	0.7204493682325837	0.5030016609171972	21.744770731538644	0.864476386036961	0.8850102669404517	41
Rank 3	0.7342814651141736	0.513994031545043	22.02874335691306	0.9014373716632444	0.9219712525667352	41
Rank 4	0.7411869441431581	0.5199276720285957	22.125927211456244	0.917864476386037	0.944558521560575	41
Rank 5	0.7403417320260727	0.520014135551024	22.03275964750486	0.9527720739219712	0.9589322381930184	41
Rank 6	0.7391176489367202	0.519097647677267	22.00200012594532	0.9650924024640656	0.973305954825462	41
Rank 7	0.7359824712820187	0.5175072593627892	21.847521191922947	0.9630390143737166	0.973305954825462	41
Rank 8	0.731655852166626	0.5142656423329451	21.73902098336809	0.9671457905544149	0.9794661190965092	41
Rank 9	0.7258144070028303	0.5110404265357954	21.477398046703488	0.971252566735113	0.9774127310061602	41
Rank 10	0.7182875510083115	0.5079006991005957	21.038685190771588	0.9753593429158112	0.9815195071868584	41
Rank 11	0.7094531497140236	0.5000193984048182	20.94337513092054	0.9753593429158112	0.9671457905544149	41
Rank 12	0.7017371824341415	0.4957492907336414	20.598789170050008	0.9774127310061602	0.9856262833675564	41
Rank 13	0.6906580433817829	0.4891385672410867	20.151947614069627	0.969199178644764	0.9856262833675564	41
Rank 14	0.676410978585048	0.4794558980637192	19.695508052132872	0.9774127310061602	0.9856262833675564	41
Rank 15	0.6626417379375947	0.469335463091556	19.330627484603877	0.9835728952772074	0.9815195071868584	41
Rank 16	0.6404573276681617	0.4537264558621582	18.673087180600344	0.9774127310061602	0.9815195071868584	41
Rank 17	0.6136339716493079	0.4362356300391348	17.739834161017303	0.9815195071868584	0.9835728952772074	41
Rank 18	0.5727121277002425	0.4077371975833203	16.49749301169222	0.9568788501026694	0.971252566735113	41
Rank 19	0.5064992619061988	0.3611896098688018	14.530965203739694	0.9055441478439424	0.9404517453798767	41
Rank 20	0.3924589967665876	0.2812443490419236	11.121464772466403	0.7392197125256673	0.731006160164271	41
Rank 1	0.6527426931701932	0.4502724099050219	20.247028326517125	0.6905263157894737	0.7157894736842105	42
Rank 2	0.719654610663664	0.499212643794801	22.04419668688629	0.8757894736842106	0.8778947368421053	42
Rank 3	0.733446251749192	0.5116205423298104	22.182570941938163	0.9010526315789472	0.9178947368421052	42
Rank 4	0.7404128515150545	0.5171556464843153	22.32572050307392	0.9284210526315788	0.9515789473684212	42
Rank 5	0.7373005742473389	0.5166580406228821	22.064253362445672	0.9536842105263158	0.96	42
Rank 6	0.7378273449998269	0.5183091287151999	21.95182162846271	0.9536842105263158	0.9663157894736842	42
Rank 7	0.734300545178724	0.5154661507604233	21.883439441830067	0.9663157894736842	0.9663157894736842	42
Rank 8	0.7305401887628453	0.5126324152717509	21.790777349109447	0.968421052631579	0.9789473684210528	42
Rank 9	0.7254742128794128	0.5098653092247569	21.56089036546559	0.9663157894736842	0.9810526315789474	42
Rank 10	0.7181656053139509	0.506311434285891	21.185417102805992	0.9810526315789474	0.9873684210526316	42
Rank 11	0.7085322413446006	0.498684397731284	20.98478436133166	0.9663157894736842	0.9747368421052632	42
Rank 12	0.7008402265383162	0.4951352072730579	20.57050192652583	0.968421052631579	0.9852631578947368	42
Rank 13	0.6881116064791336	0.4874574864478807	20.06541200312529	0.9789473684210528	0.9852631578947368	42
Rank 14	0.6757328682493177	0.4788845287172511	19.684833953206653	0.9747368421052632	0.983157894736842	42
Rank 15	0.660921825294639	0.4686362394421333	19.22855858525058	0.9852631578947368	0.9873684210526316	42
Rank 16	0.6383532393463244	0.4528919828378144	18.546125650851	0.9810526315789474	0.983157894736842	42
Rank 17	0.6144102696381695	0.4363656891392933	17.80445804988761	0.9789473684210528	0.9852631578947368	42
Rank 18	0.5719958772836643	0.4069351584449668	16.50607188386975	0.9578947368421052	0.9768421052631578	42
Rank 19	0.5071712592670775	0.3617153798630478	14.54558794040297	0.911578947368421	0.9410526315789474	42
Rank 20	0.3941424838753359	0.2833038956852414	11.083858819009452	0.7431578947368421	0.7410526315789474	42
Rank 1	0.653689205655759	0.4519911042460515	20.16981014097076	0.6918367346938775	0.7428571428571429	43
Rank 2	0.7225995899747495	0.5008337699428359	22.17658200319136	0.8755102040816326	0.8959183673469387	43
Rank 3	0.7346626941588904	0.5121180949515415	22.25445992073489	0.9020408163265308	0.9244897959183672	43
Rank 4	0.7435132222767751	0.5181886845412014	22.53245377355737	0.9306122448979592	0.946938775510204	43
Rank 5	0.7402868408460418	0.5170185962136182	22.32682446324236	0.9551020408163264	0.953061224489796	43
Rank 6	0.7394942476325828	0.5172327024170829	22.22615452154999	0.963265306122449	0.9693877551020408	43
Rank 7	0.7366529046764322	0.514583355500647	22.206954917578518	0.9755102040816328	0.963265306122449	43
Rank 8	0.7318313413689077	0.5121335160251489	21.96978253437588	0.9714285714285714	0.979591836734694	43
Rank 9	0.7277257153189282	0.509409932262234	21.831578305669417	0.9755102040816328	0.979591836734694	43
Rank 10	0.7200027152880566	0.505534736466941	21.44679788211156	0.979591836734694	0.9836734693877552	43
Rank 11	0.7112538149017589	0.4982486230233025	21.300519187845637	0.9693877551020408	0.9755102040816328	43
Rank 12	0.7035614050996877	0.4936054191170542	20.995598598263346	0.9775510204081632	0.9857142857142858	43
Rank 13	0.6897080908168037	0.4850541085335583	20.46539822832454	0.9836734693877552	0.9857142857142858	43
Rank 14	0.676891819256108	0.4769759480260895	19.99158712300185	0.9857142857142858	0.9897959183673468	43
Rank 15	0.6613461409629965	0.4658354968916631	19.55106440713334	0.9897959183673468	0.9816326530612244	43
Rank 16	0.640660126392101	0.4517825285821809	18.88775978099201	0.9816326530612244	0.9857142857142858	43
Rank 17	0.6148372266563029	0.434542076250937	18.029515040536587	0.9816326530612244	0.9816326530612244	43
Rank 18	0.572137087389242	0.4052466405863624	16.68904468028795	0.9551020408163264	0.9755102040816328	43
Rank 19	0.5066561904606526	0.358966976571192	14.768921388946056	0.9102040816326532	0.9448979591836736	43
Rank 20	0.3933544876650762	0.2809206654131226	11.243382225195353	0.7122448979591837	0.7163265306122449	43
Rank 1	0.6547756345760675	0.4527720010643224	20.2003633511745	0.7055084745762712	0.7288135593220338	44
Rank 2	0.7228983078185123	0.5032991941542673	21.9599113664245	0.8813559322033898	0.8898305084745762	44
Rank 3	0.7360704723964219	0.5154499693728927	22.06205030235292	0.9110169491525424	0.9216101694915254	44
Rank 4	0.7434945814816993	0.5204276961334252	22.30668853482741	0.934322033898305	0.9427966101694916	44
Rank 5	0.7421484402328719	0.5206006660943545	22.154777413851733	0.951271186440678	0.9385593220338984	44
Rank 6	0.7400686003983746	0.5200639197824136	22.000468061596106	0.9576271186440678	0.9661016949152542	44
Rank 7	0.738437004273438	0.5182209156660493	22.021608860738866	0.9682203389830508	0.961864406779661	44
Rank 8	0.733755902627939	0.5147781065526725	21.897779607526648	0.9682203389830508	0.9703389830508474	44
Rank 9	0.7303915423451007	0.5124070983993894	21.79844439457114	0.9703389830508474	0.9788135593220338	44
Rank 10	0.7233412842930083	0.50853053741309	21.48107468799183	0.9766949152542372	0.9851694915254238	44
Rank 11	0.7124144963539564	0.5010027930337516	21.14117033202048	0.972457627118644	0.9745762711864406	44
Rank 12	0.7045950089680255	0.4960655315784376	20.85294773895879	0.9809322033898306	0.9830508474576272	44
Rank 13	0.6936983487515548	0.4890397949235993	20.46585538279555	0.9851694915254238	0.9851694915254238	44
Rank 14	0.67949637628856	0.4796733453048051	19.982303098375485	0.9830508474576272	0.9851694915254238	44
Rank 15	0.6641209065356237	0.4704530555455149	19.36678509901088	0.9915254237288136	0.9830508474576272	44
Rank 16	0.6418374816414686	0.4546262237572687	18.72112578841999	0.9788135593220338	0.9830508474576272	44
Rank 17	0.6151394475018488	0.4370694600289147	17.806998747293406	0.9703389830508474	0.9872881355932204	44
Rank 18	0.573969926644689	0.4082820844940356	16.568784215065342	0.961864406779661	0.9703389830508474	44
Rank 19	0.5087455753825915	0.3620142829225963	14.673129245999515	0.913135593220339	0.9449152542372882	44
Rank 20	0.3961813551385594	0.2842583681362066	11.192298700235275	0.722457627118644	0.7478813559322034	44
Rank 1	0.6483595817000971	0.4509152732988775	19.74443084012196	0.6713147410358565	0.7310756972111554	45
Rank 2	0.7195687687345019	0.5020691681835867	21.74996005509152	0.8625498007968128	0.8904382470119522	45
Rank 3	0.7335761695932282	0.5134194916118101	22.015667798141813	0.9083665338645418	0.9143426294820716	45
Rank 4	0.7387366633989992	0.5186717338708918	22.006492952810746	0.9163346613545816	0.9422310756972112	45
Rank 5	0.7364270939901763	0.5181176611619597	21.830943282821657	0.9402390438247012	0.954183266932271	45
Rank 6	0.7363549728297968	0.5179898976894721	21.836507514032466	0.9482071713147412	0.9601593625498008	45
Rank 7	0.7340759074681991	0.5170034420292654	21.707246543893365	0.9561752988047808	0.9621513944223108	45
Rank 8	0.7297451917291018	0.5130756467002061	21.666954502889567	0.9621513944223108	0.9721115537848606	45
Rank 9	0.7245347008567893	0.5110734474667384	21.346125339005084	0.9661354581673308	0.9820717131474104	45
Rank 10	0.7170277356492687	0.5072969088377117	20.97308268115569	0.9721115537848606	0.9840637450199204	45
Rank 11	0.7077550757362944	0.4995409127568415	20.821416297945284	0.9641434262948207	0.9701195219123506	45
Rank 12	0.699930193646632	0.4952492187002509	20.468097494638105	0.9701195219123506	0.9840637450199204	45
Rank 13	0.688101420786431	0.4876166866821123	20.04847341043187	0.9760956175298804	0.9860557768924304	45
Rank 14	0.6753080844307628	0.4794730738504378	19.5835010580325	0.9721115537848606	0.9840637450199204	45
Rank 15	0.6610356175753856	0.4695513856559877	19.148423191939795	0.9840637450199204	0.9820717131474104	45
Rank 16	0.6387202750902581	0.4539857435998145	18.47345314904436	0.9780876494023903	0.9780876494023903	45
Rank 17	0.6122111416834035	0.4362099640653275	17.6001177618076	0.9721115537848606	0.9880478087649402	45
Rank 18	0.5716669054655886	0.4083597401859805	16.33071652796081	0.9482071713147412	0.9760956175298804	45
Rank 19	0.5071122888132573	0.3625885855495142	14.452370326374314	0.9063745019920318	0.9442231075697212	45
Rank 20	0.3931138149366908	0.2832833427814035	10.98304721552873	0.6992031872509961	0.7211155378486056	45
Rank 1	0.6501566685436155	0.4496526658707371	20.05040026728784	0.7012448132780082	0.7302904564315352	46
Rank 2	0.719664615008109	0.498538460163327	22.112615484478194	0.8734439834024896	0.9045643153526972	46
Rank 3	0.7341815101264478	0.5105211837319927	22.36603263944551	0.9149377593360996	0.9377593360995852	46
Rank 4	0.7406619497765355	0.5151107365759315	22.5551213200604	0.925311203319502	0.950207468879668	46
Rank 5	0.7368817066417638	0.5156977222851975	22.118398435656623	0.9481327800829876	0.95850622406639	46
Rank 6	0.7365350101408971	0.5149449252167531	22.1590084924144	0.9626556016597512	0.966804979253112	46
Rank 7	0.733176957276896	0.512335699442824	22.08412578340721	0.9647302904564315	0.970954356846473	46
Rank 8	0.7284977247240388	0.510035115952558	21.846260877148083	0.966804979253112	0.9730290456431536	46
Rank 9	0.7246080189694992	0.5080160287769863	21.659199019251297	0.966804979253112	0.979253112033195	46
Rank 10	0.7170085796616295	0.503533900361088	21.347467930054144	0.9647302904564315	0.9896265560165975	46
Rank 11	0.7080357009528752	0.496385556058952	21.16501448939231	0.9688796680497924	0.9730290456431536	46
Rank 12	0.6995898019062591	0.4912018548475457	20.838794705871333	0.9688796680497924	0.9854771784232366	46
Rank 13	0.6866529716688776	0.4836115869704478	20.304138469842982	0.9647302904564315	0.9813278008298756	46
Rank 14	0.6743126998498562	0.4756015160900205	19.871118375983563	0.9647302904564315	0.9896265560165975	46
Rank 15	0.6598570925813878	0.4647736264137918	19.5083466167596	0.9813278008298756	0.9813278008298756	46
Rank 16	0.6380577653014053	0.450237337892461	18.78204274089443	0.9688796680497924	0.983402489626556	46
Rank 17	0.6133859543813784	0.4336957905390567	17.969016384232166	0.9730290456431536	0.9854771784232366	46
Rank 18	0.5698913637428097	0.4047865619920462	16.510480175076346	0.9543568464730292	0.9730290456431536	46
Rank 19	0.5038396355242962	0.3569756567832602	14.6863978741036	0.9190871369294604	0.946058091286307	46
Rank 20	0.3933127793891056	0.2809975916003657	11.231518778873983	0.7427385892116183	0.7219917012448133	46
Rank 1	0.6493312069438198	0.4494784304542711	19.985277648954877	0.680327868852459	0.7295081967213115	47
Rank 2	0.7191714787668864	0.5000150463935645	21.915643237332183	0.8647540983606558	0.8975409836065574	47
Rank 3	0.7325348536794203	0.5108288742112653	22.17059794681549	0.8913934426229508	0.9262295081967212	47
Rank 4	0.7389310272366723	0.5167019582103618	22.22290690263105	0.9159836065573772	0.9405737704918032	47
Rank 5	0.7377881818533438	0.5170513088399431	22.073687301340076	0.9405737704918032	0.956967213114754	47
Rank 6	0.7370720779784509	0.5168513783196977	22.022069965875318	0.9487704918032788	0.9692622950819672	47
Rank 7	0.732637317796298	0.513615687745789	21.9021630050509	0.9651639344262296	0.9631147540983608	47
Rank 8	0.7286138209815118	0.5116918633817399	21.6921957599772	0.9651639344262296	0.9733606557377048	47
Rank 9	0.7249775586499042	0.5094519233100395	21.55256353398647	0.9631147540983608	0.9795081967213116	47
Rank 10	0.7189575766725113	0.5049798221131852	21.39777545593261	0.9754098360655736	0.985655737704918	47
Rank 11	0.7092458554066096	0.4980168349406131	21.122902046599645	0.9672131147540984	0.9774590163934426	47
Rank 12	0.700479994387486	0.4924394327148057	20.804056167268023	0.9754098360655736	0.985655737704918	47
Rank 13	0.6892851406556664	0.4851863509012861	20.409878975438023	0.971311475409836	0.9836065573770492	47
Rank 14	0.6744079790037598	0.4766421374681394	19.776584153562045	0.971311475409836	0.9815573770491804	47
Rank 15	0.6604970558116559	0.4662543510324275	19.424270477922832	0.9815573770491804	0.9836065573770492	47
Rank 16	0.6387279401597774	0.4508436340922907	18.78843060674867	0.9733606557377048	0.9836065573770492	47
Rank 17	0.6123652964671599	0.4333930248667857	17.897227160037417	0.9631147540983608	0.9877049180327868	47
Rank 18	0.5720279686021944	0.4058071981743009	16.62207704278935	0.9467213114754098	0.9795081967213116	47
Rank 19	0.5069381974374099	0.3596744453218387	14.726375211557114	0.9200819672131147	0.9467213114754098	47
Rank 20	0.3930306754602622	0.280700350193115	11.23303252671472	0.7069672131147541	0.7213114754098361	47
Rank 1	0.6561911552279086	0.4503371828834835	20.58539723444251	702	744	48
Rank 2	0.7221241989415583	0.500788618255515	22.13355806860433	868	896	48
Rank 3	0.7352203976981545	0.5116840414896054	22.353635620854902	896	928	48
Rank 4	0.7428465335527749	0.5178115488825927	22.50349846701821	0.93	954	48
Rank 5	0.7403043998912455	0.5170445276425377	22.32598722487078	954	964	48
Rank 6	0.7392856850840378	0.5170303247465471	22.225536033749076	954	974	48
Rank 7	0.7368397160749115	0.5140983369310017	22.27413791439098	966	972	48
Rank 8	0.732763199741246	0.5119160295458907	22.08471701953554	972	982	48
Rank 9	0.7277455986639115	0.5101376605761015	21.760793808781	976	0.98	48
Rank 10	0.7210168360308665	0.5057120510875356	21.530478494333096	0.98	0.99	48
Rank 11	0.7117132382505561	0.4994080459897752	21.230519226078087	0.97	0.98	48
Rank 12	0.7044906212278244	0.4951871620882465	20.930345913957787	974	986	48
Rank 13	0.6921555306142947	0.4871453281095882	20.50102025047064	982	986	48
Rank 14	0.6791317761789233	0.4791762870720071	19.995548910691618	972	986	48
Rank 15	0.6640937613943484	0.4684273969511666	19.56663644431817	0.99	988	48
Rank 16	0.6417031737507052	0.4527139287470914	18.89892450036137	0.98	0.99	48
Rank 17	0.6164127353795866	0.4362736231095105	18.01391122700761	982	994	48
Rank 18	0.5755338448397503	0.4080419821648065	16.74918626749438	962	982	48
Rank 19	0.5089145277289068	0.3615103298197274	14.740419790917937	908	952	48
Rank 20	0.3957079407275126	0.2838205604964664	11.188738023104616	0.72	708	48
Rank 1	0.6544294392813358	0.4507460117018679	20.368342757946785	0.6965376782077393	0.7311608961303462	49
Rank 2	0.7192432239445963	0.4984900004134406	22.075322353115563	0.8635437881873728	0.8961303462321792	49
Rank 3	0.7345154388298728	0.5115939773786821	22.292146145119077	0.9144602851323828	0.9185336048879836	49
Rank 4	0.7413313599098115	0.516965105582432	22.436625432737944	0.940936863543788	0.9429735234215886	49
Rank 5	0.7390626049019289	0.5171668143152114	22.18957905867175	0.9490835030549898	0.9572301425661914	49
Rank 6	0.7378915284568408	0.5171741378832903	22.071739057355057	0.9633401221995926	0.9572301425661914	49
Rank 7	0.7344947790109366	0.5139496967438304	22.054508226710624	0.9694501018329938	0.9613034623217924	49
Rank 8	0.7297084247687998	0.5108777988840382	21.883062588476164	0.9735234215885948	0.9755600814663952	49
Rank 9	0.7250245618682922	0.5093142952659288	21.57102666023635	0.9694501018329938	0.979633401221996	49
Rank 10	0.7191060227234378	0.5050589636454926	21.40470590779452	0.9775967413441956	0.9877800407331976	49
Rank 11	0.7099802182897644	0.4984410252198515	21.153919306991288	0.9653767820773932	0.9755600814663952	49
Rank 12	0.7014601003067581	0.493251386251187	20.820871405557103	0.9755600814663952	0.9857433808553973	49
Rank 13	0.6887371366239715	0.485988993350766	20.274814327320545	0.9816700610997964	0.989816700610998	49
Rank 14	0.6745258238819674	0.4773728768636422	19.71529470183252	0.9775967413441956	0.989816700610998	49
Rank 15	0.6605905868758748	0.4670888175117094	19.350176936416545	0.9816700610997964	0.979633401221996	49
Rank 16	0.638601841054097	0.4515174841448297	18.70843569092673	0.9775967413441956	0.979633401221996	49
Rank 17	0.613968797987721	0.4346346629619144	17.93341350258066	0.979633401221996	0.989816700610998	49
Rank 18	0.5717790231884513	0.4061000553468322	16.567896784161913	0.9674134419551936	0.979633401221996	49
Rank 19	0.5063687048886683	0.3600523676768625	14.631633721180576	0.9164969450101832	0.9511201629327902	49
Rank 20	0.3939962824061104	0.2815736780356904	11.242260437041995	0.7087576374745418	0.7209775967413442	49
Rank 1	0.6484252156777972	0.4502832519575056	19.81419637202916	0.7002053388090349	0.7227926078028748	50
Rank 2	0.7199841158619751	0.4990845880179667	22.08995278440084	0.86652977412731	0.8952772073921971	50
Rank 3	0.732227767016457	0.5098558933787047	22.237187363775224	0.8993839835728953	0.9096509240246408	50
Rank 4	0.7401255986600276	0.5161058241090392	22.401977455098844	0.919917864476386	0.9342915811088296	50
Rank 5	0.7380098547539741	0.5156307190083589	22.23791357456152	0.9383983572895276	0.9507186858316222	50
Rank 6	0.7360019296443578	0.5149775916487238	22.102433799563403	0.946611909650924	0.9527720739219712	50
Rank 7	0.733849519221682	0.5130220377205672	22.082748150111478	0.9589322381930184	0.9589322381930184	50
Rank 8	0.7299255128328085	0.5113456009524149	21.85799118803936	0.9630390143737166	0.969199178644764	50
Rank 9	0.7252222957827861	0.5089520523966019	21.627024338618416	0.9671457905544149	0.971252566735113	50
Rank 10	0.7191543625468808	0.5050064918283345	21.41478707185464	0.9671457905544149	0.9856262833675564	50
Rank 11	0.7090618899258836	0.4972692797585634	21.179261016732013	0.969199178644764	0.9671457905544149	50
Rank 12	0.7020035248703981	0.4936750517607325	20.83284731096656	0.9753593429158112	0.9835728952772074	50
Rank 13	0.6877010279043655	0.4851877648180479	20.25132630863176	0.969199178644764	0.9835728952772074	50
Rank 14	0.675182745893287	0.4765833768200068	19.85993690732802	0.9671457905544149	0.9815195071868584	50
Rank 15	0.66135299944083	0.4664854295271987	19.486756991363137	0.9815195071868584	0.9815195071868584	50
Rank 16	0.6379989452097615	0.4510758194576544	18.692312575210718	0.9753593429158112	0.9815195071868584	50
Rank 17	0.6141292995902224	0.4344995697452228	17.962972984499963	0.9774127310061602	0.9835728952772074	50
Rank 18	0.5721485243459353	0.4058615469725468	16.62869773733885	0.9507186858316222	0.9671457905544149	50
Rank 19	0.5054503756508003	0.3594645648070796	14.59858108437207	0.9034907597535934	0.9240246406570842	50
Rank 20	0.3925794618991309	0.2813659961125127	11.121346578661829	0.7186858316221766	0.6960985626283368	50
Rank 1	0.6499272216937841	0.4530642475962019	19.686297409758225	0.68389662027833	0.709741550695825	51
Rank 2	0.719437578876676	0.5014821889117644	21.79553899649116	0.8727634194831014	0.8866799204771372	51
Rank 3	0.7349325267263412	0.5144408869006578	22.04916398256834	0.9105367793240556	0.9204771371769384	51
Rank 4	0.7422242363352002	0.519412346866051	22.28118894691492	0.9204771371769384	0.94831013916501	51
Rank 5	0.7390165762162683	0.5188854990687537	22.013107714751456	0.9463220675944334	0.9622266401590456	51
Rank 6	0.7397400136385098	0.5193886678979002	22.035134574060965	0.9602385685884692	0.9681908548707754	51
Rank 7	0.7364083933440844	0.5171809512339756	21.92274421101088	0.9602385685884692	0.9642147117296224	51
Rank 8	0.7315824332712797	0.514983549060576	21.659888421070374	0.9642147117296224	0.9801192842942346	51
Rank 9	0.7272222348553711	0.5127018643788805	21.452037047649053	0.9681908548707754	0.9821073558648112	51
Rank 10	0.7185024297880181	0.5082294990865303	21.02729307014879	0.9721669980119284	0.9880715705765408	51
Rank 11	0.710819850897317	0.501596844095104	20.922300680221305	0.9622266401590456	0.9701789264413518	51
Rank 12	0.7028416903305273	0.4964313629635133	20.641032736701405	0.9721669980119284	0.9880715705765408	51
Rank 13	0.6905652443891459	0.4882754008722417	20.22898435169042	0.9701789264413518	0.9821073558648112	51
Rank 14	0.6773321069436405	0.4802082266093886	19.71238803342519	0.9662027833001988	0.9840954274353876	51
Rank 15	0.6620733930639855	0.4695042968282564	19.25690962357291	0.978131212723658	0.9840954274353876	51
Rank 16	0.6406956619480478	0.4548004310561621	18.58952308918857	0.978131212723658	0.9840954274353876	51
Rank 17	0.6150340348861779	0.4374540064234112	17.75800284627667	0.9701789264413518	0.9840954274353876	51
Rank 18	0.57256195438479	0.4083477234782973	16.421423090649263	0.952286282306163	0.974155069582505	51
Rank 19	0.5072546383337398	0.3621469012731595	14.510773706058028	0.8946322067594433	0.9304174950298212	51
Rank 20	0.3936175031557941	0.2829057665027954	11.071173665299872	0.7117296222664016	0.7196819085487077	51
Rank 1	0.655702155478571	0.4547378341732966	20.096432130527443	0.6959183673469388	0.7346938775510204	52
Rank 2	0.7238214032097389	0.5043413175212921	21.94800856884468	0.889795918367347	0.9102040816326532	52
Rank 3	0.7380298782099292	0.5171801068923901	22.084977131753902	0.9163265306122448	0.9387755102040816	52
Rank 4	0.7449463530717708	0.5218686811355963	22.30776719361745	0.9428571428571428	0.9551020408163264	52
Rank 5	0.7433290473027095	0.5215117464968049	22.181730080590462	0.9612244897959183	0.9714285714285714	52
Rank 6	0.7424445708239854	0.5214506696705954	22.099390115339	0.963265306122449	0.9755102040816328	52
Rank 7	0.7382175054487251	0.5184329421676939	21.978456328103125	0.973469387755102	0.9673469387755104	52
Rank 8	0.7340702171162903	0.5162458235109837	21.78243936053066	0.973469387755102	0.9836734693877552	52
Rank 9	0.7286483190436372	0.5129534277523854	21.569489129125184	0.9755102040816328	0.9816326530612244	52
Rank 10	0.7222826679365766	0.509112384823613	21.31702831129636	0.9755102040816328	0.9897959183673468	52
Rank 11	0.7122438403358897	0.5016283839486492	21.061545638724056	0.9755102040816328	0.9755102040816328	52
Rank 12	0.7041143529430723	0.4961877542849879	20.79265986580844	0.9836734693877552	0.9877551020408164	52
Rank 13	0.6920020719681981	0.4889980382487994	20.30040337193987	0.979591836734694	0.9816326530612244	52
Rank 14	0.678270863964737	0.4805236897358516	19.774717422888543	0.9775510204081632	0.9877551020408164	52
Rank 15	0.663740926208501	0.4709455990981546	19.27953271103464	0.9836734693877552	0.9836734693877552	52
Rank 16	0.641544906435681	0.4549323904984012	18.66125159372798	0.979591836734694	0.9816326530612244	52
Rank 17	0.6158061151969549	0.4377856946655677	17.802042053138717	0.979591836734694	0.9836734693877552	52
Rank 18	0.5736672564850072	0.4085458819179658	16.512137456704135	0.9612244897959183	0.9775510204081632	52
Rank 19	0.509412403330934	0.3627054027364715	14.670700059446244	0.9142857142857144	0.9448979591836736	52
Rank 20	0.3956940601145827	0.2834671854046912	11.22268747098915	0.7408163265306122	0.7408163265306122	52
Rank 1	0.6515706833559084	0.450364958178191	20.12057251777174	0.7016460905349794	0.7263374485596708	53
Rank 2	0.7195793673068106	0.5006352928269383	21.89440744798723	0.8806584362139918	0.8868312757201646	53
Rank 3	0.7341585729649869	0.5124328016386261	22.17257713263607	0.9156378600823044	0.9279835390946504	53
Rank 4	0.7415964106122781	0.5177318440377026	22.386456657457558	0.9382716049382716	0.9506172839506172	53
Rank 5	0.7394217462247683	0.5176097941110119	22.18119521137564	0.9465020576131687	0.9547325102880658	53
Rank 6	0.7381247013559391	0.5166644670688973	22.146023428704176	0.9567901234567902	0.9691358024691358	53
Rank 7	0.7349357241894955	0.5147088185150025	22.0226905674493	0.9753086419753086	0.97119341563786	53
Rank 8	0.7310820411705812	0.5128546277687337	21.82274134018475	0.9732510288065844	0.977366255144033	53
Rank 9	0.7252744457858685	0.5095314347742808	21.574301101158778	0.9753086419753086	0.9835390946502056	53
Rank 10	0.7190106416229217	0.5058954709569973	21.311517066592444	0.9814814814814816	0.9897119341563786	53
Rank 11	0.7098519661162483	0.498854414749541	21.099755136670733	0.9753086419753086	0.977366255144033	53
Rank 12	0.7019522499544864	0.4944818749571484	20.74703749973379	0.9814814814814816	0.9897119341563786	53
Rank 13	0.6900477468669224	0.4870205101520124	20.302723671490995	0.9794238683127572	0.9835390946502056	53
Rank 14	0.6762623842151414	0.4778691155676437	19.83932686474977	0.9732510288065844	0.9876543209876544	53
Rank 15	0.6614430131494753	0.4673975892488361	19.40454239006392	0.9897119341563786	0.9794238683127572	53
Rank 16	0.6397301421668313	0.4518801754449586	18.78499667218727	0.9794238683127572	0.9835390946502056	53
Rank 17	0.6135063995703903	0.4346050669827389	17.890133258765147	0.977366255144033	0.98559670781893	53
Rank 18	0.5719570899909138	0.4061151398237808	16.5841950167133	0.9588477366255144	0.97119341563786	53
Rank 19	0.5066639728913616	0.3600909220869017	14.657305080445989	0.9156378600823044	0.934156378600823	53
Rank 20	0.3939683099011963	0.2818059170952441	11.216239280595214	0.7181069958847737	0.7345679012345679	53
Rank 1	0.6527850957925696	0.4522115096038345	20.057358618873504	0.7082452431289641	0.733615221987315	54
Rank 2	0.7240781632381176	0.5026283959615401	22.14497672765775	0.8837209302325582	0.9069767441860463	54
Rank 3	0.7381353606973259	0.5144136451386423	22.37217155586836	0.9154334038054968	0.9323467230443976	54
Rank 4	0.7426538630621562	0.5194437968753076	22.32100661868486	0.9302325581395348	0.955602536997886	54
Rank 5	0.7424256421702442	0.5202982234409289	22.21274187293153	0.9513742071881608	0.9619450317124736	54
Rank 6	0.7407955547173443	0.5193050002738095	22.149055444353472	0.959830866807611	0.9640591966173362	54
Rank 7	0.7371869926550504	0.5169483183058565	22.023867434919385	0.970401691331924	0.9619450317124736	54
Rank 8	0.7328736445596075	0.513697129330019	21.91765152295885	0.9682875264270612	0.9767441860465116	54
Rank 9	0.727337188453735	0.5117268238415226	21.56103646122124	0.970401691331924	0.9809725158562368	54
Rank 10	0.7217868860950704	0.5087810630443083	21.30058230507621	0.9746300211416492	0.9873150105708244	54
Rank 11	0.7126360699660319	0.5004516753866931	21.21843945793388	0.9661733615221988	0.9746300211416492	54
Rank 12	0.7039147728925164	0.4954814815405193	20.843329135199703	0.9767441860465116	0.9894291754756872	54
Rank 13	0.6914501281163744	0.4881397531284652	20.33103749879092	0.9830866807610994	0.985200845665962	54
Rank 14	0.679857876924693	0.480143682501148	19.971419442354502	0.970401691331924	0.985200845665962	54
Rank 15	0.6651866657442057	0.4706386189892951	19.45480467549106	0.9809725158562368	0.9809725158562368	54
Rank 16	0.6416701169009755	0.454681164527898	18.69889523730775	0.9767441860465116	0.9915433403805496	54
Rank 17	0.6169551157232765	0.4374999529359785	17.9455162787298	0.9788583509513742	0.985200845665962	54
Rank 18	0.5744930445884198	0.4084128271138925	16.608021747452728	0.9725158562367864	0.9767441860465116	54
Rank 19	0.5099784772331282	0.3627283571300608	14.725012010306733	0.9133192389006344	0.9513742071881608	54
Rank 20	0.3969386621543774	0.2845359028240986	11.240275933027878	0.7272727272727273	0.7399577167019028	54
Rank 1	0.6532874167505475	0.4493755670740845	20.391184967646293	0.6798418972332015	0.7292490118577075	55
Rank 2	0.7218351453897942	0.4977329627818227	22.410218260797148	0.8814229249011858	0.8952569169960475	55
Rank 3	0.735957713033496	0.5099715477349448	22.59861652985512	0.9209486166007904	0.924901185770751	55
Rank 4	0.7429874578779067	0.5157186803158883	22.72687775620184	0.932806324110672	0.9525691699604744	55
Rank 5	0.7401109856580386	0.5144761114626288	22.563487419540973	0.9604743083003952	0.966403162055336	55
Rank 6	0.7400117572794704	0.5158636145501778	22.414814272929263	0.9604743083003952	0.9703557312252964	55
Rank 7	0.736463282059873	0.5136213672483415	22.284191481153147	0.9683794466403162	0.9723320158102768	55
Rank 8	0.7313911457455268	0.5109584670864644	22.043267865906238	0.9683794466403162	0.9802371541501976	55
Rank 9	0.7270286352283719	0.508267266919233	21.876136830913893	0.9624505928853756	0.984189723320158	55
Rank 10	0.720636626941748	0.5043291018119501	21.63075251297979	0.9782608695652174	0.9940711462450592	55
Rank 11	0.7108172332727625	0.4972830364965241	21.35341967762384	0.9723320158102768	0.9762845849802372	55
Rank 12	0.702997783095341	0.4926558588872747	21.034192420806622	0.974308300395257	0.9901185770750988	55
Rank 13	0.6916077965941135	0.4855156488655659	20.609214772854763	0.9802371541501976	0.9881422924901184	55
Rank 14	0.677970467331413	0.4772463062356616	20.072416109575137	0.9624505928853756	0.9861660079051384	55
Rank 15	0.6634721817260036	0.4672623965048491	19.62097852211545	0.9782608695652174	0.982213438735178	55
Rank 16	0.6404512658803837	0.451616562952379	18.883470292800464	0.974308300395257	0.9802371541501976	55
Rank 17	0.6155534874409032	0.4350696101319924	18.04838773089108	0.9762845849802372	0.9881422924901184	55
Rank 18	0.5738758720422095	0.407010543572126	16.68653284700834	0.9604743083003952	0.9782608695652174	55
Rank 19	0.5077066469747921	0.3606123266455447	14.709432032924736	0.9150197628458498	0.9367588932806324	55
Rank 20	0.3944377431337901	0.2820631833308823	11.23745598029078	0.733201581027668	0.7312252964426877	55
Rank 1	0.6530018143137577	0.451452135952773	20.15496783609847	0.696969696969697	0.7393939393939394	56
Rank 2	0.7207122740866655	0.5000944062238586	22.06178678628069	0.8787878787878788	0.8929292929292929	56
Rank 3	0.7343531108653798	0.5118707782221987	22.248233264318102	0.9111111111111112	0.9232323232323232	56
Rank 4	0.743448265289039	0.517144576219642	22.63036890693969	0.9373737373737374	0.9515151515151516	56
Rank 5	0.7415220707072623	0.5170181130545384	22.45039576527239	0.9575757575757576	0.9636363636363636	56
Rank 6	0.7397565887026111	0.5164715493659038	22.328503933670728	0.9676767676767676	0.9737373737373738	56
Rank 7	0.7359656861548545	0.5140658929017026	22.18997932531519	0.9717171717171718	0.9797979797979798	56
Rank 8	0.7313185370387865	0.5119555890393501	21.936294799943635	0.9757575757575756	0.9777777777777776	56
Rank 9	0.7270919398777657	0.509028028718794	21.80639111589716	0.9717171717171718	0.9777777777777776	56
Rank 10	0.720137862923361	0.5045751471310513	21.55627157923097	0.9757575757575756	0.98989898989899	56
Rank 11	0.7112881891633389	0.498011073736468	21.32771154268709	0.9676767676767676	0.9777777777777776	56
Rank 12	0.7028294521699072	0.4929109058748669	20.991854629504022	0.9777777777777776	0.985858585858586	56
Rank 13	0.6896903526995735	0.4849681900579785	20.4722162641595	0.9797979797979798	0.985858585858586	56
Rank 14	0.6766795092739964	0.4767858464385197	19.98936628354768	0.9737373737373738	0.993939393939394	56
Rank 15	0.6614718127368802	0.4658516612787435	19.562015145813668	0.9818181818181818	0.985858585858586	56
Rank 16	0.6401258017164796	0.4513146535330981	18.88111481833815	0.9777777777777776	0.9777777777777776	56
Rank 17	0.6144024900678885	0.4337952740234249	18.06072160444636	0.9737373737373738	0.987878787878788	56
Rank 18	0.5713721180977408	0.4048705613196085	16.650155677813228	0.9474747474747476	0.9737373737373738	56
Rank 19	0.5049858123535887	0.3586557195267533	14.63300928268354	0.9050505050505052	0.9494949494949496	56
Rank 20	0.3938278256431837	0.2811300427471803	11.26977828960034	0.7151515151515152	0.7454545454545455	56
Rank 1	0.653530662554782	0.450981935665997	20.2548726888785	0.7030927835051546	0.7360824742268042	57
Rank 2	0.72032169488069	0.500037229140934	22.0284465739756	0.8783505154639175	0.8948453608247423	57
Rank 3	0.733886135035913	0.5125403313806427	22.13458036552704	0.9030927835051548	0.9237113402061856	57
Rank 4	0.7415185740983621	0.517924184110706	22.35943899876561	0.9298969072164948	0.9484536082474226	57
Rank 5	0.7400875370144409	0.5181390065892761	22.19485304251647	0.9587628865979382	0.9587628865979382	57
Rank 6	0.738361272064998	0.5176187654007187	22.07425066642793	0.9670103092783504	0.9690721649484536	57
Rank 7	0.735083167178179	0.5148777725864049	22.020539459177414	0.9711340206185568	0.979381443298969	57
Rank 8	0.7308072129304595	0.5125529612129898	21.82542517174697	0.9690721649484536	0.9835051546391752	57
Rank 9	0.7266022731257088	0.5100789509218486	21.65233222038602	0.977319587628866	0.9855670103092784	57
Rank 10	0.7198191382358147	0.5056743905138442	21.41447477219705	0.979381443298969	0.9896907216494846	57
Rank 11	0.7091736576486839	0.4981407125828776	21.103294506580628	0.9711340206185568	0.9752577319587628	57
Rank 12	0.7015705130606966	0.4939557774678142	20.76147355928824	0.9752577319587628	0.9917525773195875	57
Rank 13	0.6895369566889475	0.4864101073670699	20.31268493218776	0.981443298969072	0.9876288659793816	57
Rank 14	0.6747538657611211	0.4772750503281033	19.74788154330177	0.9752577319587628	0.9876288659793816	57
Rank 15	0.6600037004708749	0.4674254108846166	19.257828958625822	0.9835051546391752	0.9855670103092784	57
Rank 16	0.6377293719476603	0.4510324751543683	18.6696896793292	0.981443298969072	0.9855670103092784	57
Rank 17	0.613029117587252	0.4348962517945678	17.81328657926841	0.981443298969072	0.979381443298969	57
Rank 18	0.5697626611976442	0.4048327638637468	16.49298973338974	0.9567010309278352	0.9711340206185568	57
Rank 19	0.5043883337115788	0.3588583149296641	14.553001878191465	0.91340206185567	0.9257731958762888	57
Rank 20	0.3928951124878541	0.2814661959218755	11.14289165659786	0.7030927835051546	0.7175257731958763	57
Rank 1	0.6507698601280899	0.4490754840064544	20.16943761216355	0.6860706860706861	0.7401247401247402	58
Rank 2	0.7205001461455529	0.4993664661210275	22.11336800245254	0.8607068607068608	0.8918918918918919	58
Rank 3	0.7352764339375314	0.5116244323937377	22.365200154379373	0.9043659043659044	0.918918918918919	58
Rank 4	0.742087175498409	0.5180451889526316	22.404198654577733	0.9272349272349272	0.95010395010395	58
Rank 5	0.7409538880570744	0.5178143854982278	22.313950255884663	0.9397089397089398	0.9625779625779626	58
Rank 6	0.7392781605935648	0.5171201912395624	22.215796935400235	0.9646569646569648	0.9688149688149688	58
Rank 7	0.7366711713128321	0.5156682827643096	22.100288854852245	0.9688149688149688	0.9646569646569648	58
Rank 8	0.7313551539387664	0.512686178227325	21.86689757114414	0.9625779625779626	0.9812889812889812	58
Rank 9	0.7268775560085302	0.5100834212150853	21.67941347934449	0.975051975051975	0.9833679833679834	58
Rank 10	0.7210248445460984	0.5062344531479798	21.47903913981186	0.972972972972973	0.9875259875259876	58
Rank 11	0.7115980723761555	0.4992598918666455	21.233818050951	0.9708939708939708	0.9771309771309772	58
Rank 12	0.7027687510468038	0.4935045049228859	20.926424612391788	0.975051975051975	0.9896049896049895	58
Rank 13	0.6910201751882594	0.4862626614018059	20.475751378645352	0.9833679833679834	0.9916839916839916	58
Rank 14	0.6776159826781947	0.4778090042176756	19.98069784605191	0.9771309771309772	0.9958419958419958	58
Rank 15	0.6630180296991284	0.4684567892890778	19.456124041005054	0.9812889812889812	0.9833679833679834	58
Rank 16	0.6403095590962752	0.4524605408972667	18.78490181990085	0.9792099792099792	0.9854469854469856	58
Rank 17	0.6149357165308403	0.4355799265995008	17.935578993133955	0.9667359667359668	0.9896049896049895	58
Rank 18	0.5722276153278937	0.4063539124981806	16.587370282971303	0.9563409563409564	0.9792099792099792	58
Rank 19	0.5055742047010471	0.3595180260890401	14.605617861200692	0.9126819126819128	0.9563409563409564	58
Rank 20	0.3942522026009916	0.2821637187837791	11.208848381721248	0.7442827442827443	0.7505197505197505	58
Rank 1	0.6518583355259634	0.4524293993389445	19.94289361870189	0.6828282828282828	0.7191919191919192	59
Rank 2	0.719043518704678	0.5002638507267255	21.87796679779525	0.8525252525252526	0.8868686868686869	59
Rank 3	0.7342167507594213	0.5120655016771286	22.215124908229267	0.896969696969697	0.9212121212121211	59
Rank 4	0.7411595610528432	0.5178114130551361	22.334814799770708	0.9191919191919192	0.9474747474747476	59
Rank 5	0.7385446018128959	0.5173210138187608	22.12235879941351	0.9454545454545454	0.9535353535353536	59
Rank 6	0.7366652042123231	0.5166696292004268	21.999557501189628	0.9595959595959596	0.9696969696969696	59
Rank 7	0.7336047020458977	0.5141018081099743	21.950289393592332	0.9616161616161616	0.9656565656565655	59
Rank 8	0.7289704713474016	0.5115462150947936	21.7424256252608	0.9595959595959596	0.9717171717171718	59
Rank 9	0.7252976478682321	0.5094405649343919	21.58570829338402	0.9717171717171718	0.9757575757575756	59
Rank 10	0.7176078737635743	0.5045648276469273	21.30430461166469	0.9737373737373738	0.98989898989899	59
Rank 11	0.7083693719088323	0.4976675333598017	21.070183854903064	0.9656565656565655	0.9696969696969696	59
Rank 12	0.7008534090507557	0.4931098386347766	20.774357041597906	0.9737373737373738	0.98989898989899	59
Rank 13	0.688999763013694	0.4857924794533195	20.32072835603745	0.9757575757575756	0.9818181818181818	59
Rank 14	0.6759580320594634	0.4771036665204975	19.885436553896582	0.9838383838383838	0.98989898989899	59
Rank 15	0.6606229978863734	0.4676094122136313	19.301358567274207	0.9797979797979798	0.9838383838383838	59
Rank 16	0.6379930321800744	0.4515936447149809	18.639938746509348	0.9717171717171718	0.9797979797979798	59
Rank 17	0.6125796820378018	0.4341827205792015	17.839696145860025	0.9757575757575756	0.98989898989899	59
Rank 18	0.5706269675239813	0.4056450890732473	16.498187845073403	0.9474747474747476	0.9676767676767676	59
Rank 19	0.5057801877632561	0.3589712843298104	14.68089034334456	0.8909090909090909	0.9393939393939394	59
Rank 20	0.3949684575182008	0.2822921544466157	11.26763030715851	0.7212121212121212	0.7151515151515152	59
Rank 1	0.6553099446127951	0.4513134343178301	20.399651029496503	0.720558882235529	0.7285429141716567	60
Rank 2	0.724162412089773	0.5015304028122983	22.263200927747476	0.8802395209580839	0.9041916167664672	60
Rank 3	0.7368015918183766	0.5131435366061339	22.365805521224267	0.9121756487025948	0.936127744510978	60
Rank 4	0.7418000345901333	0.5178995801673726	22.39004544227608	0.9181636726546906	0.9500998003992016	60
Rank 5	0.7406805713912855	0.5185453186835254	22.21352527077601	0.9500998003992016	0.9620758483033932	60
Rank 6	0.7391467828868187	0.5172372637243348	22.19095191624839	0.9500998003992016	0.9700598802395208	60
Rank 7	0.7366451811908299	0.5148707747530525	22.177440643777736	0.9660678642714572	0.9680638722554892	60
Rank 8	0.7327227983812323	0.5133684494341303	21.935434894710205	0.9620758483033932	0.9780439121756488	60
Rank 9	0.7275093320089832	0.5102694943160305	21.723983769295263	0.9700598802395208	0.9800399201596808	60
Rank 10	0.7205663092879264	0.5067353681187508	21.38309411691757	0.9680638722554892	0.9880239520958084	60
Rank 11	0.7112504848457845	0.4991689483906887	21.208153645509576	0.9660678642714572	0.9760479041916168	60
Rank 12	0.7033679238241443	0.4947992013443189	20.856872247982537	0.9760479041916168	0.9860279441117764	60
Rank 13	0.6904899794545332	0.4865199055232405	20.397007393129268	0.9780439121756488	0.9880239520958084	60
Rank 14	0.6781905263530957	0.4789600245808575	19.923050177223818	0.9760479041916168	0.9860279441117764	60
Rank 15	0.662606507292625	0.4680181128068409	19.458839448578413	0.9780439121756488	0.9880239520958084	60
Rank 16	0.6418084230232872	0.4538736708855932	18.7934752137694	0.9720558882235528	0.9920159680638724	60
Rank 17	0.6157045054416912	0.436700316486525	17.90041889551662	0.9720558882235528	0.9920159680638724	60
Rank 18	0.5733708349630133	0.4073899925816411	16.598084238137222	0.9580838323353292	0.9800399201596808	60
Rank 19	0.5084497990315215	0.3613298303324902	14.711996869903132	0.9141716566866268	0.9461077844311376	60
Rank 20	0.3946236263538559	0.2827294160969281	11.18942102569278	0.7265469061876247	0.7544910179640718	60
Rank 1	0.6503706681197344	0.4497061160879195	20.06645520318149	0.6846307385229541	0.7325349301397206	61
Rank 2	0.718218333860298	0.4977797521399462	22.04385817203518	0.8642714570858283	0.8882235528942116	61
Rank 3	0.7334891895501747	0.5104619638460275	22.302722570414723	0.9101796407185628	0.9301397205588824	61
Rank 4	0.7409455699995513	0.5157359503511291	22.520961964842225	0.9261477045908184	0.942115768463074	61
Rank 5	0.7381064392853337	0.5154543727189946	22.265206656633907	0.9520958083832336	0.9560878243512974	61
Rank 6	0.7372956152579669	0.514356746336684	22.29388689212829	0.9620758483033932	0.9660678642714572	61
Rank 7	0.7343339236240422	0.5121961895115463	22.213773411249583	0.9620758483033932	0.9600798403193612	61
Rank 8	0.7299051768771757	0.5101739342212842	21.97312426558915	0.9640718562874252	0.9700598802395208	61
Rank 9	0.7241389885260529	0.5074211280712576	21.671786045479525	0.9700598802395208	0.9740518962075848	61
Rank 10	0.7186213182917527	0.504567020387107	21.40542979046457	0.9660678642714572	0.9840319361277444	61
Rank 11	0.7095706481150871	0.4971202521640718	21.245039595101524	0.9620758483033932	0.9720558882235528	61
Rank 12	0.7012512420604611	0.492596392632195	20.8654849428266	0.9720558882235528	0.9840319361277444	61
Rank 13	0.689705948663692	0.4856810992150271	20.402484944866483	0.9720558882235528	0.9800399201596808	61
Rank 14	0.6764935301523558	0.4770134221820183	19.948010797033746	0.9720558882235528	0.9880239520958084	61
Rank 15	0.6617247468376317	0.4670548154648998	19.466993137273185	0.9780439121756488	0.9800399201596808	61
Rank 16	0.6389233407532109	0.4508461680019276	18.80771727512833	0.9760479041916168	0.9780439121756488	61
Rank 17	0.6145185621583067	0.4340168286938147	18.0501733464492	0.9740518962075848	0.9840319361277444	61
Rank 18	0.5724251195137142	0.4058089854899755	16.66161340237387	0.9560878243512974	0.9720558882235528	61
Rank 19	0.5072650682083089	0.3599781553269051	14.728691288140372	0.9101796407185628	0.934131736526946	61
Rank 20	0.3942205639929145	0.2814822052051504	11.273835878776412	0.7265469061876247	0.7305389221556886	61
Rank 1	0.6551937265505391	0.4516680116465748	20.352571490396432	0.7006109979633401	0.7494908350305499	62
Rank 2	0.7219700842750882	0.4992637266808699	22.27063575942183	0.869653767820774	0.8981670061099797	62
Rank 3	0.7355927834091646	0.51124888189229	22.434390151687456	0.9042769857433808	0.9287169042769856	62
Rank 4	0.7420494255050792	0.5156832160180901	22.63662094869892	0.9185336048879836	0.9531568228105908	62
Rank 5	0.7393513616571212	0.5162424613789146	22.310890027820665	0.955193482688391	0.9572301425661914	62
Rank 6	0.7387415908023056	0.5163698583194819	22.23717324828237	0.955193482688391	0.9653767820773932	62
Rank 7	0.7356888652521573	0.5143515519791716	22.13373132729857	0.9572301425661914	0.9714867617107944	62
Rank 8	0.7324210213686133	0.5116998552005079	22.072116616810543	0.9674134419551936	0.9775967413441956	62
Rank 9	0.727286514543904	0.5098466760721846	21.743983847171943	0.9694501018329938	0.9775967413441956	62
Rank 10	0.7191865197713944	0.5056425862011192	21.35439335702751	0.9694501018329938	0.9877800407331976	62
Rank 11	0.7107393763492121	0.4984947114890483	21.22446648601638	0.9714867617107944	0.9735234215885948	62
Rank 12	0.7027368166675675	0.4940337964963891	20.87030201711784	0.9714867617107944	0.9877800407331976	62
Rank 13	0.6912806268412577	0.4863698466139208	20.49107802273368	0.9816700610997964	0.9857433808553973	62
Rank 14	0.6778555138818362	0.4786638956747708	19.91916182070653	0.9714867617107944	0.9857433808553973	62
Rank 15	0.6627819400269939	0.4678188627909611	19.496307723603277	0.9857433808553973	0.9816700610997964	62
Rank 16	0.6403995610953245	0.4523327663801019	18.80667947152225	0.9775967413441956	0.989816700610998	62
Rank 17	0.6151155284380074	0.4345807406446862	18.05347877933212	0.9775967413441956	0.9918533604887984	62
Rank 18	0.57264438181112	0.4058476606586531	16.679672115246685	0.9470468431771896	0.9775967413441956	62
Rank 19	0.5064619988535062	0.3594069711043071	14.705502774919903	0.920570264765784	0.940936863543788	62
Rank 20	0.394043062037247	0.2812654503805568	11.277761165669014	0.6985743380855397	0.7209775967413442	62
Rank 1	0.6542105631297559	0.4557426162156981	19.846794691405776	0.6997929606625258	0.7267080745341615	63
Rank 2	0.7210008500815844	0.5038521502032959	21.714869987828852	0.8861283643892339	0.9006211180124224	63
Rank 3	0.7350855159904631	0.5162494004749713	21.883611551549187	0.9213250517598344	0.9358178053830228	63
Rank 4	0.7418439662652706	0.5200482525357389	22.179571372953166	0.9399585921325052	0.94824016563147	63
Rank 5	0.739216481002811	0.5189324839621354	22.02839970406756	0.958592132505176	0.9668737060041408	63
Rank 6	0.7382961857434497	0.5185033151069133	21.97928706365364	0.9606625258799172	0.9710144927536232	63
Rank 7	0.7354626680637942	0.5159729495116413	21.94897185521529	0.968944099378882	0.968944099378882	63
Rank 8	0.7311742550468908	0.5132661302193969	21.790812482749388	0.9751552795031057	0.979296066252588	63
Rank 9	0.7255678260717965	0.5101121601959775	21.5455665875819	0.9751552795031057	0.9855072463768116	63
Rank 10	0.7200206207700014	0.5069569934193952	21.306362735060624	0.9772256728778468	0.9875776397515528	63
Rank 11	0.7097075770841367	0.4992097730302445	21.04978040538921	0.9710144927536232	0.9772256728778468	63
Rank 12	0.7022745399298846	0.494424432988155	20.78501069417296	0.9813664596273292	0.9834368530020704	63
Rank 13	0.6896291632986585	0.4863173384670367	20.331182483162184	0.9855072463768116	0.9917184265010353	63
Rank 14	0.6756414037831153	0.4768632476010486	19.877815618206675	0.9855072463768116	0.9855072463768116	63
Rank 15	0.6614372043130742	0.4673124717587025	19.412473255437167	0.9855072463768116	0.9875776397515528	63
Rank 16	0.6396244113660128	0.4519904128687423	18.763399849727048	0.9813664596273292	0.989648033126294	63
Rank 17	0.6149316637727029	0.4351449308588173	17.97867329138856	0.9875776397515528	0.989648033126294	63
Rank 18	0.5717659778384852	0.4061021439417436	16.566383389674154	0.9544513457556936	0.979296066252588	63
Rank 19	0.5048381688176421	0.3586232244258321	14.621494439181	0.9213250517598344	0.9358178053830228	63
Rank 20	0.3904161581689241	0.2801889719529125	11.022718621601156	0.722567287784679	0.7308488612836439	63
Rank 1	0.654482418719784	0.4470858904191006	20.739652830068334	0.7197452229299363	0.7600849256900213	64
Rank 2	0.721845742259617	0.497596989525176	22.42487527344409	0.8768577494692145	0.9129511677282378	64
Rank 3	0.7348883379632198	0.5091111227183595	22.57772152448604	0.9044585987261148	0.9341825902335456	64
Rank 4	0.7413010382973935	0.5140670661928681	22.72339721045253	0.929936305732484	0.961783439490446	64
Rank 5	0.7390863364660138	0.5144200210116101	22.46663154544037	0.9532908704883228	0.9639065817409768	64
Rank 6	0.7378286448431384	0.5138020855087162	22.40265593344222	0.951167728237792	0.9745222929936306	64
Rank 7	0.7349834110316626	0.5117752055706232	22.32082054610395	0.9596602972399152	0.970276008492569	64
Rank 8	0.7310895350978277	0.5094487780551454	22.164075704268228	0.9639065817409768	0.9830148619957536	64
Rank 9	0.7245948815111625	0.5062196342997982	21.837524721136425	0.970276008492569	0.9830148619957536	64
Rank 10	0.7186230244890428	0.5032413789043874	21.538164558465542	0.9723991507430998	0.9936305732484076	64
Rank 11	0.7100506309627811	0.495376663435493	21.467396752728806	0.9723991507430998	0.9808917197452228	64
Rank 12	0.7009127255061803	0.4909943170874489	20.991840841873135	0.9723991507430998	0.9872611464968152	64
Rank 13	0.6883580726195897	0.483255694273803	20.51023783457867	0.9766454352441614	0.989384288747346	64
Rank 14	0.6757318997055358	0.4749359871675987	20.079591253793705	0.9723991507430998	0.9851380042462844	64
Rank 15	0.6616158957678535	0.466193514422562	19.54223813452915	0.9808917197452228	0.9830148619957536	64
Rank 16	0.6391540027324083	0.4508380192499274	18.83159834824809	0.9766454352441614	0.9830148619957536	64
Rank 17	0.6136721877255601	0.4343403611890429	17.93318265365172	0.9745222929936306	0.989384288747346	64
Rank 18	0.5711164159220476	0.4042864464319543	16.682996949009333	0.9575371549893844	0.9808917197452228	64
Rank 19	0.5066359536501588	0.3589009650221874	14.77349886279714	0.902335456475584	0.951167728237792	64
Rank 20	0.3936609912995811	0.2807014205128438	11.295957078673723	0.7600849256900213	0.7473460721868365	64
Rank 1	0.6502171673488728	0.4515708080618988	19.864635928697396	0.6602972399150743	0.7154989384288747	65
Rank 2	0.71814971146372	0.5000500613495698	21.809965011415024	0.8683651804670913	0.8959660297239915	65
Rank 3	0.7325212857295941	0.5122048157935762	22.031646993601782	0.910828025477707	0.9256900212314224	65
Rank 4	0.7407246170621331	0.5173795204243276	22.334509663780555	0.921443736730361	0.9447983014861996	65
Rank 5	0.7383940027139712	0.5168454223862311	22.154858032774005	0.9447983014861996	0.9575371549893844	65
Rank 6	0.7362058969503884	0.5164922923584561	21.971360459193235	0.9575371549893844	0.9596602972399152	65
Rank 7	0.7345815248091627	0.5141825126745165	22.039901213464617	0.961783439490446	0.961783439490446	65
Rank 8	0.7301556872517649	0.5115401682872266	21.86155189645384	0.9596602972399152	0.9681528662420382	65
Rank 9	0.7250376529803597	0.5094337209759786	21.56039320043811	0.9681528662420382	0.9766454352441614	65
Rank 10	0.718628169999881	0.5053611010280764	21.326706897180458	0.970276008492569	0.9915074309978767	65
Rank 11	0.7095820534941675	0.4989279466112407	21.065410688292676	0.9681528662420382	0.9723991507430998	65
Rank 12	0.7007437229302553	0.4929542497507402	20.778947317951506	0.970276008492569	0.9830148619957536	65
Rank 13	0.6893378270867796	0.4858312078055675	20.350661928121205	0.9766454352441614	0.9851380042462844	65
Rank 14	0.6761778043711152	0.4778369010165861	19.834090335452903	0.9723991507430998	0.989384288747346	65
Rank 15	0.6619025991160313	0.4680799842696824	19.382261484634896	0.9830148619957536	0.9830148619957536	65
Rank 16	0.6382949841454831	0.4516002209710972	18.669476317438598	0.9723991507430998	0.9830148619957536	65
Rank 17	0.6144418955797386	0.4350743362177378	17.93675593620008	0.9745222929936306	0.9872611464968152	65
Rank 18	0.5730821568303486	0.4067935763516018	16.628858047874672	0.9554140127388536	0.9745222929936306	65
Rank 19	0.5059048783553338	0.3601922410047908	14.571263735054302	0.9087048832271762	0.9384288747346072	65
Rank 20	0.3937454175740573	0.2823551763500544	11.139024122400286	0.673036093418259	0.7176220806794055	65
Rank 1	0.6520375155286722	0.4520175125699618	20.002000295871035	0.6782077393075356	0.714867617107943	66
Rank 2	0.720658849278828	0.5016585166562556	21.900033262257235	0.8778004073319755	0.8818737270875764	66
Rank 3	0.7336785187592383	0.5134342905699538	22.024422818928446	0.8981670061099797	0.910386965376782	66
Rank 4	0.7412912845488617	0.5186525950988279	22.263868945003384	0.9226069246435844	0.9429735234215886	66
Rank 5	0.7389647805412106	0.5185440589914756	22.042072154973503	0.9429735234215886	0.9531568228105908	66
Rank 6	0.7387375954009745	0.5181654282761834	22.05721671247911	0.9653767820773932	0.9694501018329938	66
Rank 7	0.7347612561276586	0.5157375354721442	21.902372065551447	0.9613034623217924	0.9633401221995926	66
Rank 8	0.7309318068067944	0.5144230695888263	21.650873721796803	0.9694501018329938	0.979633401221996	66
Rank 9	0.7269148047364156	0.5116822331665595	21.523257156985608	0.9755600814663952	0.9816700610997964	66
Rank 10	0.7203661538592814	0.5070803740572134	21.3285779802068	0.9755600814663952	0.9877800407331976	66
Rank 11	0.7121344249107212	0.5010367243542092	21.1097700556512	0.9735234215885948	0.9755600814663952	66
Rank 12	0.7029069521147583	0.4953612361833566	20.75457159314017	0.9775967413441956	0.9877800407331976	66
Rank 13	0.6915300870233075	0.4873860153646117	20.41440716586958	0.9837067209775968	0.9877800407331976	66
Rank 14	0.676759919925405	0.4788196866880169	19.79402332373881	0.9755600814663952	0.9857433808553973	66
Rank 15	0.6632484978974821	0.4687060594164267	19.45424384810553	0.9877800407331976	0.9857433808553973	66
Rank 16	0.6405982920089625	0.4532445208700015	18.735377113896096	0.9816700610997964	0.9816700610997964	66
Rank 17	0.6145424955447605	0.4358500823501086	17.86924131946519	0.9735234215885948	0.9837067209775968	66
Rank 18	0.5739471571030779	0.4081412520769906	16.58059050260872	0.9613034623217924	0.9714867617107944	66
Rank 19	0.5088053828398197	0.3619169872065761	14.688839563324358	0.920570264765784	0.9490835030549898	66
Rank 20	0.3956227767731063	0.2835665381004452	11.205623867266109	0.7311608961303462	0.7352342158859471	66
Rank 1	0.6521946240023927	0.4511961374356982	20.09984865666945	0.6818181818181818	0.731404958677686	67
Rank 2	0.7206355754648744	0.5001216388562278	22.05139366086466	0.8739669421487604	0.9008264462809916	67
Rank 3	0.7351078452777278	0.5120883104347197	22.301953484300807	0.8987603305785123	0.9214876033057852	67
Rank 4	0.7425038553054218	0.5179148965752272	22.45889587301947	0.9297520661157024	0.9462809917355371	67
Rank 5	0.7398724367238975	0.5177691988262677	22.21032378976297	0.950413223140496	0.9648760330578512	67
Rank 6	0.7383866446199223	0.5177016464767235	22.068499814319885	0.9586776859504132	0.9648760330578512	67
Rank 7	0.7347911955896775	0.5147489021193974	22.004229347028016	0.9607438016528924	0.96900826446281	67
Rank 8	0.7309231540145703	0.5115895490600961	21.933360495447417	0.96900826446281	0.9772727272727272	67
Rank 9	0.7258803964651189	0.5097901768647174	21.609021960040156	0.9710743801652892	0.9793388429752066	67
Rank 10	0.7192665126843513	0.5052780482665863	21.3988464417765	0.9710743801652892	0.987603305785124	67
Rank 11	0.7102442511908079	0.4979964542076003	21.22477969832076	0.96900826446281	0.9793388429752066	67
Rank 12	0.7018203130458418	0.4931327672559112	20.86875457899306	0.9710743801652892	0.9855371900826446	67
Rank 13	0.6906238387745273	0.4854430803079643	20.5180758466563	0.975206611570248	0.9834710743801652	67
Rank 14	0.67647173126175	0.4773016409177923	19.91700903439576	0.9710743801652892	0.987603305785124	67
Rank 15	0.6618421286452002	0.466926824144885	19.49153045003151	0.987603305785124	0.9917355371900828	67
Rank 16	0.638940648154098	0.4514711714555045	18.74694766985935	0.9834710743801652	0.987603305785124	67
Rank 17	0.6142725499093108	0.4347789782417879	17.949357166752282	0.975206611570248	0.9896694214876032	67
Rank 18	0.5732874169336267	0.4069289162417461	16.635850069188063	0.9545454545454546	0.9793388429752066	67
Rank 19	0.5078531253471733	0.3599202004631567	14.79329248840166	0.9132231404958676	0.9524793388429752	67
Rank 20	0.3960683428513483	0.2821234063873375	11.394493646401084	0.7252066115702479	0.7644628099173554	67
Rank 1	0.6550065492245054	0.450723591534053	20.42829576904524	0.7105788423153693	0.7405189620758483	68
Rank 2	0.7221393696506944	0.5005972502735085	22.154211937718586	0.8902195608782435	0.906187624750499	68
Rank 3	0.7361579195280383	0.5126953766087242	22.34625429193141	0.9201596806387226	0.9321357285429142	68
Rank 4	0.7436102082618936	0.5179768744915589	22.563333377033462	0.942115768463074	0.9540918163672656	68
Rank 5	0.7408121051675443	0.5175771018597496	22.323500330779467	0.9560878243512974	0.9720558882235528	68
Rank 6	0.7401990987153005	0.518057309094326	22.214178962097453	0.9620758483033932	0.9740518962075848	68
Rank 7	0.7383559560205052	0.5154181791636536	22.29377768568516	0.9740518962075848	0.9760479041916168	68
Rank 8	0.7325841094054462	0.5129649081577792	21.9619201247667	0.9760479041916168	0.9840319361277444	68
Rank 9	0.7282492177635025	0.5103343724047001	21.791484535880237	0.9760479041916168	0.9860279441117764	68
Rank 10	0.7213316632808664	0.5063058664587077	21.502579682215877	0.9780439121756488	0.9920159680638724	68
Rank 11	0.7117827864360954	0.4989650676926753	21.28177187434201	0.9740518962075848	0.9860279441117764	68
Rank 12	0.7036737844427193	0.4945192518225095	20.91545326202098	0.9860279441117764	0.994011976047904	68
Rank 13	0.6911840257597596	0.4866186609026514	20.456536485710814	0.9780439121756488	0.9860279441117764	68
Rank 14	0.6775002507292154	0.4775541107631135	19.994613996610187	0.9740518962075848	0.9920159680638724	68
Rank 15	0.6616876191497343	0.467079615101694	19.46080040480403	0.9820359281437124	0.9840319361277444	68
Rank 16	0.6398931032482973	0.4513199872349993	18.8573116013298	0.9800399201596808	0.9780439121756488	68
Rank 17	0.6144037746274775	0.4339575830126782	18.04461916147993	0.9760479041916168	0.9840319361277444	68
Rank 18	0.5729382799599748	0.4057775650694657	16.71607148905091	0.9600798403193612	0.9820359281437124	68
Rank 19	0.5068753157951336	0.3593127970399463	14.756251875518728	0.906187624750499	0.9520958083832336	68
Rank 20	0.3936880044526922	0.2815506019697987	11.213740248289357	0.7365269461077845	0.7724550898203593	68
Rank 1	0.6462074202202723	0.446282959177446	19.992446104282635	0.6985446985446986	0.7214137214137214	69
Rank 2	0.7180585024464988	0.4962695781760214	22.178892427047742	0.8648648648648649	0.8835758835758836	69
Rank 3	0.7314179376262417	0.5087157175961965	22.270222003004527	0.8981288981288982	0.9126819126819128	69
Rank 4	0.7395031827483277	0.5151952927181858	22.430789003014198	0.9126819126819128	0.9397089397089398	69
Rank 5	0.7387155571015145	0.515520443427483	22.319511367403145	0.9397089397089398	0.95010395010395	69
Rank 6	0.7370873109851971	0.515764869627023	22.13224413581741	0.9563409563409564	0.9584199584199584	69
Rank 7	0.7332921576251502	0.5132852479111761	22.000690971397407	0.9604989604989606	0.9584199584199584	69
Rank 8	0.7295229840070993	0.5118053512263325	21.771763278076676	0.9688149688149688	0.972972972972973	69
Rank 9	0.7259292905630483	0.5093442745320155	21.65850160310329	0.9688149688149688	0.972972972972973	69
Rank 10	0.7186370222485174	0.5051509932603447	21.34860289881727	0.972972972972973	0.9896049896049895	69
Rank 11	0.7087460654123646	0.4972629038462965	21.148316156606807	0.9625779625779626	0.9667359667359668	69
Rank 12	0.7007843165322052	0.4929095129127062	20.787480361949896	0.972972972972973	0.9812889812889812	69
Rank 13	0.6885659877050492	0.4846206191281818	20.39453685768674	0.975051975051975	0.9833679833679834	69
Rank 14	0.6749499276805602	0.476669907460745	19.82800202198151	0.9667359667359668	0.9833679833679834	69
Rank 15	0.6597480034562468	0.4665103201555357	19.32376833007112	0.9812889812889812	0.9708939708939708	69
Rank 16	0.6382098186691121	0.4516017126315599	18.660810603755216	0.972972972972973	0.9792099792099792	69
Rank 17	0.6125279950316737	0.4339529276927699	17.85750673389037	0.9792099792099792	0.9854469854469856	69
Rank 18	0.5716072387500365	0.405067923305172	16.65393154448645	0.9563409563409564	0.9708939708939708	69
Rank 19	0.5049748582932693	0.3589935679880482	14.598129030522106	0.9147609147609148	0.9376299376299376	69
Rank 20	0.3922089339626219	0.2808868084183424	11.132212554427944	0.7193347193347194	0.735966735966736	69
Rank 1	0.6503052584093858	0.4524621522533225	19.784310615606334	0.6918238993710691	0.7358490566037735	70
Rank 2	0.719501988409887	0.5006653396305726	21.88366487793144	0.8721174004192872	0.89937106918239	70
Rank 3	0.7343033736734067	0.5136872574255009	22.06161162479058	0.9119496855345912	0.920335429769392	70
Rank 4	0.7414890650907241	0.5185836117864099	22.29054533043142	0.920335429769392	0.939203354297694	70
Rank 5	0.7392736817915271	0.5186272030163672	22.064647877515988	0.941299790356394	0.958071278825996	70
Rank 6	0.7382195371649815	0.5185500979865801	21.966943917840133	0.960167714884696	0.9664570230607966	70
Rank 7	0.7344063281527511	0.5160432712323879	21.83630569203632	0.9643605870020964	0.9622641509433962	70
Rank 8	0.7309704678556684	0.5140997056875295	21.68707621681389	0.9622641509433962	0.9748427672955976	70
Rank 9	0.7248057794236862	0.5106423267194878	21.41634527041984	0.9706498951781972	0.9769392033542976	70
Rank 10	0.7193371236800056	0.5076150883494408	21.17220353305648	0.9685534591194968	0.9832285115303984	70
Rank 11	0.7091537158810943	0.4998826831897008	20.927103269139348	0.9643605870020964	0.9748427672955976	70
Rank 12	0.702011751767221	0.4956635726377097	20.634817912951124	0.9769392033542976	0.9853249475890984	70
Rank 13	0.6912009710062929	0.4876294906511171	20.357148035517568	0.9727463312368972	0.981132075471698	70
Rank 14	0.6770758421340562	0.4787567598999409	19.83190822341154	0.9769392033542976	0.981132075471698	70
Rank 15	0.6618340002745069	0.4682995142252811	19.35344860492258	0.981132075471698	0.9769392033542976	70
Rank 16	0.6396553978037094	0.4527463139732052	18.69090838305042	0.9769392033542976	0.9874213836477987	70
Rank 17	0.614005979732824	0.4350701522990768	17.89358274337472	0.9748427672955976	0.9853249475890984	70
Rank 18	0.5705242018405785	0.4065116076997307	16.40125941408478	0.960167714884696	0.9727463312368972	70
Rank 19	0.5056766040042957	0.3606207743429573	14.505582966133836	0.9077568134171908	0.939203354297694	70
Rank 20	0.3934664460906633	0.282371941475923	11.10945046147403	0.710691823899371	0.7316561844863732	70
Rank 1	0.6575291930157966	0.4527008304596795	20.48283625561171	0.702258726899384	0.7351129363449692	71
Rank 2	0.7247542336589403	0.5033418942066484	22.14123394522919	0.8726899383983573	0.8952772073921971	71
Rank 3	0.7375722649897881	0.5143408844383539	22.32313805514342	0.9137577002053388	0.9281314168377824	71
Rank 4	0.7438968151022298	0.5195562198166327	22.434059528559715	0.9260780287474332	0.9404517453798767	71
Rank 5	0.7413795482710521	0.5186282441517762	22.27513041192759	0.946611909650924	0.9589322381930184	71
Rank 6	0.7393924805369868	0.51782435190726	22.15681286297269	0.9568788501026694	0.9671457905544149	71
Rank 7	0.7373212980007608	0.5156753936371253	22.16459043636355	0.9589322381930184	0.971252566735113	71
Rank 8	0.7334316229233484	0.5135344345246561	21.989718839869237	0.9630390143737166	0.9774127310061602	71
Rank 9	0.7267597979030705	0.5099396341562586	21.68201637468119	0.969199178644764	0.9794661190965092	71
Rank 10	0.7208182195489006	0.5064388028486915	21.437941670020912	0.9774127310061602	0.9897330595482546	71
Rank 11	0.7117652977382792	0.4996706619077842	21.209463583049505	0.9650924024640656	0.973305954825462	71
Rank 12	0.7027276177375893	0.4936825749030016	20.90450428345877	0.973305954825462	0.9856262833675564	71
Rank 13	0.6923741642022152	0.4873572656383435	20.501689856387173	0.9794661190965092	0.9835728952772074	71
Rank 14	0.6772470130279034	0.4780355511449712	19.92114618829321	0.9753593429158112	0.9856262833675564	71
Rank 15	0.6635272376378876	0.4683258528186388	19.52013848192487	0.9835728952772074	0.9794661190965092	71
Rank 16	0.6411727989418052	0.4526468958067747	18.852590313503047	0.9794661190965092	0.9835728952772074	71
Rank 17	0.6150054801579258	0.4349514508343158	18.005402932360994	0.9774127310061602	0.9856262833675564	71
Rank 18	0.572810184962825	0.4071876054234958	16.562257953932914	0.9589322381930184	0.9815195071868584	71
Rank 19	0.5070995403254945	0.3603315751466386	14.676796517885588	0.9075975359342916	0.9383983572895276	71
Rank 20	0.3953155991522739	0.2824148700173433	11.290072913493066	0.7166324435318275	0.7248459958932238	71
Rank 1	0.6487236496338377	0.44597571683445	20.274793279938763	0.6857142857142857	0.7	72
Rank 2	0.7180130952683065	0.4960132782548327	22.199981701347376	0.8693877551020408	0.8918367346938776	72
Rank 3	0.7313719360359261	0.5074174171414355	22.39545188944906	0.9081632653061223	0.9204081632653062	72
Rank 4	0.7381555498948007	0.5129201202330466	22.523542966175413	0.9204081632653062	0.946938775510204	72
Rank 5	0.7373535686787431	0.5131226759878166	22.423089269092657	0.9326530612244898	0.9510204081632652	72
Rank 6	0.736229569996688	0.5133112175107308	22.291835248595717	0.9612244897959183	0.9653061224489796	72
Rank 7	0.7336179221963178	0.5114785239587556	22.213939823756224	0.9673469387755104	0.9591836734693876	72
Rank 8	0.7297603800777762	0.5091704504801653	22.05899295976109	0.963265306122449	0.9755102040816328	72
Rank 9	0.7231649789428582	0.5057101624695023	21.745481647335595	0.9755102040816328	0.9775510204081632	72
Rank 10	0.7164521157728686	0.5020529056884038	21.439921008446483	0.9775510204081632	0.9857142857142858	72
Rank 11	0.708166613502545	0.4958335369531108	21.233307654943417	0.973469387755102	0.9714285714285714	72
Rank 12	0.699565963450815	0.4908474149575938	20.87185484932212	0.973469387755102	0.9857142857142858	72
Rank 13	0.6878247434225644	0.4834998108453924	20.4324932577172	0.973469387755102	0.9816326530612244	72
Rank 14	0.674420134298378	0.4747021312863881	19.971800301198986	0.9714285714285714	0.9857142857142858	72
Rank 15	0.6587209360571799	0.4641429655733033	19.457797048387647	0.9857142857142858	0.9857142857142858	72
Rank 16	0.6375970829533395	0.4495535142834977	18.80435686698417	0.979591836734694	0.979591836734694	72
Rank 17	0.6110898508044589	0.4318380350741811	17.92518157302777	0.9714285714285714	0.9857142857142858	72
Rank 18	0.5683217775486034	0.4026155123944736	16.57062651541297	0.9510204081632652	0.9714285714285714	72
Rank 19	0.5047934059862018	0.3572343942332818	14.755901175291996	0.9081632653061223	0.9428571428571428	72
Rank 20	0.3912608720279787	0.279634618485816	11.16262535421627	0.6979591836734694	0.7163265306122449	72
Rank 1	0.6548044612343823	0.4506306565662528	20.41738046681295	0.7055214723926381	0.754601226993865	73
Rank 2	0.7214054282133262	0.4989588814008479	22.244654681247837	0.8752556237218814	0.8997955010224948	73
Rank 3	0.7348990923076841	0.5108756671825798	22.40234251251043	0.9243353783231084	0.9263803680981596	73
Rank 4	0.74072552354467	0.5160626599782951	22.46628635663749	0.9284253578732108	0.948875255623722	73
Rank 5	0.7393265185895994	0.5162502839817203	22.307623460787905	0.9570552147239264	0.967280163599182	73
Rank 6	0.7390061929644814	0.516379726631651	22.262646633283044	0.9611451942740288	0.9693251533742332	73
Rank 7	0.7352636143830387	0.5143572005900163	22.090641379302237	0.967280163599182	0.9713701431492844	73
Rank 8	0.7314091518781581	0.5118261722751413	21.958297960301685	0.9734151329243352	0.985685071574642	73
Rank 9	0.7255600458392197	0.5096360635311512	21.59239823080685	0.9713701431492844	0.985685071574642	73
Rank 10	0.7200952098573284	0.5063581136769176	21.373709618041083	0.9795501022494888	0.9918200408997956	73
Rank 11	0.7106611797506228	0.4988245011827461	21.183667856787668	0.9713701431492844	0.98159509202454	73
Rank 12	0.7020743146004434	0.4943129312199549	20.776138338048856	0.9795501022494888	0.9877300613496932	73
Rank 13	0.6899954281586206	0.4859960507613532	20.399937739726735	0.9754601226993864	0.9897750511247444	73
Rank 14	0.6772323492301164	0.4785986733344422	19.86336758956742	0.967280163599182	0.98159509202454	73
Rank 15	0.6630519145231584	0.4682709922339567	19.47809222892017	0.98159509202454	0.983640081799591	73
Rank 16	0.6414205649824701	0.4527063015684318	18.87142634140383	0.9754601226993864	0.985685071574642	73
Rank 17	0.6156176758058528	0.4359137948797999	17.970388092605287	0.9775051124744376	0.9918200408997956	73
Rank 18	0.5736583422865417	0.4073854355451095	16.627290674143214	0.9591002044989776	0.9795501022494888	73
Rank 19	0.5082810834172601	0.3615322012707817	14.67488821464784	0.9243353783231084	0.9468302658486708	73
Rank 20	0.3965643278060692	0.2832742621889315	11.329006561713772	0.7484662576687117	0.7423312883435583	73
Rank 1	0.6523340868851161	0.4494384633359167	20.289562354919937	0.7083333333333334	0.7208333333333333	74
Rank 2	0.7198927034301961	0.4986692306758398	22.122347275435622	0.8770833333333333	0.8833333333333333	74
Rank 3	0.7335242667956707	0.5108429424458913	22.26813243497794	0.9083333333333332	0.9229166666666668	74
Rank 4	0.741777996482504	0.5177247085365071	22.40532879459969	0.9375	0.94375	74
Rank 5	0.7375596099937717	0.5173784179866977	22.0181192007074	0.9479166666666666	0.95	74
Rank 6	0.7362257133450293	0.5155610817673852	22.066463157764403	0.9625	0.9625	74
Rank 7	0.7338915643629123	0.5136404422778553	22.025112208505693	0.9729166666666668	0.9645833333333332	74
Rank 8	0.7294545733737084	0.5107813200518482	21.867325332186027	0.9666666666666668	0.9770833333333332	74
Rank 9	0.7243773028603097	0.507933775769266	21.644352709104364	0.9791666666666666	0.98125	74
Rank 10	0.7192740408327087	0.5057348543966224	21.35391864360864	0.98125	0.9895833333333334	74
Rank 11	0.70967462087057	0.4983184210153044	21.135619985526557	0.9770833333333332	975	74
Rank 12	0.7004320301367869	0.4923519486901866	20.808008144660025	0.9833333333333332	0.9854166666666668	74
Rank 13	0.6894914572743769	0.4849704148746757	20.45210423997012	0.9854166666666668	0.9854166666666668	74
Rank 14	0.6754155948895796	0.4769776121313635	19.843798275821605	0.9854166666666668	0.9875	74
Rank 15	0.6614889242085641	0.4667889287942035	19.469999541436056	0.99375	0.9875	74
Rank 16	0.6386321342277523	0.4511066496326555	18.75254845950968	0.9854166666666668	0.98125	74
Rank 17	0.6133634136155177	0.4341191234334964	17.924429018202126	0.9875	0.9854166666666668	74
Rank 18	0.5700223692536671	0.404459548247934	16.556282100573306	0.9625	0.9708333333333332	74
Rank 19	0.5072410352150496	0.3601054072593329	14.713562795571672	0.9166666666666666	0.9479166666666666	74
Rank 20	0.394463634592998	0.2825326567818089	11.193097781118915	0.74375	0.73125	74
Rank 1	0.6527745170276481	0.4530794867059083	19.96950303217397	0.6872427983539094	0.7242798353909465	75
Rank 2	0.7192630135998501	0.5008545778841891	21.840843571566104	0.8724279835390947	0.8765432098765432	75
Rank 3	0.734311182361274	0.5128738592412794	22.143732311999464	0.9053497942386832	0.9197530864197532	75
Rank 4	0.7396899483128312	0.5179365811993375	22.17533671134937	0.911522633744856	0.9382716049382716	75
Rank 5	0.7376864301521195	0.5170154319018275	22.067099825029203	0.9423868312757202	0.9526748971193416	75
Rank 6	0.7370593364678331	0.5173661138047535	21.969322266307955	0.948559670781893	0.97119341563786	75
Rank 7	0.73433900866151	0.5153097213919887	21.90292872695213	0.9547325102880658	0.9650205761316872	75
Rank 8	0.7308732200998	0.5134394326275993	21.74337874722008	0.9567901234567902	0.9732510288065844	75
Rank 9	0.7263052350676182	0.5105120255383685	21.579320952924974	0.97119341563786	0.977366255144033	75
Rank 10	0.7189058393512434	0.506548823686351	21.23570156648924	0.9732510288065844	0.9835390946502056	75
Rank 11	0.7084125098763617	0.4995028593057644	20.89096505705973	0.9629629629629628	0.9670781893004116	75
Rank 12	0.7019276475548998	0.4949344552175501	20.699319233734965	0.97119341563786	0.9814814814814816	75
Rank 13	0.688905175337053	0.4863125375788901	20.25926377581629	0.9732510288065844	0.9835390946502056	75
Rank 14	0.6757618873577369	0.4782531571380028	19.75087302197341	0.9650205761316872	0.977366255144033	75
Rank 15	0.6611900741651411	0.4681111761414069	19.307889802373413	0.9814814814814816	0.977366255144033	75
Rank 16	0.638715470330184	0.4524165096389261	18.629896069125788	0.977366255144033	0.9876543209876544	75
Rank 17	0.6139672274399709	0.4355527182246065	17.841450921536435	0.9732510288065844	0.9897119341563786	75
Rank 18	0.5699981199696006	0.4058047192828174	16.419340068678316	0.940329218106996	0.9753086419753086	75
Rank 19	0.5059577810848566	0.3604609660996262	14.549681498523038	0.8950617283950617	0.9320987654320988	75
Rank 20	0.3932831162932723	0.2816582987559274	11.162481753734482	0.6790123456790124	0.7181069958847737	75
Rank 1	0.6504900717133225	0.4518955723825981	19.859449933072444	0.6927835051546392	0.711340206185567	76
Rank 2	0.7184570013267629	0.499736201924176	21.872079940258693	0.8762886597938144	0.8969072164948454	76
Rank 3	0.7326376717548729	0.5115442040621802	22.10934676926928	0.8886597938144329	0.909278350515464	76
Rank 4	0.7402190183072376	0.5181272135006595	22.209180480657807	0.9298969072164948	0.9443298969072164	76
Rank 5	0.7389378336928577	0.5183853811864869	22.05524525063708	0.9484536082474226	0.9484536082474226	76
Rank 6	0.7362511029302736	0.5176365460571901	21.86145568730835	0.9587628865979382	0.9587628865979382	76
Rank 7	0.7344945169326256	0.5156028727703788	21.88916441622468	0.9649484536082474	0.9670103092783504	76
Rank 8	0.7292288839080276	0.5127164862430917	21.65123976649359	0.9649484536082474	0.9752577319587628	76
Rank 9	0.7239627037261975	0.5091979712927105	21.476473243348703	0.9690721649484536	0.9731958762886598	76
Rank 10	0.7187264789238947	0.5063027325398322	21.242374638406258	0.9711340206185568	0.9896907216494846	76
Rank 11	0.7073629251959556	0.4984731082470998	20.88898169488557	0.9649484536082474	0.9711340206185568	76
Rank 12	0.6993875156799166	0.4938592455332619	20.552827014665475	0.9711340206185568	0.9835051546391752	76
Rank 13	0.6880136380729815	0.4867550939365497	20.12585441364318	0.977319587628866	0.9855670103092784	76
Rank 14	0.6743157594876926	0.4777772527500907	19.653850673760186	0.9649484536082474	0.9876288659793816	76
Rank 15	0.658859813382355	0.466605051716868	19.2254761665487	0.981443298969072	0.981443298969072	76
Rank 16	0.6367253990532529	0.4519697948480549	18.4755604205198	0.9711340206185568	0.979381443298969	76
Rank 17	0.6120158835503404	0.4348637927194204	17.715209083092	0.9731958762886598	0.9835051546391752	76
Rank 18	0.5702490716516511	0.4062618128220024	16.398725882964865	0.9567010309278352	0.9690721649484536	76
Rank 19	0.5062068504765181	0.3606540841348508	14.55527663416673	0.9195876288659792	0.954639175257732	76
Rank 20	0.3921318773219905	0.2818117848176214	11.032009250436914	0.711340206185567	0.7195876288659794	76
Rank 1	0.649042345085998	0.4528478537967668	19.619449128923115	0.6701030927835051	0.7257731958762886	77
Rank 2	0.7175235774715416	0.5010113021800148	21.651227529152685	0.8556701030927835	0.8886597938144329	77
Rank 3	0.7310815948014169	0.5140332596942706	21.70483351071463	0.8969072164948454	0.9051546391752576	77
Rank 4	0.7388655747142724	0.5194186775028548	21.944689721141764	0.911340206185567	0.9381443298969072	77
Rank 5	0.736630184192584	0.51839294007622	21.82372441163639	0.936082474226804	0.954639175257732	77
Rank 6	0.7368492695799038	0.5187302844063034	21.81189851736004	0.9505154639175256	0.9628865979381444	77
Rank 7	0.7322354563941125	0.5154192024520277	21.68162539420848	0.9484536082474226	0.9567010309278352	77
Rank 8	0.7291352193097105	0.5129151303462521	21.62200889634584	0.9628865979381444	0.9752577319587628	77
Rank 9	0.7241559846611021	0.51028649713871	21.38694875223921	0.9608247422680412	0.9752577319587628	77
Rank 10	0.7188738585332733	0.5071853767989253	21.168848173434807	0.9690721649484536	0.9835051546391752	77
Rank 11	0.7082182742213781	0.4987547397884397	20.94635344329383	0.9587628865979382	0.9649484536082474	77
Rank 12	0.7007254974322467	0.4947811187969216	20.594437863532495	0.9649484536082474	0.9835051546391752	77
Rank 13	0.6893438281230884	0.4869230122842488	20.24208158388395	0.9690721649484536	0.981443298969072	77
Rank 14	0.6750406590655154	0.4784937789424228	19.65468801230925	0.9690721649484536	0.979381443298969	77
Rank 15	0.6606872519382135	0.4681040802452141	19.25831716929994	0.979381443298969	0.9835051546391752	77
Rank 16	0.6395429271353315	0.453052785578924	18.649014155640742	0.9690721649484536	0.979381443298969	77
Rank 17	0.614774875561241	0.4365382959872684	17.82365795739726	0.979381443298969	0.981443298969072	77
Rank 18	0.571752239698968	0.4066574571942387	16.50947825047293	0.9463917525773196	0.9752577319587628	77
Rank 19	0.5072643232181274	0.3615281053977334	14.573621782039398	0.9010309278350516	0.9402061855670104	77
Rank 20	0.3943352809029398	0.2828501928654631	11.14850880374767	0.6948453608247422	0.7237113402061855	77
Rank 1	0.6525426066514572	0.4523783152866452	20.0164291364812	0.6923076923076923	0.7226720647773279	78
Rank 2	0.717057448562043	0.5003713464492386	21.66861021128044	0.8744939271255061	0.8765182186234818	78
Rank 3	0.7318970823871191	0.5118614715557335	22.003561083138568	0.8947368421052632	0.9210526315789472	78
Rank 4	0.7404176441893892	0.5180090011514945	22.240864303789465	0.9271255060728744	0.9473684210526316	78
Rank 5	0.7383401766884313	0.5169346939842007	22.140548270423068	0.9473684210526316	0.9635627530364372	78
Rank 6	0.7355901581710903	0.5158031067932577	21.978705137783265	0.95748987854251	0.9736842105263158	78
Rank 7	0.7330382075930704	0.5137518010319249	21.928640656114556	0.95748987854251	0.9696356275303644	78
Rank 8	0.7287230481868291	0.5107538199703836	21.79692282164455	0.9655870445344128	0.979757085020243	78
Rank 9	0.7245348521157314	0.5083006285201436	21.623422359558788	0.9696356275303644	0.9838056680161944	78
Rank 10	0.716872452855555	0.5038626018396363	21.300985101591877	0.97165991902834	0.9939271255060728	78
Rank 11	0.7073498653296488	0.4971640822067368	21.0185783122912	0.97165991902834	0.9757085020242916	78
Rank 12	0.6990294592617087	0.491978767053842	20.705069220786665	0.9676113360323888	0.9898785425101214	78
Rank 13	0.6868640952381954	0.4849585816524652	20.19055135857301	0.9696356275303644	0.9878542510121456	78
Rank 14	0.6736246843871093	0.477354903231995	19.626978115511434	0.9676113360323888	0.9878542510121456	78
Rank 15	0.6582891747419588	0.4663060619838913	19.198311275806745	0.9777327935222672	0.979757085020243	78
Rank 16	0.6370776296545785	0.4508985741185956	18.61790555359829	0.9696356275303644	0.9878542510121456	78
Rank 17	0.6123684775924082	0.4338776766741994	17.849080091820873	0.9676113360323888	0.9878542510121456	78
Rank 18	0.570289500711845	0.4052076569303313	16.50818437815137	0.9433198380566802	0.9757085020242916	78
Rank 19	0.5055841024294621	0.3597144848251699	14.586961760429212	0.9048582995951416	0.945344129554656	78
Rank 20	0.3933484958458477	0.2813119430746122	11.20365527712354	0.7064777327935222	0.7307692307692307	78
Rank 1	0.6584846785125615	0.4542462780245097	20.423840048805182	0.7085953878406709	0.7547169811320755	79
Rank 2	0.7234132105576004	0.5027414318214769	22.067177873612355	0.8721174004192872	0.9140461215932912	79
Rank 3	0.738415240749514	0.5142285795391582	22.418666121035574	0.9266247379454928	0.9308176100628932	79
Rank 4	0.7442155591485679	0.5193636786932354	22.48518804553325	0.9308176100628932	0.9475890985324948	79
Rank 5	0.7425644995569448	0.5184705113156906	22.409398824125425	0.949685534591195	0.9643605870020964	79
Rank 6	0.742280628961894	0.5187993871059013	22.34812418559926	0.9643605870020964	0.9706498951781972	79
Rank 7	0.7393306139529447	0.5169643160580613	22.236629789488347	0.9748427672955976	0.9727463312368972	79
Rank 8	0.7351016688741122	0.5143379444681149	22.076372440599734	0.9769392033542976	0.981132075471698	79
Rank 9	0.7295985800784995	0.5116477553051926	21.79508247733069	0.9727463312368972	0.979035639412998	79
Rank 10	0.7237082553774491	0.5080404101814685	21.56678451959806	0.9769392033542976	0.989517819706499	79
Rank 11	0.7144431018308371	0.5010638990559234	21.33792027749137	0.9769392033542976	0.981132075471698	79
Rank 12	0.705753488543679	0.4964883021288094	20.92651864148696	0.9853249475890984	0.989517819706499	79
Rank 13	0.69243329647917	0.487545889325512	20.488740715365797	0.9769392033542976	0.9916142557651992	79
Rank 14	0.6802798365517818	0.4800731587763283	20.020667777545352	0.9748427672955976	0.9937106918238994	79
Rank 15	0.6655114171243232	0.4698666694984833	19.564474762583984	0.9853249475890984	0.9916142557651992	79
Rank 16	0.6442334819720393	0.4546980779816639	18.953540399037543	0.979035639412998	0.9832285115303984	79
Rank 17	0.6173934255498259	0.4374165574367729	17.997686811305297	0.9706498951781972	0.981132075471698	79
Rank 18	0.5750698401967432	0.4081859049459204	16.688393525082283	0.960167714884696	0.981132075471698	79
Rank 19	0.5112830765811226	0.3624807079536152	14.880236862750737	0.9245283018867924	0.9454926624737946	79
Rank 20	0.396918775116561	0.2836018590648996	11.33169160516614	0.7358490566037735	0.7463312368972747	79
Rank 1	0.6516280402035173	0.4533629232437539	19.82651169597634	0.7061310782241015	0.7272727272727273	80
Rank 2	0.7171773541285934	0.5006080925426073	21.65692615859861	0.879492600422833	0.9069767441860463	80
Rank 3	0.7330494201054166	0.5122397445333918	22.08096755720248	0.9133192389006344	0.9260042283298098	80
Rank 4	0.7407357659811656	0.5184940741111351	22.22416918700305	0.9408033826638478	0.955602536997886	80
Rank 5	0.7383182960823286	0.5179966430630832	22.03216530192453	0.9429175475687104	0.9619450317124736	80
Rank 6	0.7359428471775538	0.517334849307085	21.86079978704688	0.955602536997886	0.9640591966173362	80
Rank 7	0.7343767504390755	0.5152620237132818	21.911472672579368	0.9682875264270612	0.970401691331924	80
Rank 8	0.7301322448692187	0.5128865167926542	21.72457280765645	0.9682875264270612	0.9788583509513742	80
Rank 9	0.7247083119161448	0.5099952343482427	21.47130775679021	0.9682875264270612	0.9809725158562368	80
Rank 10	0.7181945460264988	0.5061413515092276	21.20531945172712	0.9746300211416492	0.9894291754756872	80
Rank 11	0.7103785110552309	0.4993739867998411	21.100452425538972	0.9619450317124736	0.9746300211416492	80
Rank 12	0.7022215696335957	0.4943458038075587	20.78757658260369	0.9746300211416492	0.9873150105708244	80
Rank 13	0.6894430108410934	0.4866267461469198	20.28162646941736	0.9788583509513742	0.9894291754756872	80
Rank 14	0.6761374460689618	0.4783940471065559	19.774339896240583	0.9661733615221988	0.9894291754756872	80
Rank 15	0.6612069185136558	0.4679439447080991	19.326297380555665	0.9788583509513742	0.9809725158562368	80
Rank 16	0.6388410134262181	0.4525562367460291	18.628477668018903	0.9767441860465116	0.9809725158562368	80
Rank 17	0.6142127530241623	0.4352459282470616	17.89668247771007	0.9746300211416492	0.9936575052854124	80
Rank 18	0.5727846915112887	0.4078004749425325	16.49842165687562	0.955602536997886	0.9788583509513742	80
Rank 19	0.5056696239079631	0.3608377876998651	14.483183620809804	0.9069767441860463	0.9471458773784356	80
Rank 20	0.3941861918754992	0.2825694582339342	11.1616733641565	0.7399577167019028	0.7293868921775899	80
Rank 1	0.6548982558158907	0.4510700065768584	20.382824923903225	0.7169421487603306	0.7334710743801653	81
Rank 2	0.721915871201538	0.4985466245193203	22.33692466822177	0.8677685950413223	0.8966942148760331	81
Rank 3	0.7344956306499347	0.5111742558704946	22.332137477944013	0.9090909090909092	0.9235537190082644	81
Rank 4	0.7427298815945438	0.5154930201974173	22.72368613971265	0.9359504132231404	0.950413223140496	81
Rank 5	0.7398677612661537	0.5150965475993868	22.477121366676688	0.9462809917355371	0.9607438016528924	81
Rank 6	0.7390264744560703	0.5164771255024181	22.25493489536522	0.9545454545454546	0.96900826446281	81
Rank 7	0.736121927079271	0.5139408136253427	22.21811134539283	0.9648760330578512	0.96900826446281	81
Rank 8	0.7318060521233788	0.511241502915705	22.056454920767376	0.9648760330578512	0.9793388429752066	81
Rank 9	0.7268729497574672	0.5095999062861597	21.727304347130747	0.975206611570248	0.981404958677686	81
Rank 10	0.7209702199107382	0.5052311167278953	21.573910318284284	0.9731404958677686	0.9896694214876032	81
Rank 11	0.710714718991828	0.4972900518680741	21.34246671237539	0.9731404958677686	0.9793388429752066	81
Rank 12	0.702490531074577	0.4927593254977105	20.97312055768665	0.981404958677686	0.9896694214876032	81
Rank 13	0.6906830264348464	0.4851094024132034	20.55736240216429	0.9855371900826446	0.9896694214876032	81
Rank 14	0.6764691339936348	0.4771036394469259	19.93654945467089	0.9793388429752066	0.9855371900826446	81
Rank 15	0.6618353825165636	0.4667868436160636	19.50485389005	0.9917355371900828	0.9834710743801652	81
Rank 16	0.6404747026045587	0.4524389414481043	18.80357611564544	0.9793388429752066	0.987603305785124	81
Rank 17	0.6137278855752901	0.434730620288452	17.899726528683807	0.9731404958677686	0.9896694214876032	81
Rank 18	0.5715084662227661	0.4054328613310323	16.607560489173373	0.962809917355372	0.9793388429752066	81
Rank 19	0.5076691191171768	0.3607178988762261	14.695122024095076	0.9194214876033058	0.9462809917355371	81
Rank 20	0.3938074184039587	0.2814612981434367	11.234612026052204	0.762396694214876	0.7417355371900827	81
Rank 1	0.6527568665390546	0.4539668451169905	19.87900214220641	0.6892177589852009	0.7463002114164905	82
Rank 2	0.7219419925795495	0.5015679096037408	22.037408297580875	0.8858350951374208	0.8985200845665962	82
Rank 3	0.7342596823543933	0.512322999584812	22.19366827695813	0.904862579281184	0.9238900634249472	82
Rank 4	0.7420376079913443	0.5171079361304484	22.4929671860896	0.9217758985200846	0.9471458773784356	82
Rank 5	0.7398938230165917	0.5167105196069592	22.318330340963243	0.9429175475687104	0.9513742071881608	82
Rank 6	0.7403756340975144	0.5168074460148562	22.35681880826582	0.955602536997886	0.9746300211416492	82
Rank 7	0.7360913988465229	0.5141700645435539	22.192133430296906	0.9661733615221988	0.970401691331924	82
Rank 8	0.7311378608728014	0.5115410338076162	21.959682706518524	0.970401691331924	0.9788583509513742	82
Rank 9	0.7263553093144463	0.5092744585539001	21.708085076054616	0.9682875264270612	0.9746300211416492	82
Rank 10	0.7198246747252188	0.5054208334432699	21.44038412819489	0.9725158562367864	0.9873150105708244	82
Rank 11	0.7100562376784252	0.4985235734970348	21.153266418139037	0.970401691331924	0.9725158562367864	82
Rank 12	0.7020034373586082	0.4936898277702056	20.831360958840257	0.9746300211416492	0.9830866807610994	82
Rank 13	0.6893809188274213	0.4854805574503901	20.39003613770311	0.9767441860465116	0.985200845665962	82
Rank 14	0.6766701285508924	0.478073353126558	19.859677542433435	0.9682875264270612	0.985200845665962	82
Rank 15	0.6618113960380998	0.4678068280024686	19.40045680356312	0.985200845665962	0.9788583509513742	82
Rank 16	0.640375667442626	0.4529245291449239	18.745113829770204	0.9873150105708244	0.985200845665962	82
Rank 17	0.6141735075226417	0.4354945111698156	17.86789963528261	0.9767441860465116	0.985200845665962	82
Rank 18	0.5727484092035289	0.4070646979249308	16.56837112785981	0.9640591966173362	0.9788583509513742	82
Rank 19	0.5072916567266134	0.3608231372881212	14.64685194384921	0.904862579281184	0.9408033826638478	82
Rank 20	0.3927005276105914	0.2817078254196362	11.099270219095514	0.678646934460888	0.7167019027484144	82
Rank 1	0.654138769961899	0.45022027674398	20.3918493217919	0.711764705882353	0.7392156862745098	83
Rank 2	0.7211670391201082	0.4988834227287257	22.22836163913825	0.8764705882352941	0.8901960784313725	83
Rank 3	0.7350131217251666	0.5113713334572515	22.36417882679152	0.9098039215686274	0.9333333333333332	83
Rank 4	0.7439970996851458	0.516790875293462	22.72062243916838	0.9333333333333332	0.9411764705882352	83
Rank 5	0.7413994084025618	0.5165689550804847	22.48304533220771	0.9549019607843138	0.9588235294117649	83
Rank 6	0.7397885231280665	0.5165826327340719	22.320589039399465	0.9666666666666668	0.9666666666666668	83
Rank 7	0.7370956702399837	0.5143152962648654	22.27803739751183	0.9745098039215686	0.9666666666666668	83
Rank 8	0.7322350740167136	0.5116896332436549	22.05454407730587	0.9745098039215686	0.9803921568627452	83
Rank 9	0.7279369868879445	0.5091668389401038	21.877014794784067	0.976470588235294	0.9803921568627452	83
Rank 10	0.7205864622326243	0.5051513507056817	21.54351115269426	0.9784313725490196	0.984313725490196	83
Rank 11	0.7111139301218034	0.4980206372186493	21.309329290315404	0.9705882352941176	0.9705882352941176	83
Rank 12	0.7041614574701358	0.4935494846415767	21.061197282855908	0.9784313725490196	0.9823529411764704	83
Rank 13	0.6920053441195093	0.4864044186836304	20.56009254358789	0.9803921568627452	0.9823529411764704	83
Rank 14	0.6776456263373711	0.4775087613249555	20.01368650124156	0.9784313725490196	0.984313725490196	83
Rank 15	0.6635506347847319	0.4674524117490607	19.60982230356711	0.984313725490196	0.9803921568627452	83
Rank 16	0.6417214977214811	0.452955562189459	18.87659355320221	0.9862745098039216	0.9862745098039216	83
Rank 17	0.6166673989297725	0.4353877811248588	18.12796178049137	0.9803921568627452	0.984313725490196	83
Rank 18	0.5737407502482421	0.4062951382593608	16.744561198888125	0.9647058823529412	0.9784313725490196	83
Rank 19	0.5087734600301119	0.3605797969705987	14.81936630595132	0.915686274509804	0.9490196078431372	83
Rank 20	0.3955901420183965	0.2819262152286521	11.366392678974435	0.7372549019607844	0.7411764705882353	83
Rank 1	0.6483462274277879	0.4510063188647387	19.733990856304924	0.6774847870182555	0.7079107505070994	84
Rank 2	0.7166771481378275	0.4995847456559923	21.70924024818351	0.8600405679513184	0.8803245436105477	84
Rank 3	0.7296517105525459	0.5111541897360597	21.84975208164861	0.896551724137931	0.9188640973630832	84
Rank 4	0.7372131515211091	0.5165286631226356	22.06844883984736	0.9148073022312372	0.9411764705882352	84
Rank 5	0.736783475653667	0.5160858972866476	22.069757836701942	0.9432048681541582	0.9533468559837728	84
Rank 6	0.7350458386320335	0.5159005391191014	21.91452995129321	0.9614604462474644	0.9634888438133874	84
Rank 7	0.7318250856364539	0.513262527824738	21.856255781171583	0.9655172413793104	0.9553752535496958	84
Rank 8	0.7261007256267982	0.5106122721705383	21.54884534562599	0.9675456389452332	0.969574036511156	84
Rank 9	0.7229300616965445	0.5085530540911011	21.43770076054434	0.9716024340770792	0.977687626774848	84
Rank 10	0.7165385630472799	0.5045546142811285	21.198394876615147	0.973630831643002	0.9858012170385396	84
Rank 11	0.7076023004626203	0.4980295430518176	20.957275741080267	0.9716024340770792	0.969574036511156	84
Rank 12	0.6981356261165681	0.4918128927336874	20.63227333828807	0.973630831643002	0.9837728194726166	84
Rank 13	0.6870444894559758	0.4847013179240786	20.234317153189725	0.973630831643002	0.9837728194726166	84
Rank 14	0.6730882165273777	0.4765270662989763	19.656115022840144	0.9756592292089248	0.9797160243407708	84
Rank 15	0.659308657242168	0.4663227415765256	19.29859156656424	0.9797160243407708	0.9837728194726166	84
Rank 16	0.6373368689761575	0.4514486274690067	18.588824150715077	0.9797160243407708	0.9837728194726166	84
Rank 17	0.6123592382466068	0.434665000967003	17.76942372796037	0.9675456389452332	0.9858012170385396	84
Rank 18	0.5698993280446415	0.4054399827977661	16.445934524687537	0.9553752535496958	0.973630831643002	84
Rank 19	0.505294601153781	0.3595073171801121	14.578728397366886	0.9066937119675456	0.9391480730223124	84
Rank 20	0.3937175270767124	0.2824968014463561	11.122072563035628	0.7241379310344828	0.7200811359026369	84
Rank 1	0.6529182970694696	0.4515656947159793	20.135260235349023	0.7071129707112971	0.7426778242677824	85
Rank 2	0.719530753673473	0.5011321721933009	21.83985814801721	0.8807531380753139	0.891213389121339	85
Rank 3	0.7340696466377297	0.511738988140014	22.23306584977157	0.9121338912133892	0.9205020920502092	85
Rank 4	0.7419463926372114	0.5173550104484725	22.45913821887389	0.9351464435146444	0.9414225941422594	85
Rank 5	0.7391177590323705	0.5163658644908209	22.275189454154965	0.9497907949790796	0.9560669456066946	85
Rank 6	0.7387743331432289	0.517475024962817	22.12993081804119	0.9602510460251046	0.9728033472803348	85
Rank 7	0.7346568539454313	0.513909200401668	22.074765354376336	0.9623430962343096	0.9686192468619248	85
Rank 8	0.7303193307251669	0.511798328920886	21.85210018042809	0.9686192468619248	0.9748953974895398	85
Rank 9	0.7261480840554447	0.5093025426996975	21.68455413557472	0.9707112970711296	0.9811715481171548	85
Rank 10	0.7200183702446276	0.5052355715778387	21.47827986667889	0.9769874476987448	0.99163179916318	85
Rank 11	0.7106801990905169	0.4981459713709484	21.25342277195685	0.9686192468619248	0.9769874476987448	85
Rank 12	0.7035238834417071	0.4941295112373574	20.93943722043497	0.9665271966527196	0.98744769874477	85
Rank 13	0.6910347826357567	0.4869715506163564	20.406323201940022	0.9748953974895398	0.9853556485355648	85
Rank 14	0.6768657161479357	0.4787151954879904	19.81505206599452	0.9728033472803348	0.9853556485355648	85
Rank 15	0.66159139638707	0.4674434568362042	19.414793955086573	0.9769874476987448	0.9811715481171548	85
Rank 16	0.6391061385526019	0.4523088515923126	18.67972869602893	0.9728033472803348	0.9832635983263598	85
Rank 17	0.6127207320421867	0.4344486794602094	17.827205258197726	0.9811715481171548	0.98744769874477	85
Rank 18	0.5700080976101057	0.4055764111327523	16.44316864773534	0.9456066945606696	0.9644351464435148	85
Rank 19	0.5038201093397956	0.3592177052854996	14.460240405429598	0.897489539748954	0.9351464435146444	85
Rank 20	0.3930304346857178	0.2811563233639966	11.187411132172114	0.7154811715481172	0.7112970711297071	85
Rank 1	0.6535363060421777	0.4482558379574829	20.52804680846948	0.7083333333333334	0.7479166666666667	86
Rank 2	0.722713324108154	0.4988210689091854	22.38922551989686	0.89375	0.9	86
Rank 3	0.7361361783178142	0.5104280376980082	22.57081406198061	0.9208333333333332	0.9333333333333332	86
Rank 4	0.7436931472331969	0.5163070073320665	22.738613990113045	0.9395833333333332	0.95625	86
Rank 5	0.7414722961481729	0.5164228671911559	22.504942895701696	0.95625	0.9604166666666668	86
Rank 6	0.738868244596195	0.5153314080206812	22.353683657551382	0.9625	0.9770833333333332	86
Rank 7	0.7355696560109862	0.5128205018120238	22.27491541989625	0.9729166666666668	975	86
Rank 8	0.7310569952759151	0.5106349342383218	22.04220610375932	0.96875	0.9833333333333332	86
Rank 9	0.7255266712383268	0.5072918721113066	21.823479912702027	975	0.9895833333333334	86
Rank 10	0.719207004647488	0.5038786278960254	21.53283767514625	0.9770833333333332	0.9916666666666668	86
Rank 11	0.710742653496104	0.4972711348573728	21.347151863873115	0.96875	0.9791666666666666	86
Rank 12	0.7025307785855901	0.4920662557103618	21.046452287522836	0.9770833333333332	0.9875	86
Rank 13	0.6880318588619253	0.4838231836965365	20.42086751653888	0.9791666666666666	0.9875	86
Rank 14	0.6756068147086024	0.4756840560421436	19.99227586664588	975	0.9854166666666668	86
Rank 15	0.6605359414542733	0.4652944531892132	19.524148826506003	0.9875	0.9854166666666668	86
Rank 16	0.6380317297566148	0.4491530719758544	18.887865778076037	975	0.98125	86
Rank 17	0.6138139945337222	0.4328634092949759	18.095058523874624	0.9791666666666666	0.9875	86
Rank 18	0.5717624204369246	0.4041519393885087	16.761048104841592	0.95625	0.9854166666666668	86
Rank 19	0.5058055515736744	0.3584108494890199	14.739470208465438	0.9125	0.94375	86
Rank 20	0.3930511962217539	0.2806923366326242	11.235885958912966	0.7208333333333333	0.7125	86
Rank 1	0.6541959134461344	0.4513884754270512	20.28074380190832	0.720164609053498	0.7386831275720165	87
Rank 2	0.7216415439834061	0.5007866191574498	22.085492482595622	0.8950617283950617	0.8888888888888888	87
Rank 3	0.7342825313455497	0.5116733732298249	22.26091581157248	0.9074074074074074	0.9197530864197532	87
Rank 4	0.7409729523033166	0.5171410147178084	22.383193758550824	0.9362139917695472	0.9444444444444444	87
Rank 5	0.7388035976095604	0.5169164595815682	22.18871380279922	0.9506172839506172	0.9567901234567902	87
Rank 6	0.7378925287487567	0.5170690511669441	22.082347758181253	0.9547325102880658	0.9670781893004116	87
Rank 7	0.7353913422774403	0.5146109315592178	22.07804107182225	0.9629629629629628	0.97119341563786	87
Rank 8	0.7313738815768096	0.5129049196715589	21.846896190525065	0.97119341563786	0.9794238683127572	87
Rank 9	0.7262188796341793	0.5096944867569271	21.652439287725223	0.97119341563786	0.9835390946502056	87
Rank 10	0.7193851645166237	0.5054384831656317	21.3946681350992	0.977366255144033	0.9897119341563786	87
Rank 11	0.7108189339377685	0.4988892840876512	21.19296498501173	0.9629629629629628	0.9732510288065844	87
Rank 12	0.7026246862333774	0.4937339028922881	20.88907833410893	0.9753086419753086	0.9876543209876544	87
Rank 13	0.6905076298564595	0.4860245041190738	20.44831257373857	0.9691358024691358	0.9835390946502056	87
Rank 14	0.6767520802471853	0.4775435930423562	19.920848720482905	0.9670781893004116	0.9835390946502056	87
Rank 15	0.662350192554769	0.4677059151477343	19.46442774070347	0.98559670781893	0.98559670781893	87
Rank 16	0.6393615349089319	0.4517311548170573	18.76303800918746	0.977366255144033	0.9814814814814816	87
Rank 17	0.61450861182597	0.4347629740478933	17.974563777807674	0.9794238683127572	0.98559670781893	87
Rank 18	0.5723430957142733	0.4061770265270806	16.616606918719274	0.948559670781893	0.97119341563786	87
Rank 19	0.5059958337890224	0.3594079917289421	14.658784206008018	0.9074074074074074	0.9465020576131687	87
Rank 20	0.394068252356691	0.281692564254324	11.2375688102367	0.7222222222222222	0.7283950617283951	87
Rank 1	0.6543311554719874	0.451986029747657	20.23451257243304	0.7151767151767152	0.7505197505197505	88
Rank 2	0.7211030132609573	0.5005889549928123	22.05140582681449	0.8690228690228691	0.9126819126819128	88
Rank 3	0.7365453902308299	0.5125301480874134	22.40152421434165	0.9085239085239084	0.9397089397089398	88
Rank 4	0.7433652120836689	0.5179242660452946	22.54409460383743	0.9293139293139292	0.95010395010395	88
Rank 5	0.7398914861519001	0.516678550354476	22.321293579742417	0.95010395010395	0.9688149688149688	88
Rank 6	0.7409724416646848	0.5171917310927772	22.378071057190763	0.9563409563409564	0.975051975051975	88
Rank 7	0.7356137656930293	0.5131384711638012	22.24752945292281	0.9625779625779626	0.9688149688149688	88
Rank 8	0.7324867597629908	0.5112617431949392	22.12250165680516	0.9646569646569648	0.9792099792099792	88
Rank 9	0.7266473332173697	0.5085574137715201	21.808991944584967	0.9708939708939708	0.9833679833679834	88
Rank 10	0.7214299996859223	0.5055011919926155	21.59288076933068	0.9688149688149688	0.9896049896049895	88
Rank 11	0.7106719362842602	0.4979240575721196	21.274787871214052	0.9771309771309772	0.975051975051975	88
Rank 12	0.7026659143492386	0.4933130966680144	20.935281768122422	0.9708939708939708	0.9875259875259876	88
Rank 13	0.6910088204347086	0.4855086184872229	20.55002019474856	0.975051975051975	0.9812889812889812	88
Rank 14	0.6778270266877218	0.4775693856610941	20.02576410266277	0.9833679833679834	0.9916839916839916	88
Rank 15	0.6628501285995918	0.4671798864518433	19.56702421477485	0.9833679833679834	0.9812889812889812	88
Rank 16	0.6417182995567863	0.4519172991516966	18.98010004050896	0.9792099792099792	0.9833679833679834	88
Rank 17	0.6153139252713056	0.4349415683413098	18.037235692999577	0.9708939708939708	0.9875259875259876	88
Rank 18	0.5716590339702611	0.4061288426132425	16.553019135701852	0.9521829521829522	0.9688149688149688	88
Rank 19	0.5076704469251181	0.3600627556845042	14.760769124061383	0.9064449064449064	0.9334719334719336	88
Rank 20	0.3943045522745935	0.2815397831697022	11.276476910489125	0.7297297297297297	0.7193347193347194	88
Rank 1	0.6504042045185933	0.4521973654552558	19.82068390633374	0.6894409937888198	0.7246376811594203	89
Rank 2	0.7168153811514318	0.4988223722380696	21.799300891336227	0.8509316770186336	0.8861283643892339	89
Rank 3	0.731379587599239	0.5116143197146005	21.976526788463858	0.9026915113871636	0.927536231884058	89
Rank 4	0.7387987192320992	0.5171673566202172	22.1631362611882	0.9233954451345756	0.9503105590062112	89
Rank 5	0.7359579917391624	0.5176265625012876	21.833142923787484	0.9420289855072465	0.9565217391304348	89
Rank 6	0.7354254031891118	0.5173911694470277	21.803423374208407	0.9606625258799172	0.9627329192546584	89
Rank 7	0.7319625410086169	0.5149634061031405	21.69991349054764	0.9627329192546584	0.9648033126293996	89
Rank 8	0.7278710682192128	0.5126627482255331	21.520831999367964	0.9648033126293996	0.9772256728778468	89
Rank 9	0.7232157954562616	0.5096326418791209	21.358315357714066	0.968944099378882	0.979296066252588	89
Rank 10	0.7182034029647598	0.5059765221289058	21.222688083585407	0.9772256728778468	0.989648033126294	89
Rank 11	0.7071776861440183	0.4983463895293905	20.883129661462785	0.9668737060041408	0.9751552795031057	89
Rank 12	0.6992204716148814	0.4931448231935408	20.607564842134057	0.9730848861283644	0.9917184265010353	89
Rank 13	0.6873123550962857	0.4860128917956487	20.129946330063696	0.9751552795031057	0.9834368530020704	89
Rank 14	0.6742261108249418	0.4777733372003246	19.645277362461712	0.9772256728778468	0.9855072463768116	89
Rank 15	0.6606477078727143	0.4680070984171489	19.264060945556537	0.9855072463768116	0.9834368530020704	89
Rank 16	0.6367000533694719	0.450934668820507	18.57653845489649	0.9751552795031057	0.9813664596273292	89
Rank 17	0.6103153006983872	0.4338868275408912	17.642847315749606	0.9751552795031057	0.9834368530020704	89
Rank 18	0.5688965384900065	0.4054155105857607	16.348102790424583	0.9565217391304348	0.9710144927536232	89
Rank 19	0.5032588092326682	0.3595044293618811	14.37543798707871	0.8881987577639752	0.937888198757764	89
Rank 20	0.3914687332176926	0.2814999652079519	10.996876800974077	0.7060041407867494	0.7246376811594203	89
Rank 1	0.6529200593011286	0.4508434264868057	20.20766328143229	0.7051546391752578	0.7443298969072165	90
Rank 2	0.7183380761612966	0.4992315194302602	21.91065567310364	0.8618556701030928	0.8927835051546392	90
Rank 3	0.7335838434800949	0.512411416902429	22.11724265776659	0.8969072164948454	0.9195876288659792	90
Rank 4	0.7415295482209595	0.5177212778213712	22.380827039958827	0.91340206185567	0.9422680412371134	90
Rank 5	0.7396644206646861	0.5174606338833965	22.22037867812896	0.9525773195876288	0.9525773195876288	90
Rank 6	0.7384179188903228	0.5172704016717605	22.11475172185623	0.9463917525773196	0.9608247422680412	90
Rank 7	0.7351508639814174	0.5150770487337882	22.007381524762916	0.9525773195876288	0.9649484536082474	90
Rank 8	0.7315365411454143	0.5128965718509486	21.86399692944657	0.9649484536082474	0.977319587628866	90
Rank 9	0.7264200410456887	0.5104053581260707	21.6014682919618	0.9731958762886598	0.981443298969072	90
Rank 10	0.7199661548122214	0.5065554973244111	21.34106574878103	0.9752577319587628	0.9835051546391752	90
Rank 11	0.7099748079253755	0.4994012700910405	21.05735378343349	0.9628865979381444	0.9690721649484536	90
Rank 12	0.7033172249936611	0.4951566686416613	20.81605563519998	0.9731958762886598	0.9855670103092784	90
Rank 13	0.6891392912968884	0.4863959758839049	20.274331541298352	0.9752577319587628	0.9835051546391752	90
Rank 14	0.6753922105801644	0.4774914875317854	19.790072304837903	0.9752577319587628	0.981443298969072	90
Rank 15	0.6609475945276849	0.4672545992326748	19.36929952950101	0.977319587628866	0.981443298969072	90
Rank 16	0.6385438936970205	0.4522920618562308	18.62518318407897	0.9752577319587628	0.9855670103092784	90
Rank 17	0.6136012624173295	0.4352685603583918	17.833270205893765	0.981443298969072	0.9835051546391752	90
Rank 18	0.5709632574427498	0.4066570344744662	16.430622296828357	0.9381443298969072	0.9731958762886598	90
Rank 19	0.5068032119342465	0.3611109164228731	14.569229551137342	0.8989690721649485	0.934020618556701	90
Rank 20	0.3954653759236442	0.2830815723332692	11.238380359037498	0.7030927835051546	0.7422680412371134	90
Rank 1	0.6547043885696955	0.4507259958871064	20.397839268258902	0.7090909090909091	0.7434343434343434	91
Rank 2	0.7207437424993041	0.4987321370686715	22.201160543063253	0.8747474747474747	0.9111111111111112	91
Rank 3	0.7336107708086544	0.5114996473907718	22.211112341788265	0.9151515151515152	0.9232323232323232	91
Rank 4	0.7406052757153567	0.5163746777415619	22.423059797379487	0.9272727272727272	0.9474747474747476	91
Rank 5	0.7392897121850215	0.5156017394129115	22.368797277210994	0.9515151515151516	0.9636363636363636	91
Rank 6	0.7385780715132185	0.5160929408723298	22.248513064088872	0.9595959595959596	0.9717171717171718	91
Rank 7	0.7355661714613495	0.5132053232008704	22.236084826047907	0.9555555555555556	0.9737373737373738	91
Rank 8	0.7308936998619013	0.5109636848739667	21.99300149879346	0.9717171717171718	0.9797979797979798	91
Rank 9	0.7265539190037571	0.5083188647915046	21.823505421225253	0.9717171717171718	0.9818181818181818	91
Rank 10	0.7203333872055906	0.5050085157208237	21.532487148476687	0.9757575757575756	0.98989898989899	91
Rank 11	0.7109335694619682	0.4976634676288332	21.327010183313494	0.9717171717171718	0.9777777777777776	91
Rank 12	0.7020532065934179	0.4921321535277071	20.992105306571077	0.9757575757575756	0.98989898989899	91
Rank 13	0.6890676958051869	0.4838860230710006	20.518167273418623	0.9838383838383838	0.9838383838383838	91
Rank 14	0.6772377325798525	0.4768381832974128	20.03995492824397	0.9737373737373738	0.987878787878788	91
Rank 15	0.6618032609070267	0.4664746316880668	19.532862921895983	0.9818181818181818	0.9838383838383838	91
Rank 16	0.6402766106922306	0.4521695757987087	18.810703489352186	0.9757575757575756	0.987878787878788	91
Rank 17	0.6145566833737978	0.434821745197935	17.973493817586277	0.9717171717171718	0.991919191919192	91
Rank 18	0.5713864767489495	0.4052650877744229	16.61213889745266	0.9595959595959596	0.9777777777777776	91
Rank 19	0.5062770052915898	0.3596580963097184	14.66189089818714	0.9151515151515152	0.9393939393939394	91
Rank 20	0.3938164336398586	0.2805418780026282	11.327455563723031	0.7434343434343434	0.7595959595959596	91
Rank 1	0.651273767041416	0.4506670324750948	20.060673456632124	0.6923076923076923	0.7297297297297297	92
Rank 2	0.7202231168576478	0.4996324399473279	22.05906769103199	0.8690228690228691	0.8898128898128899	92
Rank 3	0.7350747686563657	0.5107209451544503	22.43538235019153	0.9064449064449064	0.9126819126819128	92
Rank 4	0.7418771462641852	0.5170925666619507	22.47845796022345	0.9293139293139292	0.9417879417879418	92
Rank 5	0.7393088114509465	0.5165633300764071	22.27454813745394	0.948024948024948	0.95010395010395	92
Rank 6	0.738309466610502	0.5171307038181177	22.117876279238438	0.9584199584199584	0.9625779625779626	92
Rank 7	0.7355222376107732	0.5141254400781313	22.139679753264183	0.9646569646569648	0.9625779625779626	92
Rank 8	0.7313623887984183	0.5119580635923393	21.9404325206079	0.9625779625779626	0.9771309771309772	92
Rank 9	0.7263092856661931	0.509302808992488	21.70064766737051	0.975051975051975	0.9792099792099792	92
Rank 10	0.7194529000579207	0.5050732496624573	21.43796503954635	0.975051975051975	0.9833679833679834	92
Rank 11	0.710308502642972	0.4981383518280815	21.217015081489045	0.9688149688149688	0.972972972972973	92
Rank 12	0.7013599053897819	0.4926435847276274	20.871632066215444	0.972972972972973	0.9792099792099792	92
Rank 13	0.6904573108115155	0.4860952925133417	20.43620182981737	0.9708939708939708	0.9854469854469856	92
Rank 14	0.6764694110673144	0.4768165338268231	19.96528772404913	0.975051975051975	0.9812889812889812	92
Rank 15	0.6615910121774579	0.4661984145002351	19.53925976772227	0.9875259875259876	0.9854469854469856	92
Rank 16	0.6398391725313759	0.4516706401644864	18.816853236688956	0.9771309771309772	0.9812889812889812	92
Rank 17	0.6144664538650466	0.4345973681668915	17.98690856981551	0.9792099792099792	0.9833679833679834	92
Rank 18	0.5726607200984107	0.4061193609671672	16.654135913124353	0.9542619542619544	0.972972972972973	92
Rank 19	0.5073571663768421	0.3602013666986807	14.715579967816144	0.9002079002079002	0.945945945945946	92
Rank 20	0.3929765382077654	0.2818440856126187	11.11324525951467	0.7255717255717256	0.7234927234927235	92
Rank 1	0.6514134675856669	0.4485343056133032	20.287916197236367	0.6902834008097166	0.7368421052631579	93
Rank 2	0.7207548464464747	0.4985084490238238	22.22463974226509	0.8846153846153846	0.8987854251012146	93
Rank 3	0.735058777358769	0.5106087741091386	22.44500032496304	0.9129554655870444	0.9230769230769232	93
Rank 4	0.7425755981641965	0.5157285802814341	22.68470178827624	0.931174089068826	0.9493927125506072	93
Rank 5	0.7395089329450225	0.5151102891729988	22.43986437720237	0.9534412955465588	0.9595141700404858	93
Rank 6	0.738670838807824	0.5151164036122245	22.355443519559948	0.9595141700404858	0.9655870445344128	93
Rank 7	0.7349968986535075	0.5124722410598591	22.25246575936484	0.9615384615384616	0.9655870445344128	93
Rank 8	0.731467732759624	0.5104772122173287	22.099052054229528	0.97165991902834	0.979757085020243	93
Rank 9	0.7271369673942838	0.5083411284868218	21.8795838907462	0.9757085020242916	0.98582995951417	93
Rank 10	0.7195810609018765	0.5038806526131145	21.57004082887619	0.9838056680161944	0.9898785425101214	93
Rank 11	0.7106536506529124	0.4973869454243323	21.32667052285801	0.9777327935222672	0.9757085020242916	93
Rank 12	0.7020296836041815	0.4918694462056259	21.016023739855555	0.9757085020242916	0.9878542510121456	93
Rank 13	0.6899752651667783	0.4848236150603777	20.515165010640057	0.9817813765182186	0.9898785425101214	93
Rank 14	0.6774492577108545	0.4768633587355187	20.05858989753357	0.9757085020242916	0.98582995951417	93
Rank 15	0.6616196416142165	0.4657257916711525	19.5893849943064	0.9898785425101214	0.9878542510121456	93
Rank 16	0.6398238277465202	0.4506969245542688	18.912690319225145	0.98582995951417	0.9838056680161944	93
Rank 17	0.6142963830854112	0.4336464027032272	18.0649980382184	0.9817813765182186	0.9878542510121456	93
Rank 18	0.5710645666968874	0.4045305417367664	16.653402496012106	0.9595141700404858	0.9777327935222672	93
Rank 19	0.5053314277555266	0.3585467031341725	14.678472462135415	0.9089068825910932	0.945344129554656	93
Rank 20	0.3928643767069348	0.2807126088290866	11.215176787784817	0.7206477732793523	0.728744939271255	93
Rank 1	0.6525948284408642	0.4497682183343676	20.282661010649665	0.6926147704590818	0.7225548902195609	94
Rank 2	0.7205217991788087	0.4986817148431381	22.18400843356705	0.8802395209580839	0.8962075848303394	94
Rank 3	0.7339356301287915	0.5101801540511505	22.3755476077641	0.906187624750499	0.9281437125748504	94
Rank 4	0.7407068038598157	0.5158085070836694	22.489829677614622	0.9281437125748504	0.9500998003992016	94
Rank 5	0.7395185578125272	0.5161097310445923	22.340882676793484	0.9560878243512974	0.9620758483033932	94
Rank 6	0.738215817426668	0.5163800804594165	22.183573696725144	0.9600798403193612	0.9620758483033932	94
Rank 7	0.7349966767565708	0.5140588125695104	22.09378641870604	0.9620758483033932	0.9700598802395208	94
Rank 8	0.7308123947752141	0.5117436659452571	21.9068728829957	0.9720558882235528	0.9800399201596808	94
Rank 9	0.7246140221920994	0.5087838362102052	21.58301859818942	0.9760479041916168	0.9820359281437124	94
Rank 10	0.7196493963795333	0.5050982138186092	21.45511825609241	0.9760479041916168	0.9860279441117764	94
Rank 11	0.7098711305488508	0.4978542946123984	21.20168359364523	0.9680638722554892	0.9740518962075848	94
Rank 12	0.7011812191359577	0.4926939058600375	20.84873132759202	0.9760479041916168	0.9900199600798404	94
Rank 13	0.6890064665560036	0.4849988092176687	20.40076573383349	0.9760479041916168	0.9880239520958084	94
Rank 14	0.6776117252074608	0.4778536089048485	19.97581163026123	0.9800399201596808	0.9860279441117764	94
Rank 15	0.661980663529313	0.4671339934443349	19.4846670084978	0.9860279441117764	0.9900199600798404	94
Rank 16	0.6406888378242067	0.4523133796115854	18.83754582126213	0.9760479041916168	0.9880239520958084	94
Rank 17	0.6143902376803585	0.4352502423311383	17.91399953492202	0.9800399201596808	0.9860279441117764	94
Rank 18	0.5712660439769622	0.4054917717133108	16.577427226365142	0.9540918163672656	0.9760479041916168	94
Rank 19	0.5071245526851322	0.3596110478485737	14.75135048365585	0.9201596806387226	0.9520958083832336	94
Rank 20	0.3942523053634032	0.282228200225965	11.202410513743816	0.7145708582834331	0.7425149700598802	94
Rank 1	0.6601517168579073	0.4582702031190742	20.188151373883308	0.7306889352818372	0.7390396659707724	95
Rank 2	0.7258298828283694	0.5052240822900504	22.06058005383189	0.8956158663883089	0.9018789144050104	95
Rank 3	0.7402383300244112	0.5169643728289259	22.327395719548527	0.931106471816284	0.92901878914405	95
Rank 4	0.746603466850345	0.5221425788309956	22.446088801934938	0.9394572025052192	0.9561586638830898	95
Rank 5	0.7444073228961449	0.522103133495728	22.230418940041684	0.954070981210856	0.964509394572025	95
Rank 6	0.7429145583636079	0.5215462564554875	22.13683019081204	0.9686847599164928	0.9707724425887264	95
Rank 7	0.7404914204168369	0.5194079715443578	22.10834488724791	0.974947807933194	0.974947807933194	95
Rank 8	0.7340731393486177	0.5155665783590553	21.850656098956243	0.974947807933194	0.977035490605428	95
Rank 9	0.7305215990563958	0.513495343302916	21.702625575347977	0.9791231732776616	0.9832985386221296	95
Rank 10	0.7230027050785791	0.5091136341153879	21.38890709631912	0.977035490605428	0.9916492693110648	95
Rank 11	0.7133559900268571	0.5014680113135181	21.188797871333897	0.9791231732776616	0.9853862212943632	95
Rank 12	0.7047317840034827	0.4968866253747035	20.78451586287792	0.9895615866388308	0.9916492693110648	95
Rank 13	0.6934438667527109	0.4895548088326965	20.38890579200144	0.9853862212943632	0.9853862212943632	95
Rank 14	0.679562282817445	0.4805393259475343	19.902295686991067	0.9832985386221296	0.9895615866388308	95
Rank 15	0.6656194896367165	0.4706987931164906	19.492069652022582	0.9874739039665972	0.9853862212943632	95
Rank 16	0.6424933155351901	0.4547487964547353	18.77445190804547	0.9874739039665972	0.9832985386221296	95
Rank 17	0.6171852577886985	0.4376680565486098	17.95172012400886	0.9791231732776616	0.9874739039665972	95
Rank 18	0.5758939254624176	0.4092195532307097	16.667437223170783	0.9686847599164928	0.977035490605428	95
Rank 19	0.5092532357240805	0.3627314862783252	14.652174944575536	0.9039665970772442	0.9603340292275574	95
Rank 20	0.3963319052984163	0.2843601517796024	11.197175351881397	0.7348643006263048	0.7640918580375783	95
Rank 1	0.6517980596698028	0.4488188396441516	20.29792200256512	0.6750524109014675	0.7274633123689728	96
Rank 2	0.71972918438826	0.4974925428868553	22.223664150140465	0.8763102725366876	0.8909853249475891	96
Rank 3	0.734234411171969	0.5113091192284207	22.292529194354827	0.9077568134171908	0.9287211740041929	96
Rank 4	0.7414466409890212	0.5154791903605093	22.5967450628512	0.9266247379454928	0.9433962264150944	96
Rank 5	0.7380016124220181	0.5145133293171028	22.34882831049153	0.9559748427672956	0.958071278825996	96
Rank 6	0.7381325190997752	0.5145055452775567	22.362697382221853	0.949685534591195	0.9643605870020964	96
Rank 7	0.7353870717536415	0.5124706108998068	22.291646085383466	0.9622641509433962	0.9622641509433962	96
Rank 8	0.7307548378363822	0.5100884134403536	22.06664243960286	0.9727463312368972	0.9769392033542976	96
Rank 9	0.7266127249007182	0.5091946635841165	21.74180613166017	0.9748427672955976	0.9727463312368972	96
Rank 10	0.7192273009920673	0.5041446402206076	21.508266077145976	0.9706498951781972	0.9832285115303984	96
Rank 11	0.71009895356749	0.4983094134515629	21.178954011592708	0.9727463312368972	0.9685534591194968	96
Rank 12	0.7015446770762656	0.4930408288829798	20.85038481932858	0.9748427672955976	0.981132075471698	96
Rank 13	0.690572532753147	0.4861498466263528	20.44226861267942	0.9727463312368972	0.9832285115303984	96
Rank 14	0.6763865639456101	0.4773533544988473	19.90332094467628	0.9643605870020964	0.9832285115303984	96
Rank 15	0.6609913025429531	0.4666095222799281	19.4381780263025	0.981132075471698	0.981132075471698	96
Rank 16	0.6395436024231851	0.4511627349192474	18.838086750393767	0.979035639412998	0.9853249475890984	96
Rank 17	0.6150846388962719	0.435194336456269	17.989030244000286	0.981132075471698	0.981132075471698	96
Rank 18	0.5709449523099834	0.4052116329959078	16.57333193140756	0.9622641509433962	0.979035639412998	96
Rank 19	0.507074390661384	0.3600759159853002	14.69984746760838	0.9245283018867924	0.9350104821802936	96
Rank 20	0.3941998004893073	0.2815715084739388	11.262829201536844	0.7379454926624738	0.7232704402515723	96
Rank 1	0.6509232174231961	0.4489973460671523	20.192587135604384	0.6611570247933884	0.7210743801652892	97
Rank 2	0.7211595842503828	0.4978478290238564	22.33117552265264	0.871900826446281	0.8946280991735537	97
Rank 3	0.7326253603466091	0.5107878936867437	22.183746665986536	0.8966942148760331	0.9152892561983472	97
Rank 4	0.7411596490455603	0.5165051239804754	22.465452506508488	0.9235537190082644	0.9462809917355371	97
Rank 5	0.739904431575969	0.5165769270393328	22.332750453663618	0.944214876033058	0.9586776859504132	97
Rank 6	0.7379670514172816	0.5169028438764585	22.10642075408231	0.950413223140496	0.9648760330578512	97
Rank 7	0.7353688782112717	0.5148798864510691	22.048899176020264	0.962809917355372	0.9669421487603306	97
Rank 8	0.7317013723979598	0.5120652426250532	21.96361297729067	0.9545454545454546	0.9731404958677686	97
Rank 9	0.7257967350554038	0.5090457885668652	21.67509464885385	0.9648760330578512	0.975206611570248	97
Rank 10	0.7205248161087411	0.5061107076278764	21.441410848086477	0.9710743801652892	0.9834710743801652	97
Rank 11	0.710446148080313	0.4991226172951842	21.13235307851288	0.962809917355372	0.9772727272727272	97
Rank 12	0.7031494691019273	0.4941512245809235	20.89982445210038	0.975206611570248	0.9917355371900828	97
Rank 13	0.690131685817792	0.4861029586516746	20.402872716611743	0.975206611570248	0.9834710743801652	97
Rank 14	0.6778724402649108	0.4783662541563331	19.950618610857763	0.975206611570248	0.987603305785124	97
Rank 15	0.6636600307786988	0.4683516926527622	19.530833812593663	0.9834710743801652	0.981404958677686	97
Rank 16	0.6413045192273998	0.4531122330656237	18.819228616177607	0.975206611570248	0.9793388429752066	97
Rank 17	0.6154494108078057	0.4364068737396608	17.904253706814487	0.9669421487603306	0.987603305785124	97
Rank 18	0.572702472513942	0.4065072335345912	16.619523897935085	0.950413223140496	0.975206611570248	97
Rank 19	0.50709255489396	0.3599472942370372	14.71452606569228	0.9070247933884298	0.9421487603305784	97
Rank 20	0.3946288692220669	0.2819056735406602	11.272319568140665	0.6880165289256198	0.7520661157024794	97
Rank 1	0.6533647102889438	0.4526466560789294	20.071805421001443	0.6764705882352942	0.7352941176470589	98
Rank 2	0.7198896135361735	0.5014740206477616	21.8415592888412	0.8627450980392157	0.888235294117647	98
Rank 3	0.7342762233906204	0.5137111452596109	22.056507813100943	0.8941176470588236	0.9176470588235294	98
Rank 4	0.740475088234978	0.5184493664005025	22.202572183447543	0.9117647058823528	0.9411764705882352	98
Rank 5	0.7379222434838392	0.5180812132074067	21.984103027643243	0.9372549019607844	0.9509803921568628	98
Rank 6	0.7367079182412882	0.5183320733711911	21.83758448700971	0.9529411764705882	0.9607843137254902	98
Rank 7	0.7341773109391851	0.5156579472525593	21.851936368662585	0.9568627450980391	0.9686274509803922	98
Rank 8	0.7307063251705304	0.5132516980086743	21.745462716185603	0.9588235294117649	0.9725490196078432	98
Rank 9	0.7261922741637646	0.5109137218851894	21.52785522785753	0.9686274509803922	0.984313725490196	98
Rank 10	0.7192863316565805	0.5068995676211688	21.238676403541167	0.9745098039215686	0.9823529411764704	98
Rank 11	0.7102120835101657	0.4993567170002629	21.08553665099028	0.9647058823529412	0.9686274509803922	98
Rank 12	0.7028348273009631	0.4953838354009951	20.7450991899968	0.9686274509803922	0.9862745098039216	98
Rank 13	0.6916138484603565	0.488292010996405	20.332183746395145	0.976470588235294	0.9823529411764704	98
Rank 14	0.6761933850190058	0.4788636187859308	19.732976623307497	0.9705882352941176	0.9823529411764704	98
Rank 15	0.6624420360404075	0.4691046983616392	19.333733767876836	0.976470588235294	0.9803921568627452	98
Rank 16	0.6400480812328274	0.4538291440048679	18.621893722795956	0.9745098039215686	0.9745098039215686	98
Rank 17	0.615032015949613	0.4372454621047638	17.77865538448492	0.9666666666666668	0.984313725490196	98
Rank 18	0.5730257661583854	0.408320610238946	16.47051559194394	0.9411764705882352	0.9705882352941176	98
Rank 19	0.5071558174308873	0.3619903568769493	14.516546055393803	0.8980392156862745	0.9470588235294116	98
Rank 20	0.3941588343649744	0.2834681481106743	11.069068625430017	0.6901960784313725	0.7	98
Rank 1	0.652133448021579	0.447603994101281	20.4529453920298	0.7091633466135459	0.7231075697211156	99
Rank 2	0.720933566180852	0.4968976908373467	22.40358753435053	0.8844621513944223	0.902390438247012	99
Rank 3	0.7343213669962702	0.5093023574979496	22.501900949832056	0.9063745019920318	0.9282868525896414	99
Rank 4	0.7403578640325357	0.5143472758155848	22.601058821695087	0.9342629482071712	0.9601593625498008	99
Rank 5	0.738210273366168	0.5146982656978358	22.35120076683321	0.9601593625498008	0.9641434262948207	99
Rank 6	0.7374109381597523	0.51433214694219	22.30787912175624	0.9601593625498008	0.9721115537848606	99
Rank 7	0.7350305078310565	0.5127636581125942	22.226684971846232	0.9641434262948207	0.9681274900398408	99
Rank 8	0.7307784288133387	0.5110057579969066	21.977267081643205	0.9721115537848606	0.9780876494023903	99
Rank 9	0.7251166909687131	0.5076997714183421	21.7416919550371	0.9760956175298804	0.9820717131474104	99
Rank 10	0.719473375940709	0.5045988538334358	21.48745221072732	0.9741035856573704	0.9880478087649402	99
Rank 11	0.7107167003266137	0.4976474326307397	21.306926769587403	0.9721115537848606	0.9721115537848606	99
Rank 12	0.7009147033102233	0.4916994068647017	20.921529644552155	0.9721115537848606	0.9880478087649402	99
Rank 13	0.689935467443498	0.4854560675567516	20.44793998867464	0.9800796812749004	0.9860557768924304	99
Rank 14	0.6764186352794979	0.4769319096411726	19.94867256383252	0.9820717131474104	0.9880478087649402	99
Rank 15	0.6609216178932472	0.4664313978646148	19.44902200286324	0.9900398406374502	0.9880478087649402	99
Rank 16	0.6394150290904135	0.4512905166603588	18.81245124300547	0.9820717131474104	0.9800796812749004	99
Rank 17	0.6138780425020081	0.4345642040190302	17.931383848297788	0.9840637450199204	0.9820717131474104	99
Rank 18	0.5721379853445314	0.4063286278545748	16.580935748995664	0.9601593625498008	0.9681274900398408	99
Rank 19	0.5064611287254546	0.359690285652808	14.677084307264654	0.902390438247012	0.9382470119521912	99
[truncated: 18,001 more rows]

## Sheet: HCP-AGING_Individual_Bins
bin	mean_within_subjects	mean_between_subjects	differential_identifiability	REST1-REST2_identification_accuracy	REST2-REST1_identification_accuracy	i_bootstrap
Rank 1	0.6692870157112	0.4079431591478061	26.134385656339383	0.8398876404494382	0.8651685393258427	0
Rank 2	0.6929695427439547	0.4301126342216635	26.28569085222912	0.9606741573033708	0.9662921348314608	0
Rank 3	0.6896303594080094	0.4287714875894233	26.08588718185861	0.9775280898876404	0.9915730337078652	0
Rank 4	0.6761022836779491	0.4234905727430728	25.26117109348763	0.9831460674157304	0.9971910112359552	0
Rank 5	0.6494059469590503	0.4076823791633351	24.17235677957152	0.9887640449438202	0.9831460674157304	0
Rank 6	0.6098740769308073	0.3833861725629505	22.64879043678568	0.9831460674157304	0.9915730337078652	0
Rank 7	0.5490352128348993	0.3448691150223427	20.41660978125566	0.9831460674157304	0.9831460674157304	0
Rank 8	0.4295167365735677	0.2696105952640986	15.990614130946913	0.9185393258426966	0.946629213483146	0
Rank 1	0.6617323143594879	0.4022848736269909	25.94474407324969	0.8443804034582133	0.8443804034582133	1
Rank 2	0.6882182828756322	0.4251916892412697	26.302659363436256	0.9538904899135446	0.9538904899135446	1
Rank 3	0.6878706820785488	0.4252964175694155	26.257426450913336	0.9798270893371758	0.9711815561959656	1
Rank 4	0.6737403600988563	0.4188636469993555	25.48767130995008	0.9855907780979828	0.9884726224783862	1
Rank 5	0.6464026330638007	0.402740180449898	24.366245261390272	0.968299711815562	0.9740634005763688	1
Rank 6	0.6083261028257121	0.3785611197358125	22.97649830898996	0.9740634005763688	0.9913544668587896	1
Rank 7	0.5474432993182803	0.340733487718359	20.67098115999213	0.9855907780979828	0.9740634005763688	1
Rank 8	0.4277454073802675	0.2679103502153022	15.983505716496538	0.92507204610951	0.9221902017291066	1
Rank 1	0.6660786180356834	0.4036592575424189	26.241936049326448	0.8583569405099151	0.8696883852691218	2
Rank 2	0.6894729763245407	0.4256989656267824	26.37740106977583	0.9490084985835694	0.9688385269121812	2
Rank 3	0.6887353706194482	0.4255118745275171	26.322349609193115	0.9773371104815864	0.9858356940509916	2
Rank 4	0.6728709560184128	0.4181472022878366	25.47237537305762	0.980169971671388	0.9971671388101984	2
Rank 5	0.6456389291588783	0.4030421723856312	24.25967567732471	0.980169971671388	0.9858356940509916	2
Rank 6	0.6083012684975222	0.3799198050688987	22.83814634286235	0.9716713881019832	0.9971671388101984	2
Rank 7	0.5427242085289923	0.3394108690035939	20.33133395253984	0.980169971671388	0.9660056657223796	2
Rank 8	0.4271704256929333	0.2672963128860306	15.987411280690267	0.923512747875354	0.9263456090651558	2
Rank 1	0.6685101048348047	0.403707596396725	26.48025084380796	0.8672086720867209	0.8644986449864499	3
Rank 2	0.6925724191359904	0.4249250034319539	26.76474157040365	0.9539295392953928	0.9701897018970188	3
Rank 3	0.69117843074261	0.4255203110125165	26.56581197300935	0.978319783197832	0.986449864498645	3
Rank 4	0.6748667577055314	0.419184661193492	25.568209651203937	0.983739837398374	0.991869918699187	3
Rank 5	0.6484540147755339	0.4032354718847095	24.521854289082437	0.981029810298103	0.97289972899729	3
Rank 6	0.6092385094481134	0.3797822404687803	22.94562689793331	0.983739837398374	0.994579945799458	3
Rank 7	0.5471280795081352	0.3405727426109554	20.655533689717988	0.983739837398374	0.97289972899729	3
Rank 8	0.4285266458338357	0.2672619893427167	16.1264656491119	0.926829268292683	0.934959349593496	3
Rank 1	0.6656354979992138	0.4057800799317926	25.985541806742123	0.8483965014577259	0.8542274052478134	4
Rank 2	0.687585155227425	0.4269904985122331	26.059465671519195	0.9504373177842566	0.9591836734693876	4
Rank 3	0.6878573933972455	0.4272163006419951	26.06410927552504	0.979591836734694	0.9737609329446064	4
Rank 4	0.6731925293407158	0.421061885313835	25.21306440268808	0.9912536443148688	0.9941690962099126	4
Rank 5	0.6469086854538292	0.4041353123307588	24.277337312307036	0.9854227405247812	0.979591836734694	4
Rank 6	0.6072376819133014	0.3798222233833827	22.74154585299187	0.979591836734694	0.9941690962099126	4
Rank 7	0.5430411668002743	0.3398396855156614	20.320148128461284	0.9825072886297376	0.9708454810495628	4
Rank 8	0.4237423418963961	0.26679197218864	15.695036970775606	0.9067055393586004	0.912536443148688	4
Rank 1	0.6613340399990626	0.40703498015993	25.429905983913255	0.8314917127071824	0.850828729281768	5
Rank 2	0.6866949261903257	0.4262609504416103	26.04339757487153	0.9558011049723756	0.9502762430939228	5
Rank 3	0.6852970588478905	0.426787266162818	25.850979268507253	0.9806629834254144	0.9696132596685084	5
Rank 4	0.669378867859969	0.419020723293855	25.0358144566114	0.9917127071823204	0.988950276243094	5
Rank 5	0.644300052072639	0.4036810837167499	24.061896835588904	0.9834254143646408	0.9751381215469612	5
Rank 6	0.6060648919039806	0.3785262161449491	22.753867575903147	0.9779005524861878	0.9834254143646408	5
Rank 7	0.5426435148392332	0.3387994682704567	20.384404656877653	0.9779005524861878	0.9779005524861878	5
Rank 8	0.4248968179896069	0.2664105840726776	15.848623391692923	0.9088397790055248	0.9337016574585636	5
Rank 1	0.6625983189719615	0.4023315491264173	26.026676984554424	0.8542857142857143	0.86	6
Rank 2	0.6894990204300301	0.4247213079784387	26.477771245159133	0.9457142857142856	0.9685714285714284	6
Rank 3	0.6871316046314929	0.4244076107025453	26.27239939289476	0.9771428571428572	0.9857142857142858	6
Rank 4	0.6720539686837903	0.4182461701279211	25.380779855586923	0.98	0.9971428571428572	6
Rank 5	0.6456096933485465	0.4021953526299555	24.341434071859094	0.98	0.9771428571428572	6
Rank 6	0.6086003481726904	0.3785575033527701	23.00428448199202	0.9771428571428572	0.9971428571428572	6
Rank 7	0.5451253368471727	0.3394442783569622	20.568105849021045	0.9742857142857144	0.9771428571428572	6
Rank 8	0.4259916394069911	0.2658729136663886	16.01187257406025	0.9285714285714286	0.9285714285714286	6
Rank 1	0.6662778758202698	0.4062920361163655	25.998583970390428	0.8530259365994236	0.8587896253602305	7
Rank 2	0.6926334625081375	0.4296366882818956	26.29967742262419	0.9538904899135446	0.9740634005763688	7
Rank 3	0.6920340247509394	0.4311937528547706	26.084027189616886	0.9769452449567724	0.9827089337175792	7
Rank 4	0.6758745522994724	0.4242891751329073	25.158537716656504	0.9855907780979828	0.9884726224783862	7
Rank 5	0.6500589455193335	0.4084966756478608	24.156226987147267	0.9827089337175792	0.9769452449567724	7
Rank 6	0.6106148251124431	0.3830133724680615	22.760145264438165	0.9798270893371758	0.9855907780979828	7
Rank 7	0.5477425986085114	0.3440193646154717	20.37232339930397	0.9798270893371758	0.968299711815562	7
Rank 8	0.4294771744619533	0.2705487527650013	15.892842169695198	0.9164265129682996	0.9337175792507204	7
Rank 1	0.6633104965026893	0.4059209921980115	25.73895043046777	0.8510028653295129	0.8481375358166189	8
Rank 2	0.6906809063166477	0.430682279628348	25.99986266882997	0.9570200573065902	0.9656160458452722	8
Rank 3	0.6889514203678611	0.4309935181832586	25.79579021846024	0.97134670487106	0.9799426934097422	8
Rank 4	0.6724483987131555	0.4229808324981889	24.946756621496665	0.982808022922636	0.988538681948424	8
Rank 5	0.6487010774187242	0.4073477876121038	24.13532898066204	0.9742120343839542	0.9742120343839542	8
Rank 6	0.6100589770308256	0.383225392890331	22.68335841404945	0.97134670487106	0.98567335243553	8
Rank 7	0.5456104798337948	0.3439360196312366	20.16744602025582	0.9742120343839542	0.9656160458452722	8
Rank 8	0.4276011372247963	0.2693096823022627	15.829145492253357	0.9111747851002864	0.9255014326647564	8
Rank 1	0.6636175336206442	0.4068673160050085	25.67502176156357	0.85	0.8472222222222222	9
Rank 2	0.6920881311569105	0.4299501308138166	26.213800034309383	0.95	0.9638888888888888	9
Rank 3	0.6899676482388274	0.4289096753781694	26.1057972860658	0.9722222222222222	975	9
Rank 4	0.6749685728632063	0.4223214462140064	25.264712664919987	0.9805555555555556	0.9916666666666668	9
Rank 5	0.6473350118150901	0.4062935963938762	24.104141542121383	0.9777777777777776	0.9777777777777776	9
Rank 6	0.6073705485491453	0.3817184962874629	22.56520522616824	0.9722222222222222	0.9888888888888888	9
Rank 7	0.5444230945136749	0.3415019823871599	20.2921112126515	0.9833333333333332	0.9694444444444444	9
Rank 8	0.4281158687116517	0.2682717098170812	15.984415889457049	0.9138888888888888	0.9166666666666666	9
Rank 1	0.6693242312493458	0.4040023317688309	26.53218994805149	0.8619718309859155	0.8704225352112676	10
Rank 2	0.6935028955449162	0.4235333765285892	26.99695190163269	0.9661971830985916	0.9690140845070424	10
Rank 3	0.6905590671211603	0.4230834139730655	26.747565314809485	0.9859154929577464	0.9887323943661972	10
Rank 4	0.6728515842479753	0.415997801607415	25.68537826405603	0.9802816901408452	1.0	10
Rank 5	0.6467081259258403	0.4009463320258616	24.576179389997865	0.9802816901408452	0.9859154929577464	10
Rank 6	0.6082937094545107	0.3772598862966168	23.103382315789386	0.9802816901408452	0.9887323943661972	10
Rank 7	0.5455097052314709	0.3386193108321107	20.689039439936018	0.9802816901408452	0.9859154929577464	10
Rank 8	0.4264240070078465	0.2652041624116499	16.121984459619664	0.9267605633802816	0.9267605633802816	10
Rank 1	0.6623162877520308	0.4013156203900634	26.100066736196737	0.8370786516853933	0.8539325842696629	11
Rank 2	0.6895513424465988	0.4235964281839086	26.595491426269017	0.9550561797752808	0.9691011235955056	11
Rank 3	0.689448853814877	0.4257360040327966	26.37128497820803	0.9691011235955056	0.9719101123595506	11
Rank 4	0.6741140843825697	0.4188968622190454	25.521722216352437	0.9775280898876404	0.9887640449438202	11
Rank 5	0.6485555007133647	0.4034838241756752	24.507167653768946	0.9747191011235956	0.9775280898876404	11
Rank 6	0.6103520010389244	0.3794983810116928	23.08536200272315	0.9803370786516854	0.9971910112359552	11
Rank 7	0.5485391183958711	0.3420771645595627	20.64619538363084	0.9747191011235956	0.9719101123595506	11
Rank 8	0.4288176878660961	0.2679463597567851	16.087132810931102	0.9213483146067416	0.9269662921348316	11
Rank 1	0.6644247213464863	0.4022912036060639	26.21335177404224	0.8559322033898306	0.8728813559322034	12
Rank 2	0.6923164255409592	0.4268424596759452	26.547396586501392	0.9576271186440678	0.96045197740113	12
Rank 3	0.6916087298364935	0.4272748465849745	26.433388325151896	0.9717514124293786	0.9830508474576272	12
Rank 4	0.6747752135756142	0.4193828769189378	25.539233665667645	0.980225988700565	0.9943502824858758	12
Rank 5	0.6483072027973095	0.4051776242393208	24.312957855798867	0.980225988700565	0.9858757062146892	12
Rank 6	0.6118760745641856	0.3818107078938991	23.006536667028648	0.9745762711864406	0.9858757062146892	12
Rank 7	0.5481655802826264	0.3428543629302496	20.53112173523768	0.980225988700565	0.9717514124293786	12
Rank 8	0.4293105449605719	0.2682599330347829	16.105061192578894	0.9209039548022598	0.9209039548022598	12
Rank 1	0.6665722178704417	0.4050919430530852	26.148027481735653	0.8828571428571429	0.8657142857142858	13
Rank 2	0.6944537712783728	0.4279478653580095	26.650590592036327	0.9685714285714284	0.9742857142857144	13
Rank 3	0.6896421598984432	0.4270639066594382	26.2578253239005	0.9885714285714284	0.9742857142857144	13
Rank 4	0.6732071017778155	0.420371947928997	25.283515384881845	0.9828571428571428	0.9914285714285714	13
Rank 5	0.6462150681271672	0.4040042005288437	24.22108675983235	0.9828571428571428	0.9742857142857144	13
Rank 6	0.6091788644582217	0.3802642487033545	22.89146157548672	0.9828571428571428	0.9857142857142858	13
Rank 7	0.5447742097396263	0.3405061791785873	20.426803056103903	0.9771428571428572	0.9771428571428572	13
Rank 8	0.4261497791494945	0.2673903640214449	15.875941512804951	0.92	0.9285714285714286	13
Rank 1	0.666177334311094	0.4072039347565725	25.897339955452157	0.8588235294117647	0.8470588235294118	14
Rank 2	0.6970627156047579	0.4308333922005348	26.622932340422302	0.976470588235294	0.9705882352941176	14
Rank 3	0.6938649993515363	0.4309372284417817	26.292777090975463	0.9882352941176472	0.9823529411764704	14
Rank 4	0.6767818115885834	0.4231261600321555	25.365565155642795	0.9882352941176472	0.9970588235294118	14
Rank 5	0.6499968789381798	0.4070732011719509	24.29236777662289	0.9794117647058824	0.973529411764706	14
Rank 6	0.6116440970047544	0.3825229639129914	22.912113309176306	0.9676470588235294	0.9882352941176472	14
Rank 7	0.5487875285142957	0.3430838023776598	20.570372613663583	0.976470588235294	0.9794117647058824	14
Rank 8	0.4308341750527598	0.2707483061347103	16.00858689180495	0.9352941176470588	0.9323529411764706	14
Rank 1	0.6703724051464869	0.4069261232499304	26.34462818965565	0.850828729281768	0.8591160220994475	15
Rank 2	0.6952813629617344	0.4313842392148029	26.389712374693147	0.9585635359116024	0.9640883977900552	15
Rank 3	0.6906199154684961	0.4305547874633071	26.00651280051889	0.9806629834254144	0.9723756906077348	15
Rank 4	0.6764338891034353	0.4228597529705029	25.357413613293232	0.9861878453038674	0.994475138121547	15
Rank 5	0.6502260079884219	0.4065123650149257	24.37136429734962	0.9723756906077348	0.988950276243094	15
Rank 6	0.611092937449038	0.3817729947270022	22.93199427220357	0.9668508287292816	0.994475138121547	15
Rank 7	0.5493482405269579	0.3428885109941204	20.64597295328375	0.9751381215469612	0.9861878453038674	15
Rank 8	0.4297691037237534	0.2688167781775212	16.095232554623223	0.9116022099447514	0.9337016574585636	15
Rank 1	0.6659120014438907	0.4039142485930481	26.199775285084257	0.8700564971751412	0.8615819209039548	16
Rank 2	0.6916559258844648	0.4259120424084006	26.574388347606416	0.9576271186440678	0.9661016949152542	16
Rank 3	0.6880601510365445	0.4258797806125085	26.2180370424036	0.9858757062146892	0.9717514124293786	16
Rank 4	0.6728334511551247	0.4186354302847637	25.419802087036103	0.9830508474576272	0.9887005649717514	16
Rank 5	0.6467715070098845	0.403884790293477	24.28867167164075	0.980225988700565	0.980225988700565	16
Rank 6	0.6075419515239224	0.3792827912432859	22.82591602806365	0.9745762711864406	0.9887005649717514	16
Rank 7	0.5438689847353808	0.3407798774088836	20.308910732649714	0.9745762711864406	0.9745762711864406	16
Rank 8	0.4294664631296972	0.2692207605610373	16.024570256865996	0.9152542372881356	0.940677966101695	16
Rank 1	0.66788946443014	0.4092716991363598	25.861776529378016	0.8495821727019499	0.8523676880222841	17
Rank 2	0.6950374801117081	0.4314677758413329	26.356970427037517	0.958217270194986	0.958217270194986	17
Rank 3	0.6936690325668405	0.4314347234600882	26.223430910675237	0.9693593314763232	0.98050139275766	17
Rank 4	0.675143923766483	0.422613041117113	25.253088264937	0.977715877437326	0.9860724233983288	17
Rank 5	0.6489489383453986	0.4069334558369814	24.20154825084172	0.98050139275766	0.9721448467966574	17
Rank 6	0.6126047852687604	0.384130229766761	22.847455550199943	0.9832869080779943	0.9888579387186628	17
Rank 7	0.546976627230509	0.3435463229546543	20.34303042758546	0.9665738161559888	0.9637883008356546	17
Rank 8	0.4284295403022818	0.2699752809922271	15.845425931005474	0.9080779944289692	0.9164345403899722	17
Rank 1	0.6630788012579248	0.4044163511408945	25.866245011703032	0.847887323943662	0.8366197183098592	18
Rank 2	0.6934410091186921	0.4285541111925929	26.488689792609915	0.9605633802816902	0.9690140845070424	18
Rank 3	0.6904935671784572	0.4285110521551606	26.19825150232966	0.9774647887323944	0.971830985915493	18
Rank 4	0.6755335576877102	0.4219322383664973	25.360131932121284	0.9859154929577464	0.991549295774648	18
Rank 5	0.6484097541638029	0.4059492296474882	24.24605245163146	0.9830985915492958	0.9746478873239436	18
Rank 6	0.6105074202598035	0.3818574812610856	22.864993899871788	0.9830985915492958	0.991549295774648	18
Rank 7	0.547014342549206	0.34278537438056	20.4228968168646	0.9859154929577464	0.9661971830985916	18
Rank 8	0.4309972747503904	0.2711252035955833	15.987207115480706	0.9323943661971832	0.9211267605633804	18
Rank 1	0.6661011195899054	0.4021923729485115	26.39087466413938	0.8675675675675676	0.8729729729729729	19
Rank 2	0.6907487150528743	0.4247450058110469	26.60037092418273	0.9567567567567568	0.9594594594594594	19
Rank 3	0.6887270635926971	0.4247877733704627	26.393929022223432	0.972972972972973	0.9702702702702702	19
Rank 4	0.6724898222933757	0.4181988976052432	25.42909246881325	0.9756756756756756	0.991891891891892	19
Rank 5	0.6471112722337233	0.4041973454519613	24.2913926781762	0.9756756756756756	0.972972972972973	19
Rank 6	0.6091951070285181	0.3796032790641253	22.95918279643928	0.972972972972973	0.9864864864864864	19
Rank 7	0.5456970188122771	0.3411834631235773	20.45135556886997	0.9702702702702702	0.9702702702702702	19
Rank 8	0.4259776675848042	0.2666435035952518	15.933416398955242	0.9108108108108108	0.9162162162162162	19
Rank 1	0.6666176475296851	0.4047758517161423	26.18417958135428	0.84593837535014	0.8627450980392157	20
Rank 2	0.6932101453504382	0.4273058474278963	26.590429792254195	0.9607843137254902	0.969187675070028	20
Rank 3	0.6915052677733431	0.4272817805356064	26.42234872377367	0.9859943977591036	0.9831932773109244	20
Rank 4	0.6758963348281498	0.4208301816520367	25.50661531761131	0.9859943977591036	0.9943977591036416	20
Rank 5	0.6484050013546373	0.4056078057626418	24.27971955919955	0.9775910364145658	0.9775910364145658	20
Rank 6	0.611572273807708	0.3818468204699426	22.972545333776534	0.9775910364145658	0.9915966386554622	20
Rank 7	0.5476528571576831	0.3425961638072253	20.505669335045773	0.9831932773109244	0.9747899159663864	20
Rank 8	0.428663776059676	0.2689820094896898	15.968176656998615	0.9215686274509804	0.9215686274509804	20
Rank 1	0.6651984722059608	0.4077763259519341	25.74221462540268	0.8366197183098592	0.8450704225352113	21
Rank 2	0.6931889334541375	0.4310207568625129	26.21681765916245	0.9549295774647888	0.9605633802816902	21
Rank 3	0.6896506161283551	0.4296683238632302	25.998229226512493	0.9690140845070424	0.9774647887323944	21
Rank 4	0.6741634137301808	0.422866896507671	25.12965172225098	0.9802816901408452	0.9887323943661972	21
Rank 5	0.6487005849155629	0.4079027697238544	24.07978151917085	0.9690140845070424	0.9802816901408452	21
Rank 6	0.6103678632329992	0.3835306400503602	22.6837223182639	0.9746478873239436	0.9859154929577464	21
Rank 7	0.5476299244808936	0.3445530246818374	20.307689979905625	0.9633802816901408	0.971830985915493	21
Rank 8	0.4289919232928238	0.2701903039103555	15.880161938246829	0.9098591549295776	0.923943661971831	21
Rank 1	0.6600238114145125	0.4002461641600381	25.97776472544744	0.8409090909090909	0.8579545454545454	22
Rank 2	0.690205878820676	0.4260693731267467	26.413650569392928	0.9545454545454546	0.9545454545454546	22
Rank 3	0.6893867899189872	0.426215399504981	26.31713904140061	0.9744318181818182	0.9772727272727272	22
Rank 4	0.6733443118410357	0.4189950012686835	25.43493105723522	0.9857954545454546	0.9914772727272728	22
Rank 5	0.6451782412916416	0.4029465908436975	24.223165044794403	0.9715909090909092	0.9801136363636364	22
Rank 6	0.6085909068931905	0.3795471378353495	22.9043769057841	0.9772727272727272	0.9943181818181818	22
Rank 7	0.5455465924989477	0.3418058648330356	20.3740727665912	0.9801136363636364	0.96875	22
Rank 8	0.4281943148852915	0.2673098957898777	16.08844190954138	0.9176136363636364	0.9346590909090908	22
Rank 1	0.6668046895866789	0.4031675365206873	26.36371530659916	0.8802228412256268	0.8690807799442897	23
Rank 2	0.6901548650028112	0.4249552796451712	26.519958535763998	0.9610027855153204	0.9665738161559888	23
Rank 3	0.6896780885489622	0.4255067059793598	26.41713825696024	0.98050139275766	0.9749303621169916	23
Rank 4	0.6726342796783104	0.4181986162319295	25.44356634463809	0.98050139275766	0.9916434540389972	23
Rank 5	0.6464405498122341	0.4031138135512408	24.33267362609933	0.9721448467966574	0.9749303621169916	23
Rank 6	0.6064811503212663	0.3785331525538588	22.79479977674075	0.9721448467966574	0.9860724233983288	23
Rank 7	0.5453408037251879	0.3406104890072379	20.473031471794997	0.9721448467966574	0.9665738161559888	23
Rank 8	0.4270476555886148	0.2669110818293981	16.01365737592167	0.9080779944289692	0.9192200557103064	23
Rank 1	0.663521281666319	0.4034842492836973	26.003703238262165	0.84593837535014	0.84593837535014	24
Rank 2	0.6905098108695447	0.4256123502990147	26.489746057052997	0.9607843137254902	0.9635854341736696	24
Rank 3	0.6882921356412534	0.425015122068506	26.327701357274734	0.9775910364145658	0.9719887955182072	24
Rank 4	0.6738148348145943	0.4187409644670882	25.5073870347506	0.9859943977591036	0.9943977591036416	24
Rank 5	0.6470740829980498	0.4033063065567385	24.376777644131124	0.9775910364145658	0.9803921568627452	24
Rank 6	0.6113336493427175	0.3804371496001243	23.089649974259316	0.9775910364145658	0.9915966386554622	24
Rank 7	0.5464787337664191	0.3407877013371074	20.569103242931163	0.9803921568627452	0.9775910364145658	24
Rank 8	0.4298234962464409	0.2693071735310073	16.051632271543365	0.9299719887955182	0.927170868347339	24
Rank 1	0.66701272135526	0.4114218673679191	25.559085398734087	0.8352272727272727	0.8636363636363636	25
Rank 2	0.6920599562826104	0.4321394673115292	25.992048897108123	0.9488636363636364	0.9630681818181818	25
Rank 3	0.6919721686273863	0.4328754522858492	25.909671634153707	0.9744318181818182	0.9744318181818182	25
Rank 4	0.6765751351909991	0.4257452676410287	25.08298675499704	0.9772727272727272	0.9914772727272728	25
Rank 5	0.6493164765968662	0.4103409872122571	23.89754893846091	0.96875	0.9772727272727272	25
Rank 6	0.6118419831119488	0.3853048391249999	22.65371439869489	0.9659090909090908	0.9943181818181818	25
Rank 7	0.5475952049658505	0.3451507488536361	20.24444561122143	0.96875	0.9772727272727272	25
Rank 8	0.4308696259642836	0.2718597438005683	15.90098821637153	0.9119318181818182	0.9403409090909092	25
Rank 1	0.6640768774452319	0.4062919109010863	25.77849665441456	0.8433048433048433	0.8632478632478633	26
Rank 2	0.6918710078211993	0.4285851204953671	26.328588732583214	0.9487179487179488	0.9658119658119658	26
Rank 3	0.6877326766886691	0.4273134977501442	26.04191789385249	0.9686609686609686	0.98005698005698	26
Rank 4	0.6724149618329724	0.4212348820342178	25.11800797987546	0.9772079772079773	0.9886039886039886	26
Rank 5	0.646687433331315	0.4058494885127568	24.08379448185581	0.9772079772079773	0.9743589743589745	26
Rank 6	0.6083120248789206	0.3833621827437254	22.494984213519515	0.98005698005698	0.9886039886039886	26
Rank 7	0.5467561450751334	0.3434978977021689	20.325824737296443	0.9772079772079773	0.9829059829059827	26
Rank 8	0.4257846609285942	0.2684826895027564	15.73019714258378	0.8974358974358975	0.925925925925926	26
Rank 1	0.664764259970002	0.404773799740092	25.999046022991003	0.8736263736263736	0.8626373626373627	27
Rank 2	0.694846780333511	0.428483032189922	26.6363748143589	0.967032967032967	0.9697802197802198	27
Rank 3	0.6907230766622452	0.427070937825775	26.36521388364702	0.978021978021978	0.978021978021978	27
Rank 4	0.6770504112910376	0.4220548392439595	25.49955720470781	0.9862637362637364	0.9972527472527472	27
Rank 5	0.6498311239759017	0.4055355805609047	24.4295543414997	0.978021978021978	0.9752747252747253	27
Rank 6	0.6123079612351565	0.3829397219355626	22.936823929959395	0.9725274725274724	0.9945054945054944	27
Rank 7	0.5496764841429973	0.3439516169834423	20.572486715955492	0.9752747252747253	0.978021978021978	27
Rank 8	0.4304902859581435	0.2699473972674792	16.05428886906643	0.9285714285714286	0.9093406593406592	27
Rank 1	0.6656326982566607	0.4104946931248014	25.51380051318593	0.8338028169014085	0.8366197183098592	28
Rank 2	0.6922561622861324	0.4312923680359862	26.09637942501461	0.9549295774647888	0.9633802816901408	28
Rank 3	0.6864309152546807	0.4288388432093393	25.759207204534132	0.971830985915493	0.9661971830985916	28
Rank 4	0.6716123561516762	0.4227400143279025	24.88723418237737	0.9859154929577464	0.991549295774648	28
Rank 5	0.646352012875799	0.406643439767942	23.970857310785696	0.9746478873239436	0.9774647887323944	28
Rank 6	0.607358186186954	0.382153724949727	22.520446123722703	0.9690140845070424	0.9830985915492958	28
Rank 7	0.5434512643066405	0.3424645420021814	20.098672230445903	0.9746478873239436	0.9661971830985916	28
Rank 8	0.4243845833742217	0.2682232584930338	15.616132488118788	0.9154929577464788	0.904225352112676	28
Rank 1	0.6679706634348729	0.403747723500533	26.42229399343399	0.8611111111111112	0.8444444444444444	29
Rank 2	0.69635504920934	0.4278194462547797	26.85356029545603	0.9527777777777776	0.9666666666666668	29
Rank 3	0.6920474805111291	0.4256944408388775	26.63530396722516	0.9694444444444444	975	29
Rank 4	0.6755594263912411	0.4200157731466129	25.554365324462815	0.9777777777777776	0.9888888888888888	29
Rank 5	0.6485104421231027	0.4040342676217109	24.447617450139177	0.9694444444444444	0.9666666666666668	29
Rank 6	0.6111120203581198	0.3810712666390126	23.00407537191072	0.9694444444444444	0.9888888888888888	29
Rank 7	0.5464827294316447	0.3422970349876704	20.418569444397423	0.9722222222222222	0.9722222222222222	29
Rank 8	0.4288986500599926	0.2686607049911707	16.02379450688219	0.9138888888888888	0.9166666666666666	29
Rank 1	0.6674254387000219	0.4063326410869016	26.10927976131203	0.848314606741573	0.8792134831460674	30
Rank 2	0.6951085694672859	0.4292936707035975	26.58148987636884	0.9550561797752808	0.9662921348314608	30
Rank 3	0.690191518656789	0.4269859020782582	26.32056165785307	0.9747191011235956	0.9859550561797752	30
Rank 4	0.6751261497989762	0.4217155998820594	25.34105499169168	0.9803370786516854	0.9915730337078652	30
Rank 5	0.6476537330059097	0.40546996399192	24.21837690139896	0.9747191011235956	0.9747191011235956	30
Rank 6	0.609761540920638	0.381652825130835	22.81087157898029	0.9719101123595506	0.9859550561797752	30
Rank 7	0.5440986902191408	0.3415681059607247	20.25305842584161	0.9803370786516854	0.9747191011235956	30
Rank 8	0.4272304717331684	0.2683069075674665	15.892356416570186	0.9269662921348316	0.9213483146067416	30
Rank 1	0.6664082231962589	0.4068887456804624	25.95194775157965	0.850415512465374	0.8587257617728532	31
Rank 2	0.6930217882613905	0.4295655878705732	26.345620039081723	0.9473684210526316	0.96398891966759	31
Rank 3	0.6918422613539374	0.4304350465473046	26.140721480663288	0.9778393351800554	0.9806094182825484	31
Rank 4	0.6736345764420122	0.4220820229346045	25.155255350740767	0.9806094182825484	0.9833795013850416	31
Rank 5	0.6479788695302042	0.4064470551488244	24.153181438137977	0.9750692520775625	0.9778393351800554	31
Rank 6	0.6082335758425441	0.3812245887120276	22.700898713051654	0.9750692520775625	0.9833795013850416	31
Rank 7	0.5454084906029542	0.3422176673020063	20.319082330094783	0.9722991689750692	0.969529085872576	31
Rank 8	0.4282846140218282	0.268973452254473	15.931116176735529	0.9141274238227148	0.922437673130194	31
Rank 1	0.6715668877462796	0.4081165332241764	26.345035452210315	0.8551532033426184	0.8662952646239555	32
Rank 2	0.696732609563425	0.4308991872467178	26.58334223167072	0.9610027855153204	0.9721448467966574	32
Rank 3	0.6916653324892414	0.4291446785270259	26.252065396221557	0.977715877437326	0.9832869080779943	32
Rank 4	0.6774929821938389	0.4238154702869998	25.36775119068391	0.9860724233983288	0.9916434540389972	32
Rank 5	0.6522672076762588	0.4087314154535952	24.35357922226636	0.9665738161559888	0.98050139275766	32
Rank 6	0.6140671144166043	0.3848189736488301	22.924814076777423	0.977715877437326	0.9888579387186628	32
Rank 7	0.5508811366201575	0.3460462484657521	20.483488815440538	0.9888579387186628	0.9832869080779943	32
Rank 8	0.4300868978488547	0.2718092641458949	15.827763370295978	0.9192200557103064	0.9164345403899722	32
Rank 1	0.6690131478012679	0.4074491913033019	26.156395649796597	0.8591954022988506	0.8563218390804598	33
Rank 2	0.6966735836235888	0.4310137009851268	26.56598826384619	0.9655172413793104	0.9827586206896552	33
Rank 3	0.6925859821368164	0.4299466770499484	26.263930508686805	0.9827586206896552	0.9770114942528736	33
Rank 4	0.6767205630396106	0.4224265674333652	25.42939956062453	0.9942528735632185	0.9971264367816092	33
Rank 5	0.6509333252649587	0.4074752499271262	24.345807533783248	0.9885057471264368	0.9798850574712644	33
Rank 6	0.6120491634648857	0.3828163817748625	22.92327816900232	0.9798850574712644	0.9942528735632185	33
Rank 7	0.5495243878763101	0.3436428912008488	20.58814966754613	0.9885057471264368	0.9885057471264368	33
Rank 8	0.4308031678123692	0.270256612917478	16.05465548948912	0.9310344827586208	0.9281609195402298	33
Rank 1	0.6638796841923422	0.4056487134922055	25.823097070013667	0.8591954022988506	0.853448275862069	34
Rank 2	0.6895954216043807	0.4270852567459484	26.251016485843227	0.9683908045977012	0.9683908045977012	34
Rank 3	0.6880702248627991	0.4271036460429864	26.096657881981265	0.9827586206896552	0.9827586206896552	34
Rank 4	0.6699058530017276	0.4198875880810984	25.00182649206292	0.9827586206896552	0.985632183908046	34
Rank 5	0.6439262827683032	0.404261712890016	23.96645698782872	0.9770114942528736	0.971264367816092	34
Rank 6	0.6062017128992091	0.3802738115280075	22.59279013712016	0.9770114942528736	0.9827586206896552	34
Rank 7	0.5438224622802845	0.3421223243028296	20.17001379774549	0.971264367816092	0.9655172413793104	34
Rank 8	0.4234870738587875	0.2676561449628621	15.583092889592532	0.913793103448276	0.896551724137931	34
Rank 1	0.6653655697844607	0.4070685573548767	25.8297012429584	0.8555240793201133	0.8640226628895185	35
Rank 2	0.6916328008758278	0.4291765885018661	26.245621237396165	0.9575070821529744	0.963172804532578	35
Rank 3	0.6878801286542144	0.4277446723687649	26.013545628544957	0.9745042492917848	0.9830028328611898	35
Rank 4	0.6742522073258882	0.4216369756651322	25.261523166075595	0.9886685552407932	0.9943342776203966	35
Rank 5	0.6464795916877456	0.4047762923918504	24.17032992958952	0.9886685552407932	0.9773371104815864	35
Rank 6	0.6075767561696592	0.3806223158992584	22.69544402704008	0.980169971671388	0.9886685552407932	35
Rank 7	0.5449227045979768	0.3417694411374919	20.31532634604848	0.980169971671388	0.9660056657223796	35
Rank 8	0.4259709504559693	0.2683106944416697	15.76602560142996	0.9150141643059492	0.906515580736544	35
Rank 1	0.6679952907005665	0.4078761767044516	26.01191139961149	0.8439306358381503	0.8583815028901735	36
Rank 2	0.6927504314406205	0.4296433833033393	26.31070481372813	0.9566473988439308	0.9595375722543352	36
Rank 3	0.6909694799624914	0.4297887834385133	26.1180696523978	0.9710982658959536	0.9797687861271676	36
Rank 4	0.6742358652961792	0.4227580016903965	25.147786360578262	0.9826589595375722	0.9913294797687862	36
Rank 5	0.6480390757654323	0.4065488401533559	24.149023561207635	0.976878612716763	0.976878612716763	36
Rank 6	0.610869056545084	0.3837568531888773	22.71122033562067	0.976878612716763	0.9942196531791908	36
Rank 7	0.5479264438642228	0.3436571346510753	20.42693092131475	0.9797687861271676	0.9739884393063584	36
Rank 8	0.4291143980689794	0.2699766913194811	15.913770674949829	0.9132947976878611	0.9364161849710982	36
Rank 1	0.6649637261186756	0.4068442544955916	25.8119471623084	0.853185595567867	0.8698060941828255	37
Rank 2	0.6932282679200713	0.4304865254622596	26.27417424578117	0.9722991689750692	0.96398891966759	37
Rank 3	0.6935049808094654	0.4309925200228613	26.251246078660408	0.9778393351800554	0.9861495844875346	37
Rank 4	0.6778566252214276	0.424133430956946	25.372319426448165	0.9889196675900276	0.994459833795014	37
Rank 5	0.6516762950208305	0.40862452002154	24.305177499929048	0.9806094182825484	0.9778393351800554	37
Rank 6	0.6126648624790642	0.3840182118951721	22.864665058389207	0.9861495844875346	0.9889196675900276	37
Rank 7	0.549452876763218	0.344288100958922	20.516477580429594	0.9806094182825484	0.9778393351800554	37
Rank 8	0.4298038473174826	0.2703795116867868	15.94243356306958	0.9390581717451524	0.92797783933518	37
Rank 1	0.6691491214758674	0.4061482699675556	26.30008515083117	0.8771929824561403	0.8538011695906432	38
Rank 2	0.692484298157017	0.4271645711951703	26.531972696184663	0.9649122807017544	0.9649122807017544	38
Rank 3	0.6889653609561224	0.4273089262792358	26.165643467688653	0.9736842105263158	0.9707602339181286	38
Rank 4	0.6743398864196954	0.4214857758381168	25.285411058157862	0.9824561403508772	0.9883040935672516	38
Rank 5	0.6477256235511012	0.4044262874530128	24.329933609808837	0.97953216374269	0.9824561403508772	38
Rank 6	0.6121921563797259	0.3817250974993179	23.0467058880408	0.9707602339181286	0.9912280701754386	38
Rank 7	0.5491093366548292	0.3423834955236675	20.672584113116173	0.97953216374269	0.97953216374269	38
Rank 8	0.4284970506443442	0.2680368623842934	16.046018826005078	0.9298245614035088	0.9269005847953216	38
Rank 1	0.663237182601624	0.4042249957445438	25.90121868570802	0.8392370572207084	0.8528610354223434	39
Rank 2	0.6896247418385024	0.4258018672453248	26.38228745931776	0.9455040871934604	0.9673024523160764	39
Rank 3	0.685889595874561	0.4249303177664407	26.095927810812032	0.9782016348773842	0.983651226158038	39
Rank 4	0.672599182101367	0.4185833669218898	25.40158151794772	0.9782016348773842	0.9918256130790192	39
Rank 5	0.6452955120714332	0.4017797400229639	24.35157720484693	0.9754768392370572	0.9754768392370572	39
Rank 6	0.6080873124748277	0.3786986467335174	22.938866574131037	0.9700272479564032	0.9918256130790192	39
Rank 7	0.5432975173738483	0.3385572411276768	20.474027624617158	0.9754768392370572	0.9727520435967304	39
Rank 8	0.4254728220758693	0.2655754292847883	15.989739279108106	0.9209809264305178	0.9155313351498636	39
Rank 1	0.6681115181696666	0.4076903412038182	26.04211769658484	0.839541547277937	0.8452722063037249	40
Rank 2	0.694173071753202	0.4310975428305401	26.30755289226619	0.9570200573065902	0.9627507163323782	40
Rank 3	0.6913327455545075	0.4307191642437821	26.061358131072534	0.9799426934097422	0.9656160458452722	40
Rank 4	0.6763939467035686	0.4236945283356479	25.26994183679206	0.988538681948424	0.988538681948424	40
Rank 5	0.6513901489160483	0.4081446666762467	24.324548223980152	0.9799426934097422	0.9799426934097422	40
Rank 6	0.6114950187795625	0.3840996283420054	22.739539043755705	0.968481375358166	0.988538681948424	40
Rank 7	0.5480996146641469	0.3440214118574248	20.407820280672205	0.9799426934097422	0.98567335243553	40
Rank 8	0.4302811868947803	0.270684249678204	15.959693721657626	0.8997134670487106	0.9197707736389684	40
Rank 1	0.6676738036408425	0.4078834452736418	25.979035836720072	0.8494318181818182	0.8551136363636364	41
Rank 2	0.6920837567049943	0.4304851885069588	26.15985681980355	0.9602272727272728	0.9659090909090908	41
Rank 3	0.6889330823549172	0.4294446655964068	25.948841675851043	0.9801136363636364	0.9772727272727272	41
Rank 4	0.6736383206376645	0.4221474320110424	25.149088862662204	0.9772727272727272	0.9943181818181818	41
Rank 5	0.6447280454478939	0.4058300626488553	23.88979827990385	0.9772727272727272	0.9715909090909092	41
Rank 6	0.6093380983601607	0.3828868784367237	22.645121992343697	0.9715909090909092	0.9857954545454546	41
Rank 7	0.5455381343287623	0.3430942520106034	20.244388231815886	0.9801136363636364	0.9659090909090908	41
Rank 8	0.4271214694315897	0.2687728004004098	15.834866903117994	0.90625	0.9204545454545454	41
Rank 1	0.6639866668771532	0.4044672942998519	25.95193725773013	0.8452722063037249	0.8567335243553008	42
Rank 2	0.6936534636154007	0.4276979011164495	26.595556249895115	0.9598853868194842	0.968481375358166	42
Rank 3	0.6889292499629855	0.4263759764846117	26.255327347837387	0.9742120343839542	0.9742120343839542	42
Rank 4	0.6720990794458808	0.4195197116629651	25.25793677829156	0.9799426934097422	0.98567335243553	42
Rank 5	0.6477756025113629	0.4045692406749149	24.320636183644798	0.9770773638968482	0.9742120343839542	42
Rank 6	0.6080373292689104	0.3805076009077409	22.752972836116943	0.97134670487106	0.988538681948424	42
Rank 7	0.5451269345919713	0.3408334388227962	20.429349576917502	0.9742120343839542	0.9742120343839542	42
Rank 8	0.4283692505959842	0.268129222270547	16.024002832543715	0.9226361031518624	0.9197707736389684	42
Rank 1	0.6672846579571944	0.408710303799809	25.85743541573854	0.8638888888888889	0.8583333333333333	43
Rank 2	0.6945680708415083	0.43054461076638	26.40234600751283	0.95	0.9722222222222222	43
Rank 3	0.6909356986457512	0.4293540508234028	26.158164782234845	0.9722222222222222	0.9694444444444444	43
Rank 4	0.6757346427239358	0.4219721899250922	25.37624527988436	0.9805555555555556	0.9916666666666668	43
Rank 5	0.6511613340867339	0.4069813515097107	24.41799825770232	0.9805555555555556	0.9805555555555556	43
Rank 6	0.6122777600551402	0.3830614828406586	22.92162772144816	0.9666666666666668	0.9944444444444444	43
Rank 7	0.5474767918580408	0.3434320222371219	20.404476962091884	0.9777777777777776	0.9722222222222222	43
Rank 8	0.4303586364579723	0.2700280802056303	16.033055625234194	0.9333333333333332	0.9361111111111112	43
Rank 1	0.6676329079329221	0.4050821647416911	26.255074319123096	0.8508771929824561	0.8538011695906432	44
Rank 2	0.693548440872105	0.4279193172402781	26.562912363182683	0.953216374269006	0.9619883040935672	44
Rank 3	0.6885507771035778	0.4262317167346383	26.23190603689395	0.9766081871345028	0.9766081871345028	44
Rank 4	0.6727630775035165	0.4197374083157858	25.302566918773067	0.9824561403508772	0.9883040935672516	44
Rank 5	0.648394462159148	0.4051340191676497	24.326044299149828	0.97953216374269	0.97953216374269	44
Rank 6	0.6093850791971146	0.3811170172160483	22.82680619810663	0.9736842105263158	0.9824561403508772	44
Rank 7	0.5443966067159578	0.3409501646484278	20.344644206753	0.9736842105263158	0.9678362573099416	44
Rank 8	0.4255380705518318	0.2678259560011142	15.771211455071754	0.912280701754386	0.9385964912280702	44
Rank 1	0.6632232584491536	0.4015863941880446	26.163686426110903	0.8480662983425414	0.8756906077348067	45
Rank 2	0.6921888641993137	0.4264811191133251	26.570774508598856	0.9585635359116024	0.9668508287292816	45
Rank 3	0.6885856121166867	0.4255505809333122	26.30350311833745	0.9696132596685084	0.9834254143646408	45
Rank 4	0.67274824616442	0.4182446646402018	25.450358152421813	0.9779005524861878	0.994475138121547	45
Rank 5	0.6468099727291872	0.4045184316424438	24.229154108674333	0.9834254143646408	0.9861878453038674	45
Rank 6	0.6082005681340528	0.379899528377386	22.83010397566668	0.9751381215469612	0.9917127071823204	45
Rank 7	0.5466563846267647	0.3415496514129243	20.510673321384036	0.9751381215469612	0.9806629834254144	45
Rank 8	0.4261316498247067	0.2674501544744523	15.868149535025433	0.9060773480662984	0.93646408839779	45
Rank 1	0.6662564989565906	0.40589970758626	26.035679137033053	0.8603988603988604	0.8632478632478633	46
Rank 2	0.6932861123778536	0.4281837284183692	26.51023839594844	0.9544159544159544	0.9686609686609686	46
Rank 3	0.6911951342547398	0.4276253979662264	26.35697362885134	0.98005698005698	0.9772079772079773	46
Rank 4	0.6740959473922093	0.4207607942386641	25.33351531535452	0.9772079772079773	0.9886039886039886	46
Rank 5	0.6474664022389799	0.4048838713821239	24.258253085685595	0.9658119658119658	0.98005698005698	46
Rank 6	0.609851682431575	0.3811895627151374	22.86621197164376	0.9743589743589745	0.9857549857549858	46
Rank 7	0.5473736914307525	0.3426638307002047	20.470986073054785	0.9715099715099716	0.9629629629629628	46
Rank 8	0.4274823476628496	0.2678230398136765	15.965930784917305	0.9088319088319088	0.9202279202279202	46
Rank 1	0.6691984440706139	0.4059286404044715	26.32698036661424	0.8583569405099151	0.8753541076487252	47
Rank 2	0.6929492215597168	0.4264540670441927	26.649515451552407	0.9575070821529744	0.9603399433427762	47
Rank 3	0.6905332675135445	0.4263289960834944	26.420427143005004	0.980169971671388	0.9716713881019832	47
Rank 4	0.6723207489962751	0.4201010150775809	25.221973391869422	0.980169971671388	0.9915014164305948	47
Rank 5	0.6483624863861095	0.4056666744713585	24.26958119147509	0.9745042492917848	0.9716713881019832	47
Rank 6	0.6107271409324648	0.3818070676092395	22.89200733232253	0.9716713881019832	0.9886685552407932	47
Rank 7	0.5467006252988735	0.3421014524087088	20.45991728901647	0.9830028328611898	0.9688385269121812	47
Rank 8	0.4287186030478506	0.2683902224630152	16.032838058483545	0.9178470254957508	0.9291784702549576	47
Rank 1	0.6682997868789168	0.4056799186885935	26.261986819032323	0.8641304347826086	0.8668478260869565	48
Rank 2	0.6946161466350548	0.4280393552367229	26.657679139833192	0.9538043478260868	0.9646739130434784	48
Rank 3	0.6912720664398302	0.4277605884583723	26.351147798145792	0.9755434782608696	0.9809782608695652	48
Rank 4	0.6740111070933495	0.4202629548411479	25.37481522522016	0.9809782608695652	0.9918478260869564	48
Rank 5	0.6501521086724611	0.405820745306965	24.43313633654961	0.9755434782608696	0.9782608695652174	48
Rank 6	0.6116283392298693	0.3816190296730122	23.000930955685707	0.970108695652174	0.9918478260869564	48
Rank 7	0.5478845710886666	0.342761594178313	20.512297691035364	0.9809782608695652	0.9782608695652174	48
Rank 8	0.4281435937842519	0.2686326982400516	15.951089554420031	0.9184782608695652	0.9293478260869564	48
Rank 1	0.6617073196272474	0.4036354611956423	25.8071858431605	0.8480662983425414	0.8646408839779005	49
Rank 2	0.689529570848248	0.4267478518159896	26.278171903225832	0.9502762430939228	0.9613259668508288	49
Rank 3	0.6881762210210329	0.4264054842956106	26.177073672542228	0.9696132596685084	0.9806629834254144	49
Rank 4	0.6722773042289789	0.4206892782188994	25.158802601007952	0.9696132596685084	0.9972375690607734	49
Rank 5	0.6456656865948911	0.4050196621144674	24.064602448042365	0.9723756906077348	0.9723756906077348	49
Rank 6	0.6090034815560788	0.3807905212894337	22.821296026664506	0.9613259668508288	0.9861878453038674	49
Rank 7	0.5452848753971451	0.3415872001931619	20.369767520398312	0.9696132596685084	0.9668508287292816	49
Rank 8	0.4263209533133884	0.2684977594962073	15.782319381718112	0.9116022099447514	0.9392265193370166	49
Rank 1	0.6671801804140446	0.4061003941362641	26.10797862777805	0.8518518518518519	0.8603988603988604	50
Rank 2	0.695507060722053	0.4287337752623005	26.677328545975254	0.9629629629629628	0.9658119658119658	50
Rank 3	0.6929130380706044	0.4282402450122605	26.4672793058344	0.9772079772079773	0.9857549857549858	50
Rank 4	0.6771358946765974	0.4219777223696169	25.51581723069805	0.9772079772079773	0.9886039886039886	50
Rank 5	0.6507477040164387	0.406142165288014	24.46055387284246	0.9772079772079773	0.9772079772079773	50
Rank 6	0.6126063605527806	0.381623829570297	23.09825309824836	0.9715099715099716	0.9886039886039886	50
Rank 7	0.5489728382992949	0.3434926808329291	20.54801574663657	0.9857549857549858	0.9772079772079773	50
Rank 8	0.4298900212300435	0.268426176725812	16.146384450423152	0.9230769230769232	0.9401709401709402	50
Rank 1	0.6637800023277929	0.407144710940756	25.663529138703684	0.8282548476454293	0.8559556786703602	51
Rank 2	0.6944072434441717	0.4293001764992872	26.510706694488444	0.9584487534626038	0.9778393351800554	51
Rank 3	0.6897188978057827	0.4281347515028997	26.15841463028829	0.9778393351800554	0.9806094182825484	51
Rank 4	0.6731044958632046	0.4208434853877393	25.226101047546532	0.9833795013850416	0.994459833795014	51
Rank 5	0.6483711309158121	0.405392552464442	24.29785784513701	0.9750692520775625	0.9778393351800554	51
Rank 6	0.6088583267140243	0.3811761059611095	22.76822207529148	0.969529085872576	0.9889196675900276	51
Rank 7	0.5483607063062129	0.3426342027213465	20.572650358486644	0.9833795013850416	0.9750692520775625	51
Rank 8	0.4286027597980145	0.2682399495099891	16.03628102880254	0.9168975069252078	0.9196675900277008	51
Rank 1	0.6684969089173446	0.4062905746242735	26.220633429307107	0.8487394957983193	0.876750700280112	52
Rank 2	0.6928584778634116	0.427439713033705	26.54187648297065	0.9635854341736696	0.9747899159663864	52
Rank 3	0.688894213368555	0.4261533115425721	26.274090182598293	0.9775910364145658	0.9831932773109244	52
Rank 4	0.6724835924909067	0.4195117976833682	25.29717948075385	0.9803921568627452	1.0	52
Rank 5	0.6456345509662118	0.4026767723108824	24.295777865532937	0.9775910364145658	0.9859943977591036	52
Rank 6	0.6081036626019479	0.3792340457116199	22.8869616890328	0.9775910364145658	0.9915966386554622	52
Rank 7	0.5434816426705036	0.3401574641586548	20.33241785118488	0.9831932773109244	0.9719887955182072	52
Rank 8	0.4268082510067478	0.2663149016473366	16.04933493594112	0.9187675070028012	0.9355742296918768	52
Rank 1	0.6696383706024334	0.4079939075569184	26.164446304551497	0.8632478632478633	0.8490028490028491	53
Rank 2	0.6947088185844272	0.4293864176605191	26.532240092390808	0.9629629629629628	0.9629629629629628	53
Rank 3	0.6917229091334468	0.4289789694237338	26.2743939709713	0.9772079772079773	0.9829059829059827	53
Rank 4	0.6749750855893698	0.4221371394479298	25.283794614144	0.9857549857549858	0.9943019943019944	53
Rank 5	0.6492695269902132	0.4068660607154557	24.240346627475752	0.9829059829059827	0.9772079772079773	53
Rank 6	0.6109920272733119	0.3828507260162177	22.81413012570942	0.9772079772079773	0.9914529914529916	53
Rank 7	0.5484225141068597	0.3434252217714589	20.49972923354008	0.9772079772079773	0.9686609686609686	53
Rank 8	0.4296565529553554	0.2692382132111595	16.04183397441959	0.9088319088319088	0.9316239316239316	53
Rank 1	0.6713779474113435	0.4092507120050123	26.212723540633117	0.8546511627906976	0.8662790697674418	54
Rank 2	0.6972634054267797	0.4322134107072934	26.504999471948626	0.9476744186046512	0.9709302325581396	54
Rank 3	0.6927061160200301	0.4306013754647071	26.21047405553229	0.9825581395348836	0.9825581395348836	54
Rank 4	0.6764846852623371	0.4230358137904269	25.34488714719102	0.9796511627906976	0.997093023255814	54
Rank 5	0.650540507321571	0.4076374176860478	24.29030896355232	0.9767441860465116	0.9883720930232558	54
Rank 6	0.6118917092799689	0.383014086259162	22.88776230208069	0.9709302325581396	0.994186046511628	54
Rank 7	0.5457071890858174	0.3425803761463493	20.31268129394681	0.9796511627906976	0.9709302325581396	54
Rank 8	0.4287812340235779	0.2698170509586082	15.896418306496969	0.9186046511627908	0.9156976744186046	54
Rank 1	0.667036817456533	0.4031791522547204	26.385766520181253	0.8694444444444445	0.8777777777777778	55
Rank 2	0.690791211123372	0.422765030592078	26.802618053129407	0.9611111111111112	0.9638888888888888	55
Rank 3	0.6901345310985293	0.423106429962274	26.70281011362553	975	0.9833333333333332	55
Rank 4	0.6724975559951205	0.4179346798329956	25.456287616212485	0.9833333333333332	0.9888888888888888	55
Rank 5	0.6464103543321877	0.4021321307406724	24.42782235915153	0.9833333333333332	975	55
Rank 6	0.6081198921896701	0.3781592769203015	22.996061526936856	0.9833333333333332	0.9972222222222222	55
Rank 7	0.5452846265759629	0.3389483888013236	20.63362377746392	0.9888888888888888	0.9722222222222222	55
Rank 8	0.4252902715740829	0.2654110327625256	15.987923881155735	925	0.9194444444444444	55
Rank 1	0.6635706236811374	0.4023976732563824	26.117295042475497	0.856338028169014	0.8676056338028169	56
Rank 2	0.6904306769907743	0.425393720518388	26.50369564723863	0.952112676056338	0.9661971830985916	56
Rank 3	0.6886496310588428	0.4263450411553167	26.23045899035261	0.9746478873239436	0.9746478873239436	56
Rank 4	0.6723048818696652	0.418781261272066	25.35236205975992	0.9774647887323944	0.9943661971830986	56
Rank 5	0.6476741909469168	0.4032543111136473	24.441987983326943	0.9802816901408452	0.9746478873239436	56
Rank 6	0.6092004749927017	0.3796841267109833	22.95163482817184	0.9802816901408452	0.9859154929577464	56
Rank 7	0.5448263001782389	0.3404041169959737	20.442218318226512	0.9746478873239436	0.971830985915493	56
Rank 8	0.4267207530466609	0.2675344955023495	15.918625754431147	0.9183098591549296	0.9267605633802816	56
Rank 1	0.665607700223691	0.4115716852849162	25.403601493877478	0.8465909090909091	0.8607954545454546	57
Rank 2	0.6914423807382175	0.4314746494738659	25.99677312643516	0.9460227272727272	0.9573863636363636	57
Rank 3	0.6923385845297766	0.4311235657731934	26.121501875658318	0.9659090909090908	0.9744318181818182	57
Rank 4	0.6773448235824758	0.4239671974303585	25.337762615211734	0.9801136363636364	0.9886363636363636	57
Rank 5	0.650494595296466	0.4079965565050613	24.24980387914047	0.9744318181818182	0.9829545454545454	57
Rank 6	0.6101673063787009	0.3833656460684007	22.68016603103002	0.96875	0.9943181818181818	57
Rank 7	0.5485894984174653	0.3445251608576105	20.40643375598548	0.9772727272727272	0.9744318181818182	57
Rank 8	0.4294321103189652	0.2705473466300722	15.888476368889304	0.9204545454545454	0.9318181818181818	57
Rank 1	0.6692151633660917	0.4065303632412884	26.268480012480328	0.8538011695906432	0.8508771929824561	58
Rank 2	0.6923322375470136	0.4265343030757512	26.57979344712623	0.9619883040935672	0.9649122807017544	58
Rank 3	0.6910489894154501	0.4261756675144342	26.487332190101597	0.9736842105263158	0.9736842105263158	58
Rank 4	0.6746298392314642	0.4190097049865273	25.56201342449369	0.9824561403508772	0.9941520467836256	58
Rank 5	0.6479132464271947	0.4027007465511126	24.521249987608208	0.9853801169590644	0.9766081871345028	58
Rank 6	0.6093265480624054	0.3793527659593362	22.99737821030692	0.9707602339181286	0.9883040935672516	58
Rank 7	0.5460643465881009	0.3402358360100077	20.582851057809314	0.9824561403508772	0.9707602339181286	58
Rank 8	0.4297665045565929	0.2681313241622554	16.163518039433743	0.9269005847953216	0.9210526315789472	58
Rank 1	0.6655390657910123	0.4058635574959587	25.967550829505356	0.8571428571428571	0.8598901098901099	59
Rank 2	0.693178097610484	0.4277283322583816	26.544976535210235	0.9587912087912088	0.967032967032967	59
Rank 3	0.6919494419846589	0.4275916999038177	26.435774208084123	0.9752747252747253	0.9752747252747253	59
Rank 4	0.6751636310354059	0.4202945846145255	25.48690464208804	0.989010989010989	0.9917582417582418	59
Rank 5	0.6479418911456301	0.4043207681982273	24.362112294740275	0.9862637362637364	0.9697802197802198	59
Rank 6	0.6108207921086257	0.3803417462063818	23.047904590224395	0.9725274725274724	0.9835164835164836	59
Rank 7	0.5452531514085461	0.3408117794017951	20.444137200675105	0.967032967032967	0.967032967032967	59
Rank 8	0.4275146522473882	0.2675592928714821	15.995535937590605	0.9148351648351648	0.912087912087912	59
Rank 1	0.6594980876560002	0.3988071182196508	26.069096943634936	0.8319559228650137	0.859504132231405	60
Rank 2	0.6885855538692722	0.4223681582535927	26.621739561567956	0.950413223140496	0.9669421487603306	60
Rank 3	0.6884231606591954	0.4233237600498172	26.50994006093781	0.9724517906336088	0.9862258953168044	60
Rank 4	0.6721400510499429	0.4172482366675731	25.48918143823698	0.9834710743801652	0.9972451790633609	60
Rank 5	0.6466160162136347	0.4022198227671514	24.439619344648328	0.977961432506887	0.975206611570248	60
Rank 6	0.6068407317940824	0.3777043294954625	22.913640229861983	0.9669421487603306	0.9944903581267218	60
Rank 7	0.5434567508901081	0.3388652855809985	20.459146530910964	0.9807162534435262	0.9724517906336088	60
Rank 8	0.4279831342720924	0.2667374339075433	16.124570036454912	0.9338842975206612	0.9421487603305784	60
Rank 1	0.6698008029858665	0.4064382155278812	26.33625874579853	0.8611111111111112	0.8666666666666667	61
Rank 2	0.6950263990027589	0.4291179943163973	26.590840468636152	0.9583333333333334	0.9583333333333334	61
Rank 3	0.6920251117774501	0.4278241617265213	26.420095005092875	0.9833333333333332	0.9722222222222222	61
Rank 4	0.677206357498129	0.4216711588164498	25.55351986816791	0.9861111111111112	0.9944444444444444	61
Rank 5	0.6502242698121865	0.4051089986175998	24.511527119458663	0.9888888888888888	0.9888888888888888	61
Rank 6	0.6124247800305055	0.3809481325916325	23.147664743887297	0.9805555555555556	0.9888888888888888	61
Rank 7	0.5486452383955139	0.342303080725256	20.634215767025797	0.9805555555555556	0.9694444444444444	61
Rank 8	0.4284899104734306	0.2689822336324978	15.950767684093275	0.9166666666666666	0.9305555555555556	61
Rank 1	0.6623594348855375	0.4032809792916888	25.907845559384867	0.8531073446327684	0.8531073446327684	62
Rank 2	0.689572873356937	0.42695183027084	26.26210430860969	0.9548022598870056	0.963276836158192	62
Rank 3	0.6883782553403895	0.426111261301452	26.226699403893758	0.9745762711864406	0.9717514124293786	62
Rank 4	0.6725782643167103	0.4194541879117596	25.31240764049507	0.980225988700565	0.9887005649717514	62
Rank 5	0.64559968029222	0.4043781945744846	24.12214857177354	0.9774011299435028	0.9774011299435028	62
Rank 6	0.6073183455411829	0.3801342685847011	22.718407695648175	0.9774011299435028	0.9887005649717514	62
Rank 7	0.5433765414310919	0.3412188909942093	20.21576504368826	0.9887005649717514	0.9689265536723164	62
Rank 8	0.4257532555399249	0.2673396926321693	15.841356290775565	0.9096045197740112	0.923728813559322	62
Rank 1	0.6644244854865956	0.4064533957234147	25.79710897631809	0.8657142857142858	0.8657142857142858	63
Rank 2	0.6905530978662029	0.4276098532671044	26.29432445990985	0.9514285714285714	0.9657142857142856	63
Rank 3	0.6885529913235592	0.4274098752832727	26.114311604028646	0.9742857142857144	0.9857142857142858	63
Rank 4	0.673496530578956	0.4205892708701439	25.290725970881205	0.9828571428571428	0.9914285714285714	63
Rank 5	0.6478481400191634	0.4045302953116222	24.33178447075412	0.9771428571428572	0.9742857142857144	63
Rank 6	0.6088632122990828	0.3807363566932709	22.81268556058119	0.9771428571428572	0.9828571428571428	63
Rank 7	0.5458875881666724	0.3418235409550876	20.406404721158477	0.9771428571428572	0.9714285714285714	63
Rank 8	0.4265373194968717	0.2674154444666514	15.912187503022023	0.9142857142857144	0.9371428571428572	63
Rank 1	0.6638415723835261	0.4051841001512722	25.865747223225394	0.8651026392961877	0.8563049853372434	64
Rank 2	0.692708582655842	0.4273233470129178	26.53852356429241	0.9501466275659824	0.9736070381231672	64
Rank 3	0.6873260227112802	0.4253362537519898	26.19897689592904	0.9765395894428152	0.9765395894428152	64
Rank 4	0.674577622293799	0.4201981520095446	25.437947028425445	0.9824046920821116	0.9912023460410556	64
Rank 5	0.6474958961541294	0.4041381624478604	24.335773370626896	0.9794721407624634	0.9824046920821116	64
Rank 6	0.608562060603912	0.3797000369431819	22.88620236607301	0.9706744868035192	0.9912023460410556	64
Rank 7	0.5441229412632342	0.3397964801005745	20.432646116265968	0.9765395894428152	0.9589442815249268	64
Rank 8	0.4273087392759932	0.2674693431459307	15.983939613006248	0.9090909090909092	0.9120234604105572	64
Rank 1	0.6678299013940683	0.4048928487610054	26.29370526330629	0.8575581395348837	0.8808139534883721	65
Rank 2	0.691419499361283	0.4238063187229298	26.76131806383532	0.9505813953488372	0.9622093023255814	65
Rank 3	0.6882027762422406	0.4235143806635952	26.468839557864538	0.9767441860465116	0.9796511627906976	65
Rank 4	0.6721497015843194	0.4172380317490912	25.491166983522824	0.9796511627906976	0.994186046511628	65
Rank 5	0.6465568555270597	0.4015981214204897	24.495873410656998	0.9709302325581396	0.9912790697674418	65
Rank 6	0.607817172812113	0.3771762112147586	23.06409615973544	0.9738372093023256	0.997093023255814	65
Rank 7	0.5459811248116324	0.339337800643009	20.664332416862337	0.9767441860465116	0.9767441860465116	65
Rank 8	0.4267491010716369	0.2658005932712823	16.09485078003545	0.9273255813953488	0.938953488372093	65
Rank 1	0.6625248931344387	0.4034900861622554	25.90348069721833	0.8607954545454546	0.8494318181818182	66
Rank 2	0.6935585818137828	0.4277068527515988	26.585172906218403	0.9545454545454546	0.96875	66
Rank 3	0.6892044734996758	0.4260225327047045	26.318194079497133	0.9715909090909092	0.9829545454545454	66
Rank 4	0.67367704674628	0.4208945764429079	25.27824703033721	0.9801136363636364	0.9943181818181818	66
Rank 5	0.6454004703387151	0.40445159109382	24.094887924489505	0.9829545454545454	0.9744318181818182	66
Rank 6	0.6088607802242888	0.3816007560318447	22.72600241924441	0.9772727272727272	0.9857954545454546	66
Rank 7	0.5458774159013089	0.3415610767708833	20.43163391304256	0.9772727272727272	0.9744318181818182	66
Rank 8	0.4283716018374721	0.2692834187424665	15.908818309500557	0.9176136363636364	0.9318181818181818	66
Rank 1	0.6644731264557047	0.4040344161540057	26.04387103016989	0.8717948717948718	0.8660968660968661	67
Rank 2	0.6906207274145639	0.426224997622649	26.439572979191496	0.96011396011396	0.9658119658119658	67
Rank 3	0.6872167977462983	0.4253697752205062	26.184702252579207	0.9829059829059827	0.9886039886039886	67
Rank 4	0.6720076435410505	0.418792430354607	25.32152131864434	0.9943019943019944	1.0	67
Rank 5	0.6477223554651426	0.4038661496062476	24.38562058588949	0.9857549857549858	0.9829059829059827	67
Rank 6	0.6091304269689332	0.3799904498340292	22.913997713490392	0.9686609686609686	0.9943019943019944	67
Rank 7	0.5452462588140372	0.3408642437576813	20.43820150563559	0.98005698005698	0.98005698005698	67
Rank 8	0.4258946068269068	0.2672782572784015	15.861634954850524	0.9145299145299144	0.9031339031339032	67
Rank 1	0.6630030914835313	0.4025058830820073	26.049720840152403	0.8421052631578947	0.853185595567867	68
Rank 2	0.6923707009382619	0.4268926381663828	26.547806277187917	0.9556786703601108	0.9750692520775625	68
Rank 3	0.6881268542403007	0.4272904770251619	26.083637721513885	0.969529085872576	0.9806094182825484	68
Rank 4	0.6732970199329312	0.4202639347658567	25.30330851670745	0.9750692520775625	0.9916897506925209	68
Rank 5	0.6465096898514643	0.4042087458016273	24.2300944049837	0.9778393351800554	0.9778393351800554	68
Rank 6	0.6080427435319965	0.3795445962906245	22.8498147241372	0.9667590027700832	0.994459833795014	68
Rank 7	0.545419680988592	0.3419606997640254	20.345898122456656	0.9722991689750692	0.9667590027700832	68
Rank 8	0.4270394267592516	0.267932036913268	15.91073898459836	0.9113573407202216	0.9335180055401662	68
Rank 1	0.6648114610848689	0.4019936298754782	26.28178312093906	0.869942196531792	0.8670520231213873	69
Rank 2	0.6933636734421408	0.4249844921280825	26.83791813140583	0.9595375722543352	0.976878612716763	69
Rank 3	0.6904821103252906	0.4246836083780775	26.57985019472131	0.976878612716763	0.9797687861271676	69
Rank 4	0.6754938683107403	0.4189191889990206	25.65746793117197	0.9884393063583816	0.9971098265895952	69
Rank 5	0.6492008698364138	0.4031515680848651	24.60493017515487	0.9855491329479767	0.976878612716763	69
Rank 6	0.6097528383856482	0.3791391604418349	23.06136779438133	0.9682080924855492	0.9913294797687862	69
Rank 7	0.5444216358046433	0.3394553969888833	20.496623881576	0.9826589595375722	0.9653179190751444	69
Rank 8	0.4256019916400495	0.2666759484968079	15.89260431432416	0.9104046242774566	0.9190751445086706	69
Rank 1	0.6666854572525821	0.4078536074215912	25.88318498309909	0.8632478632478633	0.8803418803418803	70
Rank 2	0.694154040538034	0.4283708207048892	26.57832198331448	0.9572649572649572	0.9686609686609686	70
Rank 3	0.6896324557441332	0.4287558472190042	26.0876608525129	0.9743589743589745	0.98005698005698	70
Rank 4	0.6760312603349502	0.4227294481232166	25.330181221173355	0.98005698005698	0.9914529914529916	70
Rank 5	0.6484903862472072	0.4068752024897447	24.161518375746248	0.9772079772079773	0.9829059829059827	70
Rank 6	0.6120877829258513	0.3840151850867004	22.80725978391509	0.9658119658119658	0.9914529914529916	70
Rank 7	0.5489640129759109	0.3446219268574645	20.43420861184464	0.9772079772079773	0.9772079772079773	70
Rank 8	0.4288923460506247	0.269712929744932	15.91794163056927	0.925925925925926	0.925925925925926	70
Rank 1	0.6695151371985993	0.4043509920968101	26.51641451017893	0.8619718309859155	0.8788732394366198	71
Rank 2	0.6944496959820923	0.4272924435411799	26.71572524409124	0.9577464788732394	0.971830985915493	71
Rank 3	0.6925650229854836	0.4263375260936328	26.62274968918508	0.9802816901408452	0.9830985915492958	71
Rank 4	0.6758327313591769	0.4194024257742465	25.643030558493034	0.9887323943661972	0.991549295774648	71
Rank 5	0.6499305718909845	0.4054303393226754	24.4500232568309	0.9746478873239436	0.9830985915492958	71
Rank 6	0.6125664938656463	0.38219683991983	23.03696539458163	0.9774647887323944	0.9943661971830986	71
Rank 7	0.5477450059832285	0.3428659622912066	20.487904369202187	0.971830985915493	0.9690140845070424	71
Rank 8	0.4299909618609979	0.2697251551825695	16.026580667842836	0.9295774647887324	0.9211267605633804	71
Rank 1	0.6631233893983723	0.4097218579681222	25.34015314302501	0.8465909090909091	0.8494318181818182	72
Rank 2	0.6908175691483924	0.4309411830815531	25.987638606683934	0.9573863636363636	0.9573863636363636	72
Rank 3	0.6904049844393956	0.4310718060048781	25.933317843451743	0.9715909090909092	0.9715909090909092	72
Rank 4	0.673666771141782	0.4228504092067283	25.081636193505368	0.9772727272727272	0.9886363636363636	72
Rank 5	0.6490872493105887	0.4072237476578586	24.18635016527301	0.9715909090909092	0.96875	72
Rank 6	0.6096342673995717	0.3823472268785358	22.728704052103588	0.9744318181818182	0.9886363636363636	72
Rank 7	0.547683978437819	0.3429877060148069	20.469627242301208	0.9857954545454546	0.9715909090909092	72
Rank 8	0.4289465853391174	0.2701974310608986	15.87491542782188	0.9232954545454546	0.90625	72
Rank 1	0.6630400424646196	0.4036649025927182	25.93751398719013	0.8515406162464986	0.8487394957983193	73
Rank 2	0.690515329582	0.4261462649943534	26.436906458764664	0.9607843137254902	0.9663865546218487	73
Rank 3	0.6882973562292877	0.424272704954983	26.402465127430467	0.9803921568627452	0.9775910364145658	73
Rank 4	0.6732936114015765	0.4188657348453866	25.442787655618982	0.9803921568627452	0.9971988795518208	73
Rank 5	0.6483013601883031	0.4042439357029447	24.405742448535836	0.9803921568627452	0.9775910364145658	73
Rank 6	0.6083925026746724	0.3798619942911818	22.853050838349056	0.9747899159663864	0.9943977591036416	73
Rank 7	0.5442914955593535	0.3407693825727889	20.35221129865646	0.9775910364145658	0.969187675070028	73
Rank 8	0.4262234478709386	0.2677245264156658	15.849892145527273	0.9047619047619048	0.9103641456582632	73
Rank 1	0.671389398307182	0.4091092483484394	26.22801499587426	0.8674351585014409	0.8789625360230547	74
Rank 2	0.6944751780169892	0.4311066308969598	26.336854712002943	0.956772334293948	0.9769452449567724	74
Rank 3	0.6918756261779717	0.4297029370268218	26.217268915114992	0.9798270893371758	0.9855907780979828	74
Rank 4	0.6744572680866033	0.4217462414548354	25.271102663176787	0.9855907780979828	1.0	74
Rank 5	0.6481241655717581	0.4076916968843038	24.04324686874543	0.9855907780979828	0.9827089337175792	74
Rank 6	0.6100469866101474	0.3834243074641897	22.66226791459577	0.9769452449567724	0.9942363112391932	74
Rank 7	0.5454221605982715	0.3427796600003491	20.264250059792243	0.9855907780979828	0.9798270893371758	74
Rank 8	0.426884779864525	0.2697629541153328	15.712182574919217	0.9221902017291066	0.9106628242074928	74
Rank 1	0.6678884027301659	0.4058142548687371	26.20741478614288	0.8746438746438746	0.8746438746438746	75
Rank 2	0.6908802695370533	0.4261010215292856	26.47792480077677	0.9629629629629628	0.9715099715099716	75
Rank 3	0.6869864113251125	0.4234717585739077	26.35146527512048	0.9829059829059827	0.98005698005698	75
Rank 4	0.6735603982891842	0.418581263738952	25.49791345502322	0.9886039886039886	1.0	75
Rank 5	0.6479926121280098	0.4037444610677068	24.4248151060303	0.9857549857549858	0.98005698005698	75
Rank 6	0.6086077843390263	0.3791093951367713	22.949838920225503	0.9772079772079773	0.9943019943019944	75
Rank 7	0.5462587415037115	0.3403515796102535	20.5907161893458	0.9772079772079773	0.9743589743589745	75
Rank 8	0.4289452112001029	0.2677429186210351	16.120229257906775	0.9487179487179488	0.9145299145299144	75
Rank 1	0.6690565988364752	0.4086952491616842	26.036134967479097	0.8579710144927536	0.8666666666666667	76
Rank 2	0.6962222512354096	0.4298216846748204	26.64005665605892	0.9536231884057972	0.9710144927536232	76
Rank 3	0.6896662758220232	0.4270641808530085	26.26020949690147	0.9739130434782608	0.9768115942028984	76
Rank 4	0.6734997827690237	0.4202522817203531	25.32475010486705	0.982608695652174	0.991304347826087	76
Rank 5	0.6486926741462268	0.4050079109415454	24.368476320468137	0.9710144927536232	0.9797101449275364	76
Rank 6	0.6100573639433826	0.3810484925553183	22.900887138806425	0.9739130434782608	0.9942028985507246	76
Rank 7	0.5477755118587557	0.3422695699155011	20.550594194325463	0.9681159420289857	0.9710144927536232	76
Rank 8	0.4290575122384727	0.268775251901451	16.02822603370217	0.9188405797101448	0.9188405797101448	76
Rank 1	0.6659461533853377	0.4077031493207845	25.824300406455315	0.8514285714285714	0.8542857142857143	77
Rank 2	0.6919762661689233	0.4306542132807882	26.13220528881351	0.9571428571428572	0.9628571428571427	77
Rank 3	0.6880243136394548	0.42816735654528	25.98569570941748	0.9628571428571427	0.9771428571428572	77
Rank 4	0.6731793565144835	0.4225455856578454	25.06337708566381	0.9742857142857144	0.9914285714285714	77
Rank 5	0.6474482108324138	0.4066229587816707	24.082525205074308	0.9742857142857144	0.9742857142857144	77
Rank 6	0.6101710849831659	0.3828753492802039	22.72957357029619	0.9657142857142856	0.9885714285714284	77
Rank 7	0.5470009043982249	0.3427756225496139	20.4225281848611	0.9771428571428572	0.9657142857142856	77
Rank 8	0.4258963798903211	0.2688136109763122	15.708276891400896	0.9228571428571428	0.9028571428571428	77
Rank 1	0.6637417057373349	0.4020829550115299	26.1658750725805	0.8611898016997167	0.8725212464589235	78
Rank 2	0.6925287869124204	0.4279423076667407	26.45864792456797	0.9603399433427762	0.963172804532578	78
Rank 3	0.6892953135595494	0.426640325748282	26.265498781126738	0.9773371104815864	0.980169971671388	78
Rank 4	0.6733652774625791	0.4193516745830249	25.401360287955416	0.980169971671388	0.9830028328611898	78
Rank 5	0.6476409496504865	0.4046401629109142	24.30007867395722	0.9745042492917848	0.9773371104815864	78
Rank 6	0.6086111137589008	0.3803037980937185	22.830731566518224	0.9745042492917848	0.9886685552407932	78
Rank 7	0.5453134967944915	0.3407836870878985	20.452980970659297	0.9773371104815864	0.9773371104815864	78
Rank 8	0.4266031141667529	0.2671729304393012	15.943018372745176	0.9121813031161472	0.9178470254957508	78
Rank 1	0.6603184445056287	0.4043979872610447	25.592045724458394	0.8257142857142857	0.8571428571428571	79
Rank 2	0.688726649951069	0.4259132037207095	26.281344623035952	0.9571428571428572	0.9628571428571427	79
Rank 3	0.6848434799309462	0.4239222518279804	26.09212281029658	0.9742857142857144	0.9771428571428572	79
Rank 4	0.6711790082959451	0.417969839020699	25.32091692752461	0.98	0.9885714285714284	79
Rank 5	0.6458870455797381	0.4035892373326927	24.229780824704537	0.9828571428571428	0.9828571428571428	79
Rank 6	0.6080785321218463	0.3795056228131929	22.857290930865336	0.9714285714285714	0.9885714285714284	79
Rank 7	0.5440561010257192	0.3398591530965311	20.419694792918808	0.9742857142857144	0.9685714285714284	79
Rank 8	0.4261341273954932	0.2667182105087644	15.94159168867288	0.9171428571428571	0.9228571428571428	79
Rank 1	0.6652307221239996	0.4035386576274024	26.169206449659715	0.8504398826979472	0.8592375366568915	80
Rank 2	0.690611802069546	0.4268597719910321	26.37520300785139	0.9442815249266864	0.9618768328445748	80
Rank 3	0.6878933756062267	0.4252797482390579	26.26136273671688	0.9765395894428152	0.967741935483871	80
Rank 4	0.6707210153666353	0.4181588685411544	25.25621468254809	0.9765395894428152	0.9912023460410556	80
Rank 5	0.6457823828590133	0.4031020165121866	24.26803663468268	0.9765395894428152	0.9853372434017597	80
Rank 6	0.6077289695530568	0.3788536919548597	22.887527759819708	0.9706744868035192	0.9912023460410556	80
Rank 7	0.5449356606838462	0.3402237447667389	20.47119159171073	0.9824046920821116	0.9765395894428152	80
Rank 8	0.426738426262063	0.2661847427214278	16.055368354063514	0.9178885630498532	0.9178885630498532	80
Rank 1	0.6689585090214184	0.4113422548182784	25.761625420314	0.8664772727272727	0.8522727272727273	81
Rank 2	0.6941692010848839	0.432311168117073	26.18580329678109	0.9630681818181818	0.9602272727272728	81
Rank 3	0.6912062324426689	0.4310758566917264	26.01303757509425	0.9829545454545454	0.9829545454545454	81
Rank 4	0.6761179941052983	0.4249773867450569	25.114060736024136	0.9829545454545454	0.9914772727272728	81
Rank 5	0.6504480809049852	0.4109388614565771	23.950921944840807	0.9744318181818182	0.9801136363636364	81
Rank 6	0.6122223016099964	0.3851571373181627	22.70651642918336	0.9801136363636364	0.9971590909090908	81
Rank 7	0.5481044420150888	0.3450641867749088	20.304025524017995	0.9801136363636364	0.9801136363636364	81
Rank 8	0.4288021326288749	0.2710845560655559	15.771757656331896	0.9119318181818182	0.9204545454545454	81
Rank 1	0.672496977400318	0.4088124495337823	26.368452786653567	0.8757396449704142	0.8698224852071006	82
Rank 2	0.693129141692257	0.4282749692669657	26.48541724252913	0.9585798816568049	0.955621301775148	82
Rank 3	0.6908265507484636	0.4290371759606125	26.1789374787851	0.9822485207100592	0.9792899408284024	82
Rank 4	0.6749681762453178	0.4229075772500684	25.20605989952494	0.9822485207100592	0.9911242603550297	82
Rank 5	0.6496353895194766	0.4079409598958379	24.169442962363867	0.9792899408284024	0.9822485207100592	82
Rank 6	0.6116224430509429	0.3844602960665255	22.716214698441743	0.970414201183432	0.9911242603550297	82
Rank 7	0.548123527039812	0.3435416206963607	20.458190634345137	0.9792899408284024	0.9733727810650888	82
Rank 8	0.4290834025754338	0.2692717333757212	15.981166919971267	0.9053254437869822	0.9289940828402368	82
Rank 1	0.666007647364344	0.4027490675170176	26.325857984732643	0.8465753424657534	0.8712328767123287	83
Rank 2	0.692096530377996	0.4243980627674666	26.76984676105294	0.9534246575342464	0.9561643835616438	83
Rank 3	0.6870254824586205	0.4224548857338486	26.45705967247719	0.9753424657534246	0.978082191780822	83
Rank 4	0.6727588814948781	0.4175920417948999	25.51668396999781	0.9835616438356164	0.9917808219178084	83
Rank 5	0.6464121918832282	0.402927193924781	24.348499795844717	0.9726027397260274	0.978082191780822	83
Rank 6	0.6103104750340957	0.3798445659907893	23.046590904330643	0.9726027397260274	0.9917808219178084	83
Rank 7	0.5459494770352206	0.3410604291096401	20.48890479255805	0.978082191780822	0.9671232876712328	83
Rank 8	0.4259959771395945	0.2672322951367729	15.87636820028216	0.9205479452054794	0.9342465753424658	83
Rank 1	0.6665537697026135	0.4059972146583246	26.05565550442888	0.8571428571428571	0.86	84
Rank 2	0.6902465518074621	0.4274643398345408	26.27822119729213	0.9485714285714286	0.96	84
Rank 3	0.6899810387600926	0.4273591186353829	26.262192012470976	0.9771428571428572	0.9742857142857144	84
Rank 4	0.6728983621209558	0.4203095344785855	25.258882764237025	0.9714285714285714	0.9828571428571428	84
Rank 5	0.6466477266361893	0.4038465805335561	24.280114610263315	0.9628571428571427	0.9628571428571427	84
Rank 6	0.6091242115975972	0.3806643310818059	22.84598805157913	0.9742857142857144	0.9857142857142858	84
Rank 7	0.5459505197435143	0.3419127582156242	20.403776152789003	0.9714285714285714	0.9685714285714284	84
Rank 8	0.4286108414054365	0.2687847948285413	15.982604657689524	0.9085714285714286	0.9285714285714286	84
Rank 1	0.6669987450480473	0.4035815380162992	26.341720703174808	0.8575581395348837	0.8691860465116279	85
Rank 2	0.6911627556990688	0.4264499638451738	26.47127918538949	0.9505813953488372	0.9651162790697676	85
Rank 3	0.6893108505799401	0.4275404769647363	26.177037361520377	0.9738372093023256	0.9825581395348836	85
Rank 4	0.6740380988110523	0.4213787784816447	25.265932032940757	0.9767441860465116	0.994186046511628	85
Rank 5	0.647959327982187	0.4051265781766981	24.283274980548885	0.9767441860465116	0.9796511627906976	85
Rank 6	0.609911213937009	0.3813860395703354	22.852517436667352	0.9738372093023256	0.9912790697674418	85
Rank 7	0.5474335741278088	0.342258756582458	20.51748175453508	0.9767441860465116	0.9738372093023256	85
Rank 8	0.4301378775058549	0.2681801735837569	16.195770392209802	0.936046511627907	0.9244186046511628	85
Rank 1	0.6695671530394228	0.4074822788875532	26.20848741518696	0.8640226628895185	0.8753541076487252	86
Rank 2	0.6957197297593904	0.4288793357365463	26.68403940228441	0.9688385269121812	0.963172804532578	86
Rank 3	0.6927633527779142	0.4275057021809993	26.525765059691487	0.9858356940509916	0.9830028328611898	86
Rank 4	0.6765365622466395	0.4216148864467423	25.492167579989715	0.9773371104815864	0.9943342776203966	86
Rank 5	0.6503498955677413	0.4055252647299957	24.482463083774554	0.980169971671388	0.963172804532578	86
Rank 6	0.6123877099228744	0.3819210762753229	23.046663364755148	0.9745042492917848	0.9886685552407932	86
Rank 7	0.5478264169897215	0.3420340139068812	20.579240308284025	0.9773371104815864	0.9688385269121812	86
Rank 8	0.4269440216878163	0.2674697592185673	15.9474262469249	0.8951841359773371	0.9291784702549576	86
Rank 1	0.6665521181304878	0.4062202852000265	26.033183293046125	0.8505747126436781	0.8563218390804598	87
Rank 2	0.6899876374113948	0.4273793012633571	26.260833614803765	0.9511494252873564	0.9626436781609196	87
Rank 3	0.6866646647671082	0.4252676229894629	26.13970417776452	0.9683908045977012	0.9827586206896552	87
Rank 4	0.6699128920015268	0.4188642717878267	25.10486202137001	0.9770114942528736	0.9942528735632185	87
Rank 5	0.6432578184380106	0.4034132431023762	23.98445753356344	0.9798850574712644	0.9741379310344828	87
Rank 6	0.6048960549598589	0.3791041505896556	22.57919043702033	0.971264367816092	0.9913793103448276	87
Rank 7	0.5427944425819626	0.3399381843985385	20.285625818342407	0.9770114942528736	0.9655172413793104	87
Rank 8	0.4240735509620091	0.2661136651085862	15.795988585342291	0.8994252873563219	0.9166666666666666	87
Rank 1	0.6663742261240053	0.4075243977164104	25.88498284075949	0.8472622478386167	0.8587896253602305	88
Rank 2	0.6940056571391254	0.4285607339153669	26.54449232237585	0.962536023054755	0.9596541786743517	88
Rank 3	0.6921756991135409	0.4287679853650878	26.340771374845307	0.9798270893371758	0.9798270893371758	88
Rank 4	0.6755138854882292	0.4212164492938649	25.42974361943643	0.9827089337175792	0.9913544668587896	88
Rank 5	0.6507803830661574	0.406166825358233	24.46135577079244	0.9798270893371758	0.9827089337175792	88
Rank 6	0.6121585863205983	0.3820999593560427	23.005862696455555	0.9798270893371758	0.9913544668587896	88
Rank 7	0.5444765894380659	0.3415907173680929	20.288587206997292	0.9827089337175792	0.9654178674351584	88
Rank 8	0.4289436426374593	0.2692152721342752	15.972837050318406	0.930835734870317	0.9337175792507204	88
Rank 1	0.6682679196606518	0.4074997319022226	26.076818775842916	0.8433048433048433	0.8490028490028491	89
Rank 2	0.6944876096761152	0.4298923179110122	26.459529176510294	0.9572649572649572	0.9629629629629628	89
Rank 3	0.6943612495648047	0.4306788779265371	26.36823716382676	0.9772079772079773	0.98005698005698	89
Rank 4	0.6768994705627733	0.4253708290869876	25.152864147578573	0.9886039886039886	0.9886039886039886	89
Rank 5	0.6492401587988671	0.4083491378637052	24.089102093516185	0.9772079772079773	0.9772079772079773	89
Rank 6	0.611827534909174	0.3838950350542223	22.79324998549516	0.9686609686609686	0.9829059829059827	89
Rank 7	0.5481468434004283	0.3444754286712641	20.367141472916423	0.9914529914529916	0.9686609686609686	89
Rank 8	0.4284206843693394	0.2698045686290649	15.861611574027451	0.9287749287749288	0.9316239316239316	89
Rank 1	0.6727728906973733	0.4103101443781052	26.24627463192681	0.8514285714285714	0.88	90
Rank 2	0.6952186182672524	0.430162457280134	26.50561609871184	0.9571428571428572	0.9714285714285714	90
Rank 3	0.6923980871106572	0.4298913600884085	26.250672702224865	0.9885714285714284	0.9828571428571428	90
Rank 4	0.6751114495627589	0.4221723745868914	25.293907497586748	0.98	0.9942857142857144	90
Rank 5	0.6500481015981558	0.4076686094387038	24.2379492159452	0.9742857142857144	0.9885714285714284	90
Rank 6	0.6112012036337592	0.3838111343131307	22.73900693206285	0.9714285714285714	0.9914285714285714	90
Rank 7	0.547204580318429	0.3439121788042689	20.329240151416005	0.9742857142857144	0.9714285714285714	90
Rank 8	0.4283948991272819	0.2694394935307229	15.895540559655904	0.9228571428571428	0.9314285714285714	90
Rank 1	0.6692772078580155	0.4077155041949769	26.15617036630385	0.8863636363636364	0.8778409090909091	91
Rank 2	0.6935608924589726	0.4287784320935011	26.478246036547148	0.96875	0.9715909090909092	91
Rank 3	0.6901285249642138	0.4272686862923619	26.28598386718519	0.9943181818181818	0.9829545454545454	91
Rank 4	0.6744109948256128	0.4204587642078635	25.395223061774928	0.9914772727272728	0.9971590909090908	91
Rank 5	0.6488325069079814	0.4047838502186877	24.40486566892937	0.9914772727272728	0.9801136363636364	91
Rank 6	0.6111566358162609	0.3815761173999389	22.9580518416322	0.9801136363636364	0.9943181818181818	91
Rank 7	0.5454410497937204	0.3411037802923572	20.43372695013632	0.9886363636363636	0.9801136363636364	91
Rank 8	0.4240468862593081	0.2655400395177811	15.8506846741527	0.9232954545454546	0.9261363636363636	91
Rank 1	0.6660710983415309	0.4053325975811449	26.0738500760386	0.846820809248555	0.8901734104046243	92
Rank 2	0.6898956422083202	0.4275461828742729	26.23494593340473	0.9479768786127168	0.9710982658959536	92
Rank 3	0.6854495036505581	0.4254092894606058	26.004021418995237	0.9710982658959536	0.9710982658959536	92
Rank 4	0.6710377823637229	0.4184716384692655	25.256614389445737	0.9739884393063584	0.9884393063583816	92
Rank 5	0.6449608897033772	0.4041421619939278	24.08187277094494	0.9710982658959536	0.9797687861271676	92
Rank 6	0.6072252431868943	0.3800268634233884	22.719837976350583	0.9653179190751444	0.9942196531791908	92
Rank 7	0.5464489185236235	0.3415388101293117	20.49101083943118	0.976878612716763	0.976878612716763	92
Rank 8	0.4284584099656234	0.2678686158650215	16.058979410060186	0.907514450867052	0.9393063583815028	92
Rank 1	0.6646706473176784	0.4084122052391473	25.62584420785312	0.848314606741573	0.8398876404494382	93
Rank 2	0.690862515690933	0.4288955317975445	26.19669838933885	0.9606741573033708	0.9719101123595506	93
Rank 3	0.6876400265047379	0.4276427017444095	25.99973247603284	0.9831460674157304	0.9775280898876404	93
Rank 4	0.6721294285150957	0.4200193836790521	25.21100448360436	0.9803370786516854	0.9915730337078652	93
Rank 5	0.6471228452565505	0.4048753728935299	24.224747236302058	0.9859550561797752	0.9859550561797752	93
Rank 6	0.6101843361988455	0.3803760889400556	22.98082472587899	0.9887640449438202	0.9915730337078652	93
Rank 7	0.5475016403603054	0.3424212534973935	20.50803868629118	0.9775280898876404	0.9803370786516854	93
Rank 8	0.427175156722134	0.2674934533682125	15.968170335392143	0.9353932584269664	0.9325842696629212	93
Rank 1	0.6618077566836993	0.4069102076672083	25.489754901649096	0.8461538461538461	0.8214285714285714	94
Rank 2	0.6911919997504917	0.4302100284319698	26.098197131852185	0.956043956043956	0.9587912087912088	94
Rank 3	0.689453816582119	0.4292736930440433	26.01801235380757	0.9807692307692308	0.9752747252747253	94
Rank 4	0.6725104795118417	0.4215833998783007	25.0927079633541	0.9807692307692308	0.989010989010989	94
Rank 5	0.6467784261103087	0.406659412223151	24.011901388715764	0.9725274725274724	0.967032967032967	94
Rank 6	0.6097015191018157	0.3831001029257672	22.66014161760485	0.9697802197802198	0.9862637362637364	94
Rank 7	0.5470937356346289	0.3437236447594428	20.33700908751861	0.978021978021978	0.9642857142857144	94
Rank 8	0.4266970595662923	0.2686957256173518	15.800133394894043	0.9230769230769232	0.9148351648351648	94
Rank 1	0.667364153713833	0.4038824001210259	26.348175359280702	0.8604651162790697	0.8691860465116279	95
Rank 2	0.694213803052492	0.4277418790681276	26.64719239843644	0.9563953488372092	0.9563953488372092	95
Rank 3	0.6920483779964023	0.4274144358188918	26.463394217751045	0.9709302325581396	0.9825581395348836	95
Rank 4	0.6780515098062496	0.420919151175432	25.71323586308176	0.9825581395348836	0.994186046511628	95
Rank 5	0.6501543900336827	0.4044455041308638	24.57088859028189	0.9796511627906976	0.9738372093023256	95
Rank 6	0.6120150304220777	0.3821491238560765	22.98659065660012	0.9767441860465116	0.9854651162790696	95
Rank 7	0.5481188101059504	0.3431611122864879	20.49576978194625	0.9854651162790696	0.9767441860465116	95
Rank 8	0.4282213507482651	0.2684854583821894	15.973589236607571	0.9273255813953488	0.9244186046511628	95
Rank 1	0.6612918885336343	0.4056494041114303	25.564248442220396	0.827485380116959	0.8508771929824561	96
Rank 2	0.6883646830505349	0.4275473491257504	26.081733392478444	0.953216374269006	0.9619883040935672	96
Rank 3	0.6866438854475916	0.4266880939752225	25.995579147236903	0.9766081871345028	0.9824561403508772	96
Rank 4	0.669264130219505	0.4201243128439195	24.913981737558554	0.9736842105263158	0.9912280701754386	96
Rank 5	0.6437204042067259	0.4049843266421838	23.87360775645421	0.9707602339181286	0.9766081871345028	96
Rank 6	0.606077049658174	0.3802461962104373	22.58308534477366	0.9649122807017544	0.9853801169590644	96
Rank 7	0.5430342127238728	0.3411740148987013	20.186019782517143	0.97953216374269	0.9736842105263158	96
Rank 8	0.4267989879329798	0.2683928161675827	15.840617176539713	0.9239766081871345	0.932748538011696	96
Rank 1	0.6641791324815878	0.4017819192158273	26.23972132657604	0.8583815028901735	0.8554913294797688	97
Rank 2	0.6930428372801674	0.4256419593080128	26.740087797215452	0.9595375722543352	0.96242774566474	97
Rank 3	0.6897940757790204	0.4250258250631492	26.47682507158712	0.976878612716763	0.9797687861271676	97
Rank 4	0.6734717995996712	0.4184394381383244	25.50323614613468	0.9855491329479767	0.9884393063583816	97
Rank 5	0.6464505911335473	0.4025259934180351	24.392459771551216	0.976878612716763	0.9826589595375722	97
Rank 6	0.6095892682773517	0.3795262961053557	23.006297217199595	0.976878612716763	0.9884393063583816	97
Rank 7	0.5436942218277707	0.3393680102736891	20.43262115540816	0.976878612716763	0.9710982658959536	97
Rank 8	0.4249259672828847	0.2655687079280446	15.935725935484008	0.9219653179190752	0.9132947976878611	97
Rank 1	0.6662181020915536	0.4132329754581073	25.298512663344635	0.8419618528610354	0.8365122615803815	98
Rank 2	0.6933006453850508	0.4340751419965592	25.922550338849152	0.9536784741144414	0.9564032697547684	98
Rank 3	0.6916896199082208	0.4326831893756815	25.90064305325392	0.9727520435967304	0.9727520435967304	98
Rank 4	0.675845682235659	0.4253700875461474	25.047559468951157	0.9782016348773842	0.9863760217983653	98
Rank 5	0.6484381576064627	0.4093336692697814	23.91044883366813	0.9754768392370572	0.9673024523160764	98
Rank 6	0.6115248939103184	0.3855628356663156	22.59620582440028	0.9700272479564032	0.9918256130790192	98
Rank 7	0.5476744444712913	0.3459067718294992	20.176767264179208	0.9809264305177112	0.9673024523160764	98
Rank 8	0.4291832128608819	0.2712161802858338	15.796703257504811	0.904632152588556	0.9128065395095368	98
Rank 1	0.6677069938609104	0.4064645175552563	26.1242476305654	0.8567493112947658	0.8512396694214877	99
Rank 2	0.69518103639555	0.4292402547956321	26.594078159991785	0.9807162534435262	0.9807162534435262	99
Rank 3	0.6920675579335713	0.4283216183113942	26.374593962217716	0.9889807162534436	0.9807162534435262	99
Rank 4	0.6772972874281403	0.4213594873730775	25.59378000550628	0.9834710743801652	0.9972451790633609	99
Rank 5	0.6487467192228024	0.4054394948146294	24.330722440817297	0.9862258953168044	0.9862258953168044	99
Rank 6	0.6124079945769118	0.3829085526303419	22.949944194656982	0.9834710743801652	0.9972451790633609	99
Rank 7	0.546104877389314	0.342165842046729	20.393903534258506	0.9862258953168044	0.977961432506887	99
Rank 8	0.4277317402808656	0.2682581541276125	15.947358615325308	0.928374655647383	0.9256198347107438	99
Rank 1	0.6607460638737397	0.4027322605563291	25.801380331741058	0.844632768361582	0.8531073446327684	100
Rank 2	0.6877908973373443	0.4265022733753739	26.128862396197043	0.9491525423728814	0.9491525423728814	100
Rank 3	0.6867749570851135	0.4260550884958552	26.07198685892583	0.9717514124293786	0.9717514124293786	100
Rank 4	0.6730064149625444	0.4197261989952581	25.328021596728632	0.980225988700565	0.9915254237288136	100
Rank 5	0.6457679403437345	0.4023253778643336	24.344256247940088	0.9858757062146892	0.9717514124293786	100
Rank 6	0.6077407388842279	0.3790427363622989	22.869800252192896	0.980225988700565	0.9887005649717514	100
Rank 7	0.5421143282166335	0.3392576005781551	20.28567276384784	0.9745762711864406	0.963276836158192	100
Rank 8	0.4270224640753455	0.2668919942717762	16.013046980356936	0.923728813559322	0.923728813559322	100
Rank 1	0.661470156069367	0.4068156088011557	25.46545472682113	0.8328611898016998	0.8498583569405099	101
Rank 2	0.6890682086375347	0.4283105277905064	26.075768084702837	0.9546742209631728	0.9688385269121812	101
Rank 3	0.6889324905779362	0.4282054374923195	26.072705308561662	0.9773371104815864	0.9773371104815864	101
Rank 4	0.673473507626963	0.4214494080172362	25.20240996097268	0.9830028328611898	0.9886685552407932	101
Rank 5	0.6474643954511466	0.4071289368868971	24.033545856424947	0.9773371104815864	0.9858356940509916	101
Rank 6	0.6072911263993517	0.3810317770281405	22.625934937121112	0.963172804532578	0.9886685552407932	101
Rank 7	0.5459781458605856	0.3433757712940102	20.26023745665754	0.9745042492917848	0.9773371104815864	101
Rank 8	0.4279086910926609	0.2685205404755088	15.938815061715204	0.9178470254957508	0.9348441926345608	101
Rank 1	0.6652032930252456	0.4069520285737655	25.82512644514801	0.8476454293628809	0.850415512465374	102
Rank 2	0.6926093280193936	0.4288359766826985	26.3773351336695	0.9556786703601108	0.9806094182825484	102
Rank 3	0.6900968067674265	0.4266505798915583	26.34462268758681	0.9778393351800554	0.9750692520775625	102
Rank 4	0.6749341388836158	0.4205445299408097	25.438960894280605	0.9833795013850416	0.9889196675900276	102
Rank 5	0.6480417360699036	0.404471451307223	24.357028476268056	0.9750692520775625	0.9778393351800554	102
Rank 6	0.6097512100391148	0.3814730050190816	22.82782050200332	0.9750692520775625	0.9861495844875346	102
Rank 7	0.544948316058732	0.3420181720106658	20.29301440480661	0.9750692520775625	0.969529085872576	102
Rank 8	0.4266056759909926	0.2680351077644021	15.857056822659048	0.925207756232687	0.92797783933518	102
Rank 1	0.6660683438381442	0.4107048519988662	25.536349183927797	0.8389830508474576	0.8389830508474576	103
Rank 2	0.6914027066334396	0.4312331089662785	26.01695976671611	0.9576271186440678	0.963276836158192	103
Rank 3	0.687990528954675	0.4304632157380828	25.752731321659223	0.9717514124293786	0.9717514124293786	103
Rank 4	0.6728897974221023	0.4247111243472513	24.817867307485105	0.980225988700565	0.9887005649717514	103
Rank 5	0.6457880755969884	0.4077472244599369	23.804085113705145	0.9745762711864406	0.9745762711864406	103
Rank 6	0.6096802679923811	0.3838290349822593	22.58512330101217	0.9717514124293786	0.9915254237288136	103
Rank 7	0.545127645216878	0.3440531787904272	20.10744664264508	0.9717514124293786	0.963276836158192	103
Rank 8	0.430218838996078	0.2711194280299446	15.90994109661334	0.9180790960451978	0.9265536723163842	103
Rank 1	0.6685595862964253	0.4083388761147127	26.02207101817126	0.8725761772853186	0.8559556786703602	104
Rank 2	0.6943100612091736	0.4300721402862822	26.42379209228914	0.969529085872576	0.9778393351800554	104
Rank 3	0.6898420216131165	0.4290597392402129	26.07822823729036	0.9750692520775625	0.9750692520775625	104
Rank 4	0.6730146329005686	0.4211880296217483	25.18266032788203	0.9861495844875346	0.9916897506925209	104
Rank 5	0.6479101169553946	0.4064353187954873	24.14747981599073	0.9861495844875346	0.9778393351800554	104
Rank 6	0.608480041225083	0.381310124567297	22.7169916657786	0.9778393351800554	0.9889196675900276	104
Rank 7	0.5447218789652677	0.3408576347466747	20.386424421859296	0.9722991689750692	0.969529085872576	104
Rank 8	0.4260882391246381	0.2665276315421332	15.956060758250484	0.922437673130194	0.9002770083102493	104
Rank 1	0.6612161676014768	0.4050360969328668	25.618007066861004	0.8481375358166189	0.8510028653295129	105
Rank 2	0.6900014834685592	0.4260632488621421	26.39382346064171	0.9455587392550144	0.97134670487106	105
Rank 3	0.6860667654732825	0.4255455816846031	26.052118378867934	0.9799426934097422	0.9799426934097422	105
Rank 4	0.6695789937404061	0.4189603491226276	25.06186446177785	0.9770773638968482	0.991404011461318	105
Rank 5	0.6438510082848218	0.4032362956416792	24.061471264314253	0.9770773638968482	0.98567335243553	105
Rank 6	0.6056544114944304	0.3783297605166424	22.732465097778803	0.97134670487106	0.988538681948424	105
Rank 7	0.543802112920079	0.3399692803567877	20.38328325632912	0.9799426934097422	0.9799426934097422	105
Rank 8	0.425565228126579	0.2663313645932331	15.923386353334584	0.9083094555873924	0.9255014326647564	105
Rank 1	0.6654259621213788	0.4057121763247056	25.97137857966732	0.8424068767908309	0.8481375358166189	106
Rank 2	0.6919788467438114	0.4270118710536929	26.496697569011847	0.9512893982808024	0.9627507163323782	106
Rank 3	0.6885229386341999	0.4265151453010008	26.200779333319907	0.97134670487106	0.982808022922636	106
Rank 4	0.6730678373876186	0.420522235179782	25.254560220783656	0.9770773638968482	0.988538681948424	106
Rank 5	0.6472651054821817	0.4052198636932063	24.20452417889754	0.9742120343839542	0.9656160458452722	106
Rank 6	0.609691819524167	0.3812066026322488	22.84852168919181	0.9742120343839542	0.991404011461318	106
Rank 7	0.5449397587308501	0.3407937981912272	20.414596053962285	0.9770773638968482	0.9627507163323782	106
Rank 8	0.4287550029748895	0.2673687424127048	16.13862605621847	0.9312320916905444	0.9312320916905444	106
Rank 1	0.6627187196085162	0.4014043223708431	26.131439723767315	0.8328690807799443	0.8384401114206128	107
Rank 2	0.6918843609340387	0.4249342596609686	26.69501012730701	0.9610027855153204	0.958217270194986	107
Rank 3	0.6908013377743242	0.4253674239575939	26.543391381673025	0.9832869080779943	0.9832869080779943	107
Rank 4	0.6753376662125122	0.4193111734743295	25.60264927381827	0.9888579387186628	0.9972144846796658	107
Rank 5	0.6487375459431718	0.4044387824871668	24.429876345600498	0.98050139275766	0.9721448467966574	107
Rank 6	0.6096408290823256	0.379898782522973	22.974204655935264	0.977715877437326	0.9916434540389972	107
Rank 7	0.5465661403943531	0.3403430894220044	20.62230509723487	0.9860724233983288	0.9721448467966574	107
Rank 8	0.4294430599790552	0.2677908154776105	16.16522445014447	0.9192200557103064	0.9331476323119776	107
Rank 1	0.662660187757594	0.4074164486548669	25.524373910272715	0.8376811594202899	0.8463768115942029	108
Rank 2	0.6907975639354722	0.428987237573008	26.18103263624642	0.9478260869565216	0.9507246376811594	108
Rank 3	0.6880086409168074	0.4267197460413817	26.12888948754256	0.9681159420289857	0.982608695652174	108
Rank 4	0.6745099127516575	0.4208085597831068	25.370135296855068	0.9797101449275364	0.991304347826087	108
Rank 5	0.6477270899206464	0.4055476466353563	24.21794432852901	0.9739130434782608	0.9739130434782608	108
Rank 6	0.6109249888193957	0.3823162629092707	22.860872591012495	0.9768115942028984	0.9855072463768116	108
Rank 7	0.5444693280873542	0.3409954451243738	20.347388296298035	0.9681159420289857	0.9681159420289857	108
Rank 8	0.4256906236943134	0.2678572650815649	15.78333586127485	0.9130434782608696	0.9304347826086956	108
Rank 1	0.6604902573149436	0.4012175912409417	25.927266607400192	0.8443804034582133	0.8357348703170029	109
Rank 2	0.6912641263359464	0.4251123213427676	26.61518049931787	0.9538904899135446	0.9596541786743517	109
Rank 3	0.6887654299356828	0.424136598480775	26.46288314549077	0.9769452449567724	0.9740634005763688	109
Rank 4	0.6737452712931093	0.4193072031422583	25.443806815085107	0.9798270893371758	0.9913544668587896	109
Rank 5	0.6478524719269259	0.4035572620443884	24.42952098825374	0.9740634005763688	0.9769452449567724	109
Rank 6	0.6106720170141312	0.3798744850477876	23.07975319663436	0.9740634005763688	0.9827089337175792	109
Rank 7	0.5453958233459101	0.3399501026830111	20.54457206628989	0.9798270893371758	0.968299711815562	109
Rank 8	0.4267913071246919	0.2669726452304384	15.981866189425348	0.9193083573487032	0.9135446685878964	109
Rank 1	0.6633629240501451	0.4045859395080781	25.87769845420669	0.825136612021858	0.8360655737704918	110
Rank 2	0.6892569355204654	0.4276890906435021	26.156784487696328	0.9426229508196722	0.9590163934426228	110
Rank 3	0.6878939456864767	0.4276084138531983	26.02855318332783	0.9699453551912568	0.9781420765027322	110
Rank 4	0.6732244740292809	0.4207951849449765	25.24292890843044	0.9808743169398908	0.989071038251366	110
Rank 5	0.645956095992782	0.4051326549212721	24.082344107150988	0.9808743169398908	0.9699453551912568	110
Rank 6	0.6077851721324972	0.3807279251043932	22.7057247028104	0.9726775956284152	0.9808743169398908	110
Rank 7	0.5445056775740788	0.3413529228997009	20.315275467437782	0.9754098360655736	0.9726775956284152	110
Rank 8	0.4240490662639042	0.2667249264806697	15.73241397832345	0.9043715846994536	0.918032786885246	110
Rank 1	0.6711212813545196	0.4071893983469802	26.393188300753938	0.8539325842696629	0.8764044943820225	111
Rank 2	0.6965039850445388	0.4279189602176011	26.85850248269377	0.9691011235955056	0.9719101123595506	111
Rank 3	0.6943828385685025	0.4272642260002344	26.711861256826808	0.9803370786516854	0.9803370786516854	111
Rank 4	0.6781999005724199	0.4203997158808875	25.780018469153237	0.9831460674157304	0.99438202247191	111
Rank 5	0.6506824613122658	0.4044388537408852	24.62436075713806	0.9831460674157304	0.9859550561797752	111
Rank 6	0.6118618969065512	0.3795509693288073	23.23109275777439	0.9775280898876404	0.9915730337078652	111
Rank 7	0.5477249450654638	0.3403828889399929	20.73420561254709	0.9803370786516854	0.9831460674157304	111
Rank 8	0.4278378251023307	0.267281487203071	16.055633789925977	0.9353932584269664	0.946629213483146	111
Rank 1	0.6713326808859268	0.4098820134183126	26.14506674676142	0.8681948424068768	0.8538681948424068	112
Rank 2	0.6952976403524163	0.4308475268379135	26.44501135145028	0.9570200573065902	0.9541547277936964	112
Rank 3	0.6905521737120341	0.4298792342913038	26.06729394207303	0.9770773638968482	0.9770773638968482	112
Rank 4	0.6754563940085797	0.4232742606196538	25.218213338892586	0.9799426934097422	0.988538681948424	112
Rank 5	0.6504839526097812	0.4072983967546178	24.31855558551634	0.9799426934097422	0.9742120343839542	112
Rank 6	0.6105855494519699	0.3838835432171504	22.67020062348194	0.9770773638968482	0.988538681948424	112
Rank 7	0.5474865015814661	0.3447384015618965	20.27481000195695	0.988538681948424	0.968481375358166	112
Rank 8	0.4283253331959063	0.2709718590124239	15.735347418348244	0.9111747851002864	0.9111747851002864	112
Rank 1	0.6633838126457097	0.4027246133952366	26.065919925047304	0.8471849865951743	0.8552278820375335	113
Rank 2	0.6923625188842681	0.4268958867003253	26.54666321839428	0.9597855227882036	0.967828418230563	113
Rank 3	0.6905430523662209	0.4261327457333109	26.441030663291	0.9758713136729222	0.9839142091152816	113
Rank 4	0.6734176772830147	0.4198601478497866	25.355752943322805	0.9839142091152816	0.9919571045576407	113
Rank 5	0.649215165539356	0.404882910472071	24.43322550672849	0.9785522788203752	0.9812332439678284	113
Rank 6	0.6096100335142872	0.3798538410944488	22.97561924198384	0.9758713136729222	0.9839142091152816	113
Rank 7	0.5470054741595216	0.3411060392244993	20.589943493502236	0.9812332439678284	0.967828418230563	113
Rank 8	0.4301884741673065	0.2690830902759076	16.11053838913989	0.9142091152815014	0.9329758713136728	113
Rank 1	0.6605858983426378	0.4038527049364704	25.673319340616736	0.855072463768116	0.8434782608695652	114
Rank 2	0.6896393517724282	0.4262777982375937	26.33615535348345	0.9565217391304348	0.9652173913043478	114
Rank 3	0.6894620424089688	0.4263579174630897	26.310412494587904	0.9797101449275364	0.9855072463768116	114
Rank 4	0.6730244871197532	0.4195334990057282	25.34909881140249	0.982608695652174	0.9942028985507246	114
Rank 5	0.6477374410066632	0.4048803540781775	24.28570869284857	0.9768115942028984	0.9855072463768116	114
Rank 6	0.610028653797593	0.3807595314774524	22.926912232014057	0.982608695652174	0.9971014492753624	114
Rank 7	0.5450598436685786	0.3408651951727808	20.419464849579786	0.982608695652174	0.9739130434782608	114
Rank 8	0.4286037205954707	0.2689786418422919	15.962507875317876	0.927536231884058	0.944927536231884	114
Rank 1	0.6645103034092081	0.4058914906179142	25.86188127912939	0.8422535211267606	0.8535211267605634	115
Rank 2	0.6897969279631057	0.4287604724722433	26.103645549086234	0.9408450704225352	0.9605633802816902	115
Rank 3	0.6889114154796555	0.4287357829040271	26.01756325756284	0.9661971830985916	0.9830985915492958	115
Rank 4	0.6717956894054804	0.4212605132743964	25.0535176131084	0.971830985915493	0.9859154929577464	115
Rank 5	0.6461087749201798	0.4044032215977517	24.17055533224281	0.9690140845070424	0.9746478873239436	115
Rank 6	0.6091783237896305	0.3816575604178758	22.752076337175478	0.9661971830985916	0.9943661971830986	115
Rank 7	0.5466880844070422	0.3428366576677285	20.385142673931373	0.9774647887323944	0.9661971830985916	115
Rank 8	0.4269948526290278	0.2683079194162726	15.868693321275524	0.9126760563380282	0.9070422535211268	115
Rank 1	0.6600939964032101	0.4057674656406027	25.432653076260745	0.8328767123287671	0.8438356164383561	116
Rank 2	0.6882401788270598	0.427793191811899	26.044698701516072	0.958904109589041	0.9616438356164384	116
Rank 3	0.6875315704525473	0.4272315226610598	26.03000477914875	0.9753424657534246	0.9726027397260274	116
Rank 4	0.6714516712794099	0.420737272224703	25.071439905470683	0.9835616438356164	0.9917808219178084	116
Rank 5	0.6452815423179807	0.4043220365038344	24.095950581414638	0.978082191780822	0.9753424657534246	116
Rank 6	0.6063162011335176	0.3799430702633531	22.637313087016448	0.9863013698630136	0.989041095890411	116
Rank 7	0.5438964994904297	0.3404701577850705	20.342634170535923	0.978082191780822	0.9726027397260274	116
Rank 8	0.4244415062604257	0.2665685918677952	15.787291439263043	0.9041095890410958	0.9205479452054794	116
Rank 1	0.6643259951108915	0.4049856739797605	25.934032113113098	0.8333333333333334	0.8472222222222222	117
Rank 2	0.6917239619487174	0.427359066384975	26.43648955637424	0.9472222222222222	0.9583333333333334	117
Rank 3	0.6910379992333165	0.4281870682137426	26.2850931019574	0.9694444444444444	0.9722222222222222	117
Rank 4	0.6736568742120078	0.420594192294639	25.30626819173688	0.9805555555555556	0.9888888888888888	117
Rank 5	0.6474720324939969	0.4043881138671306	24.308391862686623	0.9777777777777776	0.9777777777777776	117
Rank 6	0.6106389244607269	0.381387692931645	22.92512315290819	0.9722222222222222	0.9888888888888888	117
Rank 7	0.547179395990689	0.3419960580368955	20.518333795379345	0.9888888888888888	0.9777777777777776	117
Rank 8	0.4263824339141718	0.2679618933373047	15.842054057686706	0.9138888888888888	0.9388888888888888	117
Rank 1	0.6683464310764312	0.4092778008423904	25.906863023404075	0.8498583569405099	0.8498583569405099	118
Rank 2	0.6957992960715198	0.4318417002162614	26.39575958552584	0.9660056657223796	0.963172804532578	118
Rank 3	0.6931129268033862	0.4306362814974495	26.247664530593667	0.980169971671388	0.9773371104815864	118
Rank 4	0.6771176725929026	0.4223196929023401	25.47979796905624	0.9858356940509916	0.9915014164305948	118
Rank 5	0.6508545783735069	0.4067505790938038	24.410399927970307	0.980169971671388	0.9773371104815864	118
Rank 6	0.6129640828991114	0.383186660336049	22.977742256306243	0.9915014164305948	1.0	118
Rank 7	0.5482984448920295	0.3434340626047778	20.486438228725167	0.9830028328611898	0.9688385269121812	118
Rank 8	0.4291060470145086	0.2695404667776631	15.956558023684549	0.9263456090651558	0.923512747875354	118
Rank 1	0.6662473207399408	0.4064937989265542	25.97535218133865	0.8654970760233918	0.868421052631579	119
Rank 2	0.6938115508682067	0.4301080526829882	26.37034981852185	0.9619883040935672	0.9678362573099416	119
Rank 3	0.6924471124910245	0.4288272783831854	26.361983410783917	0.9824561403508772	0.9824561403508772	119
Rank 4	0.6759289746985854	0.4214287740271601	25.450020067142525	0.9824561403508772	0.9853801169590644	119
Rank 5	0.6490155413072842	0.4056589501559408	24.335659115134344	0.97953216374269	0.97953216374269	119
Rank 6	0.6089405188160171	0.3804425102853935	22.84980085306236	0.9766081871345028	0.9941520467836256	119
Rank 7	0.5456534610333145	0.3412889076331028	20.436455340021165	0.9766081871345028	0.9649122807017544	119
Rank 8	0.4271457454067277	0.2667924117161958	16.03533336905319	0.9064327485380116	0.9239766081871345	119
Rank 1	0.6736226265231936	0.4095293892205602	26.40932373026333	0.8595505617977528	0.8679775280898876	120
Rank 2	0.6954605860224158	0.4295758589739464	26.58847270484693	0.9662921348314608	0.9691011235955056	120
Rank 3	0.6909926466037994	0.4277552672232126	26.323737938058684	0.9803370786516854	0.9775280898876404	120
Rank 4	0.6758436904964227	0.4216185211531232	25.42251693432994	0.9831460674157304	0.9915730337078652	120
Rank 5	0.6516300418119524	0.4074218580108622	24.42081838010901	0.9831460674157304	0.9859550561797752	120
Rank 6	0.6132139526307425	0.3816756251452623	23.15383274854802	0.9747191011235956	0.9915730337078652	120
Rank 7	0.5499311462571176	0.344045120965317	20.58860252918006	0.9775280898876404	0.9803370786516854	120
Rank 8	0.4299949822771787	0.2689925265210132	16.100245575616544	0.9297752808988764	0.9269662921348316	120
Rank 1	0.666608161644023	0.4053088914775433	26.12992701664797	0.8664772727272727	0.8579545454545454	121
Rank 2	0.6938874374026495	0.4266448699126974	26.72425674899521	0.9602272727272728	0.96875	121
Rank 3	0.6908625982321933	0.4261468191884081	26.471577904378524	0.9857954545454546	0.9772727272727272	121
Rank 4	0.6744657149381801	0.4196927733964714	25.47729415417087	0.9857954545454546	0.9971590909090908	121
Rank 5	0.6491371653283842	0.4042150209746605	24.492214435372368	0.9772727272727272	0.9801136363636364	121
Rank 6	0.610899735668687	0.3796917069657962	23.120802870289086	0.9829545454545454	0.9943181818181818	121
Rank 7	0.5467615338728209	0.3408970507245765	20.58644831482444	0.9829545454545454	0.9801136363636364	121
Rank 8	0.4286687228335412	0.2675995453366891	16.106917749685202	0.9460227272727272	0.9232954545454546	121
Rank 1	0.6680554079811244	0.4063607815139197	26.169462646720465	0.8448275862068966	0.8591954022988506	122
Rank 2	0.6959229746245227	0.4282252229454544	26.769775167906825	0.956896551724138	0.9626436781609196	122
Rank 3	0.6927477547514783	0.426400583149135	26.634717160234327	0.9741379310344828	0.9770114942528736	122
Rank 4	0.6742037982291553	0.419184151043903	25.501964718525237	0.9827586206896552	0.9913793103448276	122
Rank 5	0.6496113665603628	0.4041943258386649	24.54170407216979	0.9827586206896552	0.9770114942528736	122
Rank 6	0.6106110343708757	0.3803978486023611	23.021318576851456	0.971264367816092	0.985632183908046	122
Rank 7	0.5470067321245059	0.3413605786447965	20.56461534797094	0.985632183908046	0.9683908045977012	122
Rank 8	0.4315704131981349	0.2688628248781823	16.27075883199526	0.9281609195402298	0.9454022988505748	122
Rank 1	0.6686171310270362	0.4039236674055098	26.469346362152645	0.8753541076487252	0.886685552407932	123
Rank 2	0.6947316964659268	0.428165639179942	26.65660572859848	0.9575070821529744	0.9688385269121812	123
Rank 3	0.6928537890369548	0.4270050648431693	26.58487241937855	0.9830028328611898	0.9886685552407932	123
Rank 4	0.6765504649482798	0.4195223488220198	25.702811612626	0.9858356940509916	0.9971671388101984	123
Rank 5	0.6484451743128071	0.4046471218442017	24.379805246860546	0.980169971671388	0.9858356940509916	123
Rank 6	0.6074967912727676	0.3802785131720861	22.72182781006814	0.9716713881019832	0.9886685552407932	123
Rank 7	0.5450861889246966	0.3409312199580419	20.415496896665477	0.9830028328611898	0.980169971671388	123
Rank 8	0.4271918224882921	0.2670966170281911	16.009520546010098	0.9206798866855525	0.9376770538243626	123
Rank 1	0.6623581773249959	0.4063945825706867	25.59635947543092	0.8463768115942029	0.8521739130434782	124
Rank 2	0.6919048879608022	0.4294771798581339	26.242770810266823	0.9478260869565216	0.9681159420289857	124
Rank 3	0.6894750760788607	0.4293609074043363	26.01141686745244	0.9710144927536232	0.9768115942028984	124
Rank 4	0.6735683364216283	0.4219940023343381	25.157433408729013	0.9739130434782608	0.9971014492753624	124
Rank 5	0.647176179535417	0.4047707297406758	24.24054497947412	0.9710144927536232	0.9739130434782608	124
Rank 6	0.6081502235803977	0.3803040490532102	22.78461745271875	0.9710144927536232	0.9884057971014492	124
Rank 7	0.5462350665929786	0.3418004970448363	20.443456954814227	0.9739130434782608	0.9594202898550724	124
Rank 8	0.4265270716667163	0.2681150295785272	15.84120420881891	0.910144927536232	0.9159420289855073	124
Rank 1	0.6689839539645087	0.4107815500535376	25.82024039109711	0.8691860465116279	0.8691860465116279	125
Rank 2	0.6962571739663543	0.4324836232938762	26.377355067247816	0.9593023255813954	0.9738372093023256	125
Rank 3	0.694520157978156	0.432365324077583	26.215483390057297	0.9854651162790696	0.9825581395348836	125
Rank 4	0.6789264232393192	0.4256172277949854	25.330919544433375	0.9796511627906976	0.9912790697674418	125
Rank 5	0.6526485802303782	0.4104563623356357	24.219221789474243	0.9709302325581396	0.9883720930232558	125
Rank 6	0.614541204760998	0.3864484777063871	22.80927270546109	0.9651162790697676	0.994186046511628	125
Rank 7	0.5508040104540459	0.3464945878457436	20.430942260830232	0.9767441860465116	0.9825581395348836	125
Rank 8	0.4321282480854405	0.2722525623973779	15.98756856880626	0.9011627906976744	0.9418604651162792	125
Rank 1	0.6603353993170249	0.4016940377310421	25.86413615859828	0.8465909090909091	0.8522727272727273	126
Rank 2	0.6885994587143814	0.4248058456001342	26.379361311424727	0.9431818181818182	0.9602272727272728	126
Rank 3	0.6869173190513131	0.4253804251634512	26.153689388786194	0.96875	0.9772727272727272	126
Rank 4	0.6691611541879351	0.4180013098821868	25.115984430574823	0.9744318181818182	0.9886363636363636	126
Rank 5	0.6453340496198469	0.4035640318270328	24.177001779281404	0.9744318181818182	0.9772727272727272	126
Rank 6	0.6064383241046089	0.3797563546862105	22.668196941839835	0.9744318181818182	0.9829545454545454	126
Rank 7	0.5441682731736447	0.3405682651716426	20.360000800200208	0.96875	0.9630681818181818	126
Rank 8	0.4244458756833442	0.2663680573020207	15.807781838132351	0.9147727272727272	0.9261363636363636	126
Rank 1	0.6640039616640304	0.4051590242503916	25.88449374136388	0.847953216374269	0.8508771929824561	127
Rank 2	0.6940745305367826	0.4280440317325319	26.60304988042506	0.9678362573099416	0.9678362573099416	127
Rank 3	0.6902708756473587	0.426704452892717	26.356642275464164	0.9824561403508772	0.9824561403508772	127
Rank 4	0.6740269878639363	0.4200193262048098	25.400766165912646	0.9824561403508772	0.9941520467836256	127
Rank 5	0.6478480200572513	0.4044124643461556	24.343555571109565	0.9736842105263158	0.9766081871345028	127
Rank 6	0.6093516671849529	0.3802509426681526	22.91007245168003	0.9736842105263158	0.9853801169590644	127
Rank 7	0.5457769869981912	0.3421785436993355	20.35984432988557	0.97953216374269	0.9649122807017544	127
Rank 8	0.4281812516567231	0.2685210731819812	15.966017847474184	0.9239766081871345	0.9269005847953216	127
Rank 1	0.6655388936011442	0.4049654991868191	26.057339441432504	0.8518518518518519	0.8518518518518519	128
Rank 2	0.6938259200696966	0.4296957733187547	26.413014675094185	0.9544159544159544	0.9572649572649572	128
Rank 3	0.6915869784900848	0.4300985299024288	26.148844858765592	0.9743589743589745	0.9715099715099716	128
Rank 4	0.6739626842419809	0.4220316005113328	25.19310837306481	0.9743589743589745	0.9886039886039886	128
Rank 5	0.6486567210033313	0.4061695098433145	24.24872111600168	0.9715099715099716	0.9772079772079773	128
Rank 6	0.6111932289685321	0.3817003797000091	22.949284926852304	0.9715099715099716	0.9886039886039886	128
Rank 7	0.5474851862518662	0.342942014522101	20.45431717297651	0.9686609686609686	0.9772079772079773	128
Rank 8	0.4284490209906741	0.2692286975780735	15.922032341260062	0.9031339031339032	0.9287749287749288	128
Rank 1	0.6708228395532281	0.4085308688388419	26.229197071438616	0.8547008547008547	0.8575498575498576	129
Rank 2	0.6961340317928054	0.4306905823345608	26.54434494582446	0.96011396011396	0.9715099715099716	129
Rank 3	0.6917067861147504	0.429034832754551	26.267195336019945	0.9772079772079773	0.9829059829059827	129
Rank 4	0.6761350484446067	0.4231256006227014	25.300944782190527	0.98005698005698	0.9943019943019944	129
Rank 5	0.6507676610490787	0.4085715605421906	24.219610050688807	0.9715099715099716	0.9772079772079773	129
Rank 6	0.6127267629366997	0.3849120042078337	22.7814758728866	0.9772079772079773	0.9914529914529916	129
Rank 7	0.5467358712863157	0.3442706966452036	20.24651746411121	0.98005698005698	0.9743589743589745	129
Rank 8	0.4284094085523572	0.2697656931068006	15.864371544555656	0.9116809116809116	0.925925925925926	129
Rank 1	0.6704891036282244	0.4134603803901003	25.702872323812407	0.852054794520548	0.8383561643835616	130
Rank 2	0.6975998495211722	0.4341480929265301	26.345175659464203	0.9534246575342464	0.9643835616438357	130
Rank 3	0.6922077638536666	0.4330714988148503	25.913626503881627	0.9726027397260274	0.9753424657534246	130
Rank 4	0.6769656857247324	0.4255312549477107	25.14344307770216	0.9835616438356164	0.9917808219178084	130
Rank 5	0.6521763587343272	0.4110144173717243	24.116194136260287	0.978082191780822	0.978082191780822	130
Rank 6	0.612858634154604	0.3855845225602378	22.72741115943661	0.9753424657534246	0.9863013698630136	130
Rank 7	0.5500624223513711	0.3464217136954568	20.364070865591437	0.9808219178082191	0.96986301369863	130
Rank 8	0.4286537247832058	0.2715732018497453	15.708052293346054	0.9068493150684932	0.9123287671232876	130
Rank 1	0.6622878891277512	0.4058130699621168	25.64748191656344	0.8279569892473119	0.8440860215053764	131
Rank 2	0.6888914573635216	0.4255437181194678	26.334773924405383	0.956989247311828	0.9596774193548387	131
Rank 3	0.6866725269320262	0.4258559895346419	26.081653739738424	0.9811827956989247	0.9731182795698924	131
Rank 4	0.6715671501369975	0.4184333148289088	25.31338353080887	0.9811827956989247	0.9946236559139784	131
Rank 5	0.6444344213546599	0.4024100998029886	24.202432155167124	0.978494623655914	0.9731182795698924	131
Rank 6	0.6074408272358099	0.3783187411818626	22.912208605394728	0.9731182795698924	0.9865591397849462	131
Rank 7	0.5430436937492331	0.338495790872455	20.4547902876778	0.9758064516129032	0.9731182795698924	131
Rank 8	0.4257366624913824	0.2666785606729168	15.905810181846563	0.9193548387096774	0.9247311827956988	131
Rank 1	0.6641444677585802	0.4047557836821793	25.938868407640086	0.8579387186629527	0.8467966573816156	132
Rank 2	0.6937057762244975	0.4285944924288772	26.51112837956202	0.958217270194986	0.958217270194986	132
Rank 3	0.690915382723242	0.4274718159857719	26.34435667374701	0.9721448467966574	0.9721448467966574	132
Rank 4	0.6732784800146322	0.4207057228254592	25.25727571891729	0.98050139275766	0.9888579387186628	132
Rank 5	0.6465952300202695	0.403933668741059	24.266156127921047	0.98050139275766	0.9749303621169916	132
Rank 6	0.6092843795000675	0.3806766528423915	22.860772665767605	0.98050139275766	0.9888579387186628	132
Rank 7	0.5477145845495413	0.3426073391716524	20.51072453778888	0.9832869080779943	0.9721448467966574	132
Rank 8	0.4273729113111115	0.2688542998598502	15.851861145126133	0.9164345403899722	0.9220055710306406	132
Rank 1	0.6651374218021827	0.4049054305200426	26.023199128214014	0.8559322033898306	0.867231638418079	133
Rank 2	0.6906911434183782	0.4266864980905111	26.40046453278671	0.9491525423728814	0.9774011299435028	133
Rank 3	0.6890731675109291	0.4267736870029773	26.229948050795176	0.9689265536723164	0.9689265536723164	133
Rank 4	0.6716719910930614	0.4197310323190479	25.194095877401345	0.9745762711864406	0.9887005649717514	133
Rank 5	0.6474202833119063	0.4052530252891584	24.21672580227478	0.9745762711864406	0.9774011299435028	133
Rank 6	0.6088513942944629	0.381305991313829	22.754540298063397	0.9689265536723164	0.9915254237288136	133
Rank 7	0.5463534624232841	0.3431524501292732	20.32010122940109	0.980225988700565	0.9745762711864406	133
Rank 8	0.4280478292381995	0.2686185981670528	15.942923107114664	0.9152542372881356	0.9293785310734464	133
Rank 1	0.6680375667436234	0.4082761047386345	25.97614620049888	0.8487394957983193	0.8571428571428571	134
Rank 2	0.691841730165927	0.4300999802904696	26.174174987545733	0.9467787114845938	0.9495798319327732	134
Rank 3	0.6912952460780705	0.4309840543241215	26.031119175394892	0.9775910364145658	0.9831932773109244	134
Rank 4	0.6745187808156219	0.4226757026306664	25.18430781849555	0.9859943977591036	0.9915966386554622	134
Rank 5	0.649080632637996	0.4066839373301544	24.23966953078416	0.9747899159663864	0.9831932773109244	134
Rank 6	0.6108584659103548	0.3829654716506047	22.789299425975003	0.9775910364145658	0.9971988795518208	134
Rank 7	0.5475647648629727	0.3429606616124438	20.460410325052887	0.9803921568627452	0.9747899159663864	134
Rank 8	0.4282642584411595	0.2692206398491853	15.904361859197424	0.9159663865546218	0.9243697478991596	134
Rank 1	0.6646352961481672	0.4061432864032663	25.84920097449009	0.8425414364640884	0.850828729281768	135
Rank 2	0.6896364625879473	0.4275862544667264	26.205020812122093	0.9558011049723756	0.9696132596685084	135
Rank 3	0.6859358763342771	0.4262408980727346	25.96949782615425	0.9723756906077348	0.9834254143646408	135
Rank 4	0.6706262005108743	0.4194591114120224	25.116708909885187	0.9751381215469612	0.9917127071823204	135
Rank 5	0.6447365355250656	0.4035309603278246	24.12055751972409	0.9696132596685084	0.9806629834254144	135
Rank 6	0.607227914894282	0.3804183400143463	22.680957487993563	0.9723756906077348	0.988950276243094	135
Rank 7	0.5439127470114025	0.3410137378795907	20.28990091318117	0.9696132596685084	0.9613259668508288	135
Rank 8	0.4244875090953436	0.2661419782059823	15.834553088936133	0.930939226519337	0.9392265193370166	135
Rank 1	0.6676617697491279	0.4037679710108821	26.38937987382458	0.841225626740947	0.8551532033426184	136
Rank 2	0.6936765629965441	0.4278147475500179	26.58618154465261	0.9554317548746518	0.9610027855153204	136
Rank 3	0.692555500594293	0.4286810655884825	26.38744350058105	0.98050139275766	0.9832869080779943	136
Rank 4	0.6764674380400466	0.4216627479533379	25.48046900867087	0.9888579387186628	1.0	136
Rank 5	0.6492589713745394	0.4061747186259118	24.30842527486275	0.977715877437326	0.977715877437326	136
Rank 6	0.6108175186438666	0.382264046264721	22.855347237914557	0.9721448467966574	0.9888579387186628	136
Rank 7	0.5481350684994292	0.3432873925038462	20.484767599558296	0.977715877437326	0.9721448467966574	136
Rank 8	0.4299326409494989	0.2695466941999127	16.038594674958624	0.9164345403899722	0.9303621169916436	136
Rank 1	0.6704849590923689	0.4091434019023973	26.13415571899716	0.8818443804034583	0.8472622478386167	137
Rank 2	0.6957692967980428	0.4311084570496823	26.46608397483605	0.968299711815562	0.9596541786743517	137
Rank 3	0.6926247226452277	0.4298058902456084	26.281883239961928	0.9769452449567724	0.9769452449567724	137
Rank 4	0.6769839868254223	0.4236907491441112	25.329323768131108	0.9855907780979828	0.9913544668587896	137
Rank 5	0.6510139097065962	0.4084004802897947	24.261342941680148	0.9884726224783862	0.9740634005763688	137
Rank 6	0.6118012876600532	0.3842830937226303	22.751819393742284	0.9827089337175792	0.9855907780979828	137
Rank 7	0.5465973627089122	0.3430805103246104	20.351685238430186	0.9855907780979828	0.9654178674351584	137
Rank 8	0.4301708197447999	0.2703348907726441	15.983592897215582	0.9135446685878964	0.9164265129682996	137
Rank 1	0.6624460096665683	0.4056089779060161	25.683703176055214	0.8695652173913043	0.8463768115942029	138
Rank 2	0.6897073483551048	0.428137329142516	26.15700192125888	0.9739130434782608	0.9536231884057972	138
Rank 3	0.6866329436379807	0.4272478448010386	25.9385098836942	0.9797101449275364	0.9739130434782608	138
Rank 4	0.6728954665087914	0.4208105599628451	25.208490654594627	0.9884057971014492	0.9942028985507246	138
Rank 5	0.6480701219110119	0.406398393926356	24.16717279846558	0.9855072463768116	0.9884057971014492	138
Rank 6	0.6102465362470099	0.3818668308464814	22.837970540052847	0.9884057971014492	0.9942028985507246	138
Rank 7	0.5460187412220752	0.3425730274063798	20.344571381569537	0.9797101449275364	0.9768115942028984	138
Rank 8	0.4266660900006819	0.2680960308191736	15.85700591815083	0.9188405797101448	0.9478260869565216	138
Rank 1	0.6636052476682858	0.4130751967193061	25.05300509489796	0.8314285714285714	0.8485714285714285	139
Rank 2	0.6926232675163279	0.434084332926424	25.853893458990377	0.9514285714285714	0.9628571428571427	139
Rank 3	0.6896036719704912	0.433909770442185	25.569390152830614	0.9742857142857144	0.9714285714285714	139
Rank 4	0.6735420342525144	0.4258906202248659	24.765141402764847	0.9828571428571428	0.9914285714285714	139
Rank 5	0.6492541950350902	0.4099420290974915	23.931216593759864	0.9742857142857144	0.9742857142857144	139
Rank 6	0.6104019112017767	0.3844184671635112	22.598344403826548	0.9714285714285714	0.9857142857142858	139
Rank 7	0.547539370791297	0.3449528862591069	20.25864845321901	0.98	0.9771428571428572	139
Rank 8	0.4307101672661424	0.2720131365360364	15.8697030730106	0.9142857142857144	0.94	139
Rank 1	0.664952001354809	0.404061204449542	26.089079690526702	0.8575418994413407	0.8687150837988827	140
Rank 2	0.6920283061060838	0.428497600079502	26.35307060265818	0.9441340782122905	0.9664804469273744	140
Rank 3	0.6890106635963598	0.4276768559682813	26.13338076280785	0.9692737430167596	0.9748603351955308	140
Rank 4	0.6729916304679113	0.4208641957521081	25.21274347158032	0.9804469273743016	0.988826815642458	140
Rank 5	0.6482265374704974	0.4070684806057862	24.11580568647112	0.9748603351955308	0.9804469273743016	140
Rank 6	0.6116427150393485	0.3842202912977159	22.742242374163254	0.9720670391061452	0.988826815642458	140
Rank 7	0.5485226818502492	0.3448165577031329	20.370612414711623	0.9720670391061452	0.9720670391061452	140
Rank 8	0.42819848958523	0.2700243332988334	15.817415628639653	0.9134078212290504	0.9245810055865922	140
Rank 1	0.6673665307838422	0.4098371334529805	25.752939733086173	0.8245125348189415	0.8440111420612814	141
Rank 2	0.6943084111738228	0.4314260921932074	26.288231898061543	0.9665738161559888	0.9637883008356546	141
Rank 3	0.6892614243827341	0.4286404991569814	26.06209252257527	0.9832869080779943	0.977715877437326	141
Rank 4	0.6730022133594878	0.4222944585734359	25.07077547860519	0.98050139275766	0.9888579387186628	141
Rank 5	0.646015611755002	0.4053930220925097	24.062258966249228	0.9749303621169916	0.977715877437326	141
Rank 6	0.6081390685347602	0.3810088272123002	22.713024132245994	0.9693593314763232	0.9916434540389972	141
Rank 7	0.5440642057132297	0.3419887894887395	20.20754162244901	0.9832869080779943	0.9749303621169916	141
Rank 8	0.4275027724987499	0.2683376114982763	15.916516100047357	0.9331476323119776	0.913649025069638	141
Rank 1	0.6679031254057204	0.4058971597534849	26.200596565223545	0.8515406162464986	0.8711484593837535	142
Rank 2	0.6930407305522002	0.428576784410456	26.446394614174416	0.9607843137254902	0.969187675070028	142
Rank 3	0.6901525460590295	0.429287682382216	26.08648636768135	0.9831932773109244	0.988795518207283	142
Rank 4	0.6742724750102822	0.4225412766430234	25.17311983672588	0.9803921568627452	0.988795518207283	142
Rank 5	0.6469050422276124	0.4059401860176569	24.096485620995544	0.9831932773109244	0.9803921568627452	142
Rank 6	0.6076764141578653	0.3819976723616934	22.567874179617185	0.9663865546218487	0.9943977591036416	142
Rank 7	0.5439678534793904	0.3421849415484878	20.178291193090253	0.9747899159663864	0.9635854341736696	142
Rank 8	0.4269337474055537	0.2685544829361109	15.837926446944278	0.907563025210084	0.9215686274509804	142
Rank 1	0.6669952217353055	0.4034501085610263	26.354511317427917	0.8495575221238938	0.855457227138643	143
Rank 2	0.6929002526326486	0.4267490656236535	26.615118700899515	0.9646017699115044	0.9705014749262536	143
Rank 3	0.6908197763628013	0.4256913940922711	26.512838227053027	0.976401179941003	0.9823008849557522	143
Rank 4	0.6743887319879343	0.4195757870110677	25.481294497686655	0.9793510324483776	0.991150442477876	143
Rank 5	0.6497229293508666	0.4040291501493032	24.56937792015634	0.9823008849557522	0.976401179941003	143
Rank 6	0.6111548622619244	0.3808774556227435	23.027740663918088	0.9823008849557522	0.9823008849557522	143
Rank 7	0.5467826462974317	0.3411572729657571	20.56253733316746	0.9705014749262536	0.9646017699115044	143
Rank 8	0.4280340530401506	0.2677648690620773	16.02691839780732	0.9174041297935104	0.9292035398230089	143
Rank 1	0.6657928273825575	0.4064600698787717	25.93327575037858	0.8609467455621301	0.8579881656804734	144
Rank 2	0.6951416474476593	0.4307739299308598	26.436771751679945	0.955621301775148	0.9674556213017752	144
Rank 3	0.6902535773389001	0.4299136067142939	26.033997062460625	0.9733727810650888	0.9822485207100592	144
Rank 4	0.6754042744520026	0.4225899130912437	25.28143613607589	0.9822485207100592	0.985207100591716	144
Rank 5	0.6469192005015576	0.4052478181093049	24.167138239225277	0.9733727810650888	0.9763313609467456	144
Rank 6	0.6097602561514477	0.3824091013584481	22.73511547929996	0.970414201183432	0.985207100591716	144
Rank 7	0.5444472270988588	0.3423038854793099	20.214334161954888	0.9822485207100592	0.985207100591716	144
Rank 8	0.4273354863790211	0.2686904650971516	15.864502128186952	0.9201183431952664	0.9349112426035504	144
Rank 1	0.6622845855710596	0.401526461614421	26.075812395663856	0.8555555555555555	0.85	145
Rank 2	0.692962054070193	0.4248431871716249	26.81188668985681	0.9611111111111112	0.9638888888888888	145
Rank 3	0.688696759585402	0.4235654260009401	26.51313335844619	0.9722222222222222	975	145
Rank 4	0.6732557199689464	0.4171964102355398	25.60593097334066	0.9722222222222222	0.9916666666666668	145
Rank 5	0.6474549783137594	0.402020185378205	24.54347929355544	975	0.9722222222222222	145
Rank 6	0.609342351766633	0.3782002847617514	23.114206700488158	0.9722222222222222	0.9944444444444444	145
Rank 7	0.545781489343726	0.3389081293838877	20.687335995983823	0.9861111111111112	0.9694444444444444	145
Rank 8	0.4268818057181509	0.2667050248348912	16.017678088325972	0.9138888888888888	0.9277777777777778	145
Rank 1	0.6655421445189984	0.4068983860712766	25.864375844772177	0.8547486033519553	0.8631284916201117	146
Rank 2	0.6906162330887236	0.4278467810365662	26.27694520521573	0.952513966480447	0.9664804469273744	146
Rank 3	0.6870334077761777	0.42772475993928	25.93086478368977	0.9720670391061452	0.9692737430167596	146
Rank 4	0.6706949538707081	0.4199933610977893	25.07015927729188	0.9832402234636872	0.9860335195530726	146
Rank 5	0.645436652098808	0.4046467818523778	24.078987024643016	0.9832402234636872	0.9776536312849162	146
Rank 6	0.606754428077631	0.3802812307022489	22.64731973753821	0.9776536312849162	0.9916201117318436	146
Rank 7	0.5446215574987714	0.3417145466655429	20.290701083322844	0.9692737430167596	0.9720670391061452	146
Rank 8	0.4258012590575447	0.267919946926251	15.78813121312937	0.9189944134078212	0.9189944134078212	146
Rank 1	0.666522001968415	0.4068284189760265	25.969358299238856	0.8706896551724138	0.8649425287356322	147
Rank 2	0.691819188284445	0.4283932328225296	26.34259554619154	0.9511494252873564	0.9626436781609196	147
Rank 3	0.6887640067666758	0.4279965900221736	26.076741674450226	0.9683908045977012	0.9741379310344828	147
Rank 4	0.671652016173306	0.4213246050555029	25.032741111780314	0.9798850574712644	0.9913793103448276	147
Rank 5	0.645498746691949	0.4061370384666822	23.93617082252667	0.9798850574712644	0.9741379310344828	147
Rank 6	0.6090531604531344	0.3824315860849759	22.66215743681585	0.9741379310344828	0.9913793103448276	147
Rank 7	0.5463940011428695	0.3427875423442729	20.36064587985966	0.971264367816092	0.9798850574712644	147
Rank 8	0.4276625346182043	0.2690262975964863	15.863623702171804	0.913793103448276	0.9166666666666666	147
Rank 1	0.6648698181205811	0.4051816544910346	25.968816362954644	0.8483965014577259	0.8425655976676385	148
Rank 2	0.6881007504236122	0.4255036787691195	26.25970716544927	0.9591836734693876	0.9708454810495628	148
Rank 3	0.6856356583362658	0.4263002466260135	25.933541171025237	0.979591836734694	0.9708454810495628	148
Rank 4	0.6714889133713796	0.4192165368110004	25.227237656037914	0.9883381924198252	0.9912536443148688	148
Rank 5	0.6454274020223948	0.4034035020454388	24.202389997695597	0.97667638483965	0.979591836734694	148
Rank 6	0.6068274125416698	0.3790025953141973	22.78248172274725	0.9650145772594751	0.9970845481049564	148
Rank 7	0.5467800815201668	0.3409493362885535	20.58307452316133	0.9737609329446064	0.97667638483965	148
Rank 8	0.426195327489579	0.2665647876459687	15.96305398436103	0.9183673469387756	0.9416909620991254	148
Rank 1	0.6689329091515424	0.409193077643431	25.97398315081113	0.8489010989010989	0.8406593406593407	149
Rank 2	0.696021657130606	0.4300259534840713	26.59957036465347	0.967032967032967	0.967032967032967	149
Rank 3	0.6906912671466089	0.4276627641442593	26.30285030023496	0.9835164835164836	0.9752747252747253	149
Rank 4	0.6764558507126006	0.4219472379237853	25.450861278881533	0.9862637362637364	0.989010989010989	149
Rank 5	0.6499484532407579	0.4058046276651983	24.41438255755596	0.9835164835164836	0.9807692307692308	149
Rank 6	0.6128205737470781	0.3817832965451054	23.10372772019727	0.978021978021978	0.9835164835164836	149
Rank 7	0.5464754437514932	0.3412593778126597	20.52160659388334	0.967032967032967	0.9725274725274724	149
Rank 8	0.4272685669922563	0.2679725582327883	15.929600875946798	0.9175824175824177	0.9230769230769232	149
Rank 1	0.6625328982779827	0.4030829460292991	25.94499522486836	0.8431372549019608	0.8487394957983193	150
Rank 2	0.690780333346299	0.4270620988641311	26.37182344821678	0.9551820728291316	0.969187675070028	150
Rank 3	0.6891755578382434	0.426312291593567	26.28632662446764	0.969187675070028	0.9831932773109244	150
Rank 4	0.6737622641212229	0.4202279669057205	25.35342972155023	0.9831932773109244	0.9915966386554622	150
Rank 5	0.6490745263351224	0.4049630942781698	24.411143205695257	0.9747899159663864	0.9831932773109244	150
Rank 6	0.6105747375955406	0.3821172182624274	22.84575193331132	0.9775910364145658	0.9859943977591036	150
Rank 7	0.5470001050339481	0.3417905990612006	20.52095059727475	0.9803921568627452	0.969187675070028	150
Rank 8	0.4290812195817521	0.2685764539833072	16.05047655984449	0.9215686274509804	0.9355742296918768	150
Rank 1	0.6697104140828931	0.4059481897419551	26.3762224340938	0.8587257617728532	0.8614958448753463	151
Rank 2	0.6943191020151459	0.4281489205650733	26.61701814500726	0.9529085872576176	0.969529085872576	151
Rank 3	0.6927507361166991	0.4277846246094879	26.49661115072112	0.9806094182825484	0.9778393351800554	151
Rank 4	0.6782558305361239	0.4217513759488809	25.650445458724292	0.9861495844875346	0.994459833795014	151
Rank 5	0.6514147738878341	0.4065561414879681	24.485863239986596	0.9861495844875346	0.9861495844875346	151
Rank 6	0.6120227221328446	0.3816991294016902	23.032359273115432	0.9778393351800554	0.9916897506925209	151
Rank 7	0.549089865743869	0.3433538421627485	20.57360235811204	0.9806094182825484	0.9833795013850416	151
Rank 8	0.4320094847936713	0.2695879333220171	16.242155147165416	0.9307479224376732	0.9418282548476454	151
Rank 1	0.6684411423094354	0.408722377240867	25.97187650685684	0.8653846153846154	0.8626373626373627	152
Rank 2	0.6926517052784364	0.4300410075939838	26.26106976844526	0.9587912087912088	0.9642857142857144	152
Rank 3	0.6883372257139441	0.4264020310420465	26.19351946718976	0.9807692307692308	0.9752747252747253	152
Rank 4	0.673954489068375	0.421155013910914	25.279947515746095	0.989010989010989	0.9917582417582418	152
Rank 5	0.6465333938983087	0.4054267398737812	24.110665402452742	0.978021978021978	0.9752747252747253	152
Rank 6	0.6089658270496345	0.3813799987781457	22.75858282714888	0.9752747252747253	0.9862637362637364	152
Rank 7	0.5450108923592873	0.3422975943274809	20.27132980318064	0.9807692307692308	0.9752747252747253	152
Rank 8	0.4289547370012588	0.2687553130794903	16.019942392176855	0.9230769230769232	0.9230769230769232	152
Rank 1	0.6659582888647607	0.4074023312579147	25.8555957606846	0.8547945205479452	0.852054794520548	153
Rank 2	0.6933903005092827	0.4297132283434794	26.36770721658033	0.9616438356164384	0.96986301369863	153
Rank 3	0.6885097391629565	0.4279978282515348	26.05119109114217	0.978082191780822	0.978082191780822	153
Rank 4	0.6731492604191696	0.4218881887594013	25.126107165976823	0.9835616438356164	0.9917808219178084	153
Rank 5	0.6465403405471583	0.4061811703124002	24.0359170234758	0.9753424657534246	0.978082191780822	153
Rank 6	0.6087831032723311	0.3825194738227299	22.62636294496012	0.9753424657534246	0.989041095890411	153
Rank 7	0.5429069564535349	0.341256919742548	20.16500367109869	0.978082191780822	0.9671232876712328	153
Rank 8	0.4242144434733818	0.2674277435905858	15.678669988279598	0.9123287671232876	0.9178082191780822	153
Rank 1	0.670015160629225	0.4078105027095301	26.22046579196948	0.8509485094850948	0.8699186991869918	154
Rank 2	0.6956701268482495	0.4296807044359472	26.598942241230223	0.964769647696477	0.97289972899729	154
Rank 3	0.69227134518256	0.4294833861398582	26.27879590427017	0.97289972899729	0.981029810298103	154
Rank 4	0.6758757086201621	0.4214184540641427	25.445725455601934	0.981029810298103	0.989159891598916	154
Rank 5	0.6496317826527799	0.4066007342561313	24.30310483966485	0.981029810298103	0.978319783197832	154
Rank 6	0.6118375467936259	0.3824845610275413	22.935298576608453	0.983739837398374	0.989159891598916	154
Rank 7	0.5464817399769267	0.3419116383866912	20.457010159023547	0.983739837398374	0.964769647696477	154
Rank 8	0.4273702684867084	0.2672258190128048	16.014444947390366	0.913279132791328	0.926829268292683	154
Rank 1	0.6642271437391214	0.4062999258315883	25.79272179075331	0.8632478632478633	0.8518518518518519	155
Rank 2	0.6916567849073825	0.4278924522537797	26.37643326536028	0.96011396011396	0.9686609686609686	155
Rank 3	0.689308788326303	0.4282544549940517	26.105433333225136	0.9829059829059827	0.98005698005698	155
Rank 4	0.674461567684081	0.4217129229492863	25.274864473479468	0.98005698005698	0.9886039886039886	155
Rank 5	0.6471593695670319	0.4048853945712318	24.227397499580007	0.98005698005698	0.9772079772079773	155
Rank 6	0.6078125052512006	0.3805688195360938	22.72436857151068	0.98005698005698	0.9914529914529916	155
Rank 7	0.5461254490226743	0.3429550524066172	20.317039661605712	0.9772079772079773	0.9743589743589745	155
Rank 8	0.428122010026227	0.2693353030136908	15.878670701253622	0.925925925925926	0.9202279202279202	155
Rank 1	0.6689041212103893	0.4066575381321793	26.224658307821	0.8691860465116279	0.8691860465116279	156
Rank 2	0.6950354561097204	0.4286123529488657	26.64231031608547	0.9593023255813954	0.9593023255813954	156
Rank 3	0.6904588931683869	0.4267569880282009	26.370190514018603	0.9825581395348836	0.9738372093023256	156
Rank 4	0.6743906402026336	0.4210439990740231	25.33466411286105	0.9883720930232558	0.9854651162790696	156
Rank 5	0.6476522359909253	0.4053227144788047	24.23295215121205	0.9738372093023256	0.9767441860465116	156
Rank 6	0.61040954468804	0.382428556961392	22.7980987726648	0.9709302325581396	0.994186046511628	156
Rank 7	0.5482341540337503	0.3441974333753299	20.40367206584204	0.9767441860465116	0.9680232558139537	156
Rank 8	0.426579160569503	0.2685063476051083	15.80728129643948	0.9244186046511628	0.9186046511627908	156
Rank 1	0.6625847296058404	0.406661202326899	25.59235272789413	0.8465909090909091	0.8579545454545454	157
Rank 2	0.6916626189055939	0.4278273234314793	26.38352954741146	0.9573863636363636	0.9630681818181818	157
Rank 3	0.6894399729370382	0.4279819969994692	26.14579759375689	0.9715909090909092	0.9630681818181818	157
Rank 4	0.6729948265083123	0.4216593495375845	25.133547697072785	0.9772727272727272	0.9886363636363636	157
Rank 5	0.6459611206412964	0.4054896703896328	24.04714502516636	0.9744318181818182	0.96875	157
Rank 6	0.6089565386683051	0.3824424683146838	22.65140703536213	0.96875	0.9829545454545454	157
Rank 7	0.5436128547088348	0.3412970679587728	20.231578675006197	0.9772727272727272	0.9573863636363636	157
Rank 8	0.4260225208943105	0.2686789835441308	15.734353735017969	0.9147727272727272	0.9204545454545454	157
Rank 1	0.6655359341390013	0.4038051056595619	26.17308284794393	0.865546218487395	0.8683473389355743	158
Rank 2	0.6903715639822162	0.4246559362921467	26.571562769006945	0.9551820728291316	0.9803921568627452	158
Rank 3	0.6896539344287319	0.4251955361965335	26.445839823219835	0.9803921568627452	0.9831932773109244	158
Rank 4	0.6714442464806171	0.417910020549762	25.353422593085504	0.9831932773109244	0.9943977591036416	158
Rank 5	0.6469780982711703	0.4029402128953445	24.40378853758257	0.9747899159663864	0.9859943977591036	158
Rank 6	0.6071150051103664	0.3775580830890928	22.95569220212736	0.9635854341736696	0.988795518207283	158
Rank 7	0.5455611564904679	0.3387606700130163	20.68004864774516	0.9831932773109244	0.9859943977591036	158
Rank 8	0.4261642441671094	0.2660616102860814	16.010263388102807	0.9327731092436976	0.927170868347339	158
Rank 1	0.6680493657643947	0.4081861410395587	25.9863224724836	0.8666666666666667	0.8722222222222222	159
Rank 2	0.6920855183499769	0.4269346219422585	26.51508964077184	0.9527777777777776	0.9666666666666668	159
Rank 3	0.6897767108432504	0.426993828106164	26.278288273708643	975	0.9805555555555556	159
Rank 4	0.6741441440264865	0.4197272101696069	25.44169338568796	0.9805555555555556	0.9861111111111112	159
Rank 5	0.6473633374275344	0.4038515589459728	24.35117784815616	975	0.9805555555555556	159
Rank 6	0.6089564849751778	0.3795147569025544	22.94417280726234	0.9805555555555556	0.9861111111111112	159
Rank 7	0.5448303988655604	0.3406728914550626	20.415750741049777	0.9805555555555556	975	159
Rank 8	0.4272690544406696	0.2681835578326528	15.908549660801674	0.9277777777777778	0.9277777777777778	159
Rank 1	0.6718388768343406	0.408775152088315	26.30637247460256	0.8642659279778393	0.8587257617728532	160
Rank 2	0.6977716048920859	0.4304054871528139	26.736611773927194	0.961218836565097	0.9806094182825484	160
Rank 3	0.6928469695214748	0.4285602779122491	26.428669160922567	0.9806094182825484	0.9806094182825484	160
Rank 4	0.6763762408056142	0.4209619618794307	25.54142789261835	0.9861495844875346	0.9916897506925209	160
Rank 5	0.6514711462489085	0.4064646762291289	24.500647001977956	0.9833795013850416	0.9833795013850416	160
Rank 6	0.611009108409714	0.380545866429564	23.046324198015	0.9778393351800554	0.9833795013850416	160
Rank 7	0.5477233795541279	0.3418120344290719	20.591134512505597	0.9778393351800554	0.9778393351800554	160
Rank 8	0.4279353007072539	0.267981920808498	15.995337989875583	0.9307479224376732	0.9168975069252078	160
Rank 1	0.6641598275597129	0.4055895060115584	25.85703215481545	0.8742857142857143	0.8571428571428571	161
Rank 2	0.6894977109549543	0.4254984376101204	26.399927334483387	0.9571428571428572	0.9714285714285714	161
Rank 3	0.6863370448708705	0.4243516367622972	26.19854081085733	0.98	0.9714285714285714	161
Rank 4	0.6722274797646822	0.4186526690242292	25.357481074045296	0.98	0.9914285714285714	161
Rank 5	0.6454827416475518	0.4034601494235188	24.2022592224033	0.9828571428571428	0.9742857142857144	161
Rank 6	0.6070919718194703	0.3784148898230441	22.867708199642617	0.9714285714285714	0.9942857142857144	161
Rank 7	0.54521116679008	0.3402558472670307	20.495531952304923	0.9742857142857144	0.9685714285714284	161
Rank 8	0.4253126923720444	0.2659175749469288	15.939511742511552	0.9171428571428571	0.9142857142857144	161
Rank 1	0.6620539064700618	0.4023562003327976	25.969770613726418	0.8688046647230321	0.8396501457725948	162
Rank 2	0.6887305303722904	0.4251728223939168	26.35577079783735	0.9650145772594751	0.967930029154519	162
Rank 3	0.6870371074972592	0.4262091366037281	26.08279708935311	0.9825072886297376	0.9737609329446064	162
Rank 4	0.6715254548559971	0.4195351723396198	25.19902825163773	0.9854227405247812	0.9941690962099126	162
Rank 5	0.6466393974956883	0.4040541805905245	24.258521690516385	0.9825072886297376	0.9737609329446064	162
Rank 6	0.6074763024133005	0.3789870277461699	22.84892746671306	0.9708454810495628	0.9912536443148688	162
Rank 7	0.5428448425982848	0.3393838426475145	20.346099995077036	0.97667638483965	0.97667638483965	162
Rank 8	0.4280953447163057	0.268317788468676	15.977755624762969	0.9212827988338192	0.932944606413994	162
Rank 1	0.6649394039544184	0.4072976164967889	25.76417874576295	0.8491620111731844	0.8575418994413407	163
Rank 2	0.6926723345348947	0.429534431405672	26.31379031292228	0.9553072625698324	0.9636871508379888	163
Rank 3	0.6892900299551227	0.4271317163131392	26.21583136419835	0.9748603351955308	0.9916201117318436	163
Rank 4	0.6729353388316268	0.4200237664196168	25.291157241200995	0.9804469273743016	0.9972067039106144	163
Rank 5	0.646087306281301	0.404071106668439	24.20161996128619	0.9776536312849162	0.9748603351955308	163
Rank 6	0.6074081908771553	0.3807860755199782	22.662211535717702	0.9748603351955308	0.9860335195530726	163
Rank 7	0.5456797982726886	0.3415112140579381	20.416858421475048	0.9832402234636872	0.9636871508379888	163
Rank 8	0.4260541869105604	0.2664313823104046	15.962280460015588	0.9162011173184358	0.9162011173184358	163
Rank 1	0.6671134147763806	0.4015323286641691	26.558108611221154	0.8410958904109589	0.8712328767123287	164
Rank 2	0.6936119194033956	0.4275254539314715	26.608646547192404	0.9424657534246575	0.9726027397260274	164
Rank 3	0.6913617013419574	0.4277912402197669	26.357046112219045	0.9726027397260274	0.9726027397260274	164
Rank 4	0.6780101517301954	0.4217868300223852	25.62233217078101	0.9808219178082191	0.9945205479452056	164
Rank 5	0.6504453077272518	0.4062973635570638	24.414794417018804	0.9726027397260274	0.9863013698630136	164
Rank 6	0.6122388647278789	0.3829743420470328	22.926452268084606	0.9671232876712328	0.9917808219178084	164
Rank 7	0.5480947837382976	0.3438053874558086	20.42893962824889	0.9726027397260274	0.978082191780822	164
Rank 8	0.4296822491633087	0.2706034199240197	15.907882923928897	0.9232876712328768	0.936986301369863	164
Rank 1	0.6672059579737051	0.4059135143800729	26.12924435936322	0.8547486033519553	0.8519553072625698	165
Rank 2	0.6927058142555685	0.4271105050042259	26.55953092513426	0.9553072625698324	0.9692737430167596	165
Rank 3	0.6894490621909006	0.4271273408650722	26.23217213258284	0.9776536312849162	0.9804469273743016	165
Rank 4	0.6729946782215538	0.4201266465048648	25.286803171668897	0.9832402234636872	0.994413407821229	165
Rank 5	0.6479364179660667	0.4050107957159489	24.292562225011785	0.9804469273743016	0.9860335195530726	165
Rank 6	0.6079125404893704	0.380255021227714	22.76575192616564	0.9776536312849162	0.988826815642458	165
Rank 7	0.544938745419806	0.3411077953635238	20.38309500562822	0.9832402234636872	0.9636871508379888	165
Rank 8	0.425578740279688	0.2662904784024941	15.928826187719396	0.9301675977653632	0.9162011173184358	165
Rank 1	0.6687757646732168	0.4045240584678275	26.425170620538925	0.8888888888888888	0.8632478632478633	166
Rank 2	0.6910981555344784	0.4244179155677114	26.66802399667669	0.96011396011396	0.9658119658119658	166
Rank 3	0.6887927507510813	0.4250995201138187	26.369323063726256	0.9829059829059827	0.9743589743589745	166
Rank 4	0.6750324800401698	0.418793812234845	25.62386678053248	0.9914529914529916	0.9914529914529916	166
Rank 5	0.6481618525297536	0.4024600981808637	24.570175434888984	0.98005698005698	0.9715099715099716	166
Rank 6	0.6118735201746052	0.3794714178192021	23.24021023554031	0.9886039886039886	0.9914529914529916	166
Rank 7	0.5472565897753682	0.340081463050804	20.71751267245642	0.9829059829059827	0.98005698005698	166
Rank 8	0.4276419072811325	0.2663800132030372	16.126189407809534	0.9316239316239316	0.925925925925926	166
Rank 1	0.6629522346985999	0.404051383456018	25.89008512425818	0.8487394957983193	0.8375350140056023	167
Rank 2	0.6905231194349594	0.4268921914302436	26.363092800471577	0.9635854341736696	0.957983193277311	167
Rank 3	0.6875074771465144	0.4265146430066949	26.09928341398195	0.9803921568627452	0.9719887955182072	167
Rank 4	0.6717462461654394	0.4199142532399247	25.18319929255147	0.9803921568627452	0.988795518207283	167
Rank 5	0.6441795455279091	0.4032234350925188	24.095611043539023	0.9635854341736696	0.9747899159663864	167
Rank 6	0.6066072563973368	0.3793417685335569	22.726548786377997	0.9747899159663864	0.9915966386554622	167
Rank 7	0.5443030265987142	0.3401316109179808	20.417141568073337	0.9803921568627452	0.9635854341736696	167
Rank 8	0.4257663203566895	0.2667388774265424	15.902744293014717	0.907563025210084	0.9187675070028012	167
Rank 1	0.6562028274324015	0.4008312638367804	25.537156359562108	0.846820809248555	0.8265895953757225	168
Rank 2	0.6862644227268138	0.4236450393630386	26.26193833637751	0.9566473988439308	0.9653179190751444	168
Rank 3	0.6863623857717033	0.4233670005673222	26.299538520438105	0.9710982658959536	0.9739884393063584	168
Rank 4	0.6708043959781799	0.4176460606047076	25.31583353734722	0.976878612716763	0.9942196531791908	168
Rank 5	0.643931405775072	0.4024321766806991	24.149922909437286	0.9739884393063584	0.976878612716763	168
Rank 6	0.6073077131769399	0.3787562896359421	22.855142354099776	0.9710982658959536	0.9971098265895952	168
Rank 7	0.5433141933763275	0.3390595641878769	20.42546291884505	0.9739884393063584	0.9710982658959536	168
Rank 8	0.4257215360816435	0.2665184558754371	15.920308020620643	0.9190751445086706	0.9190751445086706	168
Rank 1	0.6656758596599683	0.4088884050091178	25.67874546508505	0.8435754189944135	0.8491620111731844	169
Rank 2	0.6929603824038333	0.4304085971064248	26.25517852974085	0.9553072625698324	0.952513966480447	169
Rank 3	0.6910420870810833	0.4297580012768509	26.12840858042324	0.9720670391061452	0.9748603351955308	169
Rank 4	0.6742631381384315	0.4229279433530322	25.133519478539927	0.9776536312849162	0.9860335195530726	169
Rank 5	0.6475726650713743	0.4070565651569992	24.051609991437516	0.9776536312849162	0.9832402234636872	169
Rank 6	0.6118414292614411	0.38363000874372	22.821142051772117	0.9748603351955308	0.988826815642458	169
Rank 7	0.5481672625630237	0.34402389178052	20.414337078250373	0.9832402234636872	0.9664804469273744	169
Rank 8	0.4295537613800789	0.2706657395444943	15.88880218355846	0.9022346368715084	0.9245810055865922	169
Rank 1	0.6652685456888372	0.4056465646811425	25.962198100769463	0.8379120879120879	0.8653846153846154	170
Rank 2	0.6914562503977376	0.4269566449363176	26.449960546142	0.956043956043956	0.9587912087912088	170
Rank 3	0.6901390137384059	0.427464599809084	26.267441392932188	0.9835164835164836	0.9835164835164836	170
Rank 4	0.6742379841642809	0.4200877230502706	25.41502611140103	0.9835164835164836	0.9917582417582418	170
Rank 5	0.6475065737787793	0.4037543915973464	24.375218218143285	0.989010989010989	0.9807692307692308	170
Rank 6	0.6095012758697959	0.3810252689869923	22.847600688280355	0.9807692307692308	0.9917582417582418	170
Rank 7	0.5467008170013928	0.3412198853782653	20.548093162312757	0.978021978021978	0.978021978021978	170
Rank 8	0.4285050704797281	0.2681086248102736	16.039644566945448	0.9093406593406592	0.9423076923076924	170
Rank 1	0.6656489293817123	0.4091261614150637	25.652276796664854	0.8502824858757062	0.8813559322033898	171
Rank 2	0.6902371377178249	0.4291142124511904	26.11229252666345	0.9491525423728814	0.980225988700565	171
Rank 3	0.6886200911526492	0.4287693325966706	25.985075855597863	0.980225988700565	0.9830508474576272	171
Rank 4	0.6735201307848088	0.4221830232359992	25.13371075488095	0.9830508474576272	1.0	171
Rank 5	0.6480297793669978	0.4064235501087857	24.160622925821208	0.9858757062146892	0.9858757062146892	171
Rank 6	0.6108137733713093	0.3828984669089348	22.79153064623744	0.9745762711864406	0.9971751412429378	171
Rank 7	0.545961376258263	0.3422801692562428	20.36812070020202	0.980225988700565	0.980225988700565	171
Rank 8	0.4278662785772184	0.2694325917801579	15.843368679706057	0.9209039548022598	0.923728813559322	171
Rank 1	0.6654512876333722	0.4066544875847486	25.87968000486236	0.853185595567867	0.850415512465374	172
Rank 2	0.6912944119612392	0.4284430928839407	26.28513190772985	0.961218836565097	0.9556786703601108	172
Rank 3	0.6888856409112226	0.4282608242554239	26.062481665579867	0.9778393351800554	0.9778393351800554	172
Rank 4	0.6742739660937505	0.4213163542692358	25.29576118245146	0.9806094182825484	0.9889196675900276	172
Rank 5	0.6494369814268224	0.4061675069843293	24.326947444249303	0.9833795013850416	0.9833795013850416	172
Rank 6	0.6106934266588923	0.3827222380598521	22.79711885990401	0.9806094182825484	0.9861495844875346	172
Rank 7	0.546919208910102	0.3421557574154302	20.476345149467186	0.9806094182825484	0.9750692520775625	172
Rank 8	0.4291273393706608	0.269051395220908	16.00759441497528	0.92797783933518	0.92797783933518	172
Rank 1	0.6595773919046979	0.4031526469128658	25.64247449918321	0.8328767123287671	0.8383561643835616	173
Rank 2	0.6905646761050968	0.4267666788482089	26.379799725688784	0.9452054794520548	0.9561643835616438	173
Rank 3	0.6857025302404905	0.4266048806191758	25.90976496213148	0.9726027397260274	0.96986301369863	173
Rank 4	0.6703188229106156	0.4196666864667779	25.06521364438377	0.978082191780822	0.9863013698630136	173
Rank 5	0.6456528063725463	0.4049746007825764	24.06782055899699	0.9726027397260274	0.96986301369863	173
Rank 6	0.6082485111410075	0.3809120461216972	22.733646501931027	0.9726027397260274	0.9917808219178084	173
Rank 7	0.5455652662851709	0.342253395304653	20.33118709805179	0.978082191780822	0.9671232876712328	173
Rank 8	0.4276944060033968	0.2683202135873311	15.937419241606571	0.9178082191780822	0.9232876712328768	173
Rank 1	0.6683430116057743	0.4115656624661635	25.677734913961075	0.8419540229885057	0.8706896551724138	174
Rank 2	0.6948374671146458	0.4328348338800879	26.200263323455783	0.9626436781609196	0.9741379310344828	174
Rank 3	0.691740133531024	0.4322959724680093	25.94441610630147	0.9741379310344828	0.9770114942528736	174
Rank 4	0.6760275265369086	0.426281943982062	24.97455825548465	0.985632183908046	0.9942528735632185	174
Rank 5	0.6498699693442271	0.409609970439864	24.02599989043631	0.9770114942528736	0.985632183908046	174
Rank 6	0.610955221108406	0.3850425648427377	22.59126562656684	0.971264367816092	0.985632183908046	174
Rank 7	0.5460831262169576	0.3436315018954683	20.245162432148927	0.9827586206896552	0.9770114942528736	174
Rank 8	0.4269308632968311	0.2693201814773839	15.761068181944715	0.9080459770114944	0.9166666666666666	174
Rank 1	0.6721190754528404	0.4122169631895958	25.990211226324465	0.8595505617977528	0.8735955056179775	175
Rank 2	0.6989036742123376	0.4344253240612725	26.447835015106502	0.9606741573033708	0.9719101123595506	175
Rank 3	0.6959027069885636	0.4344493241660923	26.145338282247128	0.9775280898876404	0.9691011235955056	175
Rank 4	0.6789897013754116	0.4254949259812229	25.349477539418864	0.9803370786516854	0.99438202247191	175
Rank 5	0.654797336203455	0.40988650010072	24.4910836102735	0.9747191011235956	0.9775280898876404	175
Rank 6	0.6132572871507368	0.3837428668079585	22.95144203427783	0.9719101123595506	0.9915730337078652	175
Rank 7	0.549374194817439	0.344235538832231	20.51386559852079	0.9831460674157304	0.9691011235955056	175
Rank 8	0.4314731408868651	0.2713418566072306	16.013128427963448	0.9101123595505618	0.9241573033707864	175
Rank 1	0.6631255121105265	0.4061189175044393	25.70065946060872	0.8502824858757062	0.8531073446327684	176
Rank 2	0.6916397978270171	0.4292564454143578	26.23833524126593	0.963276836158192	0.9689265536723164	176
Rank 3	0.6886626485319174	0.428310361488925	26.03522870429924	0.9717514124293786	0.9774011299435028	176
Rank 4	0.6731711657012617	0.4216169668462121	25.15541988550496	0.9830508474576272	0.9887005649717514	176
Rank 5	0.6480223485015619	0.4066142037647243	24.14081447368376	0.980225988700565	0.9689265536723164	176
Rank 6	0.6099760785743996	0.3816264170804009	22.83496614939987	0.980225988700565	0.9858757062146892	176
Rank 7	0.5439740347156025	0.3413939038638485	20.2580130851754	0.980225988700565	0.9661016949152542	176
Rank 8	0.4245902680704708	0.2675014847191315	15.708878335133925	0.9096045197740112	0.9180790960451978	176
Rank 1	0.6665795366084108	0.4064779538583858	26.0101582750025	0.8515406162464986	0.8711484593837535	177
Rank 2	0.6929417800855037	0.4296458779553253	26.329590213017838	0.9607843137254902	0.9719887955182072	177
Rank 3	0.6901621683323709	0.4279985632303728	26.21636051019981	0.9831932773109244	0.9831932773109244	177
Rank 4	0.6753958926687883	0.4205798845645989	25.481600810418936	0.9859943977591036	0.9971988795518208	177
Rank 5	0.6483470782747265	0.4047623276409323	24.35847506337942	0.9803921568627452	0.9803921568627452	177
Rank 6	0.6096641274830066	0.3810529057791028	22.86112217039038	0.9775910364145658	0.9915966386554622	177
Rank 7	0.5456060118045245	0.3416346033991765	20.3971408405348	0.9803921568627452	0.9775910364145658	177
Rank 8	0.4297045260657365	0.2686274060179788	16.10771200477577	0.9159663865546218	0.927170868347339	177
Rank 1	0.6640754148145371	0.4065410873871707	25.75343274273664	0.8092485549132948	0.8497109826589595	178
Rank 2	0.6930818985470607	0.4298145975827441	26.326730096431657	0.9364161849710982	0.9566473988439308	178
Rank 3	0.6889007417253918	0.4283725635214532	26.05281782039386	0.9710982658959536	0.9739884393063584	178
Rank 4	0.6736904858248252	0.4210537446996155	25.263674112520963	0.9739884393063584	0.9884393063583816	178
Rank 5	0.6480270153760093	0.4063676479633586	24.16593674126506	0.9710982658959536	0.976878612716763	178
Rank 6	0.6086015892128349	0.3816555326038834	22.694605660895142	0.9739884393063584	0.9855491329479767	178
Rank 7	0.5445294429224052	0.34165390870795	20.287553421445526	0.9710982658959536	0.9682080924855492	178
Rank 8	0.4274911125227132	0.2688509941164358	15.86401184062774	0.907514450867052	0.9393063583815028	178
Rank 1	0.6644884022167222	0.4060076091664975	25.84807930502248	0.853185595567867	0.850415512465374	179
Rank 2	0.6913451173175319	0.4281405555374265	26.320456178010534	0.9445983379501384	0.96398891966759	179
Rank 3	0.69008837506007	0.4270702143344769	26.30181607255931	0.969529085872576	0.9806094182825484	179
Rank 4	0.6736890368283183	0.4201044309522703	25.3584605876048	0.9778393351800554	0.994459833795014	179
Rank 5	0.6477278216739201	0.4041543519368424	24.357346973707767	0.9750692520775625	0.9806094182825484	179
Rank 6	0.6078560721508967	0.3795673518897631	22.82887202611336	0.9806094182825484	0.9861495844875346	179
Rank 7	0.5443168499401447	0.3406003660676033	20.371648387254144	0.9750692520775625	0.969529085872576	179
Rank 8	0.4277413275263282	0.2672053335434657	16.053599398286256	0.9141274238227148	0.925207756232687	179
Rank 1	0.6663266862798728	0.4027696581431596	26.35570281367132	0.8567415730337079	0.8735955056179775	180
Rank 2	0.6911554062273193	0.4254722519967819	26.568315423053733	0.952247191011236	0.9719101123595506	180
Rank 3	0.6867760927367356	0.424829437425369	26.194665531136657	0.9775280898876404	0.9775280898876404	180
Rank 4	0.6726721538186188	0.4184999420734684	25.417221174515035	0.9859550561797752	0.9971910112359552	180
Rank 5	0.6454171367497268	0.4024655034250936	24.29516333246332	0.9831460674157304	0.9859550561797752	180
Rank 6	0.6063095236362445	0.3785469386964323	22.77625849398121	0.9859550561797752	0.9915730337078652	180
Rank 7	0.5427040504484377	0.3394714939317939	20.32325565166438	0.9831460674157304	0.9775280898876404	180
Rank 8	0.4238974404694152	0.2653601518514835	15.85372886179317	0.9241573033707864	0.9269662921348316	180
Rank 1	0.6685860920827104	0.4049498732281034	26.36362188546069	0.8481375358166189	0.8681948424068768	181
Rank 2	0.6969691262136427	0.4302316384160352	26.673748779760743	0.9541547277936964	0.9742120343839542	181
Rank 3	0.6932364652523189	0.42908299694908	26.415346830323887	0.9770773638968482	0.9770773638968482	181
Rank 4	0.6759350598069286	0.422280696302214	25.36543635047146	0.9742120343839542	0.991404011461318	181
Rank 5	0.6484162064909573	0.4063355943902055	24.208061210075183	0.9770773638968482	0.9742120343839542	181
Rank 6	0.6086655633475492	0.381768443827772	22.68971195197772	0.9627507163323782	0.988538681948424	181
Rank 7	0.546649409876182	0.3423971389862463	20.425227088993577	0.97134670487106	0.968481375358166	181
Rank 8	0.4299627508392325	0.2688291012830697	16.113364955616284	0.9140401146131804	0.9283667621776504	181
Rank 1	0.6644489727274333	0.4038496846780913	26.059928804934195	0.8595988538681948	0.8825214899713467	182
Rank 2	0.69251773688794	0.4273022835530599	26.521545333488017	0.9541547277936964	0.9656160458452722	182
Rank 3	0.6907887473092679	0.4275606698407855	26.32280774684823	0.9742120343839542	0.98567335243553	182
Rank 4	0.6733308509431697	0.4192768779593048	25.40539729838649	0.9799426934097422	0.997134670487106	182
Rank 5	0.6464247399767802	0.4040694718577539	24.235526811902623	0.9742120343839542	0.97134670487106	182
Rank 6	0.6095621585517881	0.3799738775445347	22.958828100725334	0.9742120343839542	0.994269340974212	182
Rank 7	0.5449659604555559	0.3401211376374282	20.48448228181277	0.9799426934097422	0.968481375358166	182
Rank 8	0.4263753114051734	0.2666332601075529	15.974205129762042	0.9369627507163324	0.9255014326647564	182
Rank 1	0.6649865071471807	0.4086535971503824	25.633290999679826	0.8595988538681948	0.8452722063037249	183
Rank 2	0.6923823227366244	0.4312771549559618	26.11051677806625	0.9512893982808024	0.9570200573065902	183
Rank 3	0.6895278379666684	0.4308265806244865	25.870125734218192	0.9770773638968482	0.9799426934097422	183
Rank 4	0.6741705608891021	0.4240510345636114	25.01195263254907	0.9742120343839542	0.988538681948424	183
Rank 5	0.647873215863249	0.4079622229994141	23.991099286383488	0.97134670487106	0.9770773638968482	183
Rank 6	0.6112741384311455	0.3842774909980072	22.69966474331383	0.9799426934097422	0.991404011461318	183
Rank 7	0.5479984170666992	0.3444822161004343	20.351620096626483	0.98567335243553	0.9742120343839542	183
Rank 8	0.4279529053600386	0.2700908230337734	15.78620823262652	0.9111747851002864	0.9398280802292264	183
Rank 1	0.6630062420062979	0.4056348129333827	25.73714290729152	0.8434782608695652	0.8231884057971014	184
Rank 2	0.6886398436926366	0.4269880510300297	26.16517926626069	0.9565217391304348	0.9565217391304348	184
Rank 3	0.685225674513823	0.4261761401985969	25.90495343152261	0.982608695652174	0.9710144927536232	184
Rank 4	0.6706279250711965	0.4205359193226067	25.00920057485898	0.982608695652174	0.9942028985507246	184
Rank 5	0.6454767099529181	0.4051660790847513	24.031063086816676	0.9768115942028984	0.9739130434782608	184
Rank 6	0.6081365705008036	0.3814536625503265	22.668290795047707	0.9797101449275364	0.9855072463768116	184
Rank 7	0.5452675849639446	0.3433337745017174	20.193381046222715	0.991304347826087	0.9681159420289857	184
Rank 8	0.427271879114013	0.2693699347162731	15.790194439773993	0.9188405797101448	0.9072463768115944	184
Rank 1	0.6666123868669769	0.4051552574169659	26.145712945001097	0.8527777777777777	0.8555555555555555	185
Rank 2	0.6943094700732807	0.4283514925507021	26.59579775225785	0.9555555555555556	975	185
Rank 3	0.6909322917506037	0.4265478472588297	26.43844444917739	0.9722222222222222	0.9861111111111112	185
Rank 4	0.6760645489402356	0.4207549342977919	25.530961464244367	0.9805555555555556	0.9972222222222222	185
Rank 5	0.6503431952038032	0.4063245160045327	24.40186791992705	0.9861111111111112	0.9861111111111112	185
Rank 6	0.6120960548040766	0.3825189752236097	22.957707958046687	0.9722222222222222	0.9888888888888888	185
Rank 7	0.5482455039047607	0.3433272578925617	20.491824601219893	975	0.9777777777777776	185
Rank 8	0.428491687922446	0.2683272002913567	16.016448763108926	0.9333333333333332	0.9416666666666668	185
Rank 1	0.6624273774274773	0.4025871123066493	25.9840265120828	0.8441926345609065	0.8555240793201133	186
Rank 2	0.6907475435605092	0.4250232341919437	26.572430936856534	0.9461756373937678	0.963172804532578	186
Rank 3	0.6879655580374612	0.4247681239267831	26.319743411067808	0.9745042492917848	0.9745042492917848	186
Rank 4	0.6722872261837117	0.4182304417320922	25.40567844516195	0.9773371104815864	0.9915014164305948	186
Rank 5	0.6458021645393958	0.4018683162931057	24.393384824629	0.9745042492917848	0.9830028328611898	186
Rank 6	0.6087092114224333	0.3778615260104349	23.08476854119984	0.9688385269121812	0.9858356940509916	186
Rank 7	0.5453869253406408	0.3388281080352167	20.65588173054241	0.9745042492917848	0.9886685552407932	186
Rank 8	0.4286205447014061	0.2671839003693903	16.143664433201575	0.9178470254957508	0.9291784702549576	186
Rank 1	0.6588434123315494	0.4038462250231863	25.499718730836307	0.8347578347578347	0.8632478632478633	187
Rank 2	0.689485912317349	0.4276323460233003	26.185356629404865	0.9544159544159544	0.9629629629629628	187
Rank 3	0.688425986703779	0.4284953312374025	25.993065546637645	0.9743589743589745	0.9857549857549858	187
Rank 4	0.6724452930105483	0.4205563259604406	25.188896705010773	0.9772079772079773	0.9914529914529916	187
Rank 5	0.6451944217915385	0.4040663621290321	24.112805966250644	0.9772079772079773	0.9743589743589745	187
Rank 6	0.6068416808863112	0.3791513031086022	22.7690377777709	0.9715099715099716	0.9857549857549858	187
Rank 7	0.5435242802713897	0.3406980675178207	20.28262127535689	0.98005698005698	0.98005698005698	187
Rank 8	0.4251877714454021	0.2671222927025969	15.806547874280518	0.9116809116809116	0.925925925925926	187
Rank 1	0.665216153285819	0.4021963684226645	26.30197848631545	0.8825214899713467	0.8767908309455588	188
Rank 2	0.6926885206973389	0.4280032846079371	26.46852360894018	0.9541547277936964	0.968481375358166	188
Rank 3	0.6928939892268102	0.4286895383323673	26.420445089444293	0.97134670487106	0.982808022922636	188
Rank 4	0.6763960440080857	0.4209349030906999	25.54611409173858	0.9799426934097422	0.994269340974212	188
Rank 5	0.6491892277694294	0.4063448947764823	24.284433299294715	0.9799426934097422	0.9770773638968482	188
Rank 6	0.6118189548697517	0.3827347375359917	22.908421733376	0.98567335243553	0.988538681948424	188
Rank 7	0.5497215683943378	0.3437573523643429	20.596421602999488	0.9770773638968482	0.97134670487106	188
Rank 8	0.4288907417054486	0.2699261340584394	15.896460764700926	0.9283667621776504	0.9140401146131804	188
Rank 1	0.6621956261279297	0.4011173421248336	26.107828400309607	0.8591954022988506	0.8563218390804598	189
Rank 2	0.6887753378294855	0.4248168909398884	26.395844688959716	0.9511494252873564	0.9511494252873564	189
Rank 3	0.6865662844876369	0.4241505184841163	26.24157660035206	0.9741379310344828	0.971264367816092	189
Rank 4	0.6732830444305699	0.4184335578049172	25.484948662565262	0.9827586206896552	0.9885057471264368	189
Rank 5	0.6466609999601574	0.4024104539437565	24.425054601640085	0.9798850574712644	0.9798850574712644	189
Rank 6	0.609003060329522	0.3789535582082336	23.00495021212884	0.9626436781609196	0.9885057471264368	189
Rank 7	0.5444938191411398	0.339566597362692	20.49272217784478	0.9770114942528736	0.9683908045977012	189
Rank 8	0.4282838952523359	0.267893756146584	16.03901391057519	0.9195402298850576	0.9252873563218392	189
Rank 1	0.663417886270019	0.4032069099757607	26.02109762942582	0.8488372093023255	0.8517441860465116	190
Rank 2	0.6916905055247274	0.4279431432765772	26.374736224815027	0.9534883720930232	0.9651162790697676	190
Rank 3	0.6896274094100483	0.4273183887488774	26.23090206611709	0.9767441860465116	0.9796511627906976	190
Rank 4	0.6742541648494291	0.4217897932198127	25.24643716296164	0.9912790697674418	0.994186046511628	190
Rank 5	0.6481768471612319	0.4050163814321911	24.31604657290408	0.9912790697674418	0.9767441860465116	190
Rank 6	0.6103393607981057	0.3813854944694568	22.895386632864888	0.9825581395348836	0.9912790697674418	190
Rank 7	0.5453469792049804	0.3415761105949143	20.377086861006617	0.9825581395348836	0.9680232558139537	190
Rank 8	0.4286650465880121	0.2685432776430106	16.01217689450015	0.936046511627907	0.9186046511627908	190
Rank 1	0.6661481578010584	0.4028103062937141	26.333785150734425	0.8707865168539326	0.8679775280898876	191
Rank 2	0.6901004413465559	0.425655750700277	26.44446906462789	0.952247191011236	0.9634831460674156	191
Rank 3	0.6882236694462806	0.4243351962642621	26.38884731820184	0.9803370786516854	0.9747191011235956	191
Rank 4	0.6729774444701865	0.4169006595609554	25.607678490923107	0.9803370786516854	0.9887640449438202	191
Rank 5	0.6467817329437349	0.4020580818555007	24.47236510882341	0.9831460674157304	0.9803370786516854	191
Rank 6	0.6086728778726143	0.3783706293606407	23.03022485119736	0.9662921348314608	0.9887640449438202	191
Rank 7	0.5479839308962215	0.3416786499934263	20.63052809027953	0.9803370786516854	0.9775280898876404	191
Rank 8	0.4284216116512997	0.2673251604138222	16.109645123747747	0.9353932584269664	0.9382022471910112	191
Rank 1	0.6689040187787186	0.4063719077071031	26.25321110716155	0.8549848942598187	0.879154078549849	192
Rank 2	0.6974577695310633	0.4299691579496917	26.74886115813716	0.9637462235649548	0.9758308157099698	192
Rank 3	0.6939762176605945	0.4281964487314536	26.577976892914084	0.9788519637462236	0.9758308157099698	192
Rank 4	0.6770455451682125	0.4224668482155422	25.45786969526703	0.9818731117824774	0.9939577039274924	192
Rank 5	0.6509494466233485	0.4069561006885886	24.39933459347599	0.9788519637462236	0.9848942598187312	192
Rank 6	0.6114533862465819	0.3816184402140599	22.9834946032522	0.9758308157099698	0.9939577039274924	192
Rank 7	0.5476242412354488	0.3423306101653477	20.529363107010116	0.9818731117824774	0.9818731117824774	192
Rank 8	0.4267158154427222	0.2688223474046174	15.789346803810483	0.9214501510574018	0.9305135951661632	192
Rank 1	0.6672842216464601	0.4041886956227235	26.309552602373653	0.8583333333333333	0.8611111111111112	193
Rank 2	0.6957954944505005	0.4275036295227201	26.829186492778035	0.9611111111111112	0.9583333333333334	193
Rank 3	0.6924124427887163	0.4279112772184567	26.450116557025957	0.9861111111111112	0.9805555555555556	193
Rank 4	0.6761407092688422	0.4217779924798554	25.436271678898677	0.9861111111111112	0.9944444444444444	193
Rank 5	0.6505114424821242	0.4069143824501205	24.35970600320037	0.9805555555555556	0.9861111111111112	193
Rank 6	0.6101899768914231	0.3822664264641914	22.79235504272316	0.9694444444444444	0.9944444444444444	193
Rank 7	0.5468398126143142	0.3434124743089338	20.342733830538045	975	0.9805555555555556	193
Rank 8	0.4275108257257986	0.2686179849645463	15.889284076125232	0.9083333333333332	0.9305555555555556	193
Rank 1	0.6617124457741439	0.4037476844514608	25.796476132268303	0.8405797101449275	0.8405797101449275	194
Rank 2	0.6904079371416624	0.426045441747673	26.436249539398933	0.9536231884057972	0.9768115942028984	194
Rank 3	0.6860915840129295	0.4246003972400544	26.149118677287504	0.9768115942028984	0.9768115942028984	194
Rank 4	0.6725726503027457	0.4194733015528198	25.309934874992585	0.9797101449275364	0.9942028985507246	194
Rank 5	0.6471367727857321	0.4044947331529862	24.264203963274596	0.982608695652174	0.9797101449275364	194
Rank 6	0.6112897791644437	0.3810318588068217	23.0257920357622	0.9739130434782608	0.991304347826087	194
Rank 7	0.5468066704047386	0.3419294259692746	20.4877244435464	0.9797101449275364	0.9768115942028984	194
Rank 8	0.4282357531230047	0.2692848177959877	15.8950935327017	0.9188405797101448	0.9246376811594202	194
Rank 1	0.6676573018250598	0.4072628667986766	26.039443502638317	0.8604651162790697	0.8604651162790697	195
Rank 2	0.692468031058932	0.425476394826266	26.699163623266596	0.9534883720930232	0.9709302325581396	195
Rank 3	0.6906388646643411	0.4253114493053352	26.532741535900584	0.9738372093023256	0.9738372093023256	195
Rank 4	0.6742294166337451	0.4183491551099397	25.588026152380543	0.9738372093023256	0.9912790697674418	195
Rank 5	0.6471237446770037	0.4028159239645591	24.43078207124446	0.9767441860465116	0.9825581395348836	195
Rank 6	0.6095542532439499	0.3790653698170623	23.048888342688752	0.9709302325581396	0.994186046511628	195
Rank 7	0.5454032202759479	0.3397375926749193	20.566562760102855	0.9738372093023256	0.9709302325581396	195
Rank 8	0.4269101212843763	0.2663334088918435	16.057671239253274	0.9244186046511628	0.9302325581395348	195
Rank 1	0.6629030505386198	0.4040748105207902	25.88282400178296	0.8521739130434782	0.8608695652173913	196
Rank 2	0.6891688441188424	0.4257410884515944	26.3427755667248	0.9507246376811594	0.9652173913043478	196
Rank 3	0.6894499582432609	0.4262228319590242	26.322712628423677	0.9797101449275364	0.9739130434782608	196
Rank 4	0.6751407927885271	0.4199793941151433	25.51613986733838	0.9855072463768116	0.991304347826087	196
Rank 5	0.6494421509149191	0.4048799396885758	24.45622112263433	0.982608695652174	0.9739130434782608	196
Rank 6	0.6087551492874984	0.3802341437332183	22.852100555428013	0.9797101449275364	0.9855072463768116	196
Rank 7	0.5451806204986434	0.3406853324384937	20.44952880601496	0.9768115942028984	0.9652173913043478	196
Rank 8	0.4272221861214008	0.2674923699185442	15.972981620285664	0.9217391304347826	0.9159420289855073	196
Rank 1	0.6714335353893163	0.407812519093769	26.36210162955473	0.8662790697674418	0.8633720930232558	197
Rank 2	0.6940483434374781	0.4278103592260492	26.623798421142887	0.9563953488372092	0.9680232558139537	197
Rank 3	0.6908490749939692	0.4264125830717671	26.443649192220203	0.9796511627906976	0.9767441860465116	197
Rank 4	0.6742603078432055	0.419947889506214	25.431241833699143	0.9825581395348836	0.9912790697674418	197
Rank 5	0.650272577587597	0.4056252764477835	24.464730113981357	0.9854651162790696	0.9796511627906976	197
Rank 6	0.6104803293467034	0.3805472989445905	22.993303040211288	0.9796511627906976	0.9883720930232558	197
Rank 7	0.5458657927499535	0.3402757383071448	20.55900544428087	0.9883720930232558	0.9738372093023256	197
Rank 8	0.4269473095278459	0.2668841809102741	16.006312861757177	0.9273255813953488	0.9156976744186046	197
Rank 1	0.6657430627713832	0.4090344240359259	25.67086387354573	0.8452722063037249	0.8510028653295129	198
Rank 2	0.6935149715499369	0.4309248767397174	26.259009481021945	0.9512893982808024	0.9656160458452722	198
Rank 3	0.691598465010075	0.4305401116515074	26.105835335856764	0.9742120343839542	0.9799426934097422	198
Rank 4	0.674633466534471	0.4221956513470372	25.24378151874338	0.9770773638968482	0.988538681948424	198
Rank 5	0.6490370625410042	0.4071991192594964	24.183794328150785	0.9770773638968482	0.9770773638968482	198
Rank 6	0.6092916599020998	0.3830265647934239	22.62650951086759	0.9742120343839542	0.994269340974212	198
Rank 7	0.5463651612837135	0.3430204512120948	20.33447100716187	0.9742120343839542	0.97134670487106	198
Rank 8	0.4290252314943736	0.2697738848491245	15.925134664524904	0.9083094555873924	0.9255014326647564	198
Rank 1	0.6622770367862988	0.4053279655991441	25.69490711871547	0.8508771929824561	0.8654970760233918	199
Rank 2	0.6920338464249931	0.4296964488329458	26.233739759204727	0.956140350877193	0.97953216374269	199
Rank 3	0.6896201923448938	0.427719478614274	26.190071373061976	0.9824561403508772	0.9824561403508772	199
Rank 4	0.6739117493201137	0.4212096363791672	25.27021129409464	0.97953216374269	0.9912280701754386	199
Rank 5	0.647666602348032	0.4061549294209248	24.151167292710717	0.9853801169590644	0.9736842105263158	199
Rank 6	0.609176185013485	0.3813534191161882	22.78227658972968	0.9766081871345028	0.9912280701754386	199
Rank 7	0.5460600574489123	0.3415587779750729	20.45012794738394	0.9853801169590644	0.9678362573099416	199
Rank 8	0.4291925916812515	0.2685968784836411	16.059571319761034	0.932748538011696	0.935672514619883	199
Rank 1	0.6677188373311311	0.4037948195495321	26.3924017781599	0.8595505617977528	0.8679775280898876	200
Rank 2	0.6918446522776381	0.4250363329712874	26.680831930635076	0.9606741573033708	0.9634831460674156	200
Rank 3	0.6897231747250591	0.4252986004560798	26.442457426897924	0.9803370786516854	0.9803370786516854	200
Rank 4	0.6734561741258601	0.4181101111451372	25.534606298072287	0.9859550561797752	0.9859550561797752	200
Rank 5	0.6467097054003166	0.4027937796137716	24.39159257865449	0.9831460674157304	0.9719101123595506	200
Rank 6	0.6087441276752238	0.3793431355986275	22.94009920765963	0.9719101123595506	0.9859550561797752	200
Rank 7	0.5449679593325902	0.3398857465688071	20.508221276378315	0.9719101123595506	0.9691011235955056	200
Rank 8	0.4281289372650774	0.2670794222657722	16.104951499930525	0.9269662921348316	0.9269662921348316	200
Rank 1	0.6629534811424428	0.4069716144207135	25.59818667217292	0.8571428571428571	0.8485714285714285	201
Rank 2	0.6916072070719889	0.4295936310980895	26.201357597389936	0.9542857142857144	0.9685714285714284	201
Rank 3	0.6880306906894756	0.4292366584678366	25.879403222163894	0.9828571428571428	0.98	201
Rank 4	0.6742627716720301	0.4221380671985659	25.21247044734642	0.98	0.9942857142857144	201
Rank 5	0.6477183899865746	0.4062376906094875	24.148069937708705	0.9828571428571428	0.98	201
Rank 6	0.6087167975114369	0.3816786122348032	22.70381852766337	0.98	0.9971428571428572	201
Rank 7	0.5463186867888029	0.3431594073433381	20.31592794454648	0.9742857142857144	0.9714285714285714	201
Rank 8	0.4293128351828896	0.2697687888813173	15.954404630157226	0.9085714285714286	0.9285714285714286	201
Rank 1	0.6722082825945819	0.4092614577092143	26.294682488536758	0.8567493112947658	0.8842975206611571	202
Rank 2	0.695854253633773	0.4288055357191662	26.704871791460675	0.9586776859504132	0.9696969696969696	202
Rank 3	0.6945480559777872	0.4290347623455736	26.55132936322136	0.9807162534435262	0.9862258953168044	202
Rank 4	0.6789396890053336	0.4231570520417637	25.57826369635699	0.9834710743801652	0.9972451790633609	202
Rank 5	0.6526288740755173	0.4065476037870741	24.60812702884432	0.9862258953168044	0.9944903581267218	202
Rank 6	0.6142989295482143	0.3829226814461531	23.137624810206116	0.9862258953168044	0.9944903581267218	202
Rank 7	0.5514513660122558	0.3445632073284908	20.68881586837649	0.9944903581267218	0.9807162534435262	202
Rank 8	0.4307431910503673	0.2696331024866568	16.111008856371058	0.931129476584022	0.9393939393939394	202
Rank 1	0.6685449234363663	0.4108374759988755	25.77074474374908	0.8624641833810889	0.8595988538681948	203
Rank 2	0.6941216274829543	0.4319744195243717	26.21472079585825	0.968481375358166	0.9742120343839542	203
Rank 3	0.6916217270930709	0.4311701215463583	26.04516055467126	0.991404011461318	0.982808022922636	203
Rank 4	0.6774691827671769	0.4256261590958365	25.18430236713404	0.991404011461318	0.994269340974212	203
Rank 5	0.6515179005562639	0.4091200240496068	24.23978765066571	0.991404011461318	0.98567335243553	203
Rank 6	0.6124938524670301	0.3835079526440619	22.89858998229682	0.982808022922636	0.994269340974212	203
Rank 7	0.5493227255971437	0.3451620760867522	20.416064951039143	0.98567335243553	0.9799426934097422	203
Rank 8	0.4295043784312733	0.2704548674305325	15.904951100074085	0.9111747851002864	0.9369627507163324	203
Rank 1	0.6649195063065338	0.4025570113736018	26.236249493293208	0.8664772727272727	0.8607954545454546	204
Rank 2	0.6930026693393389	0.4277573357038104	26.524533363552845	0.9573863636363636	0.9744318181818182	204
Rank 3	0.6874122034256618	0.4253192397726242	26.209296365303757	0.9659090909090908	0.9801136363636364	204
Rank 4	0.67164181134005	0.4188621475747204	25.27796637653295	0.9801136363636364	0.9914772727272728	204
Rank 5	0.6458764141779566	0.4040241946719557	24.185221950600088	0.9744318181818182	0.9772727272727272	204
Rank 6	0.6061086747511323	0.3802318890465789	22.58767857045534	0.9744318181818182	0.9943181818181818	204
Rank 7	0.5448632719749745	0.3417098418334992	20.315343014147537	0.9801136363636364	0.9801136363636364	204
Rank 8	0.4255078647301137	0.2672545992644605	15.825326546565329	0.9005681818181818	0.9176136363636364	204
Rank 1	0.6623808185097909	0.4022677562051883	26.011306230460256	0.8477011494252874	0.8591954022988506	205
Rank 2	0.6894323551868393	0.4240783621059876	26.535399308085168	0.956896551724138	0.9626436781609196	205
Rank 3	0.6869301741751103	0.424141074044285	26.278910013082523	0.985632183908046	0.9798850574712644	205
Rank 4	0.6726021141349359	0.4167257788192562	25.58763353156796	0.9798850574712644	0.9913793103448276	205
Rank 5	0.6447349295712211	0.4022107477893807	24.25241817818404	0.9741379310344828	0.971264367816092	205
Rank 6	0.6068591811012741	0.3785871602594243	22.827202084184982	0.9798850574712644	0.985632183908046	205
Rank 7	0.543193016431138	0.3393827060665849	20.381031036455315	0.9798850574712644	0.9741379310344828	205
Rank 8	0.4251460812019687	0.2660579495726612	15.908813162930748	0.9195402298850576	0.9310344827586208	205
Rank 1	0.6644291785738053	0.4035325689214024	26.08966096524029	0.8413597733711048	0.8583569405099151	206
Rank 2	0.6923725860797663	0.4264652250896582	26.590736099010808	0.9518413597733713	0.963172804532578	206
Rank 3	0.6879939765780897	0.4250213619605962	26.297261461749343	0.9688385269121812	0.963172804532578	206
Rank 4	0.6747806062324547	0.4199768905132031	25.480371571925165	0.9773371104815864	0.9886685552407932	206
Rank 5	0.6495038457713778	0.4045908021213747	24.491304365000303	0.980169971671388	0.9773371104815864	206
Rank 6	0.6102047082811466	0.3810325013717666	22.917220690938	0.9716713881019832	0.9915014164305948	206
Rank 7	0.549689490999836	0.3431195963750361	20.65698946247999	0.9745042492917848	0.9773371104815864	206
Rank 8	0.4293210989231086	0.2690625799638799	16.025851895922877	0.9206798866855525	0.9320113314447592	206
Rank 1	0.666603693374599	0.4081113722801285	25.849232109447044	0.8676056338028169	0.8422535211267606	207
Rank 2	0.6951685615432331	0.4310473668381875	26.41211947050456	0.9605633802816902	0.9605633802816902	207
Rank 3	0.6904544986588134	0.429852261038426	26.06022376203873	0.971830985915493	0.9746478873239436	207
Rank 4	0.6735904768738982	0.4225256539915329	25.10648228823652	0.9830985915492958	0.991549295774648	207
Rank 5	0.6468262656594479	0.4054782431113657	24.13480225480821	0.9859154929577464	0.9830985915492958	207
Rank 6	0.6078545441168596	0.3815199054221588	22.63346386947007	0.9746478873239436	0.9859154929577464	207
Rank 7	0.5462915307293829	0.3426356666553726	20.36558640740102	0.9774647887323944	0.9661971830985916	207
Rank 8	0.4282521689721258	0.2699694176643289	15.828275130779696	0.9295774647887324	0.9154929577464788	207
Rank 1	0.6649405392321142	0.4049626397989723	25.99778994331418	0.8666666666666667	0.8555555555555555	208
Rank 2	0.6897403089064449	0.4269841495497949	26.27561593566499	0.9472222222222222	0.9722222222222222	208
Rank 3	0.6879509627140714	0.4260908021699189	26.186016054415244	0.9777777777777776	0.9833333333333332	208
Rank 4	0.6731269164712526	0.4202680043991335	25.285891207211908	0.9833333333333332	0.9916666666666668	208
Rank 5	0.6482007653750828	0.4044279855157148	24.37727798593679	0.9916666666666668	975	208
Rank 6	0.6093770500213882	0.3807670894014944	22.86099606198938	0.9833333333333332	0.9861111111111112	208
Rank 7	0.5453505524953195	0.3420472124833974	20.33033400119221	975	0.9694444444444444	208
Rank 8	0.4274137296208727	0.2681441764703684	15.926955315050431	0.9055555555555556	0.9138888888888888	208
Rank 1	0.6645809168508017	0.4059001455057661	25.86807713450356	0.8434782608695652	0.8492753623188406	209
Rank 2	0.6917964020508002	0.4264304635360438	26.536593851475637	0.9565217391304348	0.9681159420289857	209
Rank 3	0.6908155955217772	0.4256749210368694	26.51406744849077	0.9797101449275364	0.9855072463768116	209
Rank 4	0.6733694324418236	0.4190904985503763	25.427893389144725	0.982608695652174	0.9971014492753624	209
Rank 5	0.6469106400692907	0.4036993071781487	24.321133289114197	0.9768115942028984	0.9797101449275364	209
Rank 6	0.6083257567076992	0.3785495575103373	22.97761991973618	0.9768115942028984	0.991304347826087	209
Rank 7	0.5441543846047813	0.3394383231038365	20.47160615009448	0.9797101449275364	0.9739130434782608	209
Rank 8	0.4276940874058215	0.2674272986589924	16.026678874682908	0.9246376811594202	0.9217391304347826	209
Rank 1	0.6675804111234176	0.4050708298628847	26.25095812605329	0.8771428571428571	0.8628571428571429	210
Rank 2	0.6901400428882214	0.4264152204300179	26.372482245820343	0.9571428571428572	0.9742857142857144	210
Rank 3	0.6902174609856112	0.428172403447602	26.20450575380092	0.9828571428571428	0.9771428571428572	210
Rank 4	0.6747573566389763	0.4217310311160893	25.302632552288696	0.9828571428571428	0.9914285714285714	210
Rank 5	0.6482842148516842	0.4050732620306744	24.321095282100973	0.9714285714285714	0.9742857142857144	210
Rank 6	0.6101263488202071	0.3811041048701932	22.902224395001387	0.9714285714285714	0.9857142857142858	210
Rank 7	0.5484849439270545	0.3420325220413724	20.645242188568208	0.98	0.9742857142857144	210
Rank 8	0.4288854346795613	0.2689475196936964	15.993791498586493	0.9114285714285716	0.94	210
Rank 1	0.6662564109878982	0.4078882653303218	25.83681456575764	0.8531073446327684	0.847457627118644	211
Rank 2	0.694381697382771	0.4302630331287583	26.41186642540127	0.9491525423728814	0.96045197740113	211
Rank 3	0.6902552258707914	0.4288683741007167	26.13868517700746	0.9661016949152542	0.9745762711864406	211
Rank 4	0.6736922485470316	0.4232233590573058	25.046888948972573	0.980225988700565	0.9830508474576272	211
Rank 5	0.6490746491316131	0.4080005849391043	24.10740641925087	0.9745762711864406	0.9717514124293786	211
Rank 6	0.6107360828677052	0.3830996345098508	22.76364483578544	0.9689265536723164	0.9887005649717514	211
Rank 7	0.5469119214089408	0.3435439054561244	20.33680159528165	0.9745762711864406	0.9689265536723164	211
Rank 8	0.4284203073684881	0.2705247686460758	15.78955387224123	0.9180790960451978	0.9124293785310734	211
Rank 1	0.6658600044977959	0.407331080490634	25.852892400716183	0.8559077809798271	0.8674351585014409	212
Rank 2	0.6932131447753174	0.4288730680693886	26.43400767059288	0.956772334293948	0.9711815561959656	212
Rank 3	0.6907155289182927	0.4289448449125742	26.17706840057185	0.9769452449567724	0.9740634005763688	212
Rank 4	0.6750918988456291	0.4215355096908408	25.355638915478835	0.9769452449567724	0.9942363112391932	212
Rank 5	0.6483169116725732	0.4056028490806661	24.27140625919072	0.9798270893371758	0.9740634005763688	212
Rank 6	0.6111549743888377	0.3820978818596307	22.9057092529207	0.9740634005763688	0.9942363112391932	212
Rank 7	0.5457734968233058	0.3413798207054153	20.439367611789045	0.9798270893371758	0.9654178674351584	212
Rank 8	0.4286070310091899	0.2677072128232608	16.089981818592907	0.9221902017291066	0.9394812680115274	212
Rank 1	0.663714753172141	0.4070332723617281	25.668148081041288	0.8452722063037249	0.8452722063037249	213
Rank 2	0.690975459038801	0.4280762292934441	26.28992297453569	0.9512893982808024	0.968481375358166	213
Rank 3	0.6900844752709492	0.4267401717487889	26.334430352216025	0.9742120343839542	0.9799426934097422	213
Rank 4	0.6729239305161449	0.4206992409616938	25.222468955445105	0.982808022922636	0.997134670487106	213
Rank 5	0.6479175350739985	0.4055981597685267	24.23193753054718	0.982808022922636	0.9799426934097422	213
Rank 6	0.608221361512589	0.3796403691168664	22.85809923957226	0.9799426934097422	0.994269340974212	213
Rank 7	0.5445491827489493	0.3407330299679908	20.381615278095843	0.9799426934097422	0.97134670487106	213
Rank 8	0.4277786991191731	0.2683182951915475	15.946040392762562	0.9226361031518624	0.9283667621776504	213
Rank 1	0.6682037378963049	0.4031035560787274	26.51001818175775	0.8693181818181818	0.8920454545454546	214
Rank 2	0.694284833017757	0.4262016888559337	26.80831441618233	0.9602272727272728	0.9715909090909092	214
Rank 3	0.6927330684129864	0.4267835707336162	26.59494976793702	0.9829545454545454	0.9943181818181818	214
Rank 4	0.6774858673827203	0.4204392673129901	25.704660006973025	0.9829545454545454	0.9971590909090908	214
Rank 5	0.6506106749097104	0.4045648586864253	24.60458162232851	0.9857954545454546	0.9886363636363636	214
Rank 6	0.6112637592515534	0.3812182166123865	23.00455426391669	0.9829545454545454	0.9943181818181818	214
Rank 7	0.5488325667047047	0.340906168221544	20.792639848316064	0.9857954545454546	0.9801136363636364	214
Rank 8	0.4283366427149037	0.2682029860125827	16.013365670232094	0.9261363636363636	0.9289772727272728	214
Rank 1	0.6642108509113519	0.4050225891059784	25.91882618053735	0.855191256830601	0.8633879781420765	215
Rank 2	0.6903655252844405	0.4276954341845303	26.26700910999102	0.9590163934426228	0.9562841530054644	215
Rank 3	0.690360316100776	0.4282971762264081	26.20631398743678	0.9754098360655736	0.9836065573770492	215
Rank 4	0.6737572186073953	0.4219423633144731	25.181485529292225	0.9863387978142076	0.994535519125683	215
Rank 5	0.6476671284348936	0.4057978515920451	24.186927684284846	0.9754098360655736	0.9754098360655736	215
Rank 6	0.6075797345236915	0.3803627759246009	22.72169585990906	0.9754098360655736	0.989071038251366	215
Rank 7	0.5455415508189028	0.3415938560129051	20.394769480599763	0.9726775956284152	0.9672131147540984	215
Rank 8	0.4280630258218771	0.2695704077970349	15.849261802484222	0.907103825136612	0.918032786885246	215
Rank 1	0.6637159130241662	0.4064154802109478	25.730043281321837	0.8352272727272727	0.8522727272727273	216
Rank 2	0.6914978044748067	0.4294920036302446	26.20058008445621	0.9545454545454546	0.9659090909090908	216
Rank 3	0.6908121171183136	0.4280309174345379	26.27811996837756	0.9772727272727272	0.9744318181818182	216
Rank 4	0.6758416233534617	0.4222015785128374	25.364004484062423	0.9857954545454546	0.9857954545454546	216
Rank 5	0.6493630111434596	0.4063639993582152	24.29990117852444	0.9857954545454546	0.9744318181818182	216
Rank 6	0.61152089684972	0.3833264421610593	22.819445468866068	0.9744318181818182	0.9886363636363636	216
Rank 7	0.5467997977509732	0.343074345310436	20.37254524405372	0.9772727272727272	0.9715909090909092	216
Rank 8	0.4275189438750928	0.2685280144044886	15.899092947060415	0.9176136363636364	0.9232954545454546	216
Rank 1	0.6608932857058313	0.4057782067680966	25.511507893773462	0.8257142857142857	0.8371428571428572	217
Rank 2	0.6896670042678005	0.4285377284868199	26.112927578098056	0.9514285714285714	0.9657142857142856	217
Rank 3	0.6893547682251959	0.4282701649549523	26.10846032702436	0.9742857142857144	0.9828571428571428	217
Rank 4	0.6725741871756684	0.4218234907384295	25.07506964372389	0.98	0.9971428571428572	217
Rank 5	0.6490036323710017	0.4077971781765267	24.12064541944749	0.9828571428571428	0.9828571428571428	217
Rank 6	0.6094883140711699	0.3825374801166588	22.69508339545111	0.9742857142857144	0.9942857142857144	217
Rank 7	0.5489039441577365	0.343918198128787	20.498574602894948	0.98	0.98	217
Rank 8	0.4312367953167911	0.2709708975336599	16.026589778313117	0.9257142857142856	0.9371428571428572	217
Rank 1	0.6704232703695753	0.4077668553906216	26.26564149789537	0.8707865168539326	0.8735955056179775	218
Rank 2	0.6934567305258617	0.4277972662648979	26.56594642609637	0.9634831460674156	0.9747191011235956	218
Rank 3	0.6911237882848509	0.4275780322827064	26.35457560021444	0.9859550561797752	0.99438202247191	218
Rank 4	0.6745474935611687	0.4224526540339638	25.20948395272049	0.9859550561797752	0.99438202247191	218
Rank 5	0.6482747439398742	0.4057052225447924	24.256952139508176	0.9747191011235956	0.9831460674157304	218
Rank 6	0.6083395879514997	0.3809922683645502	22.734731958694947	0.9831460674157304	0.99438202247191	218
Rank 7	0.5451444143398497	0.3413773593004084	20.376705503944127	0.9775280898876404	0.9691011235955056	218
Rank 8	0.4279114154028118	0.2689466494402491	15.896476596256266	0.9157303370786516	0.9325842696629212	218
Rank 1	0.663309190717311	0.4068926709724766	25.64165197448343	0.847457627118644	0.8587570621468926	219
Rank 2	0.6904678487244906	0.4270368739233156	26.3430974801175	0.9548022598870056	0.9661016949152542	219
Rank 3	0.6873405757934347	0.4250701674442083	26.22704083492264	0.9717514124293786	0.9774011299435028	219
Rank 4	0.6718360384779108	0.4200433624493868	25.1792676028524	0.9858757062146892	0.9915254237288136	219
Rank 5	0.6465780546726727	0.40410771751095	24.24703371617227	0.980225988700565	0.9774011299435028	219
Rank 6	0.6055165125715238	0.3792988746592367	22.62176379122872	0.9745762711864406	0.9915254237288136	219
Rank 7	0.5413734561360997	0.3400464725047334	20.13269836313662	0.980225988700565	0.9689265536723164	219
Rank 8	0.4223916229768774	0.2664762263218441	15.59153966550333	0.9096045197740112	0.9180790960451978	219
Rank 1	0.6656874899144894	0.40075854388963	26.492894602485944	0.8781869688385269	0.8781869688385269	220
Rank 2	0.6895862730446223	0.4210789586586453	26.8507314385977	0.9603399433427762	0.9745042492917848	220
Rank 3	0.6873550501064983	0.421722969820234	26.563208028626438	0.980169971671388	0.9830028328611898	220
Rank 4	0.671357120911885	0.4149322668162765	25.64248540956085	0.980169971671388	0.9943342776203966	220
Rank 5	0.6452396932356643	0.3992898814714631	24.594981176420124	0.9773371104815864	0.9745042492917848	220
Rank 6	0.6062888901472177	0.3756639557395777	23.062493440763998	0.9773371104815864	0.9915014164305948	220
Rank 7	0.5428822689779833	0.3371030338004236	20.57792351775597	0.9830028328611898	0.9745042492917848	220
Rank 8	0.4239004254188374	0.2638274820079561	16.007294341088123	0.9093484419263456	0.9320113314447592	220
Rank 1	0.6655873458790122	0.4049289207019003	26.06584251771119	0.8425414364640884	0.8646408839779005	221
Rank 2	0.691701817300875	0.4252870371136963	26.641478018717866	0.9530386740331492	0.9696132596685084	221
Rank 3	0.6903920549102948	0.4248749491451073	26.551710576518744	0.9779005524861878	0.9834254143646408	221
Rank 4	0.6744264525570911	0.4185247434262358	25.59017091308553	0.9834254143646408	0.9917127071823204	221
Rank 5	0.6492329163580107	0.4030106008891693	24.622231546884144	0.9806629834254144	0.9806629834254144	221
Rank 6	0.6101580473488136	0.3783430746252951	23.181497272351848	0.9779005524861878	0.994475138121547	221
Rank 7	0.5480958273671259	0.3410698851833949	20.7025942183731	0.9751381215469612	0.9696132596685084	221
Rank 8	0.4287822675780049	0.2671173120602253	16.166495551777967	0.9226519337016574	0.9337016574585636	221
Rank 1	0.6632560517689223	0.4008920725193156	26.236397924960677	0.8319327731092437	0.8571428571428571	222
Rank 2	0.6895433421329076	0.4229337777953545	26.660956433755302	0.9495798319327732	0.9635854341736696	222
Rank 3	0.6887273802611884	0.4220822169089749	26.66451633522135	0.9831932773109244	0.9915966386554622	222
Rank 4	0.6716961805057434	0.415196581414645	25.64995990910984	0.9803921568627452	0.9943977591036416	222
Rank 5	0.6456743209620732	0.4000833470773302	24.5590973884743	0.9747899159663864	0.9831932773109244	222
Rank 6	0.6065647853340286	0.3749792448112343	23.158554052279424	0.9747899159663864	0.988795518207283	222
Rank 7	0.5427999820773117	0.3369264341730587	20.587354790425294	0.969187675070028	0.9747899159663864	222
Rank 8	0.4261545481874299	0.2646374523462355	16.151709584119445	0.9131652661064426	0.9411764705882352	222
Rank 1	0.663350881016167	0.4077325069321108	25.56183740840562	0.8407079646017699	0.855457227138643	223
Rank 2	0.6925253742407848	0.4309723094391344	26.15530648016503	0.9498525073746312	0.967551622418879	223
Rank 3	0.6891096693426625	0.4293410952534909	25.976857408917155	0.9734513274336284	0.9734513274336284	223
Rank 4	0.673397956432071	0.4220512958675576	25.134666056451337	0.9852507374631267	0.9941002949852508	223
Rank 5	0.6464041421428818	0.4062934105929197	24.01107315499621	0.967551622418879	0.9823008849557522	223
Rank 6	0.6087911290315174	0.381414824347869	22.737630468364845	0.9646017699115044	0.991150442477876	223
Rank 7	0.5455352551841438	0.3424224758798483	20.311277930429544	0.976401179941003	0.976401179941003	223
Rank 8	0.4270310254872503	0.2690549040511922	15.79761214360581	0.9203539823008848	0.911504424778761	223
Rank 1	0.6623957188036186	0.4001475231133627	26.224819569025588	0.8542857142857143	0.8571428571428571	224
Rank 2	0.6861841423467709	0.424409998944697	26.177414340207395	0.9457142857142856	0.96	224
Rank 3	0.6858151918655392	0.4241733659576583	26.164182590788084	0.9742857142857144	0.9685714285714284	224
Rank 4	0.6705217658844304	0.4171893591936749	25.33324066907554	0.9828571428571428	0.9885714285714284	224
Rank 5	0.6450763907625989	0.4018959281811956	24.31804625814033	0.9742857142857144	0.98	224
Rank 6	0.6073118603931608	0.378973997563177	22.83378628299837	0.9685714285714284	0.9828571428571428	224
Rank 7	0.5440653508052046	0.3388418119021359	20.522353890306867	0.9714285714285714	0.9657142857142856	224
Rank 8	0.4245126035267135	0.2650591829924129	15.945342053430062	0.8914285714285715	0.9285714285714286	224
Rank 1	0.6593964276319298	0.4030197964256486	25.63766312062812	0.8418079096045198	0.8305084745762712	225
Rank 2	0.6886111868825552	0.4270526202162402	26.1558566666315	0.9463276836158192	0.96045197740113	225
Rank 3	0.6881159091436139	0.4269473672617978	26.116854188181605	0.9745762711864406	0.9689265536723164	225
Rank 4	0.6696816532781619	0.4184818250821164	25.119982819604548	0.980225988700565	0.9887005649717514	225
Rank 5	0.6443472939774773	0.4038110215918448	24.053627238563248	0.980225988700565	0.9745762711864406	225
Rank 6	0.605885364318333	0.3788452733442809	22.704009097405205	0.9774011299435028	0.9858757062146892	225
Rank 7	0.542042888653839	0.3402761106052279	20.176677804861104	0.9745762711864406	0.9689265536723164	225
Rank 8	0.4255117305914641	0.2673902358384705	15.812149475299364	0.8870056497175142	0.9293785310734464	225
Rank 1	0.6679483047745048	0.4078314979972918	26.011680677721294	0.8666666666666667	0.8927536231884058	226
Rank 2	0.6931954867211461	0.4291865029622471	26.40089837588989	0.9536231884057972	0.9768115942028984	226
Rank 3	0.6919574330951856	0.4292869826553104	26.26704504398752	0.9768115942028984	0.9855072463768116	226
Rank 4	0.6767806560070704	0.4221328783920031	25.46477776150673	0.9884057971014492	1.0	226
Rank 5	0.6490244095185367	0.4058133832962938	24.321102622224284	0.9884057971014492	0.9884057971014492	226
Rank 6	0.6097550541237392	0.3811854204711212	22.856963365261795	0.9797101449275364	0.9971014492753624	226
Rank 7	0.5476694606968753	0.3423151752423837	20.535428545449157	0.9855072463768116	0.982608695652174	226
Rank 8	0.4281283877549733	0.2682156084206167	15.99127793343566	0.9159420289855073	0.936231884057971	226
[truncated: 6,184 more rows]

## Sheet: HCP-YA_Combined_Bins
bin1	bin2	mean_within_subjects	mean_between_subjects	differential_identifiability	REST1-REST2_identification_accuracy	REST2-REST1_identification_accuracy	i_bootstrap
[truncated: 190,000 more rows]

[truncated: 3 more sheets: HCP-AGING_Combined_Bins, HCP-YA_Sequential, HCP-AGING_Sequential]
