# Supplementary material for: Intermediately synchronised brain states optimise trade-off between subject specificity and predictive capacity
Source: Commun Biol. 2023 Jul 10;6:705. doi: 10.1038/s42003-023-05073-w (PMC10333234; doi:10.1038/s42003-023-05073-w)
Supplement: Supplementary file 5 — Supplementary Data 2 [file 42003_2023_5073_MOESM5_ESM.xlsx]

## Sheet: HCP-YA_Individual_Bins
test_neg_mean_absolute_error	test_corr	test_neg_root_mean_squared_error	test_r2	ampl_rankings	target	category
-11.425716602667809	0.170849314649479	-13.854361823548285	0.0156733373083546	1	Visual Episodic Memory	cognitive performance
-10.038097027748174	0.0955228419092797	-12.733412997470412	-0.0005239626717148	1	Visual Episodic Memory	cognitive performance
-10.72259621883378	0.1062368474933126	-12.753228422067732	-0.0295168905622456	1	Visual Episodic Memory	cognitive performance
-9.307789742460674	0.1189974019337243	-11.800878715231583	-0.0322232961113386	1	Visual Episodic Memory	cognitive performance
-12.435638816613029	0.3491109713930609	-14.68520638969859	0.0589185495844951	1	Visual Episodic Memory	cognitive performance
-9.362768087349176	0.0046104044825229	-11.793803746222622	-0.0442599818692033	1	Visual Episodic Memory	cognitive performance
-10.99532914518362	0.1420858302301436	-13.339746589682369	0.006294597096355	1	Visual Episodic Memory	cognitive performance
-8.755451997328976	0.1927537962010364	-10.913394850903783	0.0351733858771545	1	Visual Episodic Memory	cognitive performance
-10.194650570460327	0.2418221119853268	-12.255565933385697	0.0043271431417175	1	Visual Episodic Memory	cognitive performance
-10.699784019351354	0.0881118431365186	-12.82409663975122	0.0024844075905298	1	Visual Episodic Memory	cognitive performance
-11.268003379901776	0.209277689591833	-13.808329529162064	0.0222034887176149	5	Visual Episodic Memory	cognitive performance
-10.131010468541364	0.0797932910912633	-12.736477740004862	-0.0010056430127032	5	Visual Episodic Memory	cognitive performance
-10.68448631094492	0.1328557555799965	-12.720458974845195	-0.0242329961576439	5	Visual Episodic Memory	cognitive performance
-9.314893837195104	0.0886846690709549	-11.860682648905955	-0.0427119103549165	5	Visual Episodic Memory	cognitive performance
-12.3026479999666	0.4344354179192273	-14.60746012592619	0.0688566993871858	5	Visual Episodic Memory	cognitive performance
-9.306755141025636	-0.0007449981026545	-11.754755438302858	-0.0373565125141046	5	Visual Episodic Memory	cognitive performance
-10.997573745853185	0.1235167557883424	-13.348070302001338	0.0050541089942208	5	Visual Episodic Memory	cognitive performance
-8.58965675909022	0.2774439603553421	-10.81556275745706	0.0523940452847654	5	Visual Episodic Memory	cognitive performance
-10.37338687353935	0.1381473849819796	-12.429838757622887	-0.0241909082428508	5	Visual Episodic Memory	cognitive performance
-10.633859133416042	0.0962565954376359	-12.792633189362718	0.0073731388462269	5	Visual Episodic Memory	cognitive performance
-11.407866976413212	0.1546452065547735	-13.874735019774835	0.0127762532882331	10	Visual Episodic Memory	cognitive performance
-10.214052556216744	0.1252044904299699	-12.668032375411908	0.0097241837417224	10	Visual Episodic Memory	cognitive performance
-10.649451394617923	0.1518149469157995	-12.6861992126961	-0.0187233325004214	10	Visual Episodic Memory	cognitive performance
-9.312728572351205	0.0791496108253919	-11.877345588361074	-0.0456437568038738	10	Visual Episodic Memory	cognitive performance
-12.439914207197022	0.3800498103403938	-14.703834966349026	0.056529461308331	10	Visual Episodic Memory	cognitive performance
-9.301994901428989	0.0185599106502466	-11.72836536733662	-0.0327038964875481	10	Visual Episodic Memory	cognitive performance
-11.032259744153988	0.088187250900245	-13.425503423538728	-0.0065228795565968	10	Visual Episodic Memory	cognitive performance
-8.759342412606108	0.1553175084434212	-10.979416326130323	0.0234644805790791	10	Visual Episodic Memory	cognitive performance
-10.17479310580822	0.2255597455105865	-12.257109443720497	0.0040763300613507	10	Visual Episodic Memory	cognitive performance
-10.606713576349824	0.1003022021023587	-12.78807478522723	0.0080804190693063	10	Visual Episodic Memory	cognitive performance
-11.390935784567512	0.1200967102408082	-13.923968131649492	0.00575769322338	15	Visual Episodic Memory	cognitive performance
-10.191537518256176	0.060267309790103	-12.75620074187852	-0.0041082468731536	15	Visual Episodic Memory	cognitive performance
-10.56231600605346	0.2875606830468764	-12.556056686400966	0.0020707899711641	15	Visual Episodic Memory	cognitive performance
-9.3132994417462	0.0999249582310614	-11.78837825957754	-0.0300376237127864	15	Visual Episodic Memory	cognitive performance
-12.519268607310034	0.3485293286454037	-14.761531834754058	0.0491107034297912	15	Visual Episodic Memory	cognitive performance
-9.355190786747864	0.0197995717063445	-11.682410500935225	-0.0246269323059711	15	Visual Episodic Memory	cognitive performance
-11.06603575026022	0.0391818288031904	-13.475568070919834	-0.0140436655776143	15	Visual Episodic Memory	cognitive performance
-8.632849896346123	0.3044538837416303	-10.8016691649166	0.0548270568754595	15	Visual Episodic Memory	cognitive performance
-10.299412844052924	0.1692705937004486	-12.351335084040883	-0.0112947076179588	15	Visual Episodic Memory	cognitive performance
-10.663689654788891	0.0460849880338594	-12.85075932926623	-0.0016677908413811	15	Visual Episodic Memory	cognitive performance
-11.470532769373548	0.0103632173675244	-14.064811816888144	-0.0144579491319858	20	Visual Episodic Memory	cognitive performance
-10.294467051903387	0.0799256823514808	-12.737533473449798	-0.0011715976756214	20	Visual Episodic Memory	cognitive performance
-10.75139492584803	0.0795523810412483	-12.783441648151642	-0.0344006533954328	20	Visual Episodic Memory	cognitive performance
-9.056715042694949	0.2232150443118822	-11.612363724291622	0.0004921175764308	20	Visual Episodic Memory	cognitive performance
-12.551083406266688	0.3855274865905453	-14.753919404578106	0.0500911859449237	20	Visual Episodic Memory	cognitive performance
-9.175007671802978	0.0406684651440896	-11.664250043882356	-0.0214438168951973	20	Visual Episodic Memory	cognitive performance
-10.829506375464046	0.0998519524123971	-13.381790758572068	2.081104240025944e-05	20	Visual Episodic Memory	cognitive performance
-8.617116136621982	0.2633171799701773	-10.861240705073334	0.0443729927657129	20	Visual Episodic Memory	cognitive performance
-10.2399369580232	0.1779229833792092	-12.402307333267272	-0.0196588773509382	20	Visual Episodic Memory	cognitive performance
-10.6591240147893	0.1312454475056265	-12.74481515015631	0.0147800202954155	20	Visual Episodic Memory	cognitive performance
-11.376757159022253	0.1766330148967657	-13.84620555634684	0.0168319714119925	full	Visual Episodic Memory	cognitive performance
-10.088869358845594	0.10475348064861	-12.69565211059027	0.0054013384183193	full	Visual Episodic Memory	cognitive performance
-10.576795361972518	0.1827070732327763	-12.648801496405635	-0.0127259851489105	full	Visual Episodic Memory	cognitive performance
-9.31230501203066	0.1049518794219219	-11.836435224156952	-0.0384529253441314	full	Visual Episodic Memory	cognitive performance
-12.381311970480104	0.3872746245847571	-14.670098371772095	0.0608539070360967	full	Visual Episodic Memory	cognitive performance
-10.141111991094244	-0.0721080999929258	-12.882401177485828	-0.2459324044842536	full	Visual Episodic Memory	cognitive performance
-11.001603887101034	0.1423786640650828	-13.333234028815488	0.0072646285948916	full	Visual Episodic Memory	cognitive performance
-8.565962689562864	0.2683165693198375	-10.819558226554184	0.051693789601996	full	Visual Episodic Memory	cognitive performance
-10.238940904178063	0.2171562437567413	-12.29780142007347	-0.0025473153018931	full	Visual Episodic Memory	cognitive performance
-10.611546753734006	0.0979393780792588	-12.794275715696047	0.0071182233172455	full	Visual Episodic Memory	cognitive performance
-7.925843131633169	0.2196899200008565	-10.084251004047458	0.03646672873341	1	Cognitive flexbility (DCCS)	cognitive performance
-7.678367197816489	0.0962905800390257	-9.918062138307512	0.0068032431908332	1	Cognitive flexbility (DCCS)	cognitive performance
-7.899036868325215	0.1482516657413371	-10.155834591127372	0.0127018343125422	1	Cognitive flexbility (DCCS)	cognitive performance
-7.884315035132784	0.300541373799038	-9.647698228959994	0.0522904440788032	1	Cognitive flexbility (DCCS)	cognitive performance
-7.898243364720627	0.1437308185072368	-10.075232393347283	0.0026545443136937	1	Cognitive flexbility (DCCS)	cognitive performance
-7.1923132535984085	0.2229278158790698	-9.103390961721889	0.0446135092371395	1	Cognitive flexbility (DCCS)	cognitive performance
-8.229256717031918	0.3436298097027748	-10.628614394620175	0.0755303121603291	1	Cognitive flexbility (DCCS)	cognitive performance
-8.689947179194506	0.1550219492707974	-10.851901255442185	-0.0169683708959436	1	Cognitive flexbility (DCCS)	cognitive performance
-8.178432610690852	0.170937307039003	-10.49681687927636	0.0090109055250211	1	Cognitive flexbility (DCCS)	cognitive performance
-8.042254669215865	0.0219674647142915	-9.432448550309262	-0.0589640535322972	1	Cognitive flexbility (DCCS)	cognitive performance
-8.011341518141444	0.1377878864334739	-10.218709347662442	0.0106008912228841	5	Cognitive flexbility (DCCS)	cognitive performance
-7.546470065508839	0.1971106012276479	-9.7881062408626	0.0326603437828496	5	Cognitive flexbility (DCCS)	cognitive performance
-7.852672049677461	0.1569065299373921	-10.13967204211461	0.015841814040876	5	Cognitive flexbility (DCCS)	cognitive performance
-7.941743733383954	0.1945881291140998	-9.81308145438834	0.0195202108753541	5	Cognitive flexbility (DCCS)	cognitive performance
-7.7393465505981345	0.1513851001042304	-10.050175036953688	0.0076092219095451	5	Cognitive flexbility (DCCS)	cognitive performance
-7.30791293714978	0.1118677083463546	-9.25902889137326	0.0116663431723589	5	Cognitive flexbility (DCCS)	cognitive performance
-8.246089830679667	0.4203893468468442	-10.597984342826726	0.0808509967512728	5	Cognitive flexbility (DCCS)	cognitive performance
-8.633404143809182	0.2147591869448586	-10.784842989326432	-0.0044386899930626	5	Cognitive flexbility (DCCS)	cognitive performance
-8.361833194204127	0.0324197783384777	-10.682331895386378	-0.0263270323612021	5	Cognitive flexbility (DCCS)	cognitive performance
-7.960336790724468	0.0539782741177557	-9.344522034811927	-0.0393133675030645	5	Cognitive flexbility (DCCS)	cognitive performance
-8.000786369921519	0.0778745610290994	-10.275582794260345	-0.0004429941942338	10	Cognitive flexbility (DCCS)	cognitive performance
-7.71181532951332	0.1162297297800436	-9.89167878566654	0.0120802836147863	10	Cognitive flexbility (DCCS)	cognitive performance
-7.844334056376903	0.1310196800811068	-10.17893213694392	0.0082058775667313	10	Cognitive flexbility (DCCS)	cognitive performance
-7.858528682457137	0.2936322621184188	-9.709036138074351	0.0402014853117792	10	Cognitive flexbility (DCCS)	cognitive performance
-7.775779950340957	0.2234727862678708	-10.00399340859172	0.0167085509364044	10	Cognitive flexbility (DCCS)	cognitive performance
-7.220428286026275	0.2146415629124485	-9.12366293452342	0.0403537485688675	10	Cognitive flexbility (DCCS)	cognitive performance
-8.140835197565949	0.4453229951723478	-10.562403670229903	0.0870123648257048	10	Cognitive flexbility (DCCS)	cognitive performance
-8.743783300961796	0.1226720422593976	-10.868963246066397	-0.0201687585374013	10	Cognitive flexbility (DCCS)	cognitive performance
-8.256475100100996	0.1210493309083705	-10.5817451278145	-0.0070898694761574	10	Cognitive flexbility (DCCS)	cognitive performance
-7.954613559338989	0.0177845159730676	-9.383000741471658	-0.0478903224408717	10	Cognitive flexbility (DCCS)	cognitive performance
-8.009099124789914	0.0871129801489994	-10.269276746036878	0.0007845577700713	15	Cognitive flexbility (DCCS)	cognitive performance
-7.608397976315453	0.2152668754637407	-9.786161947117265	0.0330446072140228	15	Cognitive flexbility (DCCS)	cognitive performance
-7.864887060495306	0.1344328751880217	-10.174751583982223	0.0090203827338385	15	Cognitive flexbility (DCCS)	cognitive performance
-7.95026811213242	0.2359884460284226	-9.789479550666549	0.0242309351692077	15	Cognitive flexbility (DCCS)	cognitive performance
-7.82420329001964	0.1880368781162604	-10.030494125833702	0.0114921455471658	15	Cognitive flexbility (DCCS)	cognitive performance
-7.318762758765423	0.1472541113199585	-9.215566156419069	0.020923224278683	15	Cognitive flexbility (DCCS)	cognitive performance
-8.332044709230404	0.3155133078772903	-10.752727195483756	0.053813758678587	15	Cognitive flexbility (DCCS)	cognitive performance
-8.721700789442917	0.1609320142289207	-10.862064124159469	-0.0188740564235723	15	Cognitive flexbility (DCCS)	cognitive performance
-8.23870541429164	0.1679050311550017	-10.554811235902958	-0.0019696688482118	15	Cognitive flexbility (DCCS)	cognitive performance
-7.9658895410434365	-0.0225929850597137	-9.415465338684458	-0.0551541371995984	15	Cognitive flexbility (DCCS)	cognitive performance
-7.93577857871491	0.2478532864180895	-10.126152701860422	0.028442819066347	20	Cognitive flexbility (DCCS)	cognitive performance
-7.6397516210148195	0.19677779587111	-9.838428873668663	0.0226881976682592	20	Cognitive flexbility (DCCS)	cognitive performance
-7.936628441799627	-0.0056265033628387	-10.286699210530896	-0.0129060714753552	20	Cognitive flexbility (DCCS)	cognitive performance
-8.020619003512072	0.2082443181438162	-9.819963967666313	0.0181443878682854	20	Cognitive flexbility (DCCS)	cognitive performance
-7.725466534645523	0.2397779809516942	-10.012552030678895	0.0150253791392691	20	Cognitive flexbility (DCCS)	cognitive performance
-8.014708374140517	-0.06402516885978	-10.064517283787085	-0.1677734757245601	20	Cognitive flexbility (DCCS)	cognitive performance
-8.419257792553635	0.2444385318267186	-10.877977616705124	0.0316425566580341	20	Cognitive flexbility (DCCS)	cognitive performance
-8.7605370297804	0.1943353901994563	-10.863270346537735	-0.019100359069641	20	Cognitive flexbility (DCCS)	cognitive performance
-8.274477977115055	0.0952570928249306	-10.593795511535134	-0.0093849029126109	20	Cognitive flexbility (DCCS)	cognitive performance
-8.012404779268335	0.0110714281277221	-9.357415547964656	-0.0421834223690631	20	Cognitive flexbility (DCCS)	cognitive performance
-7.9729091366903395	0.146982448029725	-10.197292561077774	0.0147437910099667	full	Cognitive flexbility (DCCS)	cognitive performance
-7.602254482655121	0.1471974712359578	-9.852378216479488	0.0199148845384086	full	Cognitive flexbility (DCCS)	cognitive performance
-7.857474137835404	0.1625175917818569	-10.134848557225254	0.0167779277569503	full	Cognitive flexbility (DCCS)	cognitive performance
-7.856179962230213	0.2916988059972692	-9.682654492749808	0.0454103777520454	full	Cognitive flexbility (DCCS)	cognitive performance
-7.748782707088996	0.2135313461607603	-9.988443643728068	0.0197629447549021	full	Cognitive flexbility (DCCS)	cognitive performance
-7.271821313650896	0.184758686643343	-9.161631302860489	0.0323499418243671	full	Cognitive flexbility (DCCS)	cognitive performance
-8.18104309211657	0.4180272302854894	-10.567186287083311	0.0861853828719865	full	Cognitive flexbility (DCCS)	cognitive performance
-8.654894555114899	0.1945100732502704	-10.792648440693538	-0.005893126457338	full	Cognitive flexbility (DCCS)	cognitive performance
-8.215523568310983	0.1409999511862897	-10.54252531645931	0.0003615815745452	full	Cognitive flexbility (DCCS)	cognitive performance
-7.972804375984096	0.0418246869996439	-9.366007891609026	-0.0440982479706084	full	Cognitive flexbility (DCCS)	cognitive performance
-7.38666425832655	0.0594789829638636	-9.569019388065309	0.0009766482066706	1	Inhibition (Flanker Task)	cognitive performance
-7.935415581063154	0.314723557301064	-10.108450307428903	-0.0022198465175964	1	Inhibition (Flanker Task)	cognitive performance
-8.362657968486856	-0.0957349915069672	-10.05236559953279	-0.1067954453997073	1	Inhibition (Flanker Task)	cognitive performance
-9.211631981612486	0.1869197518856928	-10.969896129670271	0.0065073918733203	1	Inhibition (Flanker Task)	cognitive performance
-7.6780739644454465	0.0660745393856517	-9.888784981889131	0.0010092170601327	1	Inhibition (Flanker Task)	cognitive performance
-7.31267370753695	0.0272220703792124	-9.004341123200746	-0.0214785942799879	1	Inhibition (Flanker Task)	cognitive performance
-8.076579899049893	0.3108805562208216	-10.193368380944364	0.0092581295886301	1	Inhibition (Flanker Task)	cognitive performance
-8.262657953820371	-0.0798608749424697	-9.864299267983522	-0.1118023596404818	1	Inhibition (Flanker Task)	cognitive performance
-7.0971409949117295	-0.0929345783463244	-9.172912311622069	-0.0455263527427871	1	Inhibition (Flanker Task)	cognitive performance
-7.2488768472519345	-0.0337909389801653	-8.814884580625257	-0.0292377534041961	1	Inhibition (Flanker Task)	cognitive performance
-7.47489627341487	-0.03329691610042	-9.64584251825342	-0.015128696963949	5	Inhibition (Flanker Task)	cognitive performance
-7.842065407600848	0.215358527700588	-9.993381598091048	0.0204676573604413	5	Inhibition (Flanker Task)	cognitive performance
-8.20700096103121	0.0229922155831858	-9.906885507221268	-0.0749916740310621	5	Inhibition (Flanker Task)	cognitive performance
-9.124231840803466	0.1040293399197971	-10.95105385391115	0.0099173758320295	5	Inhibition (Flanker Task)	cognitive performance
-7.601645948326738	0.119107712899697	-9.837464008191397	0.0113514665855852	5	Inhibition (Flanker Task)	cognitive performance
-7.203271038443847	0.0840530139166131	-8.948868735223325	-0.0089314653622076	5	Inhibition (Flanker Task)	cognitive performance
-7.8138706935932305	0.287683398979294	-9.992911464384536	0.0478417000077044	5	Inhibition (Flanker Task)	cognitive performance
-8.217109332989146	0.0269954640735432	-9.743964344897234	-0.084841984318954	5	Inhibition (Flanker Task)	cognitive performance
-6.876595969192312	0.0457020506331521	-8.999683172998095	-0.006409995362596	5	Inhibition (Flanker Task)	cognitive performance
-7.170007145381811	0.0058175210667992	-8.768016073322357	-0.0183219905457006	5	Inhibition (Flanker Task)	cognitive performance
-7.372202780626237	0.0243585990689637	-9.596681998141698	-0.004807756131566	10	Inhibition (Flanker Task)	cognitive performance
-7.920493769163807	0.0839796165773456	-10.123999204683637	-0.0053054626526123	10	Inhibition (Flanker Task)	cognitive performance
-8.192895757825424	-0.0900921853910302	-9.994807369035945	-0.0941570661255035	10	Inhibition (Flanker Task)	cognitive performance
-9.08806917797891	0.1611120340566064	-10.904161414563603	0.0183782945570164	10	Inhibition (Flanker Task)	cognitive performance
-7.649290000078188	0.1318392551716292	-9.833491849967066	0.0121496957971907	10	Inhibition (Flanker Task)	cognitive performance
-7.211717751813641	0.0618132529694366	-8.954982974431545	-0.0103106242063797	10	Inhibition (Flanker Task)	cognitive performance
-7.873096754820468	0.291704815974088	-10.012442366852692	0.0441161222975627	10	Inhibition (Flanker Task)	cognitive performance
-8.014941876285679	0.1519570078976999	-9.586375447935442	-0.0500354954189239	10	Inhibition (Flanker Task)	cognitive performance
-6.9115059708314375	0.0523056382781701	-8.990825575433863	-0.0044299283459481	10	Inhibition (Flanker Task)	cognitive performance
-7.249241315038088	-0.0412806177554418	-8.818157427141985	-0.0300021791913462	10	Inhibition (Flanker Task)	cognitive performance
-7.401794230180767	0.0845158970357062	-9.541231675761876	0.0067704009521838	15	Inhibition (Flanker Task)	cognitive performance
-7.962996302406641	0.0352153696929237	-10.153749935641432	-0.0112225941975616	15	Inhibition (Flanker Task)	cognitive performance
-8.24080485961121	-0.1492437065279984	-10.000787617646749	-0.0954668039897566	15	Inhibition (Flanker Task)	cognitive performance
-9.14945073356676	0.1329285595713452	-10.93267371910018	0.0132380755210236	15	Inhibition (Flanker Task)	cognitive performance
-7.650328866357656	0.1715728860753253	-9.804929219075213	0.0178800357692091	15	Inhibition (Flanker Task)	cognitive performance
-7.251310705870579	0.016523156902518	-8.991725485470647	-0.0186182902878284	15	Inhibition (Flanker Task)	cognitive performance
-8.07185916352419	0.0849621280711075	-10.214656162422672	0.0051156874626934	15	Inhibition (Flanker Task)	cognitive performance
-8.084428779117754	0.1090063770576973	-9.678805827995872	-0.0703816786286852	15	Inhibition (Flanker Task)	cognitive performance
-6.978916505650978	-0.0774016890598658	-9.099276931137956	-0.0288078408008014	15	Inhibition (Flanker Task)	cognitive performance
-7.187497847225811	-0.0961084554181899	-8.827120881751117	-0.0320971905600713	15	Inhibition (Flanker Task)	cognitive performance
-7.331019974638652	0.2251834928277889	-9.45509211120412	0.0246234749973829	20	Inhibition (Flanker Task)	cognitive performance
-7.893014569422478	0.1706106598251444	-10.063049862635998	0.0067625483672554	20	Inhibition (Flanker Task)	cognitive performance
-8.247917008416644	-0.1948447947568297	-10.037126693303566	-0.1034422908514809	20	Inhibition (Flanker Task)	cognitive performance
-9.129102526578606	0.1599916481861553	-10.916038694996914	0.0162386809597961	20	Inhibition (Flanker Task)	cognitive performance
-7.666781133041597	0.1194745602787401	-9.853311416412684	0.0081636253952317	20	Inhibition (Flanker Task)	cognitive performance
-7.275715293199521	-0.1020420062295723	-9.088432294846994	-0.0406467769264142	20	Inhibition (Flanker Task)	cognitive performance
-8.170094167257087	0.0162667071980234	-10.258691393039523	-0.0034806649713889	20	Inhibition (Flanker Task)	cognitive performance
-8.060521849111106	0.1403669779136366	-9.65487227954876	-0.065094588805681	20	Inhibition (Flanker Task)	cognitive performance
-6.881219612813075	0.0818140206971257	-8.944504291834397	0.0058931792556796	20	Inhibition (Flanker Task)	cognitive performance
-7.218458136416558	-0.1113405296458134	-8.819455081314947	-0.030305345693218	20	Inhibition (Flanker Task)	cognitive performance
-7.410915679781551	0.009582304063173	-9.608190032717	-0.0072190677929897	full	Inhibition (Flanker Task)	cognitive performance
-7.88642356798058	0.1650601580336466	-10.05953345581461	0.0074565758778926	full	Inhibition (Flanker Task)	cognitive performance
-8.247171104147762	-0.0515878527839225	-9.96717864890193	-0.0881162540275537	full	Inhibition (Flanker Task)	cognitive performance
-9.132279451635602	0.1378227642516375	-10.922145348757722	0.0151377009646809	full	Inhibition (Flanker Task)	cognitive performance
-7.645807807184749	0.1055635472039341	-9.860666891581756	0.006682265367699	full	Inhibition (Flanker Task)	cognitive performance
-7.232425390954494	0.0229140433792238	-9.001421858646504	-0.0208163619575534	full	Inhibition (Flanker Task)	cognitive performance
-7.881624590475065	0.2683830835156583	-10.034983515635457	0.0398072885225735	full	Inhibition (Flanker Task)	cognitive performance
-8.143516650577867	0.0718695416577634	-9.692358341886946	-0.0733813293951335	full	Inhibition (Flanker Task)	cognitive performance
-6.947298137147012	0.0203569548585791	-9.028722855328406	-0.0129153307485128	full	Inhibition (Flanker Task)	cognitive performance
-7.268623157136967	-0.0725398217477092	-8.866221200213348	-0.0412609275660351	full	Inhibition (Flanker Task)	cognitive performance
-3.858243776079802	0.0524913926405812	-4.509275465369799	-0.0007197222944586	1	Fluid Intelligence (PMAT)	cognitive performance
-3.903752986890799	0.1188387426323865	-4.634981265045825	0.0136116700535708	1	Fluid Intelligence (PMAT)	cognitive performance
-4.454448011546338	0.1390508104773852	-5.251344219897529	0.0162512247186871	1	Fluid Intelligence (PMAT)	cognitive performance
-3.987625430127343	0.1439351370336282	-4.9853544848566	0.0081298413628007	1	Fluid Intelligence (PMAT)	cognitive performance
-3.958739834804339	0.3172079465145601	-4.565661932933559	0.0510142722855081	1	Fluid Intelligence (PMAT)	cognitive performance
-3.316241650941892	0.2162909230732949	-4.078136350252393	0.0263538020135062	1	Fluid Intelligence (PMAT)	cognitive performance
-3.5611192940627228	0.2098861195370889	-4.331476926991752	0.0122750050684888	1	Fluid Intelligence (PMAT)	cognitive performance
-3.5663263974701342	-0.0207394052859113	-4.210902138149926	-0.0540826061554384	1	Fluid Intelligence (PMAT)	cognitive performance
-3.631341754222333	0.2665636968265089	-4.382150125769185	0.051836859197743	1	Fluid Intelligence (PMAT)	cognitive performance
-3.361653289357597	0.3124105517543888	-4.108619531045632	0.0649449604817925	1	Fluid Intelligence (PMAT)	cognitive performance
-3.8566912249821534	0.1598095278057718	-4.459007797852812	0.0214671956273184	5	Fluid Intelligence (PMAT)	cognitive performance
-3.934962679256371	0.1033289724392937	-4.8069644394423605	-0.060947217370753	5	Fluid Intelligence (PMAT)	cognitive performance
-4.4889504306127455	0.1482569638620513	-5.247705882865466	0.0176139118864682	5	Fluid Intelligence (PMAT)	cognitive performance
-3.961938436239979	0.194379263067134	-4.967015317974049	0.0154138230109371	5	Fluid Intelligence (PMAT)	cognitive performance
-4.025105472826193	0.1094064965634684	-4.7688319120225895	-0.0353238280780794	5	Fluid Intelligence (PMAT)	cognitive performance
-3.343466362596968	0.161062941270225	-4.104153982975142	0.0138908663704532	5	Fluid Intelligence (PMAT)	cognitive performance
-3.5806931939782825	0.1719291381519235	-4.356891797074577	0.0006500797679656	5	Fluid Intelligence (PMAT)	cognitive performance
-3.500606813592575	0.0222538517351321	-4.163224009504925	-0.0303479442392349	5	Fluid Intelligence (PMAT)	cognitive performance
-3.702514262083231	0.183663849031452	-4.509695990246808	-0.0041604146816147	5	Fluid Intelligence (PMAT)	cognitive performance
-3.3756040753096355	0.2878095865249528	-4.126977990486332	0.0565701175407244	5	Fluid Intelligence (PMAT)	cognitive performance
-4.008060120800415	-0.0157499013895598	-4.703052280857339	-0.0885754581764008	10	Fluid Intelligence (PMAT)	cognitive performance
-3.798735783497448	0.1290548941479674	-4.744526047362438	-0.033564608858196	10	Fluid Intelligence (PMAT)	cognitive performance
-4.472811320749364	0.0784857076978319	-5.381095641385177	-0.0329627328630182	10	Fluid Intelligence (PMAT)	cognitive performance
-4.052419116295262	0.1767368523385422	-4.98529239884651	0.00815454607634	10	Fluid Intelligence (PMAT)	cognitive performance
-4.052126532716356	0.1730315900099759	-4.699196200544882	-0.0053084557235554	10	Fluid Intelligence (PMAT)	cognitive performance
-3.252455201862208	0.3049394443978139	-3.9530121079543608	0.0851835249121717	10	Fluid Intelligence (PMAT)	cognitive performance
-3.6321488895770737	0.1972092670534496	-4.368866670921418	-0.0048508761862917	10	Fluid Intelligence (PMAT)	cognitive performance
-3.3797667653160413	0.1254697565118468	-4.177828909619049	-0.0375896990680386	10	Fluid Intelligence (PMAT)	cognitive performance
-3.643442665807104	0.2087548400277321	-4.469227537242637	0.0137807007532476	10	Fluid Intelligence (PMAT)	cognitive performance
-3.343663258414052	0.2692541412939457	-4.111733910215061	0.0635268590375383	10	Fluid Intelligence (PMAT)	cognitive performance
-3.848830487648085	0.1612416912292671	-4.460325815279878	0.0208886301888806	15	Fluid Intelligence (PMAT)	cognitive performance
-3.881149327379468	0.1752834397962282	-4.649234298238219	0.0075358560381741	15	Fluid Intelligence (PMAT)	cognitive performance
-4.473826437345172	0.1456789832682033	-5.255828684819913	0.0145703329846529	15	Fluid Intelligence (PMAT)	cognitive performance
-3.8901496001676903	0.1899135827242987	-5.0064677187628	-0.0002891912570726	15	Fluid Intelligence (PMAT)	cognitive performance
-3.977169231820404	0.3012325105232474	-4.586962086211317	0.0421390236101226	15	Fluid Intelligence (PMAT)	cognitive performance
-3.322993505794268	0.1732637341650403	-4.136046961341091	-0.0014945965844337	15	Fluid Intelligence (PMAT)	cognitive performance
-3.746561649917852	0.1064558454483487	-4.513061940655327	-0.0722760889069815	15	Fluid Intelligence (PMAT)	cognitive performance
-3.475726235409234	0.0706257427248873	-4.24027920924897	-0.0688413795717248	15	Fluid Intelligence (PMAT)	cognitive performance
-3.686135323741052	0.2409991307698379	-4.422487651591932	0.0343009085255991	15	Fluid Intelligence (PMAT)	cognitive performance
-3.371503184103683	0.3855864361784471	-4.08744058465398	0.0745600826970173	15	Fluid Intelligence (PMAT)	cognitive performance
-3.8786734932335527	0.1067634376051181	-4.5361489198869975	-0.0126830326895865	20	Fluid Intelligence (PMAT)	cognitive performance
-3.867102912689951	0.1581542205119828	-4.663991147579805	0.0012256183395821	20	Fluid Intelligence (PMAT)	cognitive performance
-4.285192057008725	0.1740824195934111	-5.25523556592767	0.0147927313954442	20	Fluid Intelligence (PMAT)	cognitive performance
-4.035616024776251	0.1522914663850387	-5.030490261118238	-0.0099116001838124	20	Fluid Intelligence (PMAT)	cognitive performance
-3.868215465751237	0.2614207865500659	-4.565778401478382	0.0509658550359868	20	Fluid Intelligence (PMAT)	cognitive performance
-3.2688984628678432	0.1938904539472669	-4.101329219362931	0.0152478167256363	20	Fluid Intelligence (PMAT)	cognitive performance
-3.5968901137544824	0.1777013856232931	-4.374294663711373	-0.0073493326593734	20	Fluid Intelligence (PMAT)	cognitive performance
-3.612513937664565	0.0316056037050608	-4.295622097791347	-0.0969238660093378	20	Fluid Intelligence (PMAT)	cognitive performance
-3.5577290370514523	0.1788296045410266	-4.480311084523118	0.0088830480042748	20	Fluid Intelligence (PMAT)	cognitive performance
-3.231459699411654	0.2841183910217723	-4.081290401843251	0.0773429208040243	20	Fluid Intelligence (PMAT)	cognitive performance
-3.869513765643086	0.1034981883975995	-4.483533849239047	0.0106730684381338	full	Fluid Intelligence (PMAT)	cognitive performance
-3.863220130173398	0.130328754517616	-4.749194741143281	-0.0355996997183569	full	Fluid Intelligence (PMAT)	cognitive performance
-4.50329998180412	0.0836546315570483	-5.374670148162568	-0.0304973121645744	full	Fluid Intelligence (PMAT)	cognitive performance
-4.090332452492084	0.1361982960351678	-5.057518601121647	-0.0207930700612231	full	Fluid Intelligence (PMAT)	cognitive performance
-3.9269402343868967	0.2110153787429372	-4.626683311691856	0.025477822293227	full	Fluid Intelligence (PMAT)	cognitive performance
-3.329649602402473	0.2289428424556694	-4.074118979173227	0.0282711344092264	full	Fluid Intelligence (PMAT)	cognitive performance
-3.5824376506034	0.174916790203721	-4.358450463034399	-6.507745794004371e-05	full	Fluid Intelligence (PMAT)	cognitive performance
-3.452239820538272	0.0921304137518366	-4.239651819252455	-0.0685251122945411	full	Fluid Intelligence (PMAT)	cognitive performance
-3.587751759532285	0.2368906364918772	-4.429875264415925	0.0310718798515627	full	Fluid Intelligence (PMAT)	cognitive performance
-3.2681156235562576	0.3016144405239956	-4.056419185493442	0.0885539255120715	full	Fluid Intelligence (PMAT)	cognitive performance
-8.583196724340517	0.2104002753745731	-10.662856475776495	0.0137913637645435	1	Reading (pronounciation)	cognitive performance
-7.607853082572256	0.1950376554155174	-9.601853937801442	0.0179150989675341	1	Reading (pronounciation)	cognitive performance
-8.755601372352332	0.1916429764598576	-11.05909388768644	0.0017934907194918	1	Reading (pronounciation)	cognitive performance
-8.107464051926945	0.3445889345710294	-10.328362126689129	0.102330646464536	1	Reading (pronounciation)	cognitive performance
-7.735700836928768	0.2597943587263907	-10.1452052716969	0.0638209550335127	1	Reading (pronounciation)	cognitive performance
-8.321013889796802	0.2514725098240784	-10.244278194255182	0.0334187333136877	1	Reading (pronounciation)	cognitive performance
-8.594739840898077	0.4405182260156534	-10.962486262356135	0.1813753774181269	1	Reading (pronounciation)	cognitive performance
-7.551179498003637	0.111666227767148	-9.324810411431686	-0.1139040410452496	1	Reading (pronounciation)	cognitive performance
-7.014612170428624	0.2105782518054204	-8.591125075603756	-0.1415246719075364	1	Reading (pronounciation)	cognitive performance
-8.389609121031077	0.186895066788677	-10.434552630770906	-0.0196885001097901	1	Reading (pronounciation)	cognitive performance
-8.042583622243844	0.3248926356798003	-10.193855881056487	0.0986392288675409	5	Reading (pronounciation)	cognitive performance
-7.579073070936751	0.2105573339483724	-9.53481503829344	0.0315808046955047	5	Reading (pronounciation)	cognitive performance
-8.269826153639416	0.3512847481738841	-10.584689337463807	0.0855972168402575	5	Reading (pronounciation)	cognitive performance
-7.789308157428128	0.4699648532489055	-9.81806025203768	0.1888430910917607	5	Reading (pronounciation)	cognitive performance
-7.866905492758865	0.2289171172036833	-10.275061723794783	0.0397017945258479	5	Reading (pronounciation)	cognitive performance
-8.456193465054126	0.1807583823310329	-10.427883344475962	-0.0015392520113977	5	Reading (pronounciation)	cognitive performance
-8.265614216555225	0.4989475410281476	-10.623213102612509	0.2312617937189092	5	Reading (pronounciation)	cognitive performance
-7.521322850049636	0.1447891166992256	-9.199657309475894	-0.0842041323459223	5	Reading (pronounciation)	cognitive performance
-6.442477999085357	0.343138252331442	-7.893858389278397	0.0362511318109728	5	Reading (pronounciation)	cognitive performance
-8.244948281028686	0.1856972196232592	-10.319242714709482	0.0027236766694993	5	Reading (pronounciation)	cognitive performance
-8.179031698988876	0.3281552402944938	-10.200673323676993	0.0974332023695612	10	Reading (pronounciation)	cognitive performance
-7.503040284650767	0.2142485405646006	-9.53804164317836	0.0309252629156608	10	Reading (pronounciation)	cognitive performance
-8.759166428656128	0.1796926318060074	-11.113034573002007	-0.0079677529324457	10	Reading (pronounciation)	cognitive performance
-7.942537021297236	0.4620434172024106	-9.86857043898305	0.1804754343586775	10	Reading (pronounciation)	cognitive performance
-7.650025002084643	0.229060377745258	-10.231801004298273	0.0477709893431698	10	Reading (pronounciation)	cognitive performance
-8.271043555715462	0.2210654380237936	-10.30000355309016	0.0228743913376537	10	Reading (pronounciation)	cognitive performance
-8.52911021151289	0.4530817484309192	-10.89010317308101	0.192150114954625	10	Reading (pronounciation)	cognitive performance
-7.208697690435969	0.2634085501899632	-8.782434316440561	0.0119075542999406	10	Reading (pronounciation)	cognitive performance
-6.715777937950505	0.3411150138811739	-7.920479371757467	0.0297399427106962	10	Reading (pronounciation)	cognitive performance
-7.820984708970072	0.3081133772788042	-9.878938481122834	0.0860121647957197	10	Reading (pronounciation)	cognitive performance
-8.573660083646406	0.2876085622841061	-10.369404708783987	0.0673271727173682	15	Reading (pronounciation)	cognitive performance
-7.453458465839309	0.2720991838312755	-9.351090742240585	0.0685417656784475	15	Reading (pronounciation)	cognitive performance
-8.52181282639126	0.2785893490636148	-10.865710464670189	0.0363982854373753	15	Reading (pronounciation)	cognitive performance
-7.745263960620895	0.4665931310988571	-9.822597785041845	0.1880931462595768	15	Reading (pronounciation)	cognitive performance
-8.014621383934472	0.167992586134528	-10.424320793485991	0.0115999155527607	15	Reading (pronounciation)	cognitive performance
-8.429317032299036	0.2110250800144528	-10.318590366982322	0.0193446763239691	15	Reading (pronounciation)	cognitive performance
-8.706349205813266	0.4237889921369144	-11.07846776144025	0.1639618888404795	15	Reading (pronounciation)	cognitive performance
-7.592116932073712	0.124408312181637	-9.210230349179682	-0.086697686242156	15	Reading (pronounciation)	cognitive performance
-6.634604776912034	0.3437290424421284	-7.866975380463376	0.0428041637047333	15	Reading (pronounciation)	cognitive performance
-8.319845899510913	0.1773337090475578	-10.364405017320047	-0.0060246111428334	15	Reading (pronounciation)	cognitive performance
-8.509512366768602	0.3014758795585786	-10.32557954857269	0.0751941933105978	20	Reading (pronounciation)	cognitive performance
-7.551872250052595	0.3109422391602592	-9.278861575062276	0.0828756268635065	20	Reading (pronounciation)	cognitive performance
-8.144272453213457	0.3937301906075549	-10.353874124393949	0.1250422767356159	20	Reading (pronounciation)	cognitive performance
-8.384631108137695	0.2855211467522181	-10.50747155174892	0.0709268027434167	20	Reading (pronounciation)	cognitive performance
-7.664036895773973	0.2831166329795354	-10.072461253097158	0.0771981653921231	20	Reading (pronounciation)	cognitive performance
-8.115275919982688	0.3086179498253512	-10.181643983093169	0.0452020874868644	20	Reading (pronounciation)	cognitive performance
-8.904387466313695	0.375931927871153	-11.29633026263395	0.1307565215905876	20	Reading (pronounciation)	cognitive performance
-7.168905166929776	0.1976336981998451	-8.958480919824186	-0.028102710838064	20	Reading (pronounciation)	cognitive performance
-6.509142505039932	0.4106156192473583	-7.548257407933441	0.1187916118869193	20	Reading (pronounciation)	cognitive performance
-8.481833902667855	0.1237590365776256	-10.497770884534924	-0.0320815953508999	20	Reading (pronounciation)	cognitive performance
-7.99457989404153	0.361720668237576	-10.087930406370411	0.1172741815905737	full	Reading (pronounciation)	cognitive performance
-7.518465399740117	0.2218702440587554	-9.516553105313417	0.0352868588189333	full	Reading (pronounciation)	cognitive performance
-8.461312735552072	0.2980346807633209	-10.77847145800368	0.0518093696955184	full	Reading (pronounciation)	cognitive performance
-7.584160334296685	0.4999063311192363	-9.639122729868896	0.21814088151072	full	Reading (pronounciation)	cognitive performance
-7.644385292293102	0.2530716028814189	-10.168894468639564	0.0594438682494432	full	Reading (pronounciation)	cognitive performance
-8.176077583444782	0.2883370757036875	-10.05978796021104	0.0679197623010474	full	Reading (pronounciation)	cognitive performance
-8.395036525033023	0.4964939802926427	-10.695622840685427	0.2207463611449315	full	Reading (pronounciation)	cognitive performance
-7.568658998013433	0.1450500297660791	-9.194780416946706	-0.0830549274686809	full	Reading (pronounciation)	cognitive performance
-6.502788838269823	0.3715693241879952	-7.803669747506785	0.0581473108454735	full	Reading (pronounciation)	cognitive performance
-8.056874071383849	0.235880174017753	-10.144792140765256	0.0361573059830819	full	Reading (pronounciation)	cognitive performance
-7.748828778790232	0.2178758629201874	-9.747618658492074	0.042474758624134	1	Vocabulary (picture matching)	cognitive performance
-7.221523921872706	0.2792951795292208	-9.256820711312434	0.0469328562773223	1	Vocabulary (picture matching)	cognitive performance
-7.540865485159327	-0.0232688429030427	-9.69767723873536	-0.1276428464062111	1	Vocabulary (picture matching)	cognitive performance
-7.080790987393429	0.1394732697508888	-8.823040210916677	-0.1831048081757211	1	Vocabulary (picture matching)	cognitive performance
-7.958042728974194	0.0476820293339397	-9.992291905837169	-0.0976459926569937	1	Vocabulary (picture matching)	cognitive performance
-6.848630946782241	0.1791975425945132	-8.717223061380142	0.0058882955692608	1	Vocabulary (picture matching)	cognitive performance
-7.594770750997064	0.3381045319833018	-9.231327107720482	0.0864954672304375	1	Vocabulary (picture matching)	cognitive performance
-7.346828063084746	-0.0307151781647106	-9.732695282070214	-0.2039727321790985	1	Vocabulary (picture matching)	cognitive performance
-6.731292441859748	0.2403590976794081	-8.851913813099879	-0.0273280506164119	1	Vocabulary (picture matching)	cognitive performance
-6.607989305848883	0.4699979617441149	-8.32590108304367	0.2041025349264776	1	Vocabulary (picture matching)	cognitive performance
-8.012371119412212	0.200093171458895	-9.833397573447051	0.0255481892355499	5	Vocabulary (picture matching)	cognitive performance
-6.888512310203471	0.3262834958510032	-9.1363675371972	0.0715748054693753	5	Vocabulary (picture matching)	cognitive performance
-6.937950998670112	0.2209215885977286	-9.083254947013875	0.0107202352512195	5	Vocabulary (picture matching)	cognitive performance
-6.626575098984839	0.2138363894193993	-8.47211345103689	-0.0908630411752613	5	Vocabulary (picture matching)	cognitive performance
-7.580760187135348	0.1496226446894606	-9.658468017840908	-0.0255304573237986	5	Vocabulary (picture matching)	cognitive performance
-6.761946174041706	0.237441603438864	-8.576234138615314	0.0377849904912749	5	Vocabulary (picture matching)	cognitive performance
-7.445080525516404	0.3353688411013147	-9.200809977384829	0.0925252519986286	5	Vocabulary (picture matching)	cognitive performance
-6.945706444314338	0.0505043067490498	-9.358713278951532	-0.1132243119547093	5	Vocabulary (picture matching)	cognitive performance
-6.5510561516033095	0.2935393795335575	-8.501933979807662	0.0523013775335513	5	Vocabulary (picture matching)	cognitive performance
-6.577352357701155	0.5320049732108694	-8.167484862248243	0.2341013497893422	5	Vocabulary (picture matching)	cognitive performance
-7.810186702739234	0.3239149288447792	-9.4318782939538	0.1035015432166028	10	Vocabulary (picture matching)	cognitive performance
-6.694888652885265	0.4102516205784358	-8.826446884104445	0.1334939139860127	10	Vocabulary (picture matching)	cognitive performance
-6.848164391882963	0.2481687561892106	-9.038929664901906	0.0203518294492554	10	Vocabulary (picture matching)	cognitive performance
-6.697286555803865	0.2325386359394982	-8.432897928339798	-0.080787690338655	10	Vocabulary (picture matching)	cognitive performance
-7.4626180395939	0.2032961602029214	-9.452246669474777	0.0177949467463895	10	Vocabulary (picture matching)	cognitive performance
-6.539394026039629	0.2994638970149274	-8.39190467063292	0.0787023732605578	10	Vocabulary (picture matching)	cognitive performance
-7.591054504038667	0.3425457965879564	-9.14327086703058	0.103839912426178	10	Vocabulary (picture matching)	cognitive performance
-6.530617237054469	0.281090522179023	-8.599089920745657	0.0601568530337907	10	Vocabulary (picture matching)	cognitive performance
-6.455448072519108	0.3302726834518356	-8.373679751263749	0.0806783501977458	10	Vocabulary (picture matching)	cognitive performance
-6.25387534959157	0.5602199932047515	-7.969169186101662	0.270843550141483	10	Vocabulary (picture matching)	cognitive performance
-7.695310928354872	0.3271042397875063	-9.428271485455904	0.1041870652084416	15	Vocabulary (picture matching)	cognitive performance
-6.978012872436622	0.2918964295626779	-9.236727836690962	0.0510658250058757	15	Vocabulary (picture matching)	cognitive performance
-6.527296043230767	0.3719498085058517	-8.597988339465346	0.113599849005864	15	Vocabulary (picture matching)	cognitive performance
-6.746804802831956	0.2017016426518189	-8.639902717141734	-0.1344997571312518	15	Vocabulary (picture matching)	cognitive performance
-7.743024997971247	0.1779267776406882	-9.550312830228776	-0.0026913446188627	15	Vocabulary (picture matching)	cognitive performance
-6.596734196948276	0.2606649013627049	-8.47913973291584	0.0594487746850673	15	Vocabulary (picture matching)	cognitive performance
-7.688918144178073	0.2532609234107515	-9.458207092155932	0.0410409460338049	15	Vocabulary (picture matching)	cognitive performance
-6.7450986445041385	0.1548337603041553	-9.087341668015496	-0.0496007017120121	15	Vocabulary (picture matching)	cognitive performance
-6.470591689006278	0.3137489017557772	-8.424654599229589	0.0694515251941042	15	Vocabulary (picture matching)	cognitive performance
-6.892788853650575	0.4265346733709918	-8.512161044750213	0.1680939342512981	15	Vocabulary (picture matching)	cognitive performance
-7.7454745547112545	0.2989581293427136	-9.530659383530653	0.0846249577386687	20	Vocabulary (picture matching)	cognitive performance
-6.701541628015809	0.4463687870468437	-8.85840968008454	0.1272068758065014	20	Vocabulary (picture matching)	cognitive performance
-6.630034107798415	0.3528009535818834	-8.62026708020733	0.1090002930846083	20	Vocabulary (picture matching)	cognitive performance
-6.765706123418585	0.2545734526688833	-8.493607108905046	-0.0964050771861624	20	Vocabulary (picture matching)	cognitive performance
-7.809282659471879	0.1782976022709371	-9.852077698517276	-0.0670572659546713	20	Vocabulary (picture matching)	cognitive performance
-6.499214628008087	0.4131594920307282	-8.03970785127147	0.1544108457149277	20	Vocabulary (picture matching)	cognitive performance
-7.664610224073099	0.3127165887992865	-9.336743366881429	0.0655129879684227	20	Vocabulary (picture matching)	cognitive performance
-6.8406976343662365	0.2145094783067143	-9.043141123846496	-0.0394150837372222	20	Vocabulary (picture matching)	cognitive performance
-6.750525620236286	0.3221968333341107	-8.46979375926946	0.059453084338233	20	Vocabulary (picture matching)	cognitive performance
-7.047581263686239	0.3600610806641454	-8.709378948930091	0.1290985726802452	20	Vocabulary (picture matching)	cognitive performance
-7.659429834491011	0.2980110994365559	-9.521946731450834	0.0862978113222243	full	Vocabulary (picture matching)	cognitive performance
-6.80458877836574	0.3601013380011524	-9.047359531509397	0.089576432845046	full	Vocabulary (picture matching)	cognitive performance
-6.780118051028449	0.3029791826257978	-8.837361591104802	0.0635569563824264	full	Vocabulary (picture matching)	cognitive performance
-6.591196767252273	0.2633000770244805	-8.327805410094093	-0.0540175443046411	full	Vocabulary (picture matching)	cognitive performance
-7.58957759392896	0.2014533587989402	-9.51225608118942	0.0052839215077189	full	Vocabulary (picture matching)	cognitive performance
-6.418938771219474	0.3352207344001879	-8.289268425967693	0.1011002170398285	full	Vocabulary (picture matching)	cognitive performance
-7.514058354502066	0.3403103057839998	-9.189002509131315	0.0948528957599259	full	Vocabulary (picture matching)	cognitive performance
-6.949479783341179	0.1259701242485386	-9.136729900689645	-0.0610405244757807	full	Vocabulary (picture matching)	cognitive performance
-6.444998672464236	0.3248595399372662	-8.421331983256476	0.0701853821109255	full	Vocabulary (picture matching)	cognitive performance
-6.382960563080467	0.5634426431230333	-8.032172193693636	0.2592687819954853	full	Vocabulary (picture matching)	cognitive performance
-11.928543306051145	-0.0027384135947427	-15.668709624057175	-0.0407713588027158	1	Processing Speed	cognitive performance
-11.444097936222189	0.0710806576712669	-14.415447176604223	-0.0047367064169308	1	Processing Speed	cognitive performance
-11.52636741774209	-0.0094179743283243	-14.52096648446809	-0.0223905981304697	1	Processing Speed	cognitive performance
-13.525995341774935	0.1392012239526064	-17.663078809012717	0.0165077641115235	1	Processing Speed	cognitive performance
-12.365644257316864	0.0874962707610914	-15.997455726372692	-0.0665447112477084	1	Processing Speed	cognitive performance
-12.676131981523303	-0.0598376965315621	-15.438016837033098	-0.0268742816108304	1	Processing Speed	cognitive performance
-13.248175275622891	0.2901902237514274	-16.337248824356138	-0.0889938239172809	1	Processing Speed	cognitive performance
-13.111441438185738	0.1425450057405342	-16.86353302742289	-0.006952269293367	1	Processing Speed	cognitive performance
-13.223812267792988	0.0441520174275119	-16.672855063987367	-0.0209613165606263	1	Processing Speed	cognitive performance
-14.039762690513967	-0.0518869870738511	-17.767753358773728	-0.0331503811935123	1	Processing Speed	cognitive performance
-11.873965874748368	0.1152050430681916	-15.447419011183689	-0.0115811354744777	5	Processing Speed	cognitive performance
-11.330868390835844	0.1381036829101986	-14.31303308024704	0.0094888224227843	5	Processing Speed	cognitive performance
-11.4894365747072	0.0360546371408983	-14.430877748440754	-0.0097440346544894	5	Processing Speed	cognitive performance
-13.555482066143105	0.0666687636993476	-17.80101415381417	0.0010871189473582	5	Processing Speed	cognitive performance
-12.19200887895968	0.1516467527606908	-15.863559911139555	-0.0487658536165802	5	Processing Speed	cognitive performance
-12.597567544530303	0.019047168707051	-15.308424581184669	-0.0097067378060964	5	Processing Speed	cognitive performance
-12.939327754819072	0.2806322397378879	-15.961853319466156	-0.0395232342123377	5	Processing Speed	cognitive performance
-13.005861684644966	0.1837267984667569	-16.75872373551305	0.0055255415367363	5	Processing Speed	cognitive performance
-13.23567571246095	0.0418797304850344	-16.706719605201787	-0.0251129149263547	5	Processing Speed	cognitive performance
-14.003953969728856	0.0071226011644386	-17.668014737229974	-0.0215838344081222	5	Processing Speed	cognitive performance
-11.968222246478266	0.0524813475694384	-15.543301792478038	-0.0241779625800193	10	Processing Speed	cognitive performance
-11.491139067703736	0.02901897393245	-14.484722689046205	-0.0144167246010509	10	Processing Speed	cognitive performance
-11.351426047389689	0.1337666664541867	-14.280000708015432	0.0112596475261149	10	Processing Speed	cognitive performance
-13.541365156299966	0.1370840793330502	-17.66760242692295	0.0160039433630413	10	Processing Speed	cognitive performance
-12.207982807775563	0.2026635305705786	-15.79451867786022	-0.0396568615029897	10	Processing Speed	cognitive performance
-12.316055583549298	0.1234939389477715	-15.12511793118897	0.0143294165824328	10	Processing Speed	cognitive performance
-13.016143139607903	0.2109404318811037	-16.16299804585274	-0.0658876011301152	10	Processing Speed	cognitive performance
-12.962193644431792	0.2539880202348905	-16.64415113141906	0.0190766986543727	10	Processing Speed	cognitive performance
-13.152459858645308	0.0734870598189701	-16.626133614438267	-0.0152473632189671	10	Processing Speed	cognitive performance
-13.996734701240118	-0.0631278227536477	-17.780988896991396	-0.03469018132497	10	Processing Speed	cognitive performance
-11.970718274188805	0.0411601025744771	-15.57525098932434	-0.0283926774965517	15	Processing Speed	cognitive performance
-11.41547012037943	0.0040864629862158	-14.500858183430797	-0.0166780357052103	15	Processing Speed	cognitive performance
-11.478716668323592	-0.0040081482936437	-14.453350864460273	-0.0128914196390552	15	Processing Speed	cognitive performance
-13.663657318722024	0.0605440875225424	-17.790717580428772	0.0022423795442924	15	Processing Speed	cognitive performance
-12.299266529089817	0.1497191146695287	-15.85522542978241	-0.0476641307588376	15	Processing Speed	cognitive performance
-12.56318987011127	0.0150452085135542	-15.276854785038593	-0.0055464968446823	15	Processing Speed	cognitive performance
-13.264826649001344	0.2806601446117569	-16.37428457854608	-0.0939368131595745	15	Processing Speed	cognitive performance
-13.3247722428568	0.18748863012757	-17.030050040482777	-0.0269365188658989	15	Processing Speed	cognitive performance
-13.387925967571787	-0.0867456325723526	-16.91533270463586	-0.0508734650111832	15	Processing Speed	cognitive performance
-13.868300304891775	-0.0135565025544972	-17.61908755451805	-0.0159336228135598	15	Processing Speed	cognitive performance
-11.986217650963829	-0.0028269459769155	-15.56435694264789	-0.0269545703654048	20	Processing Speed	cognitive performance
-11.3289307059317	0.0635975332649567	-14.4472568447151	-0.0091757783685135	20	Processing Speed	cognitive performance
-11.375998319432394	-0.0681630678941849	-14.404059371011805	-0.005994500549441	20	Processing Speed	cognitive performance
-13.744750919429816	0.0231481225909918	-17.83882308282951	-0.0031607216381357	20	Processing Speed	cognitive performance
-12.474871934190023	0.0377962722723948	-15.995312432537968	-0.0662589451093031	20	Processing Speed	cognitive performance
-12.552826326392331	0.0801836542142703	-15.234932121493635	-3.5238534262793664e-05	20	Processing Speed	cognitive performance
-13.293613942876938	0.1325124874116649	-16.40347969975027	-0.0978412390122398	20	Processing Speed	cognitive performance
-13.350568869303872	0.188401440366511	-17.04939091926789	-0.0292704090366786	20	Processing Speed	cognitive performance
-13.369259746959692	-0.0650128137608189	-16.75183509257371	-0.0306569014732063	20	Processing Speed	cognitive performance
-13.658153548872496	0.0440270035762423	-17.509456434088772	-0.0033300838471066	20	Processing Speed	cognitive performance
-11.964276257195818	0.052036894160673	-15.553118396056552	-0.0254720407684698	full	Processing Speed	cognitive performance
-11.384380815298773	0.0881451353431918	-14.388709099497914	-0.00101294917711	full	Processing Speed	cognitive performance
-11.402792733757996	0.0875856547553255	-14.354265557930429	0.0009487809329383	full	Processing Speed	cognitive performance
-13.573043536973994	0.0768651595022658	-17.77455488068996	0.0040544628839804	full	Processing Speed	cognitive performance
-12.193724842763364	0.1607285684248942	-15.857030017292214	-0.0479026274240683	full	Processing Speed	cognitive performance
-12.573760689415096	0.0083848749376259	-15.306579697995296	-0.0094633843858309	full	Processing Speed	cognitive performance
-12.942024993298192	0.2628190016051031	-16.04062273141436	-0.0498083397868014	full	Processing Speed	cognitive performance
-12.992512579045306	0.2068628494467045	-16.716877024976064	0.0104857674229907	full	Processing Speed	cognitive performance
-13.20890891831672	0.0359910551491708	-16.716029093591114	-0.0262556809397622	full	Processing Speed	cognitive performance
-14.0160326669745	-0.0315121028638504	-17.728562375669757	-0.0285976926253643	full	Processing Speed	cognitive performance
-0.2277345262044651	0.2192028468122163	-0.2673927927815633	0.0357780028590125	1	Delay Discounting	cognitive performance
-0.2598834814121477	0.1701907381583671	-0.2958133474563961	0.0145561338414984	1	Delay Discounting	cognitive performance
-0.2584028767411347	-0.1071769760069693	-0.3005509543401852	-0.0423783628836085	1	Delay Discounting	cognitive performance
-0.2663148868826629	0.0994758254021427	-0.3016162854671657	0.001613073502179	1	Delay Discounting	cognitive performance
-0.2186030799497694	0.1950903864966264	-0.2618718566731258	0.0283297411586331	1	Delay Discounting	cognitive performance
-0.2130856329726207	0.116139092521859	-0.2567165139981795	0.0023733821957933	1	Delay Discounting	cognitive performance
-0.244362653258896	0.2782998068490876	-0.2841709081734344	0.0454217125325943	1	Delay Discounting	cognitive performance
-0.2237468078868695	0.2030180949815325	-0.2579211181831967	0.0332721193495123	1	Delay Discounting	cognitive performance
-0.2355042889308588	0.2693863706271089	-0.2730578801480706	0.0276064211729488	1	Delay Discounting	cognitive performance
-0.2400047404278128	0.2170823059777905	-0.2696956884537206	0.0313584304838676	1	Delay Discounting	cognitive performance
-0.2260967601419383	0.3509190319434309	-0.2645633965253814	0.0560757239812567	5	Delay Discounting	cognitive performance
-0.2611665379610625	0.0938004277470133	-0.2981553044952975	-0.00110916944394	5	Delay Discounting	cognitive performance
-0.2574600997257227	-0.068175203260947	-0.2994384634558478	-0.034675907044017	5	Delay Discounting	cognitive performance
-0.2670089578876473	0.0629833798437278	-0.303845675796103	-0.0132005835919104	5	Delay Discounting	cognitive performance
-0.2211112873605928	0.1463852501473918	-0.2633227273210605	0.0175330621749933	5	Delay Discounting	cognitive performance
-0.2199147397767488	0.13466273660834	-0.2702732085416003	-0.1057740895172616	5	Delay Discounting	cognitive performance
-0.2443180837769135	0.2930681596567639	-0.2846526055365841	0.0421827633736994	5	Delay Discounting	cognitive performance
-0.2218612529369418	0.3380466885767323	-0.2550308701412895	0.054816909642761	5	Delay Discounting	cognitive performance
-0.2384594437228297	0.2612704743384346	-0.2740178709758764	0.0207571051832876	5	Delay Discounting	cognitive performance
-0.2402425085155505	0.1907205513637465	-0.2706182705276767	0.0247199864937232	5	Delay Discounting	cognitive performance
-0.2267471259004977	0.3474630615662656	-0.264832152818293	0.0541569820419671	10	Delay Discounting	cognitive performance
-0.2633502077011625	0.0299255860888051	-0.2997893164299485	-0.0121122057559563	10	Delay Discounting	cognitive performance
-0.254578544282911	0.0272644831180349	-0.2956954570969609	-0.0089705030081632	10	Delay Discounting	cognitive performance
-0.2682865429337464	0.0244338516683918	-0.3049144616663344	-0.0203410440955453	10	Delay Discounting	cognitive performance
-0.2192871584460641	0.0990701149613675	-0.2726599782362767	-0.0533775216986767	10	Delay Discounting	cognitive performance
-0.2201696372495978	0.0975458345987397	-0.2694639617601587	-0.0991622283909943	10	Delay Discounting	cognitive performance
-0.2500341901205816	0.1646120680941994	-0.2906073396964531	0.0016898676796187	10	Delay Discounting	cognitive performance
-0.2205943926501008	0.3736475418309891	-0.2539719047597354	0.0626499858337512	10	Delay Discounting	cognitive performance
-0.2369380395566403	0.289011115011867	-0.2732676242064151	0.0261119973023161	10	Delay Discounting	cognitive performance
-0.2419342057868689	0.1358898550047707	-0.2721684783184875	0.0135144088903893	10	Delay Discounting	cognitive performance
-0.2204223460924169	0.3052449497815279	-0.2598138019093597	0.0896632474603695	15	Delay Discounting	cognitive performance
-0.2540763132121271	0.2125080132518585	-0.2934022078458554	0.0305551368501412	15	Delay Discounting	cognitive performance
-0.2572678404832136	-0.019059774484999	-0.3053940570348093	-0.0762429712683521	15	Delay Discounting	cognitive performance
-0.2623346032242056	0.1418601201176762	-0.3079429561186001	-0.0407103176477499	15	Delay Discounting	cognitive performance
-0.2075433446204962	0.2968244585221611	-0.254169179743916	0.0846503286994141	15	Delay Discounting	cognitive performance
-0.2086748749500199	0.1901908662443844	-0.2582903813588945	-0.009896533740938	15	Delay Discounting	cognitive performance
-0.2518455449956342	0.1630346637342342	-0.2915736972015688	-0.0049605389515825	15	Delay Discounting	cognitive performance
-0.2245492908888024	0.3113178520313962	-0.2566721601807652	0.0426120226996785	15	Delay Discounting	cognitive performance
-0.2341571203710089	0.2346228891810833	-0.2726344977654668	0.0306195196366667	15	Delay Discounting	cognitive performance
-0.2364628732677966	0.1491212026474561	-0.2752820376312949	-0.0091851338380379	15	Delay Discounting	cognitive performance
-0.2253230826362977	0.1599005414906487	-0.2699887006975877	0.0169653678686748	20	Delay Discounting	cognitive performance
-0.2562001021250507	0.1582063829857249	-0.2980131077238054	-0.0001544955295176	20	Delay Discounting	cognitive performance
-0.2579621532505862	-0.0019995935003459	-0.3051564645314664	-0.0745690173230069	20	Delay Discounting	cognitive performance
-0.2652846269038949	0.0647832229828842	-0.3026599871604569	-0.0053084427174696	20	Delay Discounting	cognitive performance
-0.226997870344071	0.1155202170767489	-0.2715136341581687	-0.0445387131817267	20	Delay Discounting	cognitive performance
-0.2260567675171182	0.0635022395272799	-0.2676045883111567	-0.0840455365055765	20	Delay Discounting	cognitive performance
-0.2433656779165404	0.3316008666617001	-0.2852074169403653	0.0384453951275729	20	Delay Discounting	cognitive performance
-0.2277257960489768	0.164628379587181	-0.2604323576983619	0.0143554536205403	20	Delay Discounting	cognitive performance
-0.2412457699335799	0.305178998625178	-0.2743021738228837	0.0187240555325926	20	Delay Discounting	cognitive performance
-0.2390542565431961	0.1661924921580664	-0.2725420064739429	0.0108048151903216	20	Delay Discounting	cognitive performance
-0.2268985423736736	0.3239265127990176	-0.2651609364147842	0.051807035466406	full	Delay Discounting	cognitive performance
-0.2613214891051921	0.1037474510241448	-0.2976412418292485	0.002339967233089	full	Delay Discounting	cognitive performance
-0.2635263325054541	-0.0324077631952585	-0.3101916928395178	-0.1103233961212972	full	Delay Discounting	cognitive performance
-0.2667906005883924	0.0718553212137038	-0.3032420578196659	-0.0091789459774371	full	Delay Discounting	cognitive performance
-0.2124798585163431	0.226251133634594	-0.2601576989525397	0.0410088031818798	full	Delay Discounting	cognitive performance
-0.2110747368386094	0.1906674094187953	-0.2628176060113132	-0.0456090285560171	full	Delay Discounting	cognitive performance
-0.2475690240960883	0.2499556734216323	-0.2842519928632543	0.0448768803563713	full	Delay Discounting	cognitive performance
-0.2223365264018099	0.2869753660238983	-0.2561766988550248	0.0463045999699575	full	Delay Discounting	cognitive performance
-0.2360660152852318	0.3039574428341284	-0.2723285648776259	0.032793851784046	full	Delay Discounting	cognitive performance
-0.2400789180677391	0.1778782150745864	-0.2722423456049271	0.012978866327897	full	Delay Discounting	cognitive performance
-3.853546917341073	0.1605544523897856	-4.487876327098077	0.02129870862522	1	Spatial Orientation	cognitive performance
-3.264231637170706	-0.0236533203558117	-4.110727253547785	-0.0239289671760281	1	Spatial Orientation	cognitive performance
-3.2798092407991484	0.0013708631100672	-3.9194015582782407	-0.0222081869827033	1	Spatial Orientation	cognitive performance
-3.2166215435634813	0.2955699242665796	-3.891204249856176	0.0305987981190896	1	Spatial Orientation	cognitive performance
-2.660740055426758	0.196903651187737	-3.4122272433758383	0.0330651405917316	1	Spatial Orientation	cognitive performance
-3.8094093282552497	0.0671334583804796	-4.7135361621047975	-0.0770827150787276	1	Spatial Orientation	cognitive performance
-3.1983238924521387	0.2924573521561285	-4.123744661929829	0.0369453989785965	1	Spatial Orientation	cognitive performance
-3.82971338499856	0.1192492791472663	-4.817667085899052	0.000935947636129	1	Spatial Orientation	cognitive performance
-3.112325445424761	0.2414308002858438	-3.926234204447644	-0.0372900690315438	1	Spatial Orientation	cognitive performance
-3.4759480137898517	0.1781922142268704	-4.256257474739686	-0.030121232596173	1	Spatial Orientation	cognitive performance
-3.795195012473332	0.1993917610177476	-4.469693543408135	0.0292131265006934	5	Spatial Orientation	cognitive performance
-3.2790628187516733	-0.0213889673224943	-4.115122058437275	-0.026119515575901	5	Spatial Orientation	cognitive performance
-3.2848383648175083	-0.0165834046389042	-3.9234185695106727	-0.0243045917271185	5	Spatial Orientation	cognitive performance
-3.1923526321451163	0.3332710805056866	-3.875499367042524	0.0384080050540862	5	Spatial Orientation	cognitive performance
-2.64544574716172	0.1795978252728472	-3.4193190474353283	0.0290417048584308	5	Spatial Orientation	cognitive performance
-3.6687684668136793	0.0597640151116599	-4.540642830435352	0.0004833050041821	5	Spatial Orientation	cognitive performance
-3.2025336581774235	0.2800950644034867	-4.12924917882588	0.034372645892574	5	Spatial Orientation	cognitive performance
-3.8367605303634593	0.1362231394534708	-4.813114999371909	0.0028230342160276	5	Spatial Orientation	cognitive performance
-3.1215715136972038	0.225607366268726	-3.9467852819163833	-0.0481774579817071	5	Spatial Orientation	cognitive performance
-3.444567051540825	0.2512221473722975	-4.222988772895291	-0.0140804461250201	5	Spatial Orientation	cognitive performance
-3.804833059753245	0.183422458002727	-4.47681001615646	0.0261193671421107	10	Spatial Orientation	cognitive performance
-3.5801809449644297	-0.1022904203898444	-4.438688816555205	-0.1938283907823323	10	Spatial Orientation	cognitive performance
-3.2935395083113663	-0.0099460720255983	-3.921904929906826	-0.0235143987388173	10	Spatial Orientation	cognitive performance
-3.184969100328333	0.3578598716697667	-3.862624607257972	0.0447863839895055	10	Spatial Orientation	cognitive performance
-2.882308716675725	0.1798635659727133	-3.569427783515178	-0.0580800474300251	10	Spatial Orientation	cognitive performance
-3.7410668403533376	0.0703787815271804	-4.655441761360484	-0.0506962105856887	10	Spatial Orientation	cognitive performance
-3.1969133255751223	0.3221527885498836	-4.109781114812947	0.0434564182678913	10	Spatial Orientation	cognitive performance
-3.825491973544742	0.1440268199738824	-4.802947171466949	0.0070317074771979	10	Spatial Orientation	cognitive performance
-3.1299903092246195	0.2604952181871613	-3.943850129420479	-0.0466190166320346	10	Spatial Orientation	cognitive performance
-3.3959783522949847	0.2886217922028298	-4.168387606160303	0.0119731501366894	10	Spatial Orientation	cognitive performance
-3.642254244466379	0.2456827833924284	-4.409759942304544	0.0550729174615666	15	Spatial Orientation	cognitive performance
-3.5803972957522148	-0.1034482748063171	-4.439824954690697	-0.1944396197312305	15	Spatial Orientation	cognitive performance
-3.4352459988396737	0.002962570216711	-4.059655985785542	-0.0966758989057114	15	Spatial Orientation	cognitive performance
-3.1579553685002817	0.4520796396547798	-3.823130085024955	0.0642202355899943	15	Spatial Orientation	cognitive performance
-2.65521605263009	0.1998454050167084	-3.45685750907107	0.0076056521881034	15	Spatial Orientation	cognitive performance
-3.6977860682424457	0.1393053707385801	-4.553215140214218	-0.0050593597366583	15	Spatial Orientation	cognitive performance
-3.1478005456542437	0.3096169151140559	-4.02249980386864	0.0836541003100874	15	Spatial Orientation	cognitive performance
-3.61868884881303	0.2886946082668036	-4.632719299711793	0.0761706944479216	15	Spatial Orientation	cognitive performance
-3.27560123887962	0.1445636295356868	-4.062984214560807	-0.1108056641576287	15	Spatial Orientation	cognitive performance
-3.4591718120303265	0.2278230378696586	-4.202502751255894	-0.0042655563179305	15	Spatial Orientation	cognitive performance
-3.721728503771029	0.2496826696915559	-4.393265259467878	0.0621286858255623	20	Spatial Orientation	cognitive performance
-3.5209742165822258	0.0006937013412831	-4.264684804601068	-0.1020628994961792	20	Spatial Orientation	cognitive performance
-3.2678916103312265	0.1976675931962389	-3.838173442112704	0.0197225211902299	20	Spatial Orientation	cognitive performance
-2.940952396847974	0.4077925364790167	-3.687620869512759	0.129381228203568	20	Spatial Orientation	cognitive performance
-2.691335412925672	0.1257748516140558	-3.5297401076817536	-0.0346817401990935	20	Spatial Orientation	cognitive performance
-3.697041019586908	0.1613760031516084	-4.525988482524387	0.0069245204193674	20	Spatial Orientation	cognitive performance
-3.20166659040414	0.3059511381412796	-4.0225254780473145	0.083642402855975	20	Spatial Orientation	cognitive performance
-3.701946459879756	0.2602938909972008	-4.679255431311036	0.0575175596367745	20	Spatial Orientation	cognitive performance
-3.2452173614393427	0.0328510611548156	-4.110496590423137	-0.1369369999378116	20	Spatial Orientation	cognitive performance
-3.3015579544177727	0.4021021027436552	-3.9545355381874994	0.1107507236290166	20	Spatial Orientation	cognitive performance
-3.8034046594597126	0.1990015126402465	-4.467425198143273	0.0301982146345994	full	Spatial Orientation	cognitive performance
-3.546836741482352	-0.0993531069098727	-4.448399718424079	-0.1990577873440826	full	Spatial Orientation	cognitive performance
-3.2916064713360598	-0.0041472397256427	-3.920541025336018	-0.0228026358300812	full	Spatial Orientation	cognitive performance
-3.176081513570224	0.3669004123127665	-3.845938433591668	0.0530214234853931	full	Spatial Orientation	cognitive performance
-2.6343544131457253	0.2261598309821131	-3.3908344536299047	0.0451514346876468	full	Spatial Orientation	cognitive performance
-3.7613646650523744	0.1013599133143714	-4.6349028236253	-0.0414457113699093	full	Spatial Orientation	cognitive performance
-3.190018050234079	0.3067179181225033	-4.1116943208736005	0.0425656209737006	full	Spatial Orientation	cognitive performance
-3.825916579344172	0.1585099201264601	-4.796840094870042	0.0095552738833875	full	Spatial Orientation	cognitive performance
-3.1264326125282453	0.2402778307430342	-3.9396823144338975	-0.0444080758691893	full	Spatial Orientation	cognitive performance
-3.4202415042478	0.2925523859254224	-4.1879865841943085	0.0026602732851899	full	Spatial Orientation	cognitive performance
-0.0426825620837607	-0.0361028791478416	-0.0508877989217121	-0.0036855329462637	1	Sustained Attention - Sens.	cognitive performance
-0.0456676939283751	-0.0063143663657117	-0.1169797524542131	-0.0115105567685103	1	Sustained Attention - Sens.	cognitive performance
-0.0356325653693942	-0.1481025723257164	-0.0568138166673965	-0.0441632908223792	1	Sustained Attention - Sens.	cognitive performance
-0.0301788685695049	-0.0868956923089586	-0.0411848677871521	-0.016034018213145	1	Sustained Attention - Sens.	cognitive performance
-0.0367457657993311	0.2544608095526692	-0.0416145599231194	-0.1475255715663392	1	Sustained Attention - Sens.	cognitive performance
-0.0322270218636276	0.0618209941528537	-0.055590550383643	-0.0085487483960802	1	Sustained Attention - Sens.	cognitive performance
-0.0585339366805757	0.0446191658054414	-0.1396788538627462	-0.0367506888497053	1	Sustained Attention - Sens.	cognitive performance
-0.034675207347425	0.0075023641473214	-0.0443053311564347	-0.0763480909352272	1	Sustained Attention - Sens.	cognitive performance
-0.0451663699718838	-0.0019830351818367	-0.1167678238105638	-0.0024770410205832	1	Sustained Attention - Sens.	cognitive performance
-0.0345142290186851	-0.0882169956181743	-0.0555781804701474	-0.0096783651970573	1	Sustained Attention - Sens.	cognitive performance
-0.042562921628333	-0.062170991537423	-0.0508704999132401	-0.0030032549259686	5	Sustained Attention - Sens.	cognitive performance
-0.0468374962787526	-0.1028933249058432	-0.1179141060883934	-0.0277335865274199	5	Sustained Attention - Sens.	cognitive performance
-0.0356072592445788	-0.0100088741822948	-0.0566470366183886	-0.038041892610878	5	Sustained Attention - Sens.	cognitive performance
-0.0299136386894626	0.0769986087696014	-0.0409425134511387	-0.0041113992152579	5	Sustained Attention - Sens.	cognitive performance
-0.037536849960235	0.0738821263515777	-0.0424465210882819	-0.1938670393005415	5	Sustained Attention - Sens.	cognitive performance
-0.0322922362364598	0.0910731966666266	-0.0555920815304454	-0.0086043066680217	5	Sustained Attention - Sens.	cognitive performance
-0.0584409411592973	0.05125107058862	-0.1396526275452347	-0.0363614015759108	5	Sustained Attention - Sens.	cognitive performance
-0.0347884332411168	-0.0252707293896859	-0.0443523600066019	-0.0786343295123364	5	Sustained Attention - Sens.	cognitive performance
-0.0450856499005127	-0.0520757387068516	-0.1168021482610197	-0.003066493316906	5	Sustained Attention - Sens.	cognitive performance
-0.0343910309172383	0.0433721855583005	-0.0553928716423631	-0.0029566483525276	5	Sustained Attention - Sens.	cognitive performance
-0.0426531401744945	-0.1194718212459521	-0.0509130060216514	-0.0046801237207982	10	Sustained Attention - Sens.	cognitive performance
-0.0458509804705008	-0.0006739843682188	-0.1171556898229714	-0.014555465477255	10	Sustained Attention - Sens.	cognitive performance
-0.0357307166566398	-0.0529253085214508	-0.0567421818100873	-0.0415318417442478	10	Sustained Attention - Sens.	cognitive performance
-0.0299085997091693	0.1304904660925117	-0.0409011672350068	-0.0020843988847187	10	Sustained Attention - Sens.	cognitive performance
-0.0368376920478065	0.075084883201765	-0.0417990839470375	-0.1577246696827108	10	Sustained Attention - Sens.	cognitive performance
-0.0323454720557682	0.0459811378777964	-0.0556491988396052	-0.0106779242436865	10	Sustained Attention - Sens.	cognitive performance
-0.0584576482563965	0.0728047964095112	-0.1396601225572635	-0.036472645449306	10	Sustained Attention - Sens.	cognitive performance
-0.0347102713316198	0.0252893709508406	-0.04428176248343	-0.0752032468217192	10	Sustained Attention - Sens.	cognitive performance
-0.0451035771590394	0.016311611921259	-0.1167455030350766	-0.0020938202739237	10	Sustained Attention - Sens.	cognitive performance
-0.0345324994379792	-0.0608862410317007	-0.0554796982466582	-0.0061033193102182	10	Sustained Attention - Sens.	cognitive performance
-0.0425982693517086	-0.0853244954539169	-0.0508803623314394	-0.0033922031954747	15	Sustained Attention - Sens.	cognitive performance
-0.0466529671521869	-0.1328017263437083	-0.1178024068297263	-0.0257873782192077	15	Sustained Attention - Sens.	cognitive performance
-0.0355686712126807	0.0509864790040941	-0.056602065088249	-0.0363943641708706	15	Sustained Attention - Sens.	cognitive performance
-0.0300025976304183	0.056843577703476	-0.0409624088091146	-0.0050874999887573	15	Sustained Attention - Sens.	cognitive performance
-0.0367975054840777	-0.082661128910809	-0.0418281838064836	-0.1593372099144161	15	Sustained Attention - Sens.	cognitive performance
-0.0323893506404073	0.0017055128931086	-0.0556856314126425	-0.0120017043265399	15	Sustained Attention - Sens.	cognitive performance
-0.0584676822922813	-0.0486559363542998	-0.1397518876325015	-0.0378351422836236	15	Sustained Attention - Sens.	cognitive performance
-0.0347069120385079	0.0163161670494805	-0.0442908611191331	-0.0756451392466053	15	Sustained Attention - Sens.	cognitive performance
-0.0451228689406708	0.0756477937328927	-0.1167138255860639	-0.0015500825121792	15	Sustained Attention - Sens.	cognitive performance
-0.0345506811630339	-0.1710645952523523	-0.0555515724156971	-0.0087118295622561	15	Sustained Attention - Sens.	cognitive performance
-0.0425848418473674	-0.0653836679715912	-0.0508585903664325	-0.0025336736973786	20	Sustained Attention - Sens.	cognitive performance
-0.0457515992728411	-0.0640810206175416	-0.1169951328649078	-0.0117765595630023	20	Sustained Attention - Sens.	cognitive performance
-0.0355786571032394	0.0620613240756053	-0.0566160898647478	-0.0369080203441789	20	Sustained Attention - Sens.	cognitive performance
-0.0300042161848679	0.0580984429750499	-0.0409637612427862	-0.0051538699439119	20	Sustained Attention - Sens.	cognitive performance
-0.0368203344757184	-0.07516313475728	-0.0418485338223454	-0.1604655529366081	20	Sustained Attention - Sens.	cognitive performance
-0.032461395291438	0.1416466718982162	-0.0556189050025513	-0.0095778552618004	20	Sustained Attention - Sens.	cognitive performance
-0.0585121263471656	-0.0934533561402965	-0.1397424167363708	-0.0376944802011343	20	Sustained Attention - Sens.	cognitive performance
-0.0345651137701882	0.261451804191294	-0.044122628545336	-0.0674892861893314	20	Sustained Attention - Sens.	cognitive performance
-0.0450843425954401	0.0555394402687737	-0.1167285440231173	-0.0018027035064649	20	Sustained Attention - Sens.	cognitive performance
-0.034473290881474	-0.071800928839673	-0.0554901257587485	-0.0064815528181045	20	Sustained Attention - Sens.	cognitive performance
-0.0426291883338578	-0.1069471182904072	-0.0509212312274772	-0.0050047703669056	full	Sustained Attention - Sens.	cognitive performance
-0.0461596632622711	-0.0913804667139575	-0.1177593624140903	-0.0250378799271531	full	Sustained Attention - Sens.	cognitive performance
-0.0356378492512717	-0.0729878019151304	-0.0566996562397373	-0.0399712694532541	full	Sustained Attention - Sens.	cognitive performance
-0.0299835398748675	0.017002134248315	-0.0409933130009762	-0.0066046536436634	full	Sustained Attention - Sens.	cognitive performance
-0.0368250126399744	0.1417550316358633	-0.0417471077887424	-0.1548472540792145	full	Sustained Attention - Sens.	cognitive performance
-0.0322986433973865	0.0884931021297184	-0.0556024975377546	-0.0089822962569883	full	Sustained Attention - Sens.	cognitive performance
-0.0584944629745491	-0.0071820849678067	-0.1397099548425448	-0.037212427345814	full	Sustained Attention - Sens.	cognitive performance
-0.0347474318527556	-0.0231001387505114	-0.0443336311331193	-0.0777235621675442	full	Sustained Attention - Sens.	cognitive performance
-0.0451150596303162	-0.0234403254262821	-0.1167779652059721	-0.0026511807315872	full	Sustained Attention - Sens.	cognitive performance
-0.0344369822815724	-0.0447759301581173	-0.0554781605192347	-0.0060475478740633	full	Sustained Attention - Sens.	cognitive performance
-0.0263361843883578	-0.0827672381880914	-0.0378979511403993	-0.0348649857388629	1	Sustained Attention - Spec.	cognitive performance
-0.0269220813046614	-0.008654092171211	-0.0371501078745513	-0.0181946602514548	1	Sustained Attention - Spec.	cognitive performance
-0.024221123186231	-0.0053726070329389	-0.0339598300933512	-0.0271441241096763	1	Sustained Attention - Spec.	cognitive performance
-0.0280917297791365	0.1330868985530084	-0.0374495612775307	0.0159616424946962	1	Sustained Attention - Spec.	cognitive performance
-0.0260287636383037	0.2774766049596375	-0.0327273781316135	0.0457763771458803	1	Sustained Attention - Spec.	cognitive performance
-0.023989263339292	0.080609629987737	-0.0311840759670067	0.0043280387857301	1	Sustained Attention - Spec.	cognitive performance
-0.0254893385730214	0.0829489589668129	-0.0372511692096832	0.0028242125884212	1	Sustained Attention - Spec.	cognitive performance
-0.022827345375054	-0.0830021433493999	-0.0308014204618472	-0.0568608086035531	1	Sustained Attention - Spec.	cognitive performance
-0.0268359838941513	0.2583660227276927	-0.0326303792443741	-0.0065858346706837	1	Sustained Attention - Spec.	cognitive performance
-0.0305102571305383	0.1995616758854352	-0.041659645435313	-0.0340416249012336	1	Sustained Attention - Spec.	cognitive performance
-0.0259635059552168	-0.0360084525712276	-0.0375179096694598	-0.0142137562528144	5	Sustained Attention - Spec.	cognitive performance
-0.0259894368045584	0.2061456295511664	-0.0362038425538495	0.0330144332795071	5	Sustained Attention - Spec.	cognitive performance
-0.0242802365202986	0.0176668925527699	-0.0337841555270673	-0.0165447553275168	5	Sustained Attention - Spec.	cognitive performance
-0.0281030327085047	0.0993453956832912	-0.0375669017080128	0.0097854216131451	5	Sustained Attention - Spec.	cognitive performance
-0.0266536638731792	0.0439134124423419	-0.0336207918079266	-0.0070327853235967	5	Sustained Attention - Spec.	cognitive performance
-0.0241995817734118	0.1185994560543644	-0.0310759149784949	0.0112229744582854	5	Sustained Attention - Spec.	cognitive performance
-0.025491292747274	0.1189676760472583	-0.0371348117150443	0.0090440261028758	5	Sustained Attention - Spec.	cognitive performance
-0.022315454843452	0.0986674048990991	-0.0301097771755727	-0.0099302625708674	5	Sustained Attention - Spec.	cognitive performance
-0.027050909738112	0.3052628920201761	-0.0325551211101866	-0.0019480452864371	5	Sustained Attention - Spec.	cognitive performance
-0.0312898832871582	-0.0485882044697517	-0.042473135272314	-0.0748194686640399	5	Sustained Attention - Spec.	cognitive performance
-0.0257945606965678	0.005562588641408	-0.0373563467518192	-0.0054975712475577	10	Sustained Attention - Spec.	cognitive performance
-0.0263873027892477	0.1077822036903025	-0.0366058865833587	0.0114184148578126	10	Sustained Attention - Spec.	cognitive performance
-0.0244103275573101	-0.0348152467674501	-0.0339640142103524	-0.0273972441008656	10	Sustained Attention - Spec.	cognitive performance
-0.027935403992862	0.1854473274961192	-0.0372866267096439	0.0245056718997194	10	Sustained Attention - Spec.	cognitive performance
-0.0261531085007256	0.1390976391370513	-0.0333281366495952	0.0104225239823664	10	Sustained Attention - Spec.	cognitive performance
-0.0239802854935422	0.1604103011616137	-0.030928664415966	0.0205712444327539	10	Sustained Attention - Spec.	cognitive performance
-0.0253026361164004	0.1027794178866554	-0.0371926682632693	0.0059537745317927	10	Sustained Attention - Spec.	cognitive performance
-0.0226016149180213	0.0253050828222663	-0.0303417732061327	-0.0255532578179933	10	Sustained Attention - Spec.	cognitive performance
-0.027168314609989	0.229779955865037	-0.0328135035837129	-0.0179156205167054	10	Sustained Attention - Spec.	cognitive performance
-0.0312499033329339	-0.0184022398984093	-0.0423708268589812	-0.0696476990096561	10	Sustained Attention - Spec.	cognitive performance
-0.0255557889088816	0.0873906907393156	-0.0371289584583535	0.0067061122003684	15	Sustained Attention - Spec.	cognitive performance
-0.0263116524824539	0.1225596153296165	-0.0365505532458356	0.0144048293558037	15	Sustained Attention - Spec.	cognitive performance
-0.0242755910805959	0.0960249793022537	-0.0342664032422783	-0.0457729669355577	15	Sustained Attention - Spec.	cognitive performance
-0.0290894469167941	0.0717513708792385	-0.0385445078479485	-0.0424219999127291	15	Sustained Attention - Spec.	cognitive performance
-0.0259126110325287	0.244309017152056	-0.03297431687951	0.0313221940842552	15	Sustained Attention - Spec.	cognitive performance
-0.0249850680034263	0.0731242789849414	-0.0319622793189301	-0.0459863155167885	15	Sustained Attention - Spec.	cognitive performance
-0.0253789580918686	0.1026290825845201	-0.0371952181694807	0.0058174674770599	15	Sustained Attention - Spec.	cognitive performance
-0.0228178863102045	-0.0431644090160154	-0.0326654762151099	-0.188650810416362	15	Sustained Attention - Spec.	cognitive performance
-0.0268542292988331	0.2872072135629391	-0.0324995619824999	0.0014689199130075	15	Sustained Attention - Spec.	cognitive performance
-0.0307206988489839	0.1176761865641048	-0.0419272908198064	-0.0473708544845652	15	Sustained Attention - Spec.	cognitive performance
-0.0254636542723498	-0.0201131132487458	-0.0374120221849004	-0.0084969667820042	20	Sustained Attention - Spec.	cognitive performance
-0.0264812946047812	0.042162714526315	-0.0368081608688887	0.0004629578023971	20	Sustained Attention - Spec.	cognitive performance
-0.0241887972956078	-0.0901441554281407	-0.0340165576754106	-0.0305785387277572	20	Sustained Attention - Spec.	cognitive performance
-0.0280365341438743	0.1572341771419313	-0.0374229480676875	0.0173597423987338	20	Sustained Attention - Spec.	cognitive performance
-0.0263138226332921	0.0430401780068965	-0.0335951448651578	-0.0054969820363379	20	Sustained Attention - Spec.	cognitive performance
-0.0238824182169166	0.149612973957601	-0.0309720794099094	0.0178196391772789	20	Sustained Attention - Spec.	cognitive performance
-0.0253791746095762	0.0838492567101962	-0.0372371077757471	0.0035768909779014	20	Sustained Attention - Spec.	cognitive performance
-0.0226646257385008	-0.0372544456457169	-0.0304992884511539	-0.0362289410692076	20	Sustained Attention - Spec.	cognitive performance
-0.0272156576406714	0.3436774860605917	-0.0332002597425798	-0.0420523432625297	20	Sustained Attention - Spec.	cognitive performance
-0.0308844370162019	0.1135561329468866	-0.042004525076255	-0.0512331319652774	20	Sustained Attention - Spec.	cognitive performance
-0.0259091362694158	0.0107443577349722	-0.0373620209119457	-0.0058030501299064	full	Sustained Attention - Spec.	cognitive performance
-0.0263666827409341	0.0780815389108527	-0.0367215604647962	0.0051607466800746	full	Sustained Attention - Spec.	cognitive performance
-0.0243478505525432	0.0007615148254225	-0.0338488941032778	-0.0204443770681437	full	Sustained Attention - Spec.	cognitive performance
-0.0281076806232128	0.1337950314043748	-0.0374654156170752	0.0151282772894957	full	Sustained Attention - Spec.	cognitive performance
-0.026208089255771	0.1648748500192434	-0.0332232343834152	0.0166422264848327	full	Sustained Attention - Spec.	cognitive performance
-0.0241014037523596	0.1070472570876302	-0.0310926190413649	0.0101597051935389	full	Sustained Attention - Spec.	cognitive performance
-0.0253723852652942	0.113744804716734	-0.0371474389186042	0.0083699884727268	full	Sustained Attention - Spec.	cognitive performance
-0.0225586003177559	0.0078049584121996	-0.0304143407033664	-0.0304646932118533	full	Sustained Attention - Spec.	cognitive performance
-0.0270277316558974	0.2794598112784476	-0.0325856077175525	-0.0038254948664515	full	Sustained Attention - Spec.	cognitive performance
-0.0311820137237999	0.0059454568204647	-0.0423157858885984	-0.0668704953603744	full	Sustained Attention - Spec.	cognitive performance
-2.1674423111442995	0.1677809704053318	-2.821283474809797	0.0200223444674635	1	Verbal Episodic Memory	cognitive performance
-2.463568405920757	0.0434662622461695	-2.9437524349682893	-0.0162290489439642	1	Verbal Episodic Memory	cognitive performance
-2.243056905009622	0.0883097842036166	-2.87163446346705	0.0003480490890832	1	Verbal Episodic Memory	cognitive performance
-2.113585107700638	0.2734022117811935	-2.848677972002281	-0.0243848861771309	1	Verbal Episodic Memory	cognitive performance
-2.5309922706272934	0.0211757706453522	-3.4869235198124358	-0.0636476010501778	1	Verbal Episodic Memory	cognitive performance
-2.348342578290034	0.0694976834224278	-2.8350707453081783	-0.0959560201333709	1	Verbal Episodic Memory	cognitive performance
-2.4509496811336486	-0.0730732783110045	-3.0965564636420098	-0.0445744701629309	1	Verbal Episodic Memory	cognitive performance
-2.0077653727142453	-0.0250329113338	-2.503432385301671	-0.1309810646387446	1	Verbal Episodic Memory	cognitive performance
-2.5796113486337013	-0.2225461446621302	-3.1306411593339485	-0.0588501537651444	1	Verbal Episodic Memory	cognitive performance
-2.0914298639381763	0.0348079246971047	-2.54914225575228	-0.040146030755414	1	Verbal Episodic Memory	cognitive performance
-2.184946155549554	-0.0151272010709575	-2.857128794848136	-0.0050377155053522	5	Verbal Episodic Memory	cognitive performance
-2.4559139667453094	-0.0658329054029428	-2.94781278752314	-0.0190343758169924	5	Verbal Episodic Memory	cognitive performance
-2.240934415935376	0.1179606046873484	-2.8721067328469023	1.9216269894428702e-05	5	Verbal Episodic Memory	cognitive performance
-2.1143227988100595	0.2334369808472354	-2.8530144205275465	-0.0275060346355366	5	Verbal Episodic Memory	cognitive performance
-2.5438385299081694	-0.0372530944041288	-3.4679461708534745	-0.0521014439606095	5	Verbal Episodic Memory	cognitive performance
-2.3932927080107365	-0.1595922589438863	-2.890019880385699	-0.1388512058056654	5	Verbal Episodic Memory	cognitive performance
-2.433297321778868	-0.0535776890644302	-3.060744273831665	-0.0205528307192426	5	Verbal Episodic Memory	cognitive performance
-2.017817736192202	-0.0149706705312392	-2.4931519759493805	-0.1217113314504667	5	Verbal Episodic Memory	cognitive performance
-2.554997814838866	-0.1821346047113398	-3.1006785524677625	-0.0386791480297714	5	Verbal Episodic Memory	cognitive performance
-2.0923037542064944	0.0412098465384805	-2.53862621834697	-0.0315818537637742	5	Verbal Episodic Memory	cognitive performance
-2.184981796791664	-0.0604939393169371	-2.8582778254291346	-0.0058462553827447	10	Verbal Episodic Memory	cognitive performance
-2.458468138559702	-0.1257109543351622	-2.9502163900699223	-0.0206968641639697	10	Verbal Episodic Memory	cognitive performance
-2.239269506589978	0.1370915371484341	-2.87214707708156	-8.877214432656544e-06	10	Verbal Episodic Memory	cognitive performance
-2.1138185658781667	0.2175602373695502	-2.853821703743475	-0.0280875989804185	10	Verbal Episodic Memory	cognitive performance
-2.5524933941413344	0.0131920304556585	-3.4795828211780693	-0.0591739165516453	10	Verbal Episodic Memory	cognitive performance
-2.3830011514899163	-0.1206316214047975	-2.8839352938166614	-0.134060827544769	10	Verbal Episodic Memory	cognitive performance
-2.4326979325357203	-0.0106791143893269	-3.0580975225265035	-0.0187885659537776	10	Verbal Episodic Memory	cognitive performance
-2.0173964018949304	-0.0406839117455134	-2.4914775713295696	-0.1202051513595037	10	Verbal Episodic Memory	cognitive performance
-2.5462144331599066	-0.1541915066052781	-3.0921164741099925	-0.0329507415635625	10	Verbal Episodic Memory	cognitive performance
-2.090039295748672	0.1191850807878294	-2.5369454096502224	-0.0302162980634577	10	Verbal Episodic Memory	cognitive performance
-2.182326339747109	0.034029898607859	-2.857436194287251	-0.0052539918247842	15	Verbal Episodic Memory	cognitive performance
-2.4558838403808587	-0.0847471142989209	-2.9691676038676453	-0.0338522194822339	15	Verbal Episodic Memory	cognitive performance
-2.2404863477068493	0.1113550137961804	-2.872697963136176	-0.0003925231499615	15	Verbal Episodic Memory	cognitive performance
-2.1151358675892027	0.2394701556440716	-2.8533096912736284	-0.0277187276881647	15	Verbal Episodic Memory	cognitive performance
-2.541212253187957	0.1089193932511163	-3.462080361511769	-0.0485453292530242	15	Verbal Episodic Memory	cognitive performance
-2.347472908766857	0.033145311321963	-2.839435131255392	-0.0993329071028603	15	Verbal Episodic Memory	cognitive performance
-2.437126068967032	-0.0382761935118208	-3.0798541182461934	-0.0333363151270742	15	Verbal Episodic Memory	cognitive performance
-2.0119922816228226	-0.0442994295180794	-2.508494262599964	-0.1355593190375135	15	Verbal Episodic Memory	cognitive performance
-2.534883873674035	-0.0680607819915279	-3.069941882293477	-0.018188600070224	15	Verbal Episodic Memory	cognitive performance
-2.088830723472547	0.0638708474043138	-2.537868532234114	-0.0309661675334897	15	Verbal Episodic Memory	cognitive performance
-2.180559893049382	0.0667639926144372	-2.854203638818116	-0.0029808343495298	20	Verbal Episodic Memory	cognitive performance
-2.448730463112802	0.1553313285193454	-2.94273496204691	-0.0155266754464147	20	Verbal Episodic Memory	cognitive performance
-2.244486581460065	-0.0340936290060889	-2.876383306608885	-0.0029609483502537	20	Verbal Episodic Memory	cognitive performance
-2.1136146197336947	0.1406219038486031	-2.8567370438076782	-0.0301891709743407	20	Verbal Episodic Memory	cognitive performance
-2.5406015131585886	0.0965688349202491	-3.462896767662838	-0.049039910371857	20	Verbal Episodic Memory	cognitive performance
-2.3213855842463804	-0.0249295630103717	-2.829772562234574	-0.0918636002333184	20	Verbal Episodic Memory	cognitive performance
-2.434199368870246	-0.0678647050128999	-3.058125450948153	-0.0188071744424593	20	Verbal Episodic Memory	cognitive performance
-2.018810155718445	-0.0376587654076341	-2.503353653747856	-0.130909928308571	20	Verbal Episodic Memory	cognitive performance
-2.545378197755073	-0.1541924446781449	-3.0843818411451163	-0.0277895502269311	20	Verbal Episodic Memory	cognitive performance
-2.09657868321632	-0.1153884140792308	-2.543884733131365	-0.035859920886111	20	Verbal Episodic Memory	cognitive performance
-2.1894356271229927	0.0695015645913434	-2.8497811528179926	0.0001249231958501	full	Verbal Episodic Memory	cognitive performance
-2.4728948513335345	-0.0607325052445563	-2.9645428717642197	-0.0306341014413242	full	Verbal Episodic Memory	cognitive performance
-2.2409536433669746	0.1429468118575801	-2.871095258510493	0.000723421851985	full	Verbal Episodic Memory	cognitive performance
-2.112538173619773	0.2994344870025173	-2.8495316482232127	-0.0249989422822072	full	Verbal Episodic Memory	cognitive performance
-2.557269798756657	0.023731291215864	-3.484165107898588	-0.0619654203528554	full	Verbal Episodic Memory	cognitive performance
-2.3804986735308624	-0.0377304663546198	-2.864956493048889	-0.1191837294694293	full	Verbal Episodic Memory	cognitive performance
-2.4430247384074004	-0.0731365203965782	-3.094522201047197	-0.0432024681892873	full	Verbal Episodic Memory	cognitive performance
-2.003540885938001	-0.0031909291550894	-2.4987669980195024	-0.1267696083147649	full	Verbal Episodic Memory	cognitive performance
-2.5565525486980114	-0.175575068533578	-3.102466177249595	-0.039877146334037	full	Verbal Episodic Memory	cognitive performance
-2.088556846186271	0.0932159161950497	-2.536290146084263	-0.0296841809574974	full	Verbal Episodic Memory	cognitive performance
-9.13717377564218	0.2719651613832587	-11.53088136813048	0.0497615068122145	1	Working Memory (list sorting)	cognitive performance
-9.935030819078117	0.1355760425999566	-11.71197927456581	0.0179002545326819	1	Working Memory (list sorting)	cognitive performance
-8.540397825532969	0.098349708708281	-10.696018315061796	0.0067702704487024	1	Working Memory (list sorting)	cognitive performance
-9.084705740801317	0.1478957015811747	-10.700674252424372	0.0218293775633033	1	Working Memory (list sorting)	cognitive performance
-9.20339453875263	0.5046824090028829	-11.153936517519677	0.1042579900487626	1	Working Memory (list sorting)	cognitive performance
-8.107555018943094	0.1891938096457543	-9.533060237767575	0.0293886215643036	1	Working Memory (list sorting)	cognitive performance
-8.400201577954208	0.0876860431518858	-10.357011224360388	-0.014577826726335	1	Working Memory (list sorting)	cognitive performance
-8.882432168596656	-0.0664415530088576	-11.176169427993282	-0.0459230332519977	1	Working Memory (list sorting)	cognitive performance
-8.349735954385308	0.1500849334077726	-10.582189851236189	0.0077144599942985	1	Working Memory (list sorting)	cognitive performance
-9.39566312995397	-0.0287664128970701	-12.089298123933212	-0.1322868323119457	1	Working Memory (list sorting)	cognitive performance
-9.215419089907304	0.2332235514278016	-11.595692521483969	0.0390495537816305	5	Working Memory (list sorting)	cognitive performance
-10.04596880121652	0.08433139778957	-11.779466382701235	0.0065494780733447	5	Working Memory (list sorting)	cognitive performance
-8.520645104192576	0.1599040307937329	-10.597531311125396	0.0249770202801871	5	Working Memory (list sorting)	cognitive performance
-9.047636691618075	0.1584687792782421	-10.684611909323213	0.024763757150131	5	Working Memory (list sorting)	cognitive performance
-9.125655768691535	0.4921357700854379	-11.16966108078627	0.1017306168033527	5	Working Memory (list sorting)	cognitive performance
-8.04941332254412	0.1770985258896485	-9.54983401656254	0.0259699619712585	5	Working Memory (list sorting)	cognitive performance
-8.38555394765687	0.1517447211702791	-10.255763421980282	0.0051617817133454	5	Working Memory (list sorting)	cognitive performance
-8.86238785226293	-0.027510997311281	-11.05971250766728	-0.0242393310711424	5	Working Memory (list sorting)	cognitive performance
-8.312828193718612	0.1426724726107772	-10.604712287646551	0.0034861346611649	5	Working Memory (list sorting)	cognitive performance
-9.17863250227533	0.036580705717707	-11.936967135814292	-0.1039318873519374	5	Working Memory (list sorting)	cognitive performance
-9.25581081340763	0.2169092238332348	-11.626325496466732	0.033965656759039	10	Working Memory (list sorting)	cognitive performance
-9.910060007193556	0.1516138796288997	-11.691591008055903	0.0213165657377143	10	Working Memory (list sorting)	cognitive performance
-8.517692158829716	0.1463607793177834	-10.6207794722975	0.020694446550087	10	Working Memory (list sorting)	cognitive performance
-9.041120155342917	0.1629028585375908	-10.679400329682643	0.0257148973231411	10	Working Memory (list sorting)	cognitive performance
-9.181800156106071	0.4784964573920985	-11.22466071562396	0.0928626445259909	10	Working Memory (list sorting)	cognitive performance
-8.013612267548966	0.2344082743221413	-9.48896208046341	0.0383475864192837	10	Working Memory (list sorting)	cognitive performance
-8.50755993404095	0.0588606489604625	-10.380173024589045	-0.0191207831469146	10	Working Memory (list sorting)	cognitive performance
-8.937993783684476	-0.0375365936459825	-11.071673187222212	-0.0264558846583768	10	Working Memory (list sorting)	cognitive performance
-8.282400289015424	0.2010295220281484	-10.52634310606002	0.0181602546196879	10	Working Memory (list sorting)	cognitive performance
-9.168129831307857	0.089715590690857	-11.886666490221671	-0.0946478721569155	10	Working Memory (list sorting)	cognitive performance
-9.555587009172276	0.0809847087410421	-12.121671602525504	-0.0501047892973487	15	Working Memory (list sorting)	cognitive performance
-9.892244398569176	0.1162235670841174	-11.91403809346399	-0.0162790590850012	15	Working Memory (list sorting)	cognitive performance
-8.4985969300357	0.1178708950300165	-10.659000084897974	0.0136333816540278	15	Working Memory (list sorting)	cognitive performance
-8.908993310742632	0.2438377049015909	-10.574766397304987	0.0447129443668246	15	Working Memory (list sorting)	cognitive performance
-9.193123593386456	0.4886618331463159	-11.217249667842037	0.0940601183899735	15	Working Memory (list sorting)	cognitive performance
-8.007490413327403	0.1074808258216939	-9.939804446613934	-0.0552038916559018	15	Working Memory (list sorting)	cognitive performance
-8.468049808421974	0.0653882072224821	-10.73669084901866	-0.090328513079092	15	Working Memory (list sorting)	cognitive performance
-8.787775159401486	0.0295677797537139	-10.973323731907197	-0.0083009046635837	15	Working Memory (list sorting)	cognitive performance
-8.366606623227009	0.0907890691976742	-10.820049919695313	-0.0373948651428521	15	Working Memory (list sorting)	cognitive performance
-9.499442299888436	0.0921365169084076	-12.330615659561062	-0.1779417211546843	15	Working Memory (list sorting)	cognitive performance
-9.222249177688695	0.2064651515854108	-11.635159425177136	0.0324970722722999	20	Working Memory (list sorting)	cognitive performance
-9.592185875498132	0.238150972918139	-11.484668188394725	0.0556523313060829	20	Working Memory (list sorting)	cognitive performance
-8.53078960126919	0.253751811217176	-10.412941678939893	0.0586474429729997	20	Working Memory (list sorting)	cognitive performance
-8.926443587425345	0.3039633669525844	-10.572878187849785	0.0450540622588389	20	Working Memory (list sorting)	cognitive performance
-8.994150023493772	0.3397141272079944	-11.111058509808895	0.1111315829477238	20	Working Memory (list sorting)	cognitive performance
-8.136611451662919	0.2169317564998416	-9.639489358361088	0.0075954194175378	20	Working Memory (list sorting)	cognitive performance
-9.00368920430816	0.0178640855213546	-10.76037015326246	-0.0951431606145578	20	Working Memory (list sorting)	cognitive performance
-9.495051335086083	-0.0516833384760715	-11.690266215725307	-0.1443597538236183	20	Working Memory (list sorting)	cognitive performance
-8.11537652820875	0.2752985936508278	-10.337794163789722	0.0530188671442619	20	Working Memory (list sorting)	cognitive performance
-9.469016094521848	0.0585766086286082	-12.330655966315494	-0.1779494221627442	20	Working Memory (list sorting)	cognitive performance
-9.219509096335964	0.2442254357797031	-11.579693009139636	0.0416995260216873	full	Working Memory (list sorting)	cognitive performance
-9.941055343887417	0.1408242185389673	-11.704826588939468	0.0190994550328467	full	Working Memory (list sorting)	cognitive performance
-8.524580758858214	0.1407005414549569	-10.625743780359995	0.0197787490435313	full	Working Memory (list sorting)	cognitive performance
-9.042462804152231	0.1661872263447089	-10.67038877702113	0.0273584572459036	full	Working Memory (list sorting)	cognitive performance
-9.136511652300191	0.5242545303313126	-11.12865827295583	0.1083134421855447	full	Working Memory (list sorting)	cognitive performance
-8.022441739880955	0.2162536120021031	-9.501778998067024	0.0357479883324827	full	Working Memory (list sorting)	cognitive performance
-8.414263634475676	0.104721562883352	-10.327686146161753	-0.0088405628758445	full	Working Memory (list sorting)	cognitive performance
-8.913270310336774	-0.0430887310907672	-11.09810439066004	-0.0313626133667319	full	Working Memory (list sorting)	cognitive performance
-8.2329604308802	0.2085614264767393	-10.508471782037144	0.0214913033693577	full	Working Memory (list sorting)	cognitive performance
-9.814526693781945	0.0555701344463893	-12.636537137030151	-0.2371160402102645	full	Working Memory (list sorting)	cognitive performance
-4.27802810829367	0.1701561817649436	-5.505054063174204	0.0075624968102072	1	Argreeableness (NEO)	personality
-3.900610157791411	0.1535561500266289	-5.043485827859201	-0.0100842909554119	1	Argreeableness (NEO)	personality
-4.920411331652741	0.0120443283628218	-6.529334976651985	-0.0091148279962429	1	Argreeableness (NEO)	personality
-4.587603087024978	0.1055949107341316	-5.798571656530403	0.0048842010459853	1	Argreeableness (NEO)	personality
-3.7313008055058057	-0.0722673199527862	-4.694694683149577	-0.0149937782616624	1	Argreeableness (NEO)	personality
-4.191316272723938	-0.0132696119398946	-5.239810307798073	-0.0075209859166396	1	Argreeableness (NEO)	personality
-5.166383743731433	0.0015618886343338	-6.301492687822438	-0.0493458394663917	1	Argreeableness (NEO)	personality
-4.6151776103464695	-0.0747230221503007	-5.775701177552873	-0.0053290275894322	1	Argreeableness (NEO)	personality
-4.675355289893328	0.0546984847443415	-6.110217874638866	0.0007656464141877	1	Argreeableness (NEO)	personality
-4.128405960696763	0.2821170226626417	-5.192448183547786	-0.0737086080437865	1	Argreeableness (NEO)	personality
-4.28661684070957	0.1819333716049981	-5.45181827083068	0.0266641217942674	5	Argreeableness (NEO)	personality
-3.839826894424373	0.1693550449730572	-5.007279273935112	0.0043661906618582	5	Argreeableness (NEO)	personality
-4.952318994218084	0.0513274951486337	-6.511743639009871	-0.0036846375005439	5	Argreeableness (NEO)	personality
-4.536796991007697	0.1207254966395967	-5.776026940173716	0.0126071342573561	5	Argreeableness (NEO)	personality
-3.808965685145373	-0.0804711804570526	-4.782381169263402	-0.0532635345660061	5	Argreeableness (NEO)	personality
-4.275244040129751	-0.0435166236954035	-5.280847777716396	-0.0233643154383063	5	Argreeableness (NEO)	personality
-5.152642213247897	0.0978982545847579	-6.274792688540776	-0.0404723302446008	5	Argreeableness (NEO)	personality
-4.696869342070344	-0.1906376767341753	-5.903257553908371	-0.0502247628208258	5	Argreeableness (NEO)	personality
-4.625416826794737	0.1266830958561277	-6.067455172221504	0.0147030994366778	5	Argreeableness (NEO)	personality
-4.130656499490336	0.2898447002684206	-5.193464816830523	-0.0741290936135044	5	Argreeableness (NEO)	personality
-4.259499281631741	0.2235662540460042	-5.437291153398659	0.0318443846831119	10	Argreeableness (NEO)	personality
-3.913955358573801	0.0312946061465724	-5.078927468654574	-0.0243303221986272	10	Argreeableness (NEO)	personality
-4.921056715638272	0.0863385929621874	-6.526774665136159	-0.0083235860800656	10	Argreeableness (NEO)	personality
-4.555772742188565	0.0475817538756665	-5.817331645432834	-0.0015651665286831	10	Argreeableness (NEO)	personality
-3.741993929664555	-0.0489797343854768	-4.734125244726762	-0.0321151665802426	10	Argreeableness (NEO)	personality
-4.269923580348298	-0.0440617774866344	-5.2723228149623536	-0.0200629133628829	10	Argreeableness (NEO)	personality
-5.164011287196425	0.1116822053657097	-6.277122331508354	-0.0412450662164975	10	Argreeableness (NEO)	personality
-4.630340291535451	-0.107962144399802	-5.849450451878008	-0.0311668059570096	10	Argreeableness (NEO)	personality
-4.667470761198425	0.1421676219253641	-6.103391325212371	0.0029971583939415	10	Argreeableness (NEO)	personality
-4.022350637151307	0.2072621302130814	-5.116918467323356	-0.0426993103188064	10	Argreeableness (NEO)	personality
-4.284648869623446	0.1991196604415106	-5.513142929208386	0.0046438726966813	15	Argreeableness (NEO)	personality
-3.924308126033651	0.0398270320666215	-5.07215140815763	-0.021598921070568	15	Argreeableness (NEO)	personality
-4.920173642816112	0.0490064534846691	-6.531028013000153	-0.0096382165464172	15	Argreeableness (NEO)	personality
-4.566255180601136	0.1380515861724836	-5.768404743931535	0.0152113937069949	15	Argreeableness (NEO)	personality
-3.6811536195592343	0.058588749117127	-4.667065004179691	-0.0030818518750883	15	Argreeableness (NEO)	personality
-4.237411517491524	-0.0607163495418895	-5.2838663272231	-0.0245345664443696	15	Argreeableness (NEO)	personality
-5.189576723242377	0.0661064661973734	-6.293902831323018	-0.0468195846985639	15	Argreeableness (NEO)	personality
-4.654465418997178	-0.1080064795923568	-5.846859089009008	-0.0302533746849253	15	Argreeableness (NEO)	personality
-4.666462071609824	0.1000100055069824	-6.085799306555664	0.008736267881876	15	Argreeableness (NEO)	personality
-4.145472277631147	0.2459565281103845	-5.208545336682701	-0.080376153630282	15	Argreeableness (NEO)	personality
-4.287008418206934	0.1427866551889522	-5.521914636371242	0.0014740226466295	20	Argreeableness (NEO)	personality
-3.912120312291608	0.0619431880504463	-5.05228438489578	-0.0136116276648641	20	Argreeableness (NEO)	personality
-4.927842082314133	-0.1188187749701207	-6.541189541281698	-0.0127824224957941	20	Argreeableness (NEO)	personality
-4.599931118570022	0.1336215787118907	-5.805895119540287	0.0023689968642782	20	Argreeableness (NEO)	personality
-3.716970312320935	-0.0440945347917179	-4.7189554235551086	-0.0255112360144251	20	Argreeableness (NEO)	personality
-4.190833908262893	-0.0109076719073611	-5.236134056626122	-0.0061077283139945	20	Argreeableness (NEO)	personality
-5.205571771434606	-0.044147782908457	-6.338179195225815	-0.0615997284138758	20	Argreeableness (NEO)	personality
-4.676754617139026	-0.16018931799663	-5.858881730043858	-0.0344946608463689	20	Argreeableness (NEO)	personality
-4.671271096738552	0.1996667437025206	-6.103892776666884	0.0028333251949242	20	Argreeableness (NEO)	personality
-4.154029869727516	0.2620436187016078	-5.218443811101306	-0.0844864134809619	20	Argreeableness (NEO)	personality
-4.281308520631576	0.1924445631246942	-5.506290807736907	0.0071165322320635	full	Argreeableness (NEO)	personality
-3.9007398765890953	0.1748942599817551	-5.041026900057312	-0.0090996073591962	full	Argreeableness (NEO)	personality
-4.920633773981741	0.0176541960617011	-6.530377364988156	-0.0094370579004505	full	Argreeableness (NEO)	personality
-4.549033384564725	0.1099902803424192	-5.780564500944874	0.0110551626236072	full	Argreeableness (NEO)	personality
-3.791862952857248	-0.0398010434296401	-4.757991843613298	-0.0425480005075153	full	Argreeableness (NEO)	personality
-4.276591245103761	-0.0629110299389768	-5.286462879407961	-0.0255417497993646	full	Argreeableness (NEO)	personality
-5.160200111845354	0.0618886361559396	-6.29607978028389	-0.0475438624572088	full	Argreeableness (NEO)	personality
-4.677218820562599	-0.149493412757676	-5.887937367622829	-0.0447807309877099	full	Argreeableness (NEO)	personality
-4.667883238274229	0.1601937938500677	-6.096169882289276	0.0053550408835807	full	Argreeableness (NEO)	personality
-4.126066263936258	0.2821303104083159	-5.190710037858464	-0.0729898913375886	full	Argreeableness (NEO)	personality
-4.432139265735816	0.1561448589171388	-5.504404266949528	0.0033691455989096	1	Openness (NEO)	personality
-4.90872346894077	-0.0657834702730311	-6.104701059335225	-0.0122173051458165	1	Openness (NEO)	personality
-5.583573264986652	0.0176096701926433	-6.725043175523989	-0.0224349559274792	1	Openness (NEO)	personality
-5.250192484614602	0.0106302586855939	-6.519401670209486	-0.0183631672064701	1	Openness (NEO)	personality
-4.154925399403015	0.2124036643119953	-5.318225560710497	-0.0012072890911982	1	Openness (NEO)	personality
-4.352416835138743	-0.1244009778620612	-5.611133477429867	-0.0280925094663544	1	Openness (NEO)	personality
-5.711985468001241	0.1362596963440024	-7.032324675819691	-0.0063420927653736	1	Openness (NEO)	personality
-4.312876358258155	-0.0381287736981518	-5.363729142660914	-0.029508097107092	1	Openness (NEO)	personality
-6.067656312298007	0.128051947297127	-7.626568167059344	-0.2207367843915746	1	Openness (NEO)	personality
-4.625565735306615	-0.0009052775650161	-5.76059303255242	-0.033434856561352	1	Openness (NEO)	personality
-4.505345146643896	0.1913665719953761	-5.560812123725536	-0.0171620004750887	5	Openness (NEO)	personality
-5.108576629156089	0.0129458037785218	-6.401354291745781	-0.1129833901441159	5	Openness (NEO)	personality
-5.525222721467329	0.2142897139056084	-6.633359842516843	0.0052529729154459	5	Openness (NEO)	personality
-5.650653649916744	-0.0478790205365691	-6.918063347151439	-0.1467170586478705	5	Openness (NEO)	personality
-4.118757784727223	0.324916076148695	-5.187133403907545	0.0475431017844713	5	Openness (NEO)	personality
-4.311689863636067	0.1534868008998984	-5.609190071821522	-0.0273804769492476	5	Openness (NEO)	personality
-5.615882262539474	0.1422969901256434	-7.03723150674692	-0.0077469406552566	5	Openness (NEO)	personality
-4.400966215244869	0.1078275885241146	-5.602196431993942	-0.1230853298881315	5	Openness (NEO)	personality
-5.923736674920832	0.3832741365621733	-7.419887621105532	-0.1554692011085805	5	Openness (NEO)	personality
-4.808162396012491	0.095823692925403	-5.890706492528491	-0.080646085864191	5	Openness (NEO)	personality
-4.414827370080779	0.1301179070481716	-5.46980347594371	0.0158594460979278	10	Openness (NEO)	personality
-5.09402144329656	0.0624890857093098	-6.335357520047646	-0.0901523883312185	10	Openness (NEO)	personality
-5.5321222656414335	0.1547818701724284	-6.66109866723917	-0.003083920411935	10	Openness (NEO)	personality
-5.707084020714363	-0.1347563726268079	-6.9575552836966335	-0.1598465526653016	10	Openness (NEO)	personality
-4.221228406581172	0.0833883107510227	-5.317324170622757	-0.0008679270859619	10	Openness (NEO)	personality
-4.334818396322201	0.0718139857412255	-5.585577469211227	-0.0187489042359243	10	Openness (NEO)	personality
-5.676500822705317	0.1393850601250768	-6.991805013452994	0.0052214137309933	10	Openness (NEO)	personality
-4.28260608764735	0.1120809757621113	-5.3446568997282125	-0.0221997043515504	10	Openness (NEO)	personality
-5.976034394598926	0.3283880440467316	-7.463674703604011	-0.1691470127400796	10	Openness (NEO)	personality
-4.736706808012817	0.0978127853480802	-5.905326042843191	-0.0860166349726356	10	Openness (NEO)	personality
-4.369438939699303	0.1916201272782071	-5.437484223362281	0.0274550069622104	15	Openness (NEO)	personality
-5.257418686125253	-0.0296379480759223	-6.492461650283438	-0.1448899422519833	15	Openness (NEO)	personality
-5.514849159015529	0.1982324686464662	-6.647868952710995	0.0008966047798504	15	Openness (NEO)	personality
-5.472529613809635	0.0507088236505341	-6.653944113237208	-0.0608292894212836	15	Openness (NEO)	personality
-4.203263654243781	0.1220332831756505	-5.299633885723466	0.0057805997418088	15	Openness (NEO)	personality
-4.386842838404405	-0.0279363609382327	-5.638811697434444	-0.0382601353579923	15	Openness (NEO)	personality
-5.647504151300353	0.234874218882767	-6.953853224667271	0.0159914974638636	15	Openness (NEO)	personality
-4.234587108914697	0.2117958420835339	-5.277664450603719	0.0032651607593913	15	Openness (NEO)	personality
-5.939915663531134	0.2715027260177485	-7.474988429530104	-0.1726941754188804	15	Openness (NEO)	personality
-4.734223890192765	0.050020000291702	-5.951666668778177	-0.1031280200425512	15	Openness (NEO)	personality
-4.395568367233308	0.0997343129755376	-5.487211851324821	0.0095851617819223	20	Openness (NEO)	personality
-5.091826759488825	0.040263558142044	-6.308251089792743	-0.0808437035268156	20	Openness (NEO)	personality
-5.521302952977958	0.2189390774344816	-6.633116616746031	0.0053259204661314	20	Openness (NEO)	personality
-5.288079555846886	0.1271706750676581	-6.506885019457085	-0.0144565939661815	20	Openness (NEO)	personality
-4.3364551655595776	0.0461226539987155	-5.555173756614159	-0.0924103135447325	20	Openness (NEO)	personality
-4.60303479206164	0.0434869917121357	-5.822364514651034	-0.1069545203332649	20	Openness (NEO)	personality
-5.736369792366385	0.0126954905006729	-7.260997300422207	-0.0728533511706013	20	Openness (NEO)	personality
-4.232321823056697	0.2354006056041905	-5.266866012449486	0.0073397541869872	20	Openness (NEO)	personality
-5.95656426205447	0.1998201177881841	-7.509482680568163	-0.1835422298845146	20	Openness (NEO)	personality
-4.586146131849338	0.0633473543710828	-5.739522791849549	-0.0258887935477543	20	Openness (NEO)	personality
-4.3398894041270735	0.2053845886859636	-5.426737300819551	0.0312955834049195	full	Openness (NEO)	personality
-5.1221346966918695	-0.0242011822627897	-6.464820685610678	-0.1351621996166472	full	Openness (NEO)	personality
-5.513321898625334	0.1700800762191674	-6.66179347327759	-0.0032931907285709	full	Openness (NEO)	personality
-5.6912232156480185	-0.0615078326929351	-6.933547844839046	-0.1518561296551932	full	Openness (NEO)	personality
-4.174378814987421	0.2237866153070891	-5.2457006659507135	0.0259135401073504	full	Openness (NEO)	personality
-4.346357867026399	0.0303012163802073	-5.603312605932662	-0.0252285690865599	full	Openness (NEO)	personality
-5.656453577977308	0.1830208447523827	-6.972561549498418	0.0106897133536888	full	Openness (NEO)	personality
-4.520257841629125	0.0840276537603468	-5.669675301797858	-0.1503035628804487	full	Openness (NEO)	personality
-5.944503857876935	0.3386343521270412	-7.451369446259036	-0.1652950776284385	full	Openness (NEO)	personality
-4.840211967508241	0.0299313378144067	-6.005298812732588	-0.1230987918775077	full	Openness (NEO)	personality
-5.6368356230427565	0.0038293306495236	-6.707039700306958	-0.0408384257732934	1	Conscientiousness (NEO)	personality
-4.655674262207008	0.1435412061279527	-5.788331309553636	-0.013507333979281	1	Conscientiousness (NEO)	personality
-4.960831410830772	0.096649472788573	-6.229700941253985	-0.0017769592689189	1	Conscientiousness (NEO)	personality
-5.106555965062213	0.0960849690273451	-6.175089843339847	-0.002441127286441	1	Conscientiousness (NEO)	personality
-4.1918718330960845	0.0776606950620678	-5.384569775051041	-0.0005130061034617	1	Conscientiousness (NEO)	personality
-3.800995506598391	0.2652934276348307	-4.83906573618741	0.0395741569807367	1	Conscientiousness (NEO)	personality
-4.522801580602005	-0.0720615776481558	-5.704118938612596	-0.1237780264258541	1	Conscientiousness (NEO)	personality
-4.014227828678887	0.0319548571808283	-5.134463102030708	-0.0117708520251085	1	Conscientiousness (NEO)	personality
-5.430988372507575	0.1662035433747462	-7.014250479676524	9.738697081551616e-05	1	Conscientiousness (NEO)	personality
-4.891747461514555	0.2938322655153752	-6.381901741669612	-0.0449114549211906	1	Conscientiousness (NEO)	personality
-5.536506233689069	0.1627733996707782	-6.590930735406238	-0.0051133894032044	5	Conscientiousness (NEO)	personality
-4.545843180338678	0.2468622630678893	-5.709808686802596	0.013803975455065	5	Conscientiousness (NEO)	personality
-5.035706365596876	-0.0599240754538967	-6.321181510701076	-0.0314143361443495	5	Conscientiousness (NEO)	personality
-5.165960088522927	0.0498027502923878	-6.195425050677725	-0.0090542822002852	5	Conscientiousness (NEO)	personality
-4.193128778061055	-0.0130135351253663	-5.433878086588338	-0.0189209722979617	5	Conscientiousness (NEO)	personality
-3.785328809809947	0.2307277679514319	-4.870983929450968	0.0268625474142873	5	Conscientiousness (NEO)	personality
-4.523399368386028	-0.0455812584949734	-5.651970025612636	-0.1033240647763786	5	Conscientiousness (NEO)	personality
-3.918059503122286	0.1211437035387445	-5.0698579394439545	0.0135304823799496	5	Conscientiousness (NEO)	personality
-5.492387175878863	0.1457536914868144	-7.041742600703903	-0.0077561436984969	5	Conscientiousness (NEO)	personality
-4.99055286997198	0.2093153183029752	-6.434862256698176	-0.0623259084571534	5	Conscientiousness (NEO)	personality
-5.576754915113812	0.0877228423471584	-6.629155966693173	-0.0168058519753528	10	Conscientiousness (NEO)	personality
-4.57006340598654	0.169582999353529	-5.76554850721716	-0.0055447299105471	10	Conscientiousness (NEO)	personality
-5.028558422373417	0.0387524378508982	-6.256143886932682	-0.0102994081992693	10	Conscientiousness (NEO)	personality
-5.227724230123643	-0.0162064588543442	-6.239716093223445	-0.0235332944982185	10	Conscientiousness (NEO)	personality
-4.124966753468297	0.0441492390053544	-5.389992954488463	-0.002529395238481	10	Conscientiousness (NEO)	personality
-3.816242112039377	0.2080384297914123	-4.875993462061674	0.0248598840153053	10	Conscientiousness (NEO)	personality
-4.539013069329613	-0.1017480649350689	-5.694306098255365	-0.1199148639704705	10	Conscientiousness (NEO)	personality
-3.903784123888983	0.1779776054906018	-5.036170810361223	0.026596300830128	10	Conscientiousness (NEO)	personality
-5.458291937118343	0.1079046737924794	-7.064385490614085	-0.0142474909247978	10	Conscientiousness (NEO)	personality
-4.992639996181025	0.203731702199265	-6.473985111649452	-0.075282693949672	10	Conscientiousness (NEO)	personality
-5.610670039529869	0.0023674397268951	-6.678933119147215	-0.0321332103292644	15	Conscientiousness (NEO)	personality
-4.576675968589747	0.0859150557153853	-5.797198416607993	-0.0166148829497085	15	Conscientiousness (NEO)	personality
-5.055643877844493	-0.0676641545522882	-6.298813212631602	-0.0241276719430982	15	Conscientiousness (NEO)	personality
-5.218817868269826	-0.0369489177611153	-6.23792242498963	-0.0229449294962413	15	Conscientiousness (NEO)	personality
-4.079918471795115	0.0561049806784471	-5.37981871174158	0.0012518158645	15	Conscientiousness (NEO)	personality
-3.872145557932884	0.0856781345734103	-4.9482082224378505	-0.0042381761844434	15	Conscientiousness (NEO)	personality
-4.529212597450796	-0.0498623681406517	-5.661670613156051	-0.1071146285700779	15	Conscientiousness (NEO)	personality
-3.917348116035603	0.2060432260811412	-5.035955821377634	0.0266794062739275	15	Conscientiousness (NEO)	personality
-5.509422841551631	0.1010284204375625	-7.07942600874066	-0.0185708809809741	15	Conscientiousness (NEO)	personality
-5.067645135677358	0.0642184717622857	-6.545598221705488	-0.0992031185391069	15	Conscientiousness (NEO)	personality
-5.600729734513791	0.0192290121228207	-6.66443016354533	-0.0276556299507375	20	Conscientiousness (NEO)	personality
-4.565510250744225	0.068404731898193	-5.795676177836661	-0.0160810639211153	20	Conscientiousness (NEO)	personality
-5.051847282115625	-0.0833665262210378	-6.311193714281373	-0.0281575342638207	20	Conscientiousness (NEO)	personality
-5.225926557951474	-0.0232123856439374	-6.221893748127632	-0.0176946596716385	20	Conscientiousness (NEO)	personality
-4.010984564779156	0.1887520158693142	-5.30567469968968	0.0285913672546471	20	Conscientiousness (NEO)	personality
-3.8721176991445065	0.0513425402274962	-4.962431756004177	-0.0100198021981097	20	Conscientiousness (NEO)	personality
-4.3956492225591095	0.0265981415459592	-5.589197166915485	-0.0789523153105837	20	Conscientiousness (NEO)	personality
-3.9081089655329815	0.2686787284284017	-5.002345503579267	0.0396280695137895	20	Conscientiousness (NEO)	personality
-5.489222612184099	0.1979026318387233	-7.02756275604029	-0.0037016251541253	20	Conscientiousness (NEO)	personality
-4.9822000860872215	0.1887910265306134	-6.500874019662468	-0.0842333543620772	20	Conscientiousness (NEO)	personality
-5.59209295773362	0.0451845580806506	-6.658871584603557	-0.0259420782794339	full	Conscientiousness (NEO)	personality
-4.583543795277979	0.1904407454147048	-5.753261329255726	-0.0012633882138692	full	Conscientiousness (NEO)	personality
-5.037260278717018	-0.0474541502653477	-6.311448103975452	-0.0282404212623001	full	Conscientiousness (NEO)	personality
-5.166326415353578	0.0333968447988107	-6.206525301679855	-0.0126733365280724	full	Conscientiousness (NEO)	personality
-4.168973954508947	0.0320589613633132	-5.401821529181003	-0.0069344124339858	full	Conscientiousness (NEO)	personality
-3.820148476466608	0.2126633032264993	-4.88248961659155	0.0222598474566317	full	Conscientiousness (NEO)	personality
-4.541997957858624	-0.0867443986709938	-5.686427197256374	-0.116817877699227	full	Conscientiousness (NEO)	personality
-3.949782811399481	0.127556455580137	-5.067323772657903	0.0145164088241209	full	Conscientiousness (NEO)	personality
-5.457723378892484	0.1490736259352762	-7.044080044069419	-0.0084252859836959	full	Conscientiousness (NEO)	personality
-4.974051441345361	0.25030073739985	-6.432313586482616	-0.0614845595338369	full	Conscientiousness (NEO)	personality
-6.15795781206781	0.0716003572483564	-7.616390106522584	0.0010392796877815	1	Neuroticism (NEO)	personality
-5.075616894137071	-0.067097052217692	-6.938061982731787	-0.0075208015863104	1	Neuroticism (NEO)	personality
-6.212462936501005	-0.0633421390729717	-8.08272968271673	-0.0324008264249091	1	Neuroticism (NEO)	personality
-5.926160635035709	-0.070794142442996	-7.634418901379399	-0.0115801774036137	1	Neuroticism (NEO)	personality
-5.812064685888556	0.0620498914304659	-7.469903532872352	0.000770599770941	1	Neuroticism (NEO)	personality
-5.846190160448443	0.0899276878155224	-7.513780269510373	-0.003242892451259	1	Neuroticism (NEO)	personality
-5.474674762032264	-0.0774843784079151	-7.206516159946735	-0.0206304809166693	1	Neuroticism (NEO)	personality
-6.601980208840544	-0.0513493807820675	-7.99053834793719	-0.0315420472992871	1	Neuroticism (NEO)	personality
-6.1607017981203045	0.037743160753634	-7.819064642923698	-0.0790812183779481	1	Neuroticism (NEO)	personality
-5.397508927462047	0.3035364017729224	-6.870905366646029	0.0043105657282208	1	Neuroticism (NEO)	personality
-6.169328379718966	0.0536510930686687	-7.622341616913896	-0.0005225226588516	5	Neuroticism (NEO)	personality
-5.072461094662359	-0.1771827064445878	-6.944562729137676	-0.0094097168621842	5	Neuroticism (NEO)	personality
-6.210642794672205	-0.156085840976195	-8.082965344439748	-0.0324610290826659	5	Neuroticism (NEO)	personality
-5.926618967565479	-0.0316449218778142	-7.628525252898419	-0.0100189330421758	5	Neuroticism (NEO)	personality
-5.820594744359405	0.0347871028052395	-7.47575534135546	-0.0007955755879622	5	Neuroticism (NEO)	personality
-5.858472593203378	-0.028374791108698	-7.528613767482192	-0.0072079513962464	5	Neuroticism (NEO)	personality
-5.4803828061311615	-0.0125108613354224	-7.197781440813983	-0.0181578526206185	5	Neuroticism (NEO)	personality
-6.595373335005171	-0.1018748692929135	-7.995909339382565	-0.0329292543468606	5	Neuroticism (NEO)	personality
-6.160033538336209	0.0104795877622088	-7.815810717520788	-0.0781832799823889	5	Neuroticism (NEO)	personality
-5.404483207382574	0.1664569608572877	-6.889375782975493	-0.0010498683165538	5	Neuroticism (NEO)	personality
-6.13719520149932	0.0944929840458844	-7.5893764889858435	0.0081128897943001	10	Neuroticism (NEO)	personality
-5.123892541018768	-0.1555498548875462	-7.032478212439973	-0.035128965438691	10	Neuroticism (NEO)	personality
-6.307863805073614	-0.1468585310831153	-8.16106684357069	-0.0525096934689894	10	Neuroticism (NEO)	personality
-5.938949883773769	0.0072290528120798	-7.642602314380275	-0.0137499863216004	10	Neuroticism (NEO)	personality
-5.815519463681715	0.1391331534759276	-7.465328912228823	0.0019940950240052	10	Neuroticism (NEO)	personality
-5.822586817307268	-0.0358554253671031	-7.558873503314896	-0.0153207586783954	10	Neuroticism (NEO)	personality
-5.408419991849859	0.04869484044809	-7.213013395942656	-0.0224716663822877	10	Neuroticism (NEO)	personality
-6.585580351982568	0.0058363650364434	-7.9846676949938145	-0.0300268550848259	10	Neuroticism (NEO)	personality
-6.150540688989235	0.110617328719744	-7.7981939328700545	-0.07332832199249	10	Neuroticism (NEO)	personality
-5.423187093714205	0.0408934428234179	-6.906180586178237	-0.005939415209994	10	Neuroticism (NEO)	personality
-6.172545494032474	0.0219422178986204	-7.624997734244621	-0.0012199378021868	15	Neuroticism (NEO)	personality
-5.153208393876152	-0.1799160918077947	-7.031520050108108	-0.0348469157866606	15	Neuroticism (NEO)	personality
-6.341450358080135	-0.3123372536481251	-8.232466900470111	-0.0710067818296351	15	Neuroticism (NEO)	personality
-5.955788955976363	-0.0321272846193946	-7.6547663053973265	-0.0169795299888382	15	Neuroticism (NEO)	personality
-5.81133730481839	0.22152684848343	-7.4622088887503	0.0028281242297333	15	Neuroticism (NEO)	personality
-5.854327461033672	-0.0071679213598498	-7.525766895340317	-0.0064463636170917	15	Neuroticism (NEO)	personality
-5.484814360941183	-0.0273880732568657	-7.199811104677115	-0.0187321433463445	15	Neuroticism (NEO)	personality
-6.589090872483567	0.012583955055218	-7.988277617362198	-0.0309584298639971	15	Neuroticism (NEO)	personality
-6.166977170452961	-0.0119971737987619	-7.8140406265612254	-0.0776949707248606	15	Neuroticism (NEO)	personality
-5.4139634432725146	0.023025521163092	-6.901696852606332	-0.0046336572362448	15	Neuroticism (NEO)	personality
-6.106962336334394	0.1609803746485601	-7.554953410002322	0.0170902742940474	20	Neuroticism (NEO)	personality
-5.148160083936185	-0.1512230938302442	-7.032665313019933	-0.0351840458243744	20	Neuroticism (NEO)	personality
-6.239135261923765	-0.0300094883393128	-8.100117659515902	-0.0368475099739491	20	Neuroticism (NEO)	personality
-5.919146227311297	0.0311796266564362	-7.6201789469574495	-0.0078100354674655	20	Neuroticism (NEO)	personality
-5.7513258012270985	0.1260902274473966	-7.428784133881623	0.0117411899366698	20	Neuroticism (NEO)	personality
-5.78545810886766	0.0941125436739206	-7.482195070840227	0.005173915949412	20	Neuroticism (NEO)	personality
-5.348110860195322	0.1166737898183664	-7.15126534078572	-0.005040561661161	20	Neuroticism (NEO)	personality
-6.615674505127662	0.0492978121694536	-7.982953818161706	-0.0295847202911618	20	Neuroticism (NEO)	personality
-6.104904508575251	0.1118662951797803	-7.772139617363813	-0.0661681721574229	20	Neuroticism (NEO)	personality
-5.422578003467958	0.0893394636413309	-6.879417070886995	0.0018421098354494	20	Neuroticism (NEO)	personality
-6.16444604929952	0.0916678836608465	-7.617321723975096	0.0007948840762851	full	Neuroticism (NEO)	personality
-5.162962558005598	-0.1501351688984257	-7.024939507978633	-0.0329108714798767	full	Neuroticism (NEO)	personality
-6.3351310796535545	-0.2350245550374238	-8.201562092144844	-0.0629807230210837	full	Neuroticism (NEO)	personality
-5.929181885538567	-0.0147244528758057	-7.646919508991544	-0.0148956149764409	full	Neuroticism (NEO)	personality
-5.811750734579555	0.1123357773803572	-7.465888146951208	0.0018445663250299	full	Neuroticism (NEO)	personality
-5.814642330463302	-0.0167097620887776	-7.544890198093692	-0.011567710579674	full	Neuroticism (NEO)	personality
-5.4781810868228	-0.018892115929244	-7.199538015095923	-0.0186548635804859	full	Neuroticism (NEO)	personality
-6.591340784132648	-0.0238010020300307	-7.988425902178179	-0.0309967051737141	full	Neuroticism (NEO)	personality
-6.155853299744966	0.0672283236883032	-7.806375608580986	-0.0755817235034046	full	Neuroticism (NEO)	personality
-5.403339564509832	0.1895747015332077	-6.885157298257948	0.0001756768771576	full	Neuroticism (NEO)	personality
-4.938226461962746	0.3636927748589865	-6.160450556786569	0.0460585205382574	1	Extraversion (NEO)	personality
-4.620041394236543	0.1488804615020034	-5.737820141435868	0.0210334573980877	1	Extraversion (NEO)	personality
-5.125412134476713	0.1601676565677736	-6.228859062892998	-0.0067436158268514	1	Extraversion (NEO)	personality
-4.737033856027844	0.1057630980162003	-5.813623841766167	-0.0038805002020769	1	Extraversion (NEO)	personality
-3.807976539121616	0.0846476106701614	-4.739502574733255	0.0051349420344343	1	Extraversion (NEO)	personality
-4.511684750049066	0.3108879819568957	-5.79043270107033	0.0352326047982277	1	Extraversion (NEO)	personality
-4.933896898211641	0.037779908658324	-6.367578618525	-0.006781400307452	1	Extraversion (NEO)	personality
-4.687433831504754	0.2667658084865242	-6.030427841648959	0.0222532062692798	1	Extraversion (NEO)	personality
-4.363079656674498	-0.0506437969228069	-5.1356718299409	-0.0360000075308588	1	Extraversion (NEO)	personality
-4.741186461457234	-0.0728260324688405	-6.055291867903112	-0.143122982350879	1	Extraversion (NEO)	personality
-4.982884863644099	0.1973362841941559	-6.265554720613613	0.0132302324603983	5	Extraversion (NEO)	personality
-4.613789820473585	0.1916226658478291	-5.731122664247851	0.0233175232357643	5	Extraversion (NEO)	personality
-5.139109935183333	0.158786286845734	-6.2359247122934605	-0.0090288920887517	5	Extraversion (NEO)	personality
-4.695797733879398	0.0992051048273754	-5.817718519318055	-0.0052951134097165	5	Extraversion (NEO)	personality
-3.8617777567863056	-0.0184886253111743	-4.790577781038929	-0.0164229028484184	5	Extraversion (NEO)	personality
-4.497882365857918	0.3056001111206282	-5.841568903609267	0.0181173445250287	5	Extraversion (NEO)	personality
-4.983671491186004	-0.0051669389735823	-6.381596741621598	-0.0112191061998097	5	Extraversion (NEO)	personality
-4.7882682639959695	-0.0451955811392035	-6.179964969270063	-0.026838578316314	5	Extraversion (NEO)	personality
-4.688587936203049	-0.1650631147012377	-5.714904042146341	-0.2828713754596901	5	Extraversion (NEO)	personality
-4.695539525351458	-0.0428860655846737	-5.981505069608825	-0.1154336557419082	5	Extraversion (NEO)	personality
-4.922206833705115	0.2223407781619373	-6.1909934938168005	0.0365759667928488	10	Extraversion (NEO)	personality
-4.729742617395038	0.0575697225320206	-5.974568950246579	-0.0614196983540067	10	Extraversion (NEO)	personality
-4.916279074406272	0.2058844025153789	-6.182729803964399	0.0081125156491282	10	Extraversion (NEO)	personality
-4.634737301308742	0.1639766295426386	-5.773348979948304	0.0099804246587653	10	Extraversion (NEO)	personality
-4.027724507713041	0.1075776260168996	-4.871507693643314	-0.0510549845305361	10	Extraversion (NEO)	personality
-4.493388343550259	0.3142306723072714	-5.828077610698514	0.0226474869211337	10	Extraversion (NEO)	personality
-4.896969111755584	0.1756955824078658	-6.298910163139454	0.0148159301529358	10	Extraversion (NEO)	personality
-4.872257923767856	0.0728846569012412	-6.2921678820749705	-0.0644634484646831	10	Extraversion (NEO)	personality
-4.259174625014295	0.0961450359204659	-5.237919849801209	-0.0776628872911395	10	Extraversion (NEO)	personality
-4.8843778850716415	0.044707062638842	-6.178403982424975	-0.1900779195010427	10	Extraversion (NEO)	personality
-5.070479443148285	0.1084468377004142	-6.324585023980392	-0.005450863287657	15	Extraversion (NEO)	personality
-4.650010826116592	0.1521690539570708	-5.752021523612254	0.0161814813631897	15	Extraversion (NEO)	personality
-5.147804103583746	0.1361314799345464	-6.252104277280245	-0.0142716839230947	15	Extraversion (NEO)	personality
-4.738557874492864	0.0034165622822196	-5.849805391885567	-0.0164148436351554	15	Extraversion (NEO)	personality
-3.837262856530088	0.0629699372585655	-4.745899551781978	0.002447561356119	15	Extraversion (NEO)	personality
-4.423439011158143	0.3841420800892636	-5.782179317313037	0.0379809040095792	15	Extraversion (NEO)	personality
-4.8872605498927895	0.1429016768795427	-6.312078993838052	0.0106922695014333	15	Extraversion (NEO)	personality
-4.732397812410165	0.1407163644835108	-6.100002718731201	-0.0004380642782739	15	Extraversion (NEO)	personality
-4.392852399793579	-0.0319793759459821	-5.407802025624632	-0.1487004676238605	15	Extraversion (NEO)	personality
-4.665200651661453	-0.0503491292709842	-5.982199376498381	-0.1156926200696428	15	Extraversion (NEO)	personality
-5.041357937506177	0.1734876972444561	-6.25589948614504	0.0162691182260653	20	Extraversion (NEO)	personality
-4.709614386347154	0.1343521491837287	-5.826967819231461	-0.0096229809529788	20	Extraversion (NEO)	personality
-5.173106306034617	0.1904284867378727	-6.255665675304126	-0.0154275360426034	20	Extraversion (NEO)	personality
-4.794376047263532	-0.0284342379690236	-6.03572052703319	-0.0820477010130644	20	Extraversion (NEO)	personality
-3.909301533114408	0.1291754061123007	-4.84092155728466	-0.0378981582860571	20	Extraversion (NEO)	personality
-4.468832216907575	0.3013697583530669	-5.848069845509245	0.0159307011642432	20	Extraversion (NEO)	personality
-4.884679354802487	0.1195620686659316	-6.317803599314401	0.0088969926661228	20	Extraversion (NEO)	personality
-4.803319111212587	0.0441729549749005	-6.14380662606703	-0.0148578750081198	20	Extraversion (NEO)	personality
-4.265611545364876	0.1024584010841712	-5.138662111669661	-0.0372067956172676	20	Extraversion (NEO)	personality
-4.882840973873531	0.0272936180316199	-6.130685880497639	-0.1717660832254042	20	Extraversion (NEO)	personality
-4.792007889779994	0.3371990851802859	-5.99072034522694	0.0978996031318022	full	Extraversion (NEO)	personality
-4.683169703239568	0.1918786308393322	-5.785667938603467	0.0046381375516729	full	Extraversion (NEO)	personality
-5.069051506490606	0.213842380439452	-6.193200572148557	0.0047500467384121	full	Extraversion (NEO)	personality
-4.659711337570494	0.1628024715716246	-5.8120447288323485	-0.003335220551641	full	Extraversion (NEO)	personality
-3.98901485749088	0.0893863787890264	-4.940241744233352	-0.0809237338485904	full	Extraversion (NEO)	personality
-4.453136007146223	0.3780625517746347	-5.78397549308552	0.0373831280901506	full	Extraversion (NEO)	personality
-4.91209802217597	0.1167343222018931	-6.322830098862076	0.0073193049418947	full	Extraversion (NEO)	personality
-4.866183952181085	0.1572705998955151	-6.131043008296676	-0.0106455669890859	full	Extraversion (NEO)	personality
-4.512014307265299	-0.0601929549965845	-5.542437498687892	-0.2066097721542792	full	Extraversion (NEO)	personality
-5.038937932905646	0.0383879937077916	-6.241380523692384	-0.2144625208269661	full	Extraversion (NEO)	personality
-2.0318426830967717	0.1212184584274903	-2.70786560764268	0.0084497924090479	1	Emotional Face Matching	in-scanner performance
-3.2433640144024727	0.2466103449415981	-8.888977247908107	-0.0132642107655034	1	Emotional Face Matching	in-scanner performance
-2.2100402291566823	-0.0927418118054509	-2.843054425771124	-0.0548817639047232	1	Emotional Face Matching	in-scanner performance
-2.348537809373704	0.2156711535250343	-3.463129745720543	0.040398843191573	1	Emotional Face Matching	in-scanner performance
-1.942456430623268	0.0864373456505075	-2.208220057960005	-0.0112253379511308	1	Emotional Face Matching	in-scanner performance
-2.178408813629007	-0.0003520336071525	-3.4709737659909035	-0.015432983314358	1	Emotional Face Matching	in-scanner performance
-2.247603001482249	0.296027264732599	-4.091737278095805	0.0120494932121872	1	Emotional Face Matching	in-scanner performance
-1.9770181576401291	-0.023333761580237	-2.293828529472212	-0.150965761275811	1	Emotional Face Matching	in-scanner performance
-1.9889106264001744	-0.072762467782611	-2.3584993170797457	-0.13321177182005	1	Emotional Face Matching	in-scanner performance
-2.152211907757573	0.0749722156472346	-2.8162823993833688	0.0025418349361484	1	Emotional Face Matching	in-scanner performance
-2.035651526299005	0.0839993388641373	-2.7248494095126485	-0.0040272696671486	5	Emotional Face Matching	in-scanner performance
-3.2798431250880764	0.0573170908479896	-8.927783279291623	-0.0221306060133366	5	Emotional Face Matching	in-scanner performance
-2.148038104288222	0.1812104965953423	-2.728908619877556	0.028122733337221	5	Emotional Face Matching	in-scanner performance
-2.401857528581664	0.0636574458201721	-3.535214196318398	3.5222817120872385e-05	5	Emotional Face Matching	in-scanner performance
-1.972166335658296	0.0444544130136496	-2.2607704025013478	-0.0599274995804257	5	Emotional Face Matching	in-scanner performance
-2.19478418692341	0.0939372078151931	-3.4305586643449457	0.0080762145961954	5	Emotional Face Matching	in-scanner performance
-2.2533197165287056	0.4238856516765334	-4.093467999977833	0.0112135504016538	5	Emotional Face Matching	in-scanner performance
-1.9595609450240772	0.0613085098890251	-2.228300374321291	-0.0861454095030187	5	Emotional Face Matching	in-scanner performance
-1.9572829674307717	-0.0049626927941769	-2.2963703999573446	-0.0742947369316076	5	Emotional Face Matching	in-scanner performance
-2.1581836935444056	0.0363344164955817	-2.847131154185164	-0.0194295889142579	5	Emotional Face Matching	in-scanner performance
-2.0515645058512875	-0.0120474114522414	-2.758227370935142	-0.0287755275535284	10	Emotional Face Matching	in-scanner performance
-3.287706032315352	0.0342756253550124	-8.933443756364335	-0.0234271386119462	10	Emotional Face Matching	in-scanner performance
-2.195491022152132	0.0982137776277808	-2.757928372070509	0.0073425586153225	10	Emotional Face Matching	in-scanner performance
-2.392158537355044	0.1177323876446467	-3.511377973137678	0.0134743114300748	10	Emotional Face Matching	in-scanner performance
-1.9082264558064987	0.2075842784870688	-2.178512469444467	0.0158000412887459	10	Emotional Face Matching	in-scanner performance
-2.167826637015293	0.093407932187763	-3.43207862214224	0.007197048000003	10	Emotional Face Matching	in-scanner performance
-2.2588971052853632	0.1872506663684784	-4.071459315593363	0.0218174623348337	10	Emotional Face Matching	in-scanner performance
-1.9939800834703825	-0.0274680014813305	-2.250694496018641	-0.1080863431276182	10	Emotional Face Matching	in-scanner performance
-1.9715570250711487	-0.0292455240364938	-2.2880209544238057	-0.0664968149006008	10	Emotional Face Matching	in-scanner performance
-2.165888285840889	0.0307486390553673	-2.844846974308365	-0.0177945209425147	10	Emotional Face Matching	in-scanner performance
-2.043574661485062	0.0272462639723749	-2.741368735402817	-0.0162379476275107	15	Emotional Face Matching	in-scanner performance
-3.3044753832294838	0.0044937647056955	-8.93661428440799	-0.0241537072973345	15	Emotional Face Matching	in-scanner performance
-2.1439053605134077	0.1569569294345888	-2.74165360031346	0.0190235048126657	15	Emotional Face Matching	in-scanner performance
-2.3571675519423967	0.0985468181116732	-3.5200736789878992	0.0085821241633813	15	Emotional Face Matching	in-scanner performance
-1.9490657895066856	0.1008317515645716	-2.2197217125282567	-0.0217868345501677	15	Emotional Face Matching	in-scanner performance
-2.1796508485139734	0.0963109647196954	-3.42914952384237	0.0088909349058635	15	Emotional Face Matching	in-scanner performance
-2.245232376326163	0.3056095804891571	-4.045046785447702	0.0344677042841963	15	Emotional Face Matching	in-scanner performance
-1.995948653973125	0.0325065472720141	-2.231224325945113	-0.0889977361638829	15	Emotional Face Matching	in-scanner performance
-1.9649846802687847	0.0027378973670586	-2.273127242082868	-0.0526574324118447	15	Emotional Face Matching	in-scanner performance
-2.146869517106705	0.0431647347841647	-2.838654999958401	-0.0133687650980502	15	Emotional Face Matching	in-scanner performance
-2.081639878824876	-0.0353529900972326	-2.749983316700901	-0.0226349123886879	20	Emotional Face Matching	in-scanner performance
-3.3365416088528987	-0.0416562206078099	-8.945735696187736	-0.026245437978275	20	Emotional Face Matching	in-scanner performance
-2.1392644111557084	0.1821175046027992	-2.745753829514328	0.0160871483341721	20	Emotional Face Matching	in-scanner performance
-2.437523280408802	-0.0416940205506249	-3.560983571326895	-0.014596074439769	20	Emotional Face Matching	in-scanner performance
-1.930697044066452	0.1659032954505294	-2.19290807672858	0.0027498817219445	20	Emotional Face Matching	in-scanner performance
-2.2387713240112834	0.0071064291445355	-3.455048425391316	-0.0061364461073536	20	Emotional Face Matching	in-scanner performance
-2.2794513046136826	0.1205004078939841	-4.092362610093537	0.0117474971501626	20	Emotional Face Matching	in-scanner performance
-1.961222478806972	0.1912594721107222	-2.1903841890301616	-0.0494967460252986	20	Emotional Face Matching	in-scanner performance
-1.9555708725863463	0.0470346333462766	-2.2395190929755904	-0.0217604929905157	20	Emotional Face Matching	in-scanner performance
-2.150585085511506	0.0754369486223752	-2.820293851310045	-0.0003017045682109	20	Emotional Face Matching	in-scanner performance
-2.0456231183631246	0.0882209713450541	-2.723842394953285	-0.0032852960036273	full	Emotional Face Matching	in-scanner performance
-3.256218704458916	0.0905635219117581	-8.922648301732616	-0.0209551499922959	full	Emotional Face Matching	in-scanner performance
-2.1807642997655905	0.0709009167684992	-2.767718490343586	0.0002825618510716	full	Emotional Face Matching	in-scanner performance
-2.374431556260168	0.1336594336892623	-3.5048466692908757	0.0171408529853738	full	Emotional Face Matching	in-scanner performance
-1.9325291457998688	0.1323922742166291	-2.219305721337833	-0.0214038906070535	full	Emotional Face Matching	in-scanner performance
-2.176425251851928	0.0413645213318206	-3.4489726423509706	-0.0026009287898016	full	Emotional Face Matching	in-scanner performance
-2.245143230218978	0.2687824934474654	-4.041695331790391	0.0360669916969466	full	Emotional Face Matching	in-scanner performance
-1.9736058640802685	0.0145552422317684	-2.2451834403578674	-0.1026664613500427	full	Emotional Face Matching	in-scanner performance
-1.9632584215662647	0.0064330721357249	-2.2906009092922024	-0.0689033181603255	full	Emotional Face Matching	in-scanner performance
-2.1344361460619434	0.1017556999279983	-2.817042588498714	0.0020032815744198	full	Emotional Face Matching	in-scanner performance
-0.5638607381314726	0.15079942946625	-0.6495266315000107	0.0022938213499973	1	Arithmetic	in-scanner performance
-0.5424464344643206	0.1113177776170385	-0.6014864931002375	-0.0153434271790571	1	Arithmetic	in-scanner performance
-0.5236546018632908	0.08735946254404	-0.5927197160187277	-0.001742742230681	1	Arithmetic	in-scanner performance
-0.5259091680949737	-0.1247600944029002	-0.5939752151798073	-0.0554959388744742	1	Arithmetic	in-scanner performance
-0.5529087677775145	0.0442503013811492	-0.6284861362821176	0.0009446087851407	1	Arithmetic	in-scanner performance
-0.5511057138435381	-0.0684296418873347	-0.6076402923274428	-0.0042208094487961	1	Arithmetic	in-scanner performance
-0.5617294660985103	-0.0368668463478519	-0.6240170248014772	-0.0071889123902677	1	Arithmetic	in-scanner performance
-0.4924228085772558	0.0506123860824727	-0.5337592730019863	-0.0429801302178014	1	Arithmetic	in-scanner performance
-0.5802330151943638	-0.0450372820549982	-0.6465677981089091	-0.059271656003518	1	Arithmetic	in-scanner performance
-0.4943104817167148	-0.0540824822802485	-0.5289667257062961	-0.0179185613826515	1	Arithmetic	in-scanner performance
-0.5535042402651966	0.2881522281653166	-0.6376275412397503	0.0385142065473144	5	Arithmetic	in-scanner performance
-0.5365060665520847	0.1328446169582739	-0.5976380159269138	-0.002392096333035	5	Arithmetic	in-scanner performance
-0.5147301982518643	0.2331579754041399	-0.5841569891036862	0.0269915508678315	5	Arithmetic	in-scanner performance
-0.5260198309662603	0.0141494021848383	-0.5941580007178834	-0.056145659851124	5	Arithmetic	in-scanner performance
-0.5437795273955554	0.2925402253063793	-0.6131524499206336	0.0490994483286676	5	Arithmetic	in-scanner performance
-0.5466104736619172	0.0607685117634589	-0.6057184946445746	0.0021212892081237	5	Arithmetic	in-scanner performance
-0.5553334655268856	0.1539949342204523	-0.6168182239722184	0.0159153622986095	5	Arithmetic	in-scanner performance
-0.4884140548751676	-0.0554268218699665	-0.5396350701844947	-0.0660694568458477	5	Arithmetic	in-scanner performance
-0.5756715190921932	0.0204586919750465	-0.6411381662104287	-0.0415556301933888	5	Arithmetic	in-scanner performance
-0.4994465886559409	-0.025445252312979	-0.5347494419491078	-0.0402961851657277	5	Arithmetic	in-scanner performance
-0.5539035440467409	0.3341084360627624	-0.6383218946808251	0.0364190195355138	10	Arithmetic	in-scanner performance
-0.5306052563396638	0.1337383542597284	-0.604676987522796	-0.0261434672770717	10	Arithmetic	in-scanner performance
-0.5097214174427176	0.3588539336325124	-0.5792128634959512	0.0433923405052941	10	Arithmetic	in-scanner performance
-0.5208153390727869	0.0689005214440052	-0.5906323903886068	-0.0436489480923993	10	Arithmetic	in-scanner performance
-0.5430300043343305	0.3505344504518099	-0.6120717331819238	0.0524485289469424	10	Arithmetic	in-scanner performance
-0.5466267980712449	0.0946815400220884	-0.6041088438309303	0.0074178157879672	10	Arithmetic	in-scanner performance
-0.5602864140748915	0.0634950184792489	-0.6225049990426793	-0.0023138833721669	10	Arithmetic	in-scanner performance
-0.4991398584529722	-0.0341199949303237	-0.5766263180651734	-0.2172340409349089	10	Arithmetic	in-scanner performance
-0.5769891222120492	-0.0045648969772825	-0.6425181482989711	-0.0460441321671849	10	Arithmetic	in-scanner performance
-0.5127973668038619	-0.0444460854193271	-0.578532550999035	-0.2176204255334966	10	Arithmetic	in-scanner performance
-0.558791522792793	0.1790094819318939	-0.645031766788406	0.0160547267097144	15	Arithmetic	in-scanner performance
-0.5352859961867612	0.2152327720781678	-0.5933292140843126	0.0120097289101731	15	Arithmetic	in-scanner performance
-0.5105557112055926	0.3583568264662617	-0.5798710016035906	0.0412171897838328	15	Arithmetic	in-scanner performance
-0.5204307371753732	0.1019655110033551	-0.5880989449106132	-0.0347149406313058	15	Arithmetic	in-scanner performance
-0.5500516991348632	0.2490173245887824	-0.618733975240256	0.031708561364577	15	Arithmetic	in-scanner performance
-0.547746077614736	-0.0181818082967111	-0.609208906804754	-0.0094122641413618	15	Arithmetic	in-scanner performance
-0.5605487097397687	0.0601824475066432	-0.6222086891728428	-0.0013599157335311	15	Arithmetic	in-scanner performance
-0.4911752509804927	-0.0564537355763082	-0.5381440436157224	-0.0601864369921389	15	Arithmetic	in-scanner performance
-0.5766838354618273	-0.0004600179064698	-0.6414291108932253	-0.0425011481680526	15	Arithmetic	in-scanner performance
-0.4956967684923689	0.0267367604821325	-0.5302252306472286	-0.0227679381201155	15	Arithmetic	in-scanner performance
-0.5609343111955015	0.1481827308192483	-0.645864273026362	0.0135132419972683	20	Arithmetic	in-scanner performance
-0.555849684374604	0.039445643417463	-0.6232674468662165	-0.0902098256612724	20	Arithmetic	in-scanner performance
-0.513478132568163	0.242544950679834	-0.5839473076039008	0.0276899427665366	20	Arithmetic	in-scanner performance
-0.5334018584852014	-0.0325030068549061	-0.6069374841303944	-0.1020665980624637	20	Arithmetic	in-scanner performance
-0.5470325612936606	0.2967538795643767	-0.6166971576667803	0.0380731280082032	20	Arithmetic	in-scanner performance
-0.5470567021630957	0.0326887136680762	-0.6068925745293787	-0.0017508883568151	20	Arithmetic	in-scanner performance
-0.5553770429051945	0.1765935321994112	-0.6159324182484891	0.0187397985618783	20	Arithmetic	in-scanner performance
-0.4815109489211996	0.1594385473273142	-0.5268664090027092	-0.0162163769713796	20	Arithmetic	in-scanner performance
-0.5710245053846593	0.0854853043553298	-0.6375559559610994	-0.0299492457858245	20	Arithmetic	in-scanner performance
-0.5285344055046157	-0.0900939358217521	-0.5778696722115213	-0.2148317411454017	20	Arithmetic	in-scanner performance
-0.55319174020277	0.2795126924120282	-0.6395123819328891	0.0328214597529525	full	Arithmetic	in-scanner performance
-0.5365749509523444	0.1364299004082804	-0.5967007663614516	0.0007494537355056	full	Arithmetic	in-scanner performance
-0.5153651190426825	0.2318709412338024	-0.5850511181378245	0.0240106366889817	full	Arithmetic	in-scanner performance
-0.5247628360049474	0.0230541433594265	-0.5931526670245979	-0.0525746213923195	full	Arithmetic	in-scanner performance
-0.5459177171686758	0.3025500713190968	-0.6137818299300238	0.0471463126714314	full	Arithmetic	in-scanner performance
-0.5463258733658074	0.0823615514260211	-0.6045979307003638	0.0058099749758367	full	Arithmetic	in-scanner performance
-0.560240891802866	0.06907274701689	-0.6219462444837803	-0.0005153561121027	full	Arithmetic	in-scanner performance
-0.4890662389131575	-0.0373684481308771	-0.538080217534514	-0.0599349670238187	full	Arithmetic	in-scanner performance
-0.5767550570310312	-0.0038631834181011	-0.6431144594213729	-0.0479866678193565	full	Arithmetic	in-scanner performance
-0.4997435051319349	-0.0127687385290215	-0.5340683555899016	-0.0376479156275277	full	Arithmetic	in-scanner performance
-1.2652132976072163	0.1955012239471036	-1.65502228028531	0.0297986043399443	1	Story comprehension	in-scanner performance
-1.0359162571929077	0.1360485048782758	-1.2975222407097204	0.0170135270426192	1	Story comprehension	in-scanner performance
-1.1725058679509182	-0.0170915434840385	-1.3736181007677923	-0.0664884874810962	1	Story comprehension	in-scanner performance
-0.9568374522775096	0.2436721525115575	-1.1877021570973758	0.0247986658025622	1	Story comprehension	in-scanner performance
-1.088034224011832	0.1828796316568945	-1.3329585617612487	0.0284052963984974	1	Story comprehension	in-scanner performance
-1.1350045936537796	0.2274430532008088	-1.361040402723242	0.0386231577034301	1	Story comprehension	in-scanner performance
-1.1574186650787734	0.3119065988838351	-1.381637731470789	0.0576237677780141	1	Story comprehension	in-scanner performance
-1.020186100783006	0.0293442264746421	-1.221686156551166	-0.0357492625686652	1	Story comprehension	in-scanner performance
-1.3183429132403377	0.2399917703582445	-1.7231283814782696	0.0065806032757866	1	Story comprehension	in-scanner performance
-1.079114622480106	0.0620506014353136	-1.3306698516715263	-0.0334626557512196	1	Story comprehension	in-scanner performance
-1.2754728762645868	0.1874907109667437	-1.658926098011864	0.0252162414787188	5	Story comprehension	in-scanner performance
-1.0435014534811224	0.1226968568007379	-1.3281637315957295	-0.0299618847937701	5	Story comprehension	in-scanner performance
-1.2182036948048636	0.0396934339495527	-1.4447882894673691	-0.1798657309201061	5	Story comprehension	in-scanner performance
-0.947103887770945	0.2462428288690763	-1.187094182117688	0.0257968053748395	5	Story comprehension	in-scanner performance
-1.0750302389877089	0.2965752875669308	-1.306207081440563	0.0670123189866465	5	Story comprehension	in-scanner performance
-1.1112681510531142	0.3321399957252737	-1.3430177058039885	0.0639154050924573	5	Story comprehension	in-scanner performance
-1.1269168550970123	0.4098378220822531	-1.35726863842726	0.0905735468075981	5	Story comprehension	in-scanner performance
-1.0880775803659777	-0.1186106188679119	-1.341881582916464	-0.2495789826084602	5	Story comprehension	in-scanner performance
-1.316234670213945	0.2388716060183603	-1.723838656847691	0.0057614573997188	5	Story comprehension	in-scanner performance
-1.124562363415781	0.0440265698433815	-1.4046831629609726	-0.151624529867792	5	Story comprehension	in-scanner performance
-1.2587942822169975	0.2425994673569768	-1.6352730755830147	0.0528150734955077	10	Story comprehension	in-scanner performance
-1.0611795502349193	0.0948565685985129	-1.341806610683122	-0.0512300677364181	10	Story comprehension	in-scanner performance
-1.1924109547208472	0.0122523685003577	-1.4081946422684182	-0.1208552666237627	10	Story comprehension	in-scanner performance
-0.9696062765178348	0.2032365522622804	-1.2345367954494193	-0.0536279276200275	10	Story comprehension	in-scanner performance
-1.080568496329381	0.2957177635526368	-1.3034457070082717	0.0709528964549256	10	Story comprehension	in-scanner performance
-1.073804608129863	0.3467064764372232	-1.3023061744733568	0.119807181420893	10	Story comprehension	in-scanner performance
-1.108210236361678	0.5378177379010468	-1.3347408648227894	0.1205121004883109	10	Story comprehension	in-scanner performance
-1.0920045297952594	-0.0489125749456501	-1.309941090615369	-0.190800088263999	10	Story comprehension	in-scanner performance
-1.2682045497504826	0.2339951100443746	-1.7022341612603429	0.0305264432577884	10	Story comprehension	in-scanner performance
-1.1021471598108974	0.1533586610919201	-1.3336034585981758	-0.0380244411392369	10	Story comprehension	in-scanner performance
-1.2881260611411038	0.1232312267644219	-1.6697786610211165	0.0124206077948901	15	Story comprehension	in-scanner performance
-1.022194657589957	0.1920610178156253	-1.2897197414142438	0.0288001314546066	15	Story comprehension	in-scanner performance
-1.160439568657846	0.0604691037894395	-1.3576051147065855	-0.0417681905834403	15	Story comprehension	in-scanner performance
-0.967028921120807	0.1078322055295243	-1.2105414680751294	-0.0130678627754114	15	Story comprehension	in-scanner performance
-1.07267969432919	0.3320888903461351	-1.3068545066948405	0.0660872137836178	15	Story comprehension	in-scanner performance
-1.1362553394959092	0.1243393096826948	-1.3785700376408725	0.0136994123440156	15	Story comprehension	in-scanner performance
-1.1353072270133042	0.4150102760920557	-1.3663491504620686	0.078364199309725	15	Story comprehension	in-scanner performance
-1.004361867178163	0.1186178495359488	-1.2016770753976478	-0.0020995787909692	15	Story comprehension	in-scanner performance
-1.3425517106608305	0.1890014164580089	-1.7358758842235842	-0.0081721668629077	15	Story comprehension	in-scanner performance
-1.0652094892152966	0.169778515134321	-1.311216970608945	-0.0034674190606656	15	Story comprehension	in-scanner performance
-1.237427159465322	0.2642547206806727	-1.6246547028096407	0.0650759114344418	20	Story comprehension	in-scanner performance
-1.0514293879405714	0.1918156102722603	-1.2920990712895728	0.0252134043177586	20	Story comprehension	in-scanner performance
-1.133102172751749	0.0999410168347043	-1.3758968583099664	-0.0700299150798691	20	Story comprehension	in-scanner performance
-1.0290110848593033	0.0530815578283938	-1.2666113262551997	-0.1090878069741163	20	Story comprehension	in-scanner performance
-1.0503916692119086	0.2785947034879915	-1.302806285865329	0.0718641835884023	20	Story comprehension	in-scanner performance
-1.1424525123630702	0.1135512391385018	-1.4068120804531477	-0.0271261816060908	20	Story comprehension	in-scanner performance
-1.137174665658262	0.4691489938632669	-1.366834777798503	0.0777089479389311	20	Story comprehension	in-scanner performance
-0.99697624169092	0.1353324975149543	-1.216148584192731	-0.0263810011056122	20	Story comprehension	in-scanner performance
-1.2737807611651908	0.2840670385955468	-1.7062637247677923	0.0259310953398078	20	Story comprehension	in-scanner performance
-1.055686284365743	0.1424119070811692	-1.33625304143209	-0.0421532005257994	20	Story comprehension	in-scanner performance
-1.280006474384432	0.1628389511842563	-1.6622026321763086	0.0213618607087943	full	Story comprehension	in-scanner performance
-1.0712280969808334	0.0968295203377021	-1.3452001702616587	-0.056554118166888	full	Story comprehension	in-scanner performance
-1.1980957578470166	0.0484819040930295	-1.4205698892046967	-0.140642033321668	full	Story comprehension	in-scanner performance
-0.9543235408252392	0.2272313334502236	-1.1898556131434184	0.0212591301886524	full	Story comprehension	in-scanner performance
-1.0523277308683294	0.3080649505556692	-1.2955959014066911	0.0821092938488804	full	Story comprehension	in-scanner performance
-1.1190324644265135	0.28435847514604	-1.3517243501406058	0.0517389849188758	full	Story comprehension	in-scanner performance
-1.1273677116856244	0.4554682502206811	-1.3535253636360525	0.0955829291412225	full	Story comprehension	in-scanner performance
-1.087810815550436	-0.0858426374762501	-1.3305007846614934	-0.2284729478181237	full	Story comprehension	in-scanner performance
-1.3148967638640865	0.2644733033428206	-1.7186213441760856	0.0117706085951809	full	Story comprehension	in-scanner performance
-1.130825441493157	0.0566307884882542	-1.3833510410683	-0.1169119967391101	full	Story comprehension	in-scanner performance
-9.14977952678602	0.1374753616165734	-11.4812288825321	-0.006258122094281	1	Relational processing	in-scanner performance
-10.429660043264978	0.0080714797117561	-12.455116119056122	-0.0385457678544438	1	Relational processing	in-scanner performance
-9.244902635170472	0.18546089107679	-11.55537641194382	0.0211016407680089	1	Relational processing	in-scanner performance
-10.184665665692204	0.1077287499752102	-12.695847844916557	-0.099166419593486	1	Relational processing	in-scanner performance
-12.145448847990265	0.164792484012799	-14.128260570456586	0.0024731776392931	1	Relational processing	in-scanner performance
-10.577949127472586	0.21819109925124	-12.53073471028063	1.9740549733193724e-05	1	Relational processing	in-scanner performance
-10.972306785293467	0.2628091540399727	-13.398566309232883	0.0010358165633034	1	Relational processing	in-scanner performance
-9.181911650337842	-0.0684752037742022	-10.664730942055003	-0.1049821584981736	1	Relational processing	in-scanner performance
-11.38419034143216	0.1082558215415344	-13.926766386148524	0.0106051835291394	1	Relational processing	in-scanner performance
-10.01533242540422	0.069567086319319	-11.878370860874217	-0.0289051413432963	1	Relational processing	in-scanner performance
-9.215078788051065	0.0743851502997468	-11.559099730713424	-0.0199542001735275	5	Relational processing	in-scanner performance
-10.262579770802862	0.2073469286677737	-12.23209515118471	-0.0016864062898964	5	Relational processing	in-scanner performance
-9.36019020888329	0.1523088557978754	-11.60620416825409	0.0124710894639348	5	Relational processing	in-scanner performance
-10.152424839229994	0.1873909030238063	-12.573314408766851	-0.0780516916292066	5	Relational processing	in-scanner performance
-12.10084115354304	0.2054259320195317	-14.065633793297351	0.011297113065023	5	Relational processing	in-scanner performance
-10.589388825902343	0.2086856897618828	-12.507344106957277	0.0037494996446582	5	Relational processing	in-scanner performance
-11.037331871600266	0.0879526754752663	-13.617317943531214	-0.0318496305458999	5	Relational processing	in-scanner performance
-9.221212532066264	-0.1451661474482881	-10.71147826919932	-0.1146904528403018	5	Relational processing	in-scanner performance
-11.282938648221862	0.2169804331404775	-13.777656234024704	0.0316781349693776	5	Relational processing	in-scanner performance
-9.889683923619824	0.1269991759487177	-11.76705875988663	-0.0097117744298322	5	Relational processing	in-scanner performance
-9.474569368096518	0.0771864472040202	-11.994027742175389	-0.0981527340935202	10	Relational processing	in-scanner performance
-10.336883798573796	0.1269562329846038	-12.538222915014217	-0.0524514051770095	10	Relational processing	in-scanner performance
-9.446811183144728	0.0734130114636958	-11.69212642935988	-0.0022046470978847	10	Relational processing	in-scanner performance
-10.14148586782752	0.1776329591985752	-12.603869550665516	-0.0832977303538931	10	Relational processing	in-scanner performance
-11.934004628276996	0.2015245322914393	-14.211121435434034	-0.0092619286619608	10	Relational processing	in-scanner performance
-10.37548853440656	0.1873531973397517	-12.629001040490373	-0.015725495231557	10	Relational processing	in-scanner performance
-10.825674926849548	0.2322158542533757	-13.45584491745815	-0.0075235445528956	10	Relational processing	in-scanner performance
-9.52046700752548	-0.0642786124900948	-11.35718900938379	-0.2531329985237474	10	Relational processing	in-scanner performance
-11.170079823951223	0.2559437705450271	-13.747823731451646	0.0358669736652086	10	Relational processing	in-scanner performance
-10.085148459524476	0.005702838721511	-12.45026281114822	-0.1303647724800003	10	Relational processing	in-scanner performance
-9.14988094564212	0.1472521667935529	-11.495863763326009	-0.0088250691649645	15	Relational processing	in-scanner performance
-10.452474122397758	0.0836874699473202	-12.697081362151598	-0.0792893303223385	15	Relational processing	in-scanner performance
-9.40224729879027	0.2027463804296395	-11.57391035654595	0.0179589654993365	15	Relational processing	in-scanner performance
-10.288953684504104	0.2211631896311262	-12.824387928713652	-0.1215362810878692	15	Relational processing	in-scanner performance
-11.972346810141625	0.2147136746514737	-14.055664258558624	0.0126981753562227	15	Relational processing	in-scanner performance
-10.057009962813574	0.2343825229971312	-12.370139520846818	0.0254871917309698	15	Relational processing	in-scanner performance
-10.954722329640449	0.1107376621905288	-13.70765708322494	-0.0455859057023049	15	Relational processing	in-scanner performance
-9.613154713671094	-0.0520204509403456	-11.264446013783974	-0.2327503521375191	15	Relational processing	in-scanner performance
-11.368870910016124	0.1786081299737042	-13.858248003307478	0.0203166939345104	15	Relational processing	in-scanner performance
-9.889637930950675	0.0879823530285549	-12.245459426169008	-0.0934822650517246	15	Relational processing	in-scanner performance
-9.087849668804848	0.1944624570814337	-11.422147649528265	0.0040714352839736	20	Relational processing	in-scanner performance
-10.93687877976263	0.0587622781162165	-12.846819632818988	-0.1048958239932387	20	Relational processing	in-scanner performance
-9.293286157474856	0.2467461977709046	-11.47508626771324	0.0346577265256781	20	Relational processing	in-scanner performance
-9.83490018088429	0.3204433497680192	-12.030789733176317	0.0129746495588209	20	Relational processing	in-scanner performance
-12.24851030597453	0.1969301046290724	-14.06271421055455	0.0117075176504458	20	Relational processing	in-scanner performance
-10.585814312735902	0.1928068210512274	-12.54797933897658	-0.0027344720890873	20	Relational processing	in-scanner performance
-10.945919561007235	0.2049359957531172	-13.52709480019599	-0.0182216450833152	20	Relational processing	in-scanner performance
-9.478668846457266	-0.0158438145527584	-11.161276684048316	-0.2102726187301238	20	Relational processing	in-scanner performance
-11.36880160488738	0.2126494483189472	-13.687781221338817	0.0442701297454068	20	Relational processing	in-scanner performance
-10.194914736403703	0.0557998834786598	-12.41447139971459	-0.1238750784325084	20	Relational processing	in-scanner performance
-9.407804236400148	0.0972590415795816	-11.917959207331094	-0.084267494899336	full	Relational processing	in-scanner performance
-10.77938695766498	0.0275980212312665	-12.925727093020424	-0.1185104425857084	full	Relational processing	in-scanner performance
-9.26538514157788	0.2162926760035906	-11.52562025201609	0.0261366566983111	full	Relational processing	in-scanner performance
-10.000247956829975	0.1944081933219037	-12.81357420502656	-0.1196456847859119	full	Relational processing	in-scanner performance
-12.058223874910466	0.2482731948075805	-13.999541961102166	0.0205667504997381	full	Relational processing	in-scanner performance
-10.251938689420168	0.2378823037263663	-12.418972627850252	0.0177779141190723	full	Relational processing	in-scanner performance
-10.877787940695454	0.222271542354587	-13.445062243665909	-0.0059094586294905	full	Relational processing	in-scanner performance
-9.660407209736489	-0.0912204752278727	-11.538861824139245	-0.2935445928811868	full	Relational processing	in-scanner performance
-11.21120213203906	0.2501947512178523	-13.733784074888195	0.0378351666124009	full	Relational processing	in-scanner performance
-10.1812024935836	0.0468671304482475	-12.519995015907634	-0.1430622659963354	full	Relational processing	in-scanner performance
-8.170660961762161	0.218645792270141	-9.883759576985106	0.0069071444251107	1	Social Cognition - random	in-scanner performance
-6.721547005671616	-0.0428942759407358	-7.720271035195209	-0.0363483007948213	1	Social Cognition - random	in-scanner performance
-8.364341835554463	0.0234724762815169	-10.89678317646605	-0.016279313216394	1	Social Cognition - random	in-scanner performance
-8.854154885604977	0.1519281216382877	-11.500550225283607	-0.0026518616006732	1	Social Cognition - random	in-scanner performance
-10.04314461504751	-0.0335526391176859	-13.940352821350466	-0.0125457998926867	1	Social Cognition - random	in-scanner performance
-6.726820705046095	-0.048460405186956	-7.6908878059119585	-0.1477903437830325	1	Social Cognition - random	in-scanner performance
-8.53647362283412	-0.037001556523504	-10.890725514204924	-0.0549234118140296	1	Social Cognition - random	in-scanner performance
-7.6048255272096545	-0.0071644476663789	-9.224080404731556	-0.0272184142086147	1	Social Cognition - random	in-scanner performance
-9.985114623049563	0.1152789288001123	-13.461501814630946	-0.0811053034604138	1	Social Cognition - random	in-scanner performance
-7.58337811027147	0.0858026571198689	-8.927201029997827	-0.1590002070436784	1	Social Cognition - random	in-scanner performance
-7.953807167741808	0.1994188351393341	-9.764508364527757	0.0307266415000296	5	Social Cognition - random	in-scanner performance
-6.614950075588675	0.0425758540353277	-7.614493849986535	-0.0081443614078264	5	Social Cognition - random	in-scanner performance
-8.339016793458246	-0.0058945878775338	-10.963454927830794	-0.0287535280169775	5	Social Cognition - random	in-scanner performance
-8.734467089118317	0.1603465560843569	-11.410557352072818	0.0129784317465514	5	Social Cognition - random	in-scanner performance
-9.916463399678024	0.1710974879317787	-13.722062472488757	0.0189165949706326	5	Social Cognition - random	in-scanner performance
-6.506013026498681	0.1167956703810761	-7.624822917270444	-0.1281559508919794	5	Social Cognition - random	in-scanner performance
-8.401505316822753	0.0939285800298524	-10.801608748132065	-0.0377295666270756	5	Social Cognition - random	in-scanner performance
-7.498711240266895	0.1314727086509575	-9.149833496471244	-0.0107482971114507	5	Social Cognition - random	in-scanner performance
-9.737185344205225	0.2353707031423639	-13.265976777569382	-0.0499277999420253	5	Social Cognition - random	in-scanner performance
-7.503397522999778	0.0211517792552266	-8.949418750563146	-0.1647763480639705	5	Social Cognition - random	in-scanner performance
-8.18798554648492	0.1316791491949321	-9.901324265828388	0.0033743052463377	10	Social Cognition - random	in-scanner performance
-6.603790367078619	0.0081302048284267	-7.584275332658106	-0.0001584917705819	10	Social Cognition - random	in-scanner performance
-8.365056697154934	-0.0474692264559683	-10.909997805029324	-0.0187457102467056	10	Social Cognition - random	in-scanner performance
-8.855638213805168	0.1223394772449457	-11.508993978281117	-0.0041247046274317	10	Social Cognition - random	in-scanner performance
-9.947511425838238	0.0691326810684792	-13.853341423517088	5.47519787236217e-05	10	Social Cognition - random	in-scanner performance
-6.706354462603057	0.0191741540064885	-7.673087905240978	-0.1424835671813691	10	Social Cognition - random	in-scanner performance
-8.529625898028305	0.0650374632690376	-10.88805382188558	-0.0544058916420095	10	Social Cognition - random	in-scanner performance
-7.602893731585526	0.0668438352502856	-9.212678087589948	-0.0246803984218353	10	Social Cognition - random	in-scanner performance
-9.986187514059043	0.2201369103785269	-13.462884325029783	-0.0813273761675115	10	Social Cognition - random	in-scanner performance
-7.586110755437102	-0.0320943133905537	-8.930876802574511	-0.1599548395730807	10	Social Cognition - random	in-scanner performance
-8.18172295636299	0.2233516118459988	-9.889241242635048	0.0058052737140159	15	Social Cognition - random	in-scanner performance
-6.690147605237594	-0.0424076354199953	-7.681786259310084	-0.0260418688151422	15	Social Cognition - random	in-scanner performance
-8.314183630432673	0.0301345295363801	-10.909185272383102	-0.0185939717517402	15	Social Cognition - random	in-scanner performance
-8.854120956756853	0.1426764522208254	-11.507150664385136	-0.0038030833283491	15	Social Cognition - random	in-scanner performance
-9.96345259851151	0.0037770350292361	-13.884465311746716	-0.0044433894910078	15	Social Cognition - random	in-scanner performance
-6.702480291135544	0.071679973500347	-7.668761681020975	-0.1411956250214798	15	Social Cognition - random	in-scanner performance
-8.525677484934802	0.059789153433525	-10.886189078127773	-0.0540447566832118	15	Social Cognition - random	in-scanner performance
-7.596869057203699	0.0685896184684016	-9.214046456789973	-0.0249848148389764	15	Social Cognition - random	in-scanner performance
-9.983206784743254	0.1765621911816915	-13.463993481391164	-0.0815055564912043	15	Social Cognition - random	in-scanner performance
-7.573564166816761	0.0642540747518795	-8.922147790753831	-0.1576884750198826	15	Social Cognition - random	in-scanner performance
-8.14098298615675	0.0971898390867818	-9.87177208905809	0.0093146229237807	20	Social Cognition - random	in-scanner performance
-6.546507667066493	0.110045507130651	-7.541230311173226	0.011162213290602	20	Social Cognition - random	in-scanner performance
-8.21307004484432	0.0641054983714944	-10.897003314393247	-0.016320375588227	20	Social Cognition - random	in-scanner performance
-8.703068552828098	0.0787631477306655	-11.498892834660593	-0.0023628900266714	20	Social Cognition - random	in-scanner performance
-9.89742126252409	0.1319109053400963	-13.783527914634927	0.0101077467601486	20	Social Cognition - random	in-scanner performance
-6.64001557412058	0.0099254165273267	-7.672606004615207	-0.1423400666079466	20	Social Cognition - random	in-scanner performance
-8.416631803311324	0.1186579113700893	-10.792359316835592	-0.0359531092511558	20	Social Cognition - random	in-scanner performance
-7.582854318009091	0.0536800099583096	-9.201491631647182	-0.0221934814034698	20	Social Cognition - random	in-scanner performance
-9.792562011208634	0.2021303624977649	-13.34488001164281	-0.0624544409590195	20	Social Cognition - random	in-scanner performance
-7.570560131624107	0.0502392112057213	-8.952530393557451	-0.1655864561495728	20	Social Cognition - random	in-scanner performance
-8.174655782115098	0.2128325643569331	-9.885956099042575	0.006465694442011	full	Social Cognition - random	in-scanner performance
-6.68774752525108	-0.0179107591800644	-7.672101085982809	-0.0234562387319154	full	Social Cognition - random	in-scanner performance
-8.341308485510604	0.006486671065239	-10.940005283059287	-0.0243574492742868	full	Social Cognition - random	in-scanner performance
-8.853219332901457	0.1598582204109072	-11.501893174440353	-0.0028860398031815	full	Social Cognition - random	in-scanner performance
-10.004977405903116	0.0623029193820123	-13.831613233777192	0.00318900827455	full	Social Cognition - random	in-scanner performance
-6.697684277560085	0.0677077133490796	-7.667756849151595	-0.1408965846666816	full	Social Cognition - random	in-scanner performance
-8.521726739130608	0.0415958808389353	-10.882198682876274	-0.0532721659657646	full	Social Cognition - random	in-scanner performance
-7.561133388301061	0.0692252308311842	-9.19447948830646	-0.0206361173706011	full	Social Cognition - random	in-scanner performance
-9.976986664819968	0.2206736571712678	-13.452199044490236	-0.0796115921107678	full	Social Cognition - random	in-scanner performance
-7.506664167751216	0.0578227296579784	-8.917432713772294	-0.1564651937963614	full	Social Cognition - random	in-scanner performance
-3.4355242946559943	0.0560382644951424	-5.417688520510984	-0.0123118569326368	1	Social Cognition - interaction	in-scanner performance
-3.890052594140675	0.1242820041687232	-6.881116695808861	0.0009354042919177	1	Social Cognition - interaction	in-scanner performance
-3.7761243410735776	-0.0678731218493083	-5.631231456101994	-0.0157947571201291	1	Social Cognition - interaction	in-scanner performance
-5.806743508643691	-0.0405735976874029	-10.429238512956674	-0.0083950556384657	1	Social Cognition - interaction	in-scanner performance
-6.198120602094165	0.1079120261242139	-10.90077731456386	-0.0059073032929921	1	Social Cognition - interaction	in-scanner performance
-3.383905365101101	0.0638320535272589	-5.593311602206814	-0.0165714968956478	1	Social Cognition - interaction	in-scanner performance
-6.502268102648742	-0.1699691901698112	-9.8232622388205	-0.0179325036425055	1	Social Cognition - interaction	in-scanner performance
-4.0953092207733	0.0259029073686344	-7.010938231605087	-0.0069702613415674	1	Social Cognition - interaction	in-scanner performance
-6.403045905677024	-0.0021079548904132	-12.301873320613591	-0.0011139110054243	1	Social Cognition - interaction	in-scanner performance
-5.038616807747125	-0.1121787552333636	-8.617517926807164	-0.0793212796246274	1	Social Cognition - interaction	in-scanner performance
-3.4246303722298763	0.1511270874586065	-5.408078444371824	-0.0087236972551605	5	Social Cognition - interaction	in-scanner performance
-3.9000127531839888	0.0789918335887976	-6.888885410777727	-0.0013217378910113	5	Social Cognition - interaction	in-scanner performance
-3.8470277384930216	-0.0213383106600082	-5.690286282491447	-0.0372117878121218	5	Social Cognition - interaction	in-scanner performance
-5.827616159855883	-0.0020151761018771	-10.457095274176686	-0.0137891475706593	5	Social Cognition - interaction	in-scanner performance
-6.197516071942801	0.0950074398293074	-10.902804111211466	-0.006281397548274	5	Social Cognition - interaction	in-scanner performance
-3.412478123361158	0.0241870644484007	-5.599970339164902	-0.0189933578302712	5	Social Cognition - interaction	in-scanner performance
-6.705608120406079	-0.2845501115831479	-10.019158390155471	-0.0589366770580284	5	Social Cognition - interaction	in-scanner performance
-4.089294477811594	0.0756368034501218	-7.0069234731853225	-0.0058173244080435	5	Social Cognition - interaction	in-scanner performance
-6.394103638171668	-0.0290093686944705	-12.304584811529743	-0.0015552763749984	5	Social Cognition - interaction	in-scanner performance
-5.013291551937915	-0.1051806195655812	-8.604753265848386	-0.0761261678464548	5	Social Cognition - interaction	in-scanner performance
-3.42864396160222	0.0806679762052698	-5.419853998738444	-0.013121271273093	10	Social Cognition - interaction	in-scanner performance
-3.881408337659468	0.1607604053337958	-6.881984767883819	0.0006833188184132	10	Social Cognition - interaction	in-scanner performance
-3.815590137523978	-0.079505575323783	-5.719986282227279	-0.0480673338841848	10	Social Cognition - interaction	in-scanner performance
-5.816580437768893	-0.0332866306269243	-10.460276309355368	-0.0144060281407825	10	Social Cognition - interaction	in-scanner performance
-6.194361831220194	0.2061912062706565	-10.896132362056068	-0.0050502275019632	10	Social Cognition - interaction	in-scanner performance
-3.407385625486388	0.0378617916874219	-5.598512778109919	-0.0184629793983064	10	Social Cognition - interaction	in-scanner performance
-6.500527268230239	-0.1396330064038934	-9.815668008771778	-0.0163592125544318	10	Social Cognition - interaction	in-scanner performance
-4.082911475008168	0.0329255679266647	-7.01038271687791	-0.0068106922140414	10	Social Cognition - interaction	in-scanner performance
-6.382745817133575	0.0770777859823179	-12.269392084325492	0.0041656895865201	10	Social Cognition - interaction	in-scanner performance
-5.007112274660687	-0.0669925360584866	-8.600181579604023	-0.0749829847403309	10	Social Cognition - interaction	in-scanner performance
-3.432474341352478	0.195040836955319	-5.411475502335127	-0.0099913449544144	15	Social Cognition - interaction	in-scanner performance
-3.8850701407097943	0.141175672181114	-6.88708098232101	-0.000797247585786	15	Social Cognition - interaction	in-scanner performance
-3.777833253797457	-0.1521693319356104	-5.755590500504766	-0.0611553912131961	15	Social Cognition - interaction	in-scanner performance
-5.81407940986966	-0.0871814298858529	-10.486002727064552	-0.0194019048217188	15	Social Cognition - interaction	in-scanner performance
-6.208424204039071	-0.0296220437709974	-10.915451922929693	-0.0086174277396866	15	Social Cognition - interaction	in-scanner performance
-3.404029653402777	0.015399180328226	-5.599511022397051	-0.0188262063946089	15	Social Cognition - interaction	in-scanner performance
-6.495001985023418	-0.133001354559677	-9.810468918802703	-0.0152828225319736	15	Social Cognition - interaction	in-scanner performance
-4.089261442795098	0.0220274889925102	-7.012297309515064	-0.0073607037161891	15	Social Cognition - interaction	in-scanner performance
-6.386196018280952	0.0335327374950363	-12.29873003740914	-0.000602381998628	15	Social Cognition - interaction	in-scanner performance
-5.006299178995134	-0.03050207170853	-8.598945183321732	-0.0746739193061067	15	Social Cognition - interaction	in-scanner performance
-3.4412219947568894	0.1999143897376881	-5.414627597715088	-0.0111682942891975	20	Social Cognition - interaction	in-scanner performance
-3.8853716291974623	0.2000063775505141	-6.884887872700055	-0.0001599649359609	20	Social Cognition - interaction	in-scanner performance
-3.863294933649648	-0.043273375540969	-5.672257215702759	-0.0306496096539001	20	Social Cognition - interaction	in-scanner performance
-5.766475796009965	-0.1158332928530676	-10.490472063240087	-0.02027106743159	20	Social Cognition - interaction	in-scanner performance
-6.213345814484705	-0.0094383783780159	-10.914017284493896	-0.0083523161807683	20	Social Cognition - interaction	in-scanner performance
-3.407853465969777	0.0405227058661106	-5.599257088222857	-0.0187338022814429	20	Social Cognition - interaction	in-scanner performance
-6.485758319899116	-0.1129303668411167	-9.805000093819192	-0.0141512035393986	20	Social Cognition - interaction	in-scanner performance
-4.09544368466676	-0.0197490540723879	-7.017546447176734	-0.0088694116013174	20	Social Cognition - interaction	in-scanner performance
-6.368255768635872	-0.0253458768725112	-12.322399401535693	-0.004457481193399	20	Social Cognition - interaction	in-scanner performance
-4.999551288121112	0.03387181971027	-8.593446085427434	-0.0732998327646923	20	Social Cognition - interaction	in-scanner performance
-3.426021170195237	0.1755149288522721	-5.4059976055521926	-0.0079476036241261	full	Social Cognition - interaction	in-scanner performance
-3.891671962567476	0.1477038523375911	-6.882551425085557	0.0005187461474697	full	Social Cognition - interaction	in-scanner performance
-3.833477912502806	-0.0761036354967738	-5.724528906197268	-0.0497326757444047	full	Social Cognition - interaction	in-scanner performance
-5.852302394418797	-0.0099629910935669	-10.45589036222066	-0.0135555346489131	full	Social Cognition - interaction	in-scanner performance
-6.199949171122068	0.1413103123445856	-10.90165650065222	-0.0060695697710393	full	Social Cognition - interaction	in-scanner performance
-3.403935022521211	0.0624694054840657	-5.596294858010887	-0.0176561858221957	full	Social Cognition - interaction	in-scanner performance
-6.638209493982698	-0.2104231852349607	-9.969401633072644	-0.0484450925777537	full	Social Cognition - interaction	in-scanner performance
-4.084900270090165	0.0776433895092385	-7.006169090965891	-0.0056007586462241	full	Social Cognition - interaction	in-scanner performance
-6.3818499444133945	0.0709783657107472	-12.271992550993977	0.0037435157172769	full	Social Cognition - interaction	in-scanner performance
-5.019103400502803	-0.1189698948938136	-8.609705796091315	-0.077365269295907	full	Social Cognition - interaction	in-scanner performance
-7.266657082650511	0.1979179108296773	-9.21548450586588	0.0269933192008536	1	Working Memory (n-back)	in-scanner performance
-6.598906611806518	0.2975245177119167	-8.046165733207292	0.0304517624568929	1	Working Memory (n-back)	in-scanner performance
-6.026038543879384	0.2992929369477832	-7.705159326188857	0.052012975516726	1	Working Memory (n-back)	in-scanner performance
-6.354491486063858	0.2493623239797479	-8.23319336009415	-0.003611207931782	1	Working Memory (n-back)	in-scanner performance
-6.875326267289519	0.1434304733591755	-9.102882553178071	-0.0214674992569479	1	Working Memory (n-back)	in-scanner performance
-6.52167022792516	0.1617397193680989	-9.899354098537044	-0.0293420770913568	1	Working Memory (n-back)	in-scanner performance
-6.480844239700479	0.3841903246274617	-8.24424611675141	0.0352117747613165	1	Working Memory (n-back)	in-scanner performance
-6.272947008632048	-0.0153601503181775	-8.048666540323252	-0.3148324308581913	1	Working Memory (n-back)	in-scanner performance
-6.655401054638759	0.1476291914267716	-8.164789184587754	0.0161109686566448	1	Working Memory (n-back)	in-scanner performance
-7.029659655015113	0.0859885090604029	-9.83051856719884	-0.0244832156489493	1	Working Memory (n-back)	in-scanner performance
-7.358421887490704	0.1332055752609345	-9.2869332161666	0.0118471657961737	5	Working Memory (n-back)	in-scanner performance
-6.661296841325463	0.3422480940864156	-8.066295481198626	0.0255944985945565	5	Working Memory (n-back)	in-scanner performance
-6.171326930473975	0.0912808171280037	-7.881208562341218	0.008198439802772	5	Working Memory (n-back)	in-scanner performance
-6.089869668984282	0.2460926426792694	-8.245927466745567	-0.0067181373936724	5	Working Memory (n-back)	in-scanner performance
-6.924650706283004	0.1105965542938286	-9.27214827160393	-0.0598085278079489	5	Working Memory (n-back)	in-scanner performance
-6.33213844797909	0.141661926940833	-9.879835650640546	-0.0252869937515778	5	Working Memory (n-back)	in-scanner performance
-6.483699263477344	0.3756156154790015	-8.251770315786743	0.0334499226402974	5	Working Memory (n-back)	in-scanner performance
-6.188567520809553	-0.0625175089826186	-7.500546798521814	-0.1418482438687105	5	Working Memory (n-back)	in-scanner performance
-6.664110009796999	0.0917786779653205	-8.216659617539555	0.0035700789212476	5	Working Memory (n-back)	in-scanner performance
-7.59493738962919	-0.0351383980068793	-10.509744277285206	-0.1709444430194955	5	Working Memory (n-back)	in-scanner performance
-7.354428775352535	0.1243609188042929	-9.297614616686362	0.0095728033549984	10	Working Memory (n-back)	in-scanner performance
-6.644627048862759	0.286842777772645	-8.001954749542257	0.0410771756492248	10	Working Memory (n-back)	in-scanner performance
-6.119872061402132	0.2153932204071236	-7.790325511302845	0.0309406964238303	10	Working Memory (n-back)	in-scanner performance
-6.110289026076934	0.2207650252093338	-8.259651922161625	-0.0100720733617978	10	Working Memory (n-back)	in-scanner performance
-7.004585773520948	0.1249397172771142	-9.163330449779169	-0.0350786983054536	10	Working Memory (n-back)	in-scanner performance
-6.198321152767937	0.1797327541118324	-9.81777778872204	-0.0124472479210104	10	Working Memory (n-back)	in-scanner performance
-6.391710617594068	0.4170220689437963	-8.24621678682657	0.0347504817590608	10	Working Memory (n-back)	in-scanner performance
-5.8148745583348695	0.0673537660156518	-7.568839268002688	-0.1627359579774181	10	Working Memory (n-back)	in-scanner performance
-6.636392481513002	0.1467962504356745	-8.165883167197675	0.0158472926264465	10	Working Memory (n-back)	in-scanner performance
-7.518741834687093	0.0653048629266355	-10.133029093642884	-0.0885053582481529	10	Working Memory (n-back)	in-scanner performance
-7.223480193665635	0.2699067503009275	-9.0616767712404	0.059201514826963	15	Working Memory (n-back)	in-scanner performance
-6.407197153982777	0.3577305500008607	-7.834131324604027	0.0808779853249566	15	Working Memory (n-back)	in-scanner performance
-6.048431496774354	0.2453703840361362	-7.77816470645682	0.033963764752079	15	Working Memory (n-back)	in-scanner performance
-6.262488903816754	0.2398938153991934	-8.229556705104363	-0.0027248005610172	15	Working Memory (n-back)	in-scanner performance
-6.653976094697149	0.1853473707737555	-8.990901746555373	0.0035094662594975	15	Working Memory (n-back)	in-scanner performance
-6.48565234166312	0.1336802982293441	-9.954061060205312	-0.040750453121662	15	Working Memory (n-back)	in-scanner performance
-6.317953578223342	0.3625948826420241	-8.034170739358578	0.0837537468078957	15	Working Memory (n-back)	in-scanner performance
-6.247213133571789	0.0251972147744061	-7.7536464598511055	-0.2202098531502689	15	Working Memory (n-back)	in-scanner performance
-6.613693903449607	0.1345949570459067	-8.313607802871886	-0.0200823492048354	15	Working Memory (n-back)	in-scanner performance
-7.444898742775034	0.0611803311457873	-10.085521761353853	-0.0783226650059123	15	Working Memory (n-back)	in-scanner performance
-7.700943652915757	0.1248838650035799	-9.395926308767034	-0.0114832135084526	20	Working Memory (n-back)	in-scanner performance
-6.717081175259474	0.3517075381969314	-8.07427364855973	0.0236660260500424	20	Working Memory (n-back)	in-scanner performance
-5.799993347197017	0.3001869397132074	-7.567374666055549	0.0856138914356288	20	Working Memory (n-back)	in-scanner performance
-6.49061762693166	0.1261021707890486	-8.497613886259483	-0.0691111526310528	20	Working Memory (n-back)	in-scanner performance
-6.550090643717278	0.3478101575253834	-8.767814731484345	0.0523468668675014	20	Working Memory (n-back)	in-scanner performance
-6.3076021147713215	0.064957025744097	-9.906715330587591	-0.0308734988495207	20	Working Memory (n-back)	in-scanner performance
-6.525660593020717	0.2821203298045159	-8.389543885697682	0.0009049710399615	20	Working Memory (n-back)	in-scanner performance
-6.0613178772310965	0.1970809232684325	-7.399727020059819	-0.1113578856830666	20	Working Memory (n-back)	in-scanner performance
-6.357341760994034	0.1423079495490433	-8.205637341136596	0.0062416169837949	20	Working Memory (n-back)	in-scanner performance
-7.469480519549464	0.0563517111559985	-10.048686608247325	-0.0704603755211894	20	Working Memory (n-back)	in-scanner performance
-7.182999203995562	0.272145060909067	-9.023649615930136	0.0670810330638721	full	Working Memory (n-back)	in-scanner performance
-6.428843015912381	0.3681559289247256	-7.797059753609926	0.0895560830453784	full	Working Memory (n-back)	in-scanner performance
-6.006764615895424	0.2438430943159684	-7.692736858584763	0.0550672524073618	full	Working Memory (n-back)	in-scanner performance
-6.053207782935299	0.307907994678356	-8.027787207373791	0.0458413831545009	full	Working Memory (n-back)	in-scanner performance
-6.846911677617525	0.1702555921943075	-9.086010499559324	-0.0176844596311656	full	Working Memory (n-back)	in-scanner performance
-6.422274060416014	0.1906617064298519	-9.846476726153682	-0.0183749901765193	full	Working Memory (n-back)	in-scanner performance
-6.230672216580285	0.4465242070491549	-7.756540283648346	0.1459836162072237	full	Working Memory (n-back)	in-scanner performance
-6.023136064429207	-0.026447588366038	-7.924845447635518	-0.2746887138610263	full	Working Memory (n-back)	in-scanner performance
-6.351242265156722	0.1898707019366362	-8.190084425130436	0.0100051742957951	full	Working Memory (n-back)	in-scanner performance
-7.569119536850205	0.0399233103547493	-10.239973935111092	-0.111602959672965	full	Working Memory (n-back)	in-scanner performance

## Sheet: HCP-AGING_Individual_Bins
test_neg_mean_absolute_error	test_corr	test_neg_root_mean_squared_error	test_r2	ampl_rankings	target	category
-6.017588833675032	0.14651802864392	-7.61008728475808	0.0210490485917016	1	nih_dccs_unadjusted	cognitive performance
-6.3348931455438775	0.218741904275236	-9.85835757410142	0.0101396390902347	1	nih_dccs_unadjusted	cognitive performance
-5.756944806310195	0.389784242231987	-7.791733979595087	0.0715317910244587	1	nih_dccs_unadjusted	cognitive performance
-6.535583766914932	0.0987209982962853	-8.646663549824254	-0.0636956192227937	1	nih_dccs_unadjusted	cognitive performance
-6.381583278541325	0.2454625370474483	-8.159650529240647	0.0385912622138141	1	nih_dccs_unadjusted	cognitive performance
-5.733727383316706	0.2994984528599868	-7.704657278576419	0.0594199502600534	1	nih_dccs_unadjusted	cognitive performance
-6.607730835530946	0.1848441348923866	-9.241677221933289	0.0261236627384122	1	nih_dccs_unadjusted	cognitive performance
-6.18845025866975	0.1608288083728923	-8.727126343836204	0.0225402644919154	1	nih_dccs_unadjusted	cognitive performance
-5.570873748424979	0.179174995818578	-7.032062963177224	0.0144556957532371	1	nih_dccs_unadjusted	cognitive performance
-6.539057246974701	0.1363052713740063	-9.183585231504102	0.012182736202253	1	nih_dccs_unadjusted	cognitive performance
-6.517552263393303	0.1832499624324611	-7.908251144229803	-0.0141905209264945	1	nih_dccs_unadjusted	cognitive performance
-6.682898339201516	0.3308458853751016	-10.33379751318693	0.0445435750945534	1	nih_dccs_unadjusted	cognitive performance
-6.420015603509784	0.251822630113116	-9.517277855039255	0.0230416403866691	1	nih_dccs_unadjusted	cognitive performance
-5.853302773380295	0.1933209715540936	-7.126655760561894	0.0075982201978868	1	nih_dccs_unadjusted	cognitive performance
-5.442480745516145	0.1059564369704368	-6.612592730214174	-0.0168255008365592	1	nih_dccs_unadjusted	cognitive performance
-6.8690149571199335	0.1612051287452682	-8.660304368372612	-0.0266265100588962	1	nih_dccs_unadjusted	cognitive performance
-5.613363009173347	0.0506316901686664	-7.53533930364132	-0.004828565501326	1	nih_dccs_unadjusted	cognitive performance
-6.253121377033926	0.1015544968293571	-8.18111803788659	0.0083704241350291	1	nih_dccs_unadjusted	cognitive performance
-5.726625515060579	0.3996944883909218	-7.747521120840934	0.0797777121894515	1	nih_dccs_unadjusted	cognitive performance
-7.036948640673358	0.0720018332849043	-10.284428746461876	-0.0671813093287481	1	nih_dccs_unadjusted	cognitive performance
-6.935856940143277	0.1792363394481587	-9.849273701641598	0.0259522312164839	1	nih_dccs_unadjusted	cognitive performance
-5.89078773574971	0.251203289914096	-7.728126061947753	0.0377024054859611	1	nih_dccs_unadjusted	cognitive performance
-6.103729361235102	0.3144183044208862	-7.975053778062569	0.0471435631325636	1	nih_dccs_unadjusted	cognitive performance
-5.925935566739957	0.2188816983299384	-7.782832867854265	0.0318438453492421	1	nih_dccs_unadjusted	cognitive performance
-6.10720041037122	0.1280892407644484	-8.710649424847443	-0.0515223227239236	1	nih_dccs_unadjusted	cognitive performance
-6.015995049960142	0.2108992806577153	-7.67230009571806	0.0049776865216467	2	nih_dccs_unadjusted	cognitive performance
-6.586341782674032	0.1645138267104469	-10.021901807876215	-0.0229751568459752	2	nih_dccs_unadjusted	cognitive performance
-5.737265139495055	0.3756637393272661	-7.780444537943818	0.0742203566493494	2	nih_dccs_unadjusted	cognitive performance
-6.329164397158019	0.1310658756921602	-8.553989793716886	-0.0410167206613887	2	nih_dccs_unadjusted	cognitive performance
-6.387595256893582	0.2767613526799345	-8.119497588586343	0.0480300012562798	2	nih_dccs_unadjusted	cognitive performance
-5.9914117350167615	0.293506306615894	-7.666123212338253	0.0688048550887984	2	nih_dccs_unadjusted	cognitive performance
-6.687679472865115	0.1958469392201614	-9.29935525762831	0.0139296513130363	2	nih_dccs_unadjusted	cognitive performance
-6.1305568185150365	0.162036865084532	-8.83568836572391	-0.001929421284164	2	nih_dccs_unadjusted	cognitive performance
-5.550977358933233	0.271055814793	-6.924396572148169	0.0444035746051599	2	nih_dccs_unadjusted	cognitive performance
-6.614260879295634	0.0955509346748418	-9.224308059315474	0.0034027444879155	2	nih_dccs_unadjusted	cognitive performance
-6.418536172701848	0.236614260358289	-7.728820057824214	0.0313095152309719	2	nih_dccs_unadjusted	cognitive performance
-6.704799312274793	0.313571064247416	-10.341304692443485	0.0431548526921515	2	nih_dccs_unadjusted	cognitive performance
-6.534619250967332	0.202523267212857	-9.497887121255353	0.0270185424663503	2	nih_dccs_unadjusted	cognitive performance
-6.002168253914585	0.1778176359396518	-7.378631343707973	-0.0638186411247472	2	nih_dccs_unadjusted	cognitive performance
-5.575557857150551	0.2046781813243154	-6.667893113336852	-0.0339038143580747	2	nih_dccs_unadjusted	cognitive performance
-6.695901192771153	0.2222779332485014	-8.439171672125106	0.0251320192487406	2	nih_dccs_unadjusted	cognitive performance
-5.52198852493462	0.1905320318439102	-7.401104119493507	0.0306527659552025	2	nih_dccs_unadjusted	cognitive performance
-6.243814498671129	0.1490793059811527	-8.36949241308197	-0.0378208557049766	2	nih_dccs_unadjusted	cognitive performance
-5.737490688856584	0.403595475282304	-7.741899181585088	0.0811127344988253	2	nih_dccs_unadjusted	cognitive performance
-7.131913818678403	0.0011104638234253	-10.366120039985468	-0.0842023156700306	2	nih_dccs_unadjusted	cognitive performance
-6.831716994512366	0.2406217915403389	-9.797174746156037	0.0362296703339555	2	nih_dccs_unadjusted	cognitive performance
-6.273806273162207	0.1744735490755117	-8.020292956730932	-0.0364335639714994	2	nih_dccs_unadjusted	cognitive performance
-6.247834999890745	0.2800299494064354	-8.002591176001115	0.0405518864350338	2	nih_dccs_unadjusted	cognitive performance
-6.013408510308915	0.2197038723934348	-8.037420039633746	-0.0325315546425097	2	nih_dccs_unadjusted	cognitive performance
-6.088728861583876	0.1137281797782894	-8.719150122688156	-0.0535756794175568	2	nih_dccs_unadjusted	cognitive performance
-5.9455443698569335	0.2785037966918113	-7.464519910822082	0.0581420271539702	3	nih_dccs_unadjusted	cognitive performance
-6.409054350884906	0.2537300112668804	-9.683248343064731	0.044992151626433	3	nih_dccs_unadjusted	cognitive performance
-5.689562506006052	0.3826659035465755	-7.775551325635544	0.0753844577048001	3	nih_dccs_unadjusted	cognitive performance
-6.401658282668759	0.1180377224134679	-8.59101325695755	-0.0500477001809978	3	nih_dccs_unadjusted	cognitive performance
-6.4948754129867	0.199627747592146	-8.220022549411853	0.0243119961629422	3	nih_dccs_unadjusted	cognitive performance
-5.718625215419085	0.3063207932689182	-7.708639607140417	0.0584473782978125	3	nih_dccs_unadjusted	cognitive performance
-6.654526129735988	0.2375847798487107	-9.136816837086927	0.0480983949295522	3	nih_dccs_unadjusted	cognitive performance
-6.003405541549767	0.1914536282922776	-8.755966735141225	0.0160691994034474	3	nih_dccs_unadjusted	cognitive performance
-5.511608566296413	0.2945124028749561	-6.911957471976932	0.047833789137069	3	nih_dccs_unadjusted	cognitive performance
-6.5861962834264665	0.1393927314977124	-9.178116206256313	0.0133589193152738	3	nih_dccs_unadjusted	cognitive performance
-6.499197742302303	0.2362157885742052	-7.710770099421079	0.0358288094351786	3	nih_dccs_unadjusted	cognitive performance
-6.722261369502214	0.2735456668527709	-10.404123025160422	0.0314948194387459	3	nih_dccs_unadjusted	cognitive performance
-6.4266027730164	0.2437542436625504	-9.52488869507385	0.0214784945095946	3	nih_dccs_unadjusted	cognitive performance
-5.78779214353831	0.229877449494511	-7.133015505095679	0.0058262143297267	3	nih_dccs_unadjusted	cognitive performance
-5.780281341669684	0.1268576653067147	-6.940215119234251	-0.1200792268386499	3	nih_dccs_unadjusted	cognitive performance
-6.486044331976227	0.268546811200504	-8.39943528758363	0.0342908634844487	3	nih_dccs_unadjusted	cognitive performance
-5.534517544441502	0.1896504313234598	-7.405223543329481	0.0295733963577167	3	nih_dccs_unadjusted	cognitive performance
-6.384714869003821	0.1389204307259478	-8.398240237660673	-0.0449625865857092	3	nih_dccs_unadjusted	cognitive performance
-5.731612981121255	0.3929887592171612	-7.7552842810160465	0.0779326285730951	3	nih_dccs_unadjusted	cognitive performance
-6.781037408731073	0.1098237743671067	-10.069103942425766	-0.022962023633666	3	nih_dccs_unadjusted	cognitive performance
-6.826162322925029	0.301407269071283	-9.749093880642372	0.0456661059983526	3	nih_dccs_unadjusted	cognitive performance
-6.325141279829497	0.1289007593725451	-8.139021006456044	-0.0673462866458414	3	nih_dccs_unadjusted	cognitive performance
-6.194068442169471	0.2827696951856172	-7.929160800333705	0.0580785608197887	3	nih_dccs_unadjusted	cognitive performance
-5.912009240495753	0.2617276116601393	-7.828616463613232	0.0204197156711823	3	nih_dccs_unadjusted	cognitive performance
-6.073190750053672	0.1272874990399168	-8.64918291781303	-0.036734593588241	3	nih_dccs_unadjusted	cognitive performance
-5.933631981910359	0.2745073425705413	-7.484119140650523	0.0531895518558163	4	nih_dccs_unadjusted	cognitive performance
-6.294189970539514	0.2929605607526224	-9.83126627188804	0.0155725439610091	4	nih_dccs_unadjusted	cognitive performance
-5.752293066727894	0.3135576338811138	-7.8552637632247695	0.0563295644616779	4	nih_dccs_unadjusted	cognitive performance
-6.517294061990057	0.0654776861585724	-8.774247012603198	-0.0953173390232977	4	nih_dccs_unadjusted	cognitive performance
-6.44893203295839	0.1837756150266958	-8.215199400237491	0.0254566422164429	4	nih_dccs_unadjusted	cognitive performance
-5.715680243881545	0.3173472286397166	-7.701939300162593	0.0600834516343808	4	nih_dccs_unadjusted	cognitive performance
-6.544046568386388	0.2339149986121941	-9.210414094398876	0.0327014562926913	4	nih_dccs_unadjusted	cognitive performance
-6.282168122141401	0.1209064389096101	-8.988006501421976	-0.0367716320871869	4	nih_dccs_unadjusted	cognitive performance
-5.508133309610923	0.3020540995411526	-6.9151780447792	0.0469462735454047	4	nih_dccs_unadjusted	cognitive performance
-6.5356286397386105	0.1890555847269844	-9.132313377873263	0.0231818916416264	4	nih_dccs_unadjusted	cognitive performance
-6.342933635699935	0.2282660395224869	-7.723345547278157	0.0326813231073945	4	nih_dccs_unadjusted	cognitive performance
-6.733632335675227	0.3244683808545853	-10.369298246221316	0.0379675478807757	4	nih_dccs_unadjusted	cognitive performance
-6.394730861292952	0.2105329292631642	-9.568469768209688	0.0125035700397954	4	nih_dccs_unadjusted	cognitive performance
-5.818864069272197	0.2113403070382522	-7.097460875510109	0.0157124638765771	4	nih_dccs_unadjusted	cognitive performance
-5.786511587325737	0.143420948494093	-6.882534310438625	-0.1015384188834884	4	nih_dccs_unadjusted	cognitive performance
-6.578023921358848	0.1787786017445674	-8.509750679354504	0.0087576794493882	4	nih_dccs_unadjusted	cognitive performance
-5.877285889342104	0.1511466267804912	-7.635379482876371	-0.0316861509882833	4	nih_dccs_unadjusted	cognitive performance
-6.182428802069247	0.1427057086917094	-8.13281535646423	0.020045348590887	4	nih_dccs_unadjusted	cognitive performance
-5.723630000931362	0.4337887374066579	-7.74453223056495	0.0804875941924035	4	nih_dccs_unadjusted	cognitive performance
-6.894683776575908	0.1199771887188684	-10.092948782731034	-0.0278127528046256	4	nih_dccs_unadjusted	cognitive performance
-6.8529674056178	0.3053730703210426	-9.756734285658556	0.0441696890495685	4	nih_dccs_unadjusted	cognitive performance
-6.454311715218866	0.0926158575406897	-8.241540565031723	-0.094404338130422	4	nih_dccs_unadjusted	cognitive performance
-6.138698388358852	0.2672436760903978	-8.033927724684292	0.0330231603820831	4	nih_dccs_unadjusted	cognitive performance
-5.82397007274818	0.2518706181361823	-7.857782036334951	0.0131072514393544	4	nih_dccs_unadjusted	cognitive performance
-6.01121656433692	0.1331113544367841	-8.662995271981755	-0.0400484741050126	4	nih_dccs_unadjusted	cognitive performance
-5.990096861475201	0.2753505115187862	-7.465884134452278	0.057797725756561	5	nih_dccs_unadjusted	cognitive performance
-6.227022756015935	0.3341773203318635	-9.469850389284291	0.0866209714158255	5	nih_dccs_unadjusted	cognitive performance
-5.482708182081415	0.3261048857876687	-7.660834387028609	0.1024659115302125	5	nih_dccs_unadjusted	cognitive performance
-6.256705900755111	0.118742659410521	-8.5570016654245	-0.0417499365932851	5	nih_dccs_unadjusted	cognitive performance
-6.315329518130135	0.3104101774773121	-7.934735134329774	0.0908619884737196	5	nih_dccs_unadjusted	cognitive performance
-5.783265276432172	0.3219912514727245	-7.555097897082007	0.0955817751801069	5	nih_dccs_unadjusted	cognitive performance
-6.48825348297993	0.2526950751227594	-9.089589890317118	0.0579134592091071	5	nih_dccs_unadjusted	cognitive performance
-6.103372903744582	0.2132238607309522	-8.66852727670823	0.0356226759347872	5	nih_dccs_unadjusted	cognitive performance
-5.494194920423224	0.2740105276873147	-6.923373785504841	0.044685851643309	5	nih_dccs_unadjusted	cognitive performance
-6.763597541439427	0.1570850903831987	-9.24266948457389	-0.0005687530736502	5	nih_dccs_unadjusted	cognitive performance
-6.321540607990107	0.2559575017410734	-7.635831887044413	0.0544786103544336	5	nih_dccs_unadjusted	cognitive performance
-6.538756874104284	0.2808473031945904	-10.195178274980922	0.0700049458295167	5	nih_dccs_unadjusted	cognitive performance
-6.495966112936396	0.2498585367783509	-9.398291243625591	0.0473171337355217	5	nih_dccs_unadjusted	cognitive performance
-5.748160493719613	0.2702247494731685	-7.0089212835925965	0.0401169199529435	5	nih_dccs_unadjusted	cognitive performance
-5.702680342740748	0.1796505107025565	-6.825414243456197	-0.0833303430885854	5	nih_dccs_unadjusted	cognitive performance
-6.537408301442036	0.2434309929958332	-8.35299926788704	0.0449391341066705	5	nih_dccs_unadjusted	cognitive performance
-5.719160170903303	0.2421949258993024	-7.3735076482316995	0.0378680922876074	5	nih_dccs_unadjusted	cognitive performance
-6.07507084580777	0.1835123517199142	-8.213436126536811	0.0005204281852593	5	nih_dccs_unadjusted	cognitive performance
-5.7135854865954405	0.4605898632313558	-7.716070335466164	0.0872337666599976	5	nih_dccs_unadjusted	cognitive performance
-6.786674822757017	0.1029733123447348	-10.097921766497617	-0.0288258472847862	5	nih_dccs_unadjusted	cognitive performance
-6.792151506675769	0.3507840215349318	-9.719582582672354	0.0514350534418629	5	nih_dccs_unadjusted	cognitive performance
-6.205895727689281	0.1124558512032367	-8.108745415247627	-0.0594204100832369	5	nih_dccs_unadjusted	cognitive performance
-6.1589399438172245	0.280991362536427	-7.900432140484902	0.0648916699570915	5	nih_dccs_unadjusted	cognitive performance
-5.5640902064714295	0.3397399658546616	-7.518823627034395	0.0964133684213848	5	nih_dccs_unadjusted	cognitive performance
-5.972618552311168	0.1626040484638272	-8.576138654027313	-0.0192976291871909	5	nih_dccs_unadjusted	cognitive performance
-5.826487801579054	0.2975146900819901	-7.3806674454751295	0.0791838410756604	6	nih_dccs_unadjusted	cognitive performance
-6.17771318542789	0.3091488383003419	-9.555356701153162	0.0700521213658613	6	nih_dccs_unadjusted	cognitive performance
-5.557682998163681	0.3470677161267385	-7.607276983275499	0.1149714857967439	6	nih_dccs_unadjusted	cognitive performance
-6.3242760105101805	0.1571975036304059	-8.392673205085964	-0.0021226434315291	6	nih_dccs_unadjusted	cognitive performance
-6.224505640172886	0.3213528796150951	-7.891779612656895	0.100678772399256	6	nih_dccs_unadjusted	cognitive performance
-5.755119274489701	0.2869511098602871	-7.698023375025096	0.061038979070821	6	nih_dccs_unadjusted	cognitive performance
-6.574524310363246	0.2701190151068122	-9.03897206694706	0.0683767680080781	6	nih_dccs_unadjusted	cognitive performance
-5.971391686182275	0.2257159645476351	-8.625630098491026	0.0451437179511396	6	nih_dccs_unadjusted	cognitive performance
-5.574034232447109	0.2474176022670938	-6.991745685513701	0.0257242403553583	6	nih_dccs_unadjusted	cognitive performance
-6.518522380876193	0.208976163264988	-9.124733233149454	0.0248028061584529	6	nih_dccs_unadjusted	cognitive performance
-6.373822539931566	0.2267616010140999	-7.726625360452309	0.0318595812424052	6	nih_dccs_unadjusted	cognitive performance
-6.755246087806897	0.3009530173106655	-10.412309760384396	0.0299700364313797	6	nih_dccs_unadjusted	cognitive performance
-6.368971245606275	0.2360046600454521	-9.402650155360694	0.0464332233700269	6	nih_dccs_unadjusted	cognitive performance
-5.663262248485842	0.314670070346027	-6.886662214723703	0.0733120094196034	6	nih_dccs_unadjusted	cognitive performance
-5.6316076683754765	0.2075066071276995	-6.664277205675686	-0.032782774476153	6	nih_dccs_unadjusted	cognitive performance
-6.720230024979443	0.2204926235931013	-8.452101568562611	0.0221424845603463	6	nih_dccs_unadjusted	cognitive performance
-5.777721402977393	0.1192985607458374	-7.633960327431061	-0.0313026764125516	6	nih_dccs_unadjusted	cognitive performance
-5.94504507413068	0.2509484640239777	-8.01224677786149	0.0488855318431111	6	nih_dccs_unadjusted	cognitive performance
-5.396521178796252	0.4018888799975573	-7.426699911566567	0.1544117068749342	6	nih_dccs_unadjusted	cognitive performance
-6.873437692788892	0.0833833088666686	-10.084600335018074	-0.0261131321201568	6	nih_dccs_unadjusted	cognitive performance
-6.86871407074937	0.2758664648250537	-9.78480185050276	0.0386624328797791	6	nih_dccs_unadjusted	cognitive performance
-6.195537611225425	0.1375903342330844	-7.997557739578711	-0.0305659119181274	6	nih_dccs_unadjusted	cognitive performance
-6.198380578186932	0.246262884167717	-7.992266365464506	0.0430260174804922	6	nih_dccs_unadjusted	cognitive performance
-5.681012976259605	0.3083046824853716	-7.60781602691826	0.0748971778618156	6	nih_dccs_unadjusted	cognitive performance
-5.710578422267407	0.2621494726929418	-8.286501250527063	0.0483881819589731	6	nih_dccs_unadjusted	cognitive performance
-5.835200701001329	0.3280107727565527	-7.2681545558168255	0.107044195532714	7	nih_dccs_unadjusted	cognitive performance
-6.476198651604304	0.1917455515963689	-9.835069681011914	0.0148107082996394	7	nih_dccs_unadjusted	cognitive performance
-5.769146036504605	0.3279646117557758	-7.880954514808981	0.050146895618954	7	nih_dccs_unadjusted	cognitive performance
-6.141393499389927	0.1047546396795678	-8.349560618375712	0.0081465830850792	7	nih_dccs_unadjusted	cognitive performance
-6.459019765045967	0.2474446922001599	-8.070081564058832	0.0595822973284483	7	nih_dccs_unadjusted	cognitive performance
-5.84361211586886	0.2771320171073703	-7.661256487763765	0.0699867906446432	7	nih_dccs_unadjusted	cognitive performance
-6.652326663150261	0.2377221796631761	-9.10877312543424	0.0539327871988074	7	nih_dccs_unadjusted	cognitive performance
-6.15930719637843	0.2134735792325372	-8.69934817971902	0.0287528077392791	7	nih_dccs_unadjusted	cognitive performance
-5.920446703007237	0.0823102593399445	-7.341028695439214	-0.0740499877224567	7	nih_dccs_unadjusted	cognitive performance
-6.77989600645098	0.087437912759017	-9.394831650687616	-0.0337846860087274	7	nih_dccs_unadjusted	cognitive performance
-6.328299662057006	0.2248376817532352	-7.6729785683284	0.0452567167589628	7	nih_dccs_unadjusted	cognitive performance
-6.730287314441413	0.2040516664454401	-10.405369423207803	0.0312627546563606	7	nih_dccs_unadjusted	cognitive performance
-6.4925392574901615	0.1924073739108934	-9.58627094231346	0.0088258769694913	7	nih_dccs_unadjusted	cognitive performance
-5.826863812458222	0.2401484237062771	-7.06689296964727	0.0241726209457727	7	nih_dccs_unadjusted	cognitive performance
-5.553073116506007	0.2141525228242584	-6.61548606903317	-0.0177155191558786	7	nih_dccs_unadjusted	cognitive performance
-6.858645316799969	0.1501228117303026	-8.57764368089537	-0.007122193197097	7	nih_dccs_unadjusted	cognitive performance
-5.965637889976703	0.0773134298811258	-7.707743595894779	-0.0513343776548129	7	nih_dccs_unadjusted	cognitive performance
-6.029776816380595	0.2229890839087779	-8.055651374975907	0.0385527097115431	7	nih_dccs_unadjusted	cognitive performance
-5.603186695474332	0.3341308207576688	-7.616715255888184	0.110588684734079	7	nih_dccs_unadjusted	cognitive performance
-6.840934858656027	0.0605782525210388	-10.13348170714034	-0.0360846484758707	7	nih_dccs_unadjusted	cognitive performance
-6.926208006942071	0.2272897967675549	-9.836428132910507	0.0284913094558153	7	nih_dccs_unadjusted	cognitive performance
-6.250496601235931	0.1341116695345239	-7.949494730292083	-0.0182163262552539	7	nih_dccs_unadjusted	cognitive performance
-6.383761718112232	0.2254275123998289	-8.08080586666445	0.0217055757264875	7	nih_dccs_unadjusted	cognitive performance
-5.792335979606727	0.3091317598921829	-7.609987749646359	0.0743689438532438	7	nih_dccs_unadjusted	cognitive performance
-5.826921254424715	0.2512245078183547	-8.27735569907687	0.0504875510309891	7	nih_dccs_unadjusted	cognitive performance
-5.987127799239791	0.2161500560692548	-7.543974166556761	0.0379845610175104	8	nih_dccs_unadjusted	cognitive performance
-6.524735805688244	0.2274661723248177	-9.80421360681589	0.0209827820257422	8	nih_dccs_unadjusted	cognitive performance
-5.683734937217428	0.3564427536161467	-7.589890801434871	0.1190122702113003	8	nih_dccs_unadjusted	cognitive performance
-6.354244121675198	0.1114400384922319	-8.480319301223068	-0.0231626049011066	8	nih_dccs_unadjusted	cognitive performance
-6.283742629956435	0.2310707943324364	-8.1224931835218	0.0473274349879178	8	nih_dccs_unadjusted	cognitive performance
-5.638118098272621	0.2654006925754033	-7.691003832938099	0.0627506058104182	8	nih_dccs_unadjusted	cognitive performance
-6.779706307161857	0.2087880049664464	-9.178113853661726	0.0394740487844205	8	nih_dccs_unadjusted	cognitive performance
-6.2323473446075015	0.1518151490740635	-8.796750289470667	0.006881944343731	8	nih_dccs_unadjusted	cognitive performance
-5.628292090958084	0.1694834196476269	-7.085154737443803	-0.00048211669297	8	nih_dccs_unadjusted	cognitive performance
-6.55937177777035	0.2051042954905573	-9.076371065999432	0.0351127329640996	8	nih_dccs_unadjusted	cognitive performance
-6.864106867345354	0.0726017977441945	-8.358865533948006	-0.1330610728878729	8	nih_dccs_unadjusted	cognitive performance
-6.553825953121118	0.3503397040462257	-10.041350119911767	0.0978573592149577	8	nih_dccs_unadjusted	cognitive performance
-6.399976389252979	0.2097508714403819	-9.501919300955604	0.026192238930415	8	nih_dccs_unadjusted	cognitive performance
-5.673216406260452	0.2761819247134688	-6.965370481158141	0.0520085650494428	8	nih_dccs_unadjusted	cognitive performance
-5.584384195514065	0.1929728327259179	-6.662759949367313	-0.0323125606022851	8	nih_dccs_unadjusted	cognitive performance
-6.885581227278373	0.1466194152179651	-8.604417112866907	-0.0134190738167083	8	nih_dccs_unadjusted	cognitive performance
-5.7606632469056605	0.0724290468337853	-7.708632720400302	-0.0515769443831783	8	nih_dccs_unadjusted	cognitive performance
-5.940929697888781	0.2489102037470898	-7.969313703533479	0.0590511858659023	8	nih_dccs_unadjusted	cognitive performance
-5.543804378263969	0.3727461160201293	-7.5110688348614385	0.1350904467073277	8	nih_dccs_unadjusted	cognitive performance
-6.837946585532176	0.0504617606325795	-10.19985137751463	-0.0497008540252099	8	nih_dccs_unadjusted	cognitive performance
-6.913287481732082	0.2689806530258588	-9.634634899595762	0.0679432259440449	8	nih_dccs_unadjusted	cognitive performance
-5.897138352410413	0.2463870350356771	-7.676873318139903	0.0504239490697542	8	nih_dccs_unadjusted	cognitive performance
-6.377488554851524	0.1405015894104844	-8.26711651185512	-0.0239254749025108	8	nih_dccs_unadjusted	cognitive performance
-5.886296882248141	0.2624534833095202	-7.743871096789529	0.0415129879422614	8	nih_dccs_unadjusted	cognitive performance
-5.948426365349711	0.1880111913210569	-8.423377329541042	0.0166911734529544	8	nih_dccs_unadjusted	cognitive performance
-5.95615660059018	0.2608299553856599	-7.5247318777679855	0.0428858955543594	full	nih_dccs_unadjusted	cognitive performance
-6.410741302818599	0.2302338732108972	-9.77771136514043	0.0262684854609502	full	nih_dccs_unadjusted	cognitive performance
-5.708800298887026	0.4076592064592913	-7.770889063757494	0.0764929340622924	full	nih_dccs_unadjusted	cognitive performance
-6.429961562835497	0.1070062411247886	-8.611422526725631	-0.0550427251230394	full	nih_dccs_unadjusted	cognitive performance
-6.418355394317854	0.2399320947296727	-8.120664407910693	0.0477563742759912	full	nih_dccs_unadjusted	cognitive performance
-5.909861921302438	0.3020460016926468	-7.636704159770779	0.0759381384167505	full	nih_dccs_unadjusted	cognitive performance
-6.5884267037884126	0.2308344855183775	-9.163801631502766	0.0424673745111032	full	nih_dccs_unadjusted	cognitive performance
-6.127252099907901	0.1786578786655607	-8.791701832413132	0.00802151861976	full	nih_dccs_unadjusted	cognitive performance
-5.510531953108274	0.2723429282520788	-6.915462075909011	0.0468679812775298	full	nih_dccs_unadjusted	cognitive performance
-6.555902019007767	0.1340397167052684	-9.1848682004402	0.0119067160299156	full	nih_dccs_unadjusted	cognitive performance
-6.436139435179108	0.234991231463326	-7.720958015531943	0.0332792886043608	full	nih_dccs_unadjusted	cognitive performance
-6.679041354770261	0.3213788035933702	-10.349974021242089	0.0415498942349966	full	nih_dccs_unadjusted	cognitive performance
-6.380768214873921	0.2635378636844505	-9.340626513277885	0.0589719471935858	full	nih_dccs_unadjusted	cognitive performance
-5.953611934268755	0.2119791604562138	-7.221081326244703	-0.0188739152677948	full	nih_dccs_unadjusted	cognitive performance
-5.670180428337888	0.1799313032340586	-6.755107101634165	-0.0611269798351239	full	nih_dccs_unadjusted	cognitive performance
-6.648183822117489	0.2370425336969181	-8.387006368963883	0.0371467316348479	full	nih_dccs_unadjusted	cognitive performance
-5.942407067526258	0.1093564139429536	-7.711661406007216	-0.0524034260010977	full	nih_dccs_unadjusted	cognitive performance
-6.169022762446168	0.2099043827748262	-8.159701483352187	0.0135554101657852	full	nih_dccs_unadjusted	cognitive performance
-5.700060759670285	0.4387507266880219	-7.718762104927278	0.0865968142418059	full	nih_dccs_unadjusted	cognitive performance
-6.973850397410242	0.0725985513080362	-10.203147199124675	-0.0503793316962568	full	nih_dccs_unadjusted	cognitive performance
-6.848251620611442	0.2544436466211165	-9.781530826571824	0.0393050688020123	full	nih_dccs_unadjusted	cognitive performance
-6.202383171875469	0.19414137069793	-7.9065165044523855	-0.0072362986180658	full	nih_dccs_unadjusted	cognitive performance
-6.187787761085292	0.2903056288494117	-7.908240572062279	0.0630423185208549	full	nih_dccs_unadjusted	cognitive performance
-5.790645049595573	0.2831322115736949	-7.77639791319222	0.0334441534952233	full	nih_dccs_unadjusted	cognitive performance
-5.932956679716163	0.1475344578508223	-8.624619230166205	-0.0308543010324995	full	nih_dccs_unadjusted	cognitive performance
-8.195003836454797	0.5128357474107677	-10.34370250302382	0.2298175284940512	1	tpvt_uss	cognitive performance
-8.860175908724838	0.3226344800119886	-11.515321342699137	0.1018084098449481	1	tpvt_uss	cognitive performance
-9.488725551955012	0.276865062776285	-12.759525071703347	0.0426144014294889	1	tpvt_uss	cognitive performance
-7.657047686970167	0.1899134138330286	-9.915703851302364	-0.0700822546340365	1	tpvt_uss	cognitive performance
-8.141910091577795	0.4131087621192957	-9.951928301639049	0.1641657782792071	1	tpvt_uss	cognitive performance
-8.497315184747267	0.3152036385081345	-10.84960496621874	0.0943210180432132	1	tpvt_uss	cognitive performance
-8.63127616462362	0.2927634489576239	-10.756714153273228	0.0695275526242981	1	tpvt_uss	cognitive performance
-9.01614917246737	0.2795043414981477	-11.467899352905851	0.0681557921927095	1	tpvt_uss	cognitive performance
-8.438544687956263	0.4154477340460117	-10.88320744709421	0.1660188860776942	1	tpvt_uss	cognitive performance
-8.43506057037923	0.3739691261855195	-10.907753802415838	0.1374876966184793	1	tpvt_uss	cognitive performance
-9.010553341362032	0.4040733018407211	-11.567367351521629	0.1251337448042574	1	tpvt_uss	cognitive performance
-9.167476071351803	0.3503963461683969	-11.692101909648528	0.0875434262678773	1	tpvt_uss	cognitive performance
-8.111947959591204	0.2784363096065227	-10.522211199946302	0.0545935047244395	1	tpvt_uss	cognitive performance
-8.882383819113041	0.309242441341896	-11.481801550258352	0.0936758462142095	1	tpvt_uss	cognitive performance
-7.664158201600324	0.2774463270818823	-10.019842467368337	0.0325756771368516	1	tpvt_uss	cognitive performance
-8.98586732439927	0.3669809462892794	-11.0321594587302	0.1244666068801428	1	tpvt_uss	cognitive performance
-8.673324104006634	0.2984259586966851	-11.52985636667682	0.0751243477671914	1	tpvt_uss	cognitive performance
-8.224915832575556	0.3599432400095674	-10.476132511168707	0.1291969586447708	1	tpvt_uss	cognitive performance
-9.116118058029752	0.3759209042799102	-11.759182264836248	0.1374283864057959	1	tpvt_uss	cognitive performance
-7.13434335410978	0.4225723920318857	-8.964853562744311	0.1746518623521303	1	tpvt_uss	cognitive performance
-7.023378887663844	0.5013338255241568	-8.979194016110657	0.247414669025345	1	tpvt_uss	cognitive performance
-9.08515630160902	0.245319969721121	-11.549817580975647	0.0255777839143083	1	tpvt_uss	cognitive performance
-8.534406988536714	0.3432337807629874	-10.684395120752471	0.0991658736846737	1	tpvt_uss	cognitive performance
-9.927778713606136	0.3320726710568811	-12.697830224733508	0.1090048813143034	1	tpvt_uss	cognitive performance
-8.175094867939693	0.2922358114627291	-10.709112895523775	0.0751689848127025	1	tpvt_uss	cognitive performance
-8.525409755871499	0.4536110617474056	-10.618468192965285	0.188356474108559	2	tpvt_uss	cognitive performance
-8.62608933501463	0.4038808442051571	-11.144342958824849	0.1587486031823072	2	tpvt_uss	cognitive performance
-9.556861907455826	0.2649066613470324	-12.756280245612102	0.043101277664265	2	tpvt_uss	cognitive performance
-7.153758165111059	0.2441340752210259	-9.585645998282708	-2.9565519730656572e-05	2	tpvt_uss	cognitive performance
-7.950806837194737	0.4473947430036517	-9.763263634170103	0.1955562076009444	2	tpvt_uss	cognitive performance
-8.077698257862972	0.402118090872177	-10.44648741533674	0.1603718156652239	2	tpvt_uss	cognitive performance
-8.362051908085146	0.3367279017419898	-10.532734072890028	0.1078733756487323	2	tpvt_uss	cognitive performance
-8.743671000471489	0.3384344547077146	-11.180210616449925	0.1143226576236121	2	tpvt_uss	cognitive performance
-8.417427993833709	0.3875618645374196	-11.009648170847868	0.1465279908475166	2	tpvt_uss	cognitive performance
-8.242178218846991	0.4448089829189237	-10.556871069196744	0.1920861002816836	2	tpvt_uss	cognitive performance
-8.88798934304612	0.4215348307506795	-11.540408161280146	0.1292069622278356	2	tpvt_uss	cognitive performance
-8.682925733568558	0.4640493279147655	-11.172359329107122	0.1668622547341561	2	tpvt_uss	cognitive performance
-8.511555787678962	0.2400518390277685	-10.672417487835544	0.0274091844447595	2	tpvt_uss	cognitive performance
-8.710828553145662	0.3458674214329963	-11.317117793516362	0.1194882535100146	2	tpvt_uss	cognitive performance
-7.304838975672457	0.3756875952537949	-9.459427420062374	0.1377664576426212	2	tpvt_uss	cognitive performance
-8.50314057035948	0.4041528227303003	-10.808084851327209	0.159671399487346	2	tpvt_uss	cognitive performance
-8.558360059561876	0.3247032596261974	-11.40390517564176	0.0952205097951014	2	tpvt_uss	cognitive performance
-8.0345058405616	0.4094091860695435	-10.279402776195036	0.1615952357902527	2	tpvt_uss	cognitive performance
-9.075258728330986	0.3973222379364605	-11.670182120629416	0.1504358355075279	2	tpvt_uss	cognitive performance
-7.403277653022557	0.3600217617833477	-9.262526573990428	0.1189314287181788	2	tpvt_uss	cognitive performance
-6.96330540050179	0.475643310280621	-9.119622850690847	0.2236906908891384	2	tpvt_uss	cognitive performance
-8.805994970017801	0.3162587734101786	-11.23329841878776	0.0782534524119606	2	tpvt_uss	cognitive performance
-8.449138538333095	0.3360994474530349	-10.710395509242096	0.0947761940346229	2	tpvt_uss	cognitive performance
-9.871015357908757	0.3641962038478153	-12.56001246703787	0.1282410123290037	2	tpvt_uss	cognitive performance
-8.227807993429789	0.2873597276743006	-10.732346718604166	0.0711517204110869	2	tpvt_uss	cognitive performance
-8.32250320286768	0.471157880813271	-10.476624084600273	0.2098959096967637	3	tpvt_uss	cognitive performance
-8.862359242493731	0.3518547678455789	-11.375466651117044	0.1234931710430792	3	tpvt_uss	cognitive performance
-9.4290465252546	0.3235107317465338	-12.506916123957163	0.0801471765144089	3	tpvt_uss	cognitive performance
-7.272114570096923	0.2530162120045293	-9.51605835505797	0.0144372956747892	3	tpvt_uss	cognitive performance
-7.783856188053318	0.4454829255103084	-9.791590335856684	0.1908814805566647	3	tpvt_uss	cognitive performance
-8.157543342511497	0.4003705357031375	-10.468774509208895	0.1567853788205018	3	tpvt_uss	cognitive performance
-8.128117046919538	0.4072674246174923	-10.185607725228063	0.1657078555094346	3	tpvt_uss	cognitive performance
-8.595628438534995	0.3683979685288247	-11.04497468923502	0.1356193931792265	3	tpvt_uss	cognitive performance
-8.56689322660546	0.3774632903191179	-11.050202181998063	0.1402288868404256	3	tpvt_uss	cognitive performance
-8.17601863116176	0.4177595435779358	-10.726115928690232	0.1659739455091872	3	tpvt_uss	cognitive performance
-8.735021098634274	0.4497911926042701	-11.425782596258692	0.1464194270958299	3	tpvt_uss	cognitive performance
-8.882545779068376	0.3948074438442767	-11.494687170797928	0.1180959581094085	3	tpvt_uss	cognitive performance
-8.549134894910363	0.2363964943376061	-10.712149083828168	0.0201541243270483	3	tpvt_uss	cognitive performance
-8.551375795481004	0.3878027764371123	-11.13998423680742	0.1468357790600277	3	tpvt_uss	cognitive performance
-7.304831183706823	0.383741496533193	-9.4141503574956	0.1460007767553024	3	tpvt_uss	cognitive performance
-8.505822747959742	0.416269103283512	-10.736276942273244	0.170800436025868	3	tpvt_uss	cognitive performance
-8.637370446928339	0.3187254533957191	-11.398530249996712	0.0960731960212293	3	tpvt_uss	cognitive performance
-8.135710439598668	0.3547373493967688	-10.50904433659788	0.1237169331974962	3	tpvt_uss	cognitive performance
-8.848706132286662	0.4421469868689396	-11.492797726193531	0.1760659624421093	3	tpvt_uss	cognitive performance
-7.251249628967752	0.383268002631231	-9.157879756189915	0.1387273632185895	3	tpvt_uss	cognitive performance
-7.294002663261585	0.4827323094068436	-9.08780637235988	0.2290980072038969	3	tpvt_uss	cognitive performance
-8.445798208868194	0.339996420434839	-11.142365125564409	0.0931160859524729	3	tpvt_uss	cognitive performance
-8.36217774760078	0.3640763376779727	-10.565926167583273	0.1190320827287868	3	tpvt_uss	cognitive performance
-10.183177926060107	0.276035869788366	-12.957524722239418	0.072187146278299	3	tpvt_uss	cognitive performance
-7.832827734222874	0.3630828057074104	-10.420235351964465	0.1243905336676978	3	tpvt_uss	cognitive performance
-8.051459733689835	0.5045640622198626	-10.31340994412003	0.2343220344192568	4	tpvt_uss	cognitive performance
-8.768538794885885	0.358143701759839	-11.363219832906402	0.1253794482024828	4	tpvt_uss	cognitive performance
-9.26130090847885	0.3691688275961172	-12.362675379058176	0.1012419312095922	4	tpvt_uss	cognitive performance
-6.945403070280778	0.3366581998366704	-9.158343073879614	0.0871406169057991	4	tpvt_uss	cognitive performance
-7.867425864731419	0.4535043478800015	-9.799024644701676	0.1896523604020928	4	tpvt_uss	cognitive performance
-8.09256314435615	0.411108097053262	-10.436593031458823	0.1619615690377558	4	tpvt_uss	cognitive performance
-8.085233984927294	0.4067763057898312	-10.194681888134744	0.1642206835618785	4	tpvt_uss	cognitive performance
-8.614828665730396	0.3569182313687832	-11.116548058786474	0.1243804202243126	4	tpvt_uss	cognitive performance
-8.10748963845803	0.4319380415723139	-10.797418347862791	0.179115116945685	4	tpvt_uss	cognitive performance
-8.027502570886163	0.4553284877284891	-10.552278665026364	0.1927888577797936	4	tpvt_uss	cognitive performance
-8.59457749148816	0.4646295426780569	-11.26569569655697	0.1701709353769791	4	tpvt_uss	cognitive performance
-8.81528540166422	0.4169988210793194	-11.383408641800514	0.1350884969296716	4	tpvt_uss	cognitive performance
-8.285843919695552	0.2582361441511939	-10.59300269162208	0.041829672081654	4	tpvt_uss	cognitive performance
-8.575938245800371	0.4065645710889652	-11.083784623581892	0.1554222463494007	4	tpvt_uss	cognitive performance
-6.992940972531962	0.4420257258407574	-9.151570797758652	0.1929759028107009	4	tpvt_uss	cognitive performance
-8.384513158561711	0.4546240882662036	-10.609780356193603	0.1902248591393492	4	tpvt_uss	cognitive performance
-8.617014042269366	0.2958343237130758	-11.50853571365294	0.0785416880022698	4	tpvt_uss	cognitive performance
-7.718392426506041	0.3929968747170492	-10.351749234421884	0.1497523177239389	4	tpvt_uss	cognitive performance
-8.635155577026698	0.4808803550600384	-11.301905567365027	0.2032092814664364	4	tpvt_uss	cognitive performance
-7.242661909374323	0.3920121351405319	-9.089772404929276	0.1514903335648413	4	tpvt_uss	cognitive performance
-7.02096123984916	0.5414434388921227	-8.843792458108659	0.2699407259331436	4	tpvt_uss	cognitive performance
-8.521222431152257	0.3579845331231699	-11.05229346450832	0.1077187995579868	4	tpvt_uss	cognitive performance
-8.269144346522967	0.4166841706831729	-10.359347529613	0.153143636855413	4	tpvt_uss	cognitive performance
-9.932818640809794	0.3448906120038735	-12.663846240352122	0.1137677493211472	4	tpvt_uss	cognitive performance
-7.746446721005825	0.3688337631525365	-10.406865261964048	0.1266360619936138	4	tpvt_uss	cognitive performance
-8.094948265778175	0.5119092549579283	-10.340896536799557	0.2302353310896268	5	tpvt_uss	cognitive performance
-8.696070843248293	0.3833154960631448	-11.28022676542882	0.1381086511258249	5	tpvt_uss	cognitive performance
-9.416158979971383	0.3327987083013886	-12.551300237294784	0.0736069080694178	5	tpvt_uss	cognitive performance
-7.0702300591082565	0.2898820079127638	-9.306843749195442	0.0572969487637718	5	tpvt_uss	cognitive performance
-7.951306421449574	0.4370007533121905	-9.85418072923271	0.1805042269252063	5	tpvt_uss	cognitive performance
-8.24740976752245	0.3873229068094379	-10.540459382149246	0.145198027534839	5	tpvt_uss	cognitive performance
-8.030850528974618	0.3970023410758062	-10.239132748125204	0.1569164630016633	5	tpvt_uss	cognitive performance
-8.82663069060849	0.3170854067631004	-11.283228586492625	0.097925642359655	5	tpvt_uss	cognitive performance
-8.114918189143348	0.4475808657992334	-10.75447450369596	0.185631832100386	5	tpvt_uss	cognitive performance
-8.087282032935759	0.4381245056415838	-10.67719753002128	0.1735640523442083	5	tpvt_uss	cognitive performance
-8.431389594735428	0.5253041440880689	-11.049915617312148	0.201655141448408	5	tpvt_uss	cognitive performance
-8.965191693252908	0.3992283703198964	-11.519375228714567	0.1143036183952483	5	tpvt_uss	cognitive performance
-8.149112522496083	0.2853241367162729	-10.456100396049568	0.0664361173166734	5	tpvt_uss	cognitive performance
-8.565759521351165	0.4209702078792536	-11.049697975707089	0.160609022787624	5	tpvt_uss	cognitive performance
-7.188001652849673	0.4031749909114359	-9.3227455468324	0.162503739239776	5	tpvt_uss	cognitive performance
-8.294783133668101	0.4463052390766958	-10.671267231581613	0.1808118803395438	5	tpvt_uss	cognitive performance
-8.682815910526571	0.3082960657193458	-11.464885605208794	0.085518331908011	5	tpvt_uss	cognitive performance
-7.844574148877619	0.4204622286742427	-10.220141398309014	0.1712342788468929	5	tpvt_uss	cognitive performance
-8.780021037221895	0.4491123357563644	-11.506548253346075	0.1740931956333997	5	tpvt_uss	cognitive performance
-7.094944705334901	0.4056426229441736	-9.030654110667667	0.1624915595632808	5	tpvt_uss	cognitive performance
-7.164114103618025	0.4911333209262281	-9.075922913212082	0.2311127932568201	5	tpvt_uss	cognitive performance
-8.502207145461949	0.3534361632638513	-11.121652880187362	0.0964845169410855	5	tpvt_uss	cognitive performance
-8.442210586093934	0.3957267641798553	-10.494067025104204	0.1309743065455486	5	tpvt_uss	cognitive performance
-9.992521212573848	0.3472222484366658	-12.672075836889832	0.1126155395566419	5	tpvt_uss	cognitive performance
-7.564008510546023	0.4074730739415335	-10.241675561589544	0.1541420800722197	5	tpvt_uss	cognitive performance
-8.283682099586159	0.5209696014365643	-10.408910984332136	0.2200761936668657	6	tpvt_uss	cognitive performance
-8.869399778764135	0.3096049343086817	-11.558962052636858	0.0949875851107742	6	tpvt_uss	cognitive performance
-9.414358611984651	0.3325139142199591	-12.610733328353112	0.0648127974025081	6	tpvt_uss	cognitive performance
-6.966002347791623	0.2982768988329818	-9.262818092057763	0.0661946928310974	6	tpvt_uss	cognitive performance
-8.090409150006684	0.4320784997559346	-9.870887578093171	0.1777231133102312	6	tpvt_uss	cognitive performance
-8.156712680945416	0.4381633244541125	-10.335486905717485	0.178120175050012	6	tpvt_uss	cognitive performance
-7.931551564001259	0.3884979098392269	-10.2863995517898	0.1491146609822334	6	tpvt_uss	cognitive performance
-8.924064604431523	0.3194073628940659	-11.273526715773135	0.0994762705533359	6	tpvt_uss	cognitive performance
-8.303002077177116	0.4377539217875387	-10.831649049940912	0.173902017596537	6	tpvt_uss	cognitive performance
-7.785543847063232	0.5106872481697544	-10.452749199661966	0.2079443336727264	6	tpvt_uss	cognitive performance
-8.552602868622465	0.4584730629213712	-11.309473570122384	0.16370906432135	6	tpvt_uss	cognitive performance
-8.965545568282174	0.4121126075691281	-11.621686383096224	0.0985008460487031	6	tpvt_uss	cognitive performance
-8.04880158252154	0.3464965848713328	-10.167532001387483	0.1172542233390507	6	tpvt_uss	cognitive performance
-8.727484016690214	0.3617467601683966	-11.29212092764832	0.1233736467550318	6	tpvt_uss	cognitive performance
-7.118262293266664	0.4187614232142843	-9.25323784189963	0.1749454464776098	6	tpvt_uss	cognitive performance
-8.330818021441354	0.4580881008738432	-10.612738616498875	0.1897732268642469	6	tpvt_uss	cognitive performance
-8.708406812555856	0.3612147083246199	-11.22169425351187	0.1239025508010255	6	tpvt_uss	cognitive performance
-7.997122761940857	0.3646117092438955	-10.472986480203812	0.129719892461472	6	tpvt_uss	cognitive performance
-8.712077133764307	0.4374646835341797	-11.55512780841809	0.167104673927099	6	tpvt_uss	cognitive performance
-7.213104596236937	0.4068116094025545	-9.028114799481424	0.1629624879201568	6	tpvt_uss	cognitive performance
-7.334583942680303	0.4599773392973252	-9.23885491529769	0.2032586960651559	6	tpvt_uss	cognitive performance
-8.470847410676813	0.3477945775270145	-11.117011251324024	0.0972385250819083	6	tpvt_uss	cognitive performance
-8.171810529651598	0.4494024081328548	-10.25079128457368	0.1707991635996453	6	tpvt_uss	cognitive performance
-9.90804932859723	0.3663913898287353	-12.590124959744612	0.1240559361957209	6	tpvt_uss	cognitive performance
-7.900098003313991	0.3520488203593221	-10.496286206740796	0.1115628289525554	6	tpvt_uss	cognitive performance
-8.674302007111065	0.3954361664016333	-10.941517164104452	0.1382194662918198	7	tpvt_uss	cognitive performance
-8.92949621236401	0.3666871095774069	-11.330485111897314	0.1304113355400099	7	tpvt_uss	cognitive performance
-9.523592359034296	0.2882964095267838	-12.725698037227447	0.0476839610754307	7	tpvt_uss	cognitive performance
-7.098592966189655	0.2374604642898306	-9.42292081992488	0.0336350917482677	7	tpvt_uss	cognitive performance
-7.90272486586739	0.4821632833417733	-9.68920592261658	0.2077138874758113	7	tpvt_uss	cognitive performance
-8.357475444922837	0.3923930540962416	-10.557970131146496	0.1423555221921726	7	tpvt_uss	cognitive performance
-8.130252316612737	0.4108983329259819	-10.22491004819627	0.1592570120385458	7	tpvt_uss	cognitive performance
-8.802896088092435	0.3515772472705105	-11.265392839042574	0.1007752618593981	7	tpvt_uss	cognitive performance
-8.971166819267548	0.2952704810704329	-11.593075567392914	0.0536762615175943	7	tpvt_uss	cognitive performance
-7.988740109971885	0.4824895759439623	-10.543852799343243	0.194077439599821	7	tpvt_uss	cognitive performance
-9.065571186126668	0.3894421398271857	-11.75504640083953	0.0965142541547515	7	tpvt_uss	cognitive performance
-9.22230336850905	0.3909072133641923	-11.602133173563194	0.1015317957056826	7	tpvt_uss	cognitive performance
-8.18965025477641	0.319393444000656	-10.275754068371704	0.098362521491005	7	tpvt_uss	cognitive performance
-9.217811261806736	0.2506138832723662	-11.923122554611162	0.0226648972185872	7	tpvt_uss	cognitive performance
-7.297189512673714	0.431843062578085	-9.232982058796122	0.1785536611470404	7	tpvt_uss	cognitive performance
-8.612858376380416	0.3681483940809658	-11.04241130528004	0.1228386383011204	7	tpvt_uss	cognitive performance
-8.770342219491816	0.3271920532386385	-11.37787212233779	0.0993466906736761	7	tpvt_uss	cognitive performance
-8.422952745487937	0.3232531139236912	-10.856502907176914	0.0648142578706342	7	tpvt_uss	cognitive performance
-8.869927416597324	0.4110337434894242	-11.727967501823048	0.1420017031066599	7	tpvt_uss	cognitive performance
-7.376816220227579	0.3772986196075936	-9.144091907399892	0.1413188271362686	7	tpvt_uss	cognitive performance
-7.464771147918896	0.4356502625792572	-9.398762445388872	0.1754397710218075	7	tpvt_uss	cognitive performance
-8.377673583498769	0.3513284125325229	-11.101737797702556	0.0997173952518214	7	tpvt_uss	cognitive performance
-8.189777704720182	0.4185653524076135	-10.410239890935612	0.1448024966558659	7	tpvt_uss	cognitive performance
-9.911241333283376	0.3688568348229207	-12.583039837178324	0.1250415379755909	7	tpvt_uss	cognitive performance
-7.685357354922135	0.4086996699705319	-10.277429697814998	0.1482259174697894	7	tpvt_uss	cognitive performance
-8.662107346232288	0.3622414798127242	-11.096629423349842	0.1136122334437967	8	tpvt_uss	cognitive performance
-8.785672091392756	0.3496842103224044	-11.420422465581291	0.1165515761182286	8	tpvt_uss	cognitive performance
-9.73448624558706	0.2702145913965592	-12.979143803196797	0.0093734586573303	8	tpvt_uss	cognitive performance
-7.420250101562705	0.1910067992102053	-9.619347004863355	-0.0070736911551869	8	tpvt_uss	cognitive performance
-8.04141592752546	0.4372480568153133	-9.909220108531889	0.1713242650377234	8	tpvt_uss	cognitive performance
-8.230343511184099	0.4034532123815462	-10.52645091483608	0.1474686132678803	8	tpvt_uss	cognitive performance
-8.647245424168656	0.3161151284016316	-10.70218151556626	0.0789379537230469	8	tpvt_uss	cognitive performance
-8.72744285019129	0.2786861224405912	-11.410511450781192	0.0774587653406633	8	tpvt_uss	cognitive performance
-8.523831482822805	0.3451518259298095	-11.239962445681336	0.1104464004360723	8	tpvt_uss	cognitive performance
-8.233171478269451	0.4420542431542706	-10.725109712535629	0.1661304180164456	8	tpvt_uss	cognitive performance
-9.006515077999977	0.39010128476494	-11.71683528347462	0.1023784741501165	8	tpvt_uss	cognitive performance
-8.829387542106268	0.3588176018196985	-11.620300314218136	0.0987158691298779	8	tpvt_uss	cognitive performance
-8.31679862724787	0.2842652105398804	-10.395894536173191	0.0771560220702577	8	tpvt_uss	cognitive performance
-8.735630710048012	0.3102364641288896	-11.488958413204385	0.0925456299679926	8	tpvt_uss	cognitive performance
-7.361590326274209	0.3723736605070927	-9.50005805838859	0.1303435269146911	8	tpvt_uss	cognitive performance
-8.630724571171108	0.3923683007989604	-10.932497885592284	0.1402138243269711	8	tpvt_uss	cognitive performance
-8.955768491364811	0.1959396582745371	-11.828863884113874	0.0265321317676042	8	tpvt_uss	cognitive performance
-8.483177662294748	0.3395571710207883	-10.668601600217665	0.0969059812828661	8	tpvt_uss	cognitive performance
-8.858045742686333	0.3990195957854402	-11.783797050318546	0.1338134688715413	8	tpvt_uss	cognitive performance
-7.486213168717746	0.3518082378033517	-9.252943753394844	0.1207535567181096	8	tpvt_uss	cognitive performance
-7.140796955331541	0.5272498812477103	-9.028362168463024	0.2391501096349803	8	tpvt_uss	cognitive performance
-8.69141533010319	0.2681755607368772	-11.412333752996476	0.0486378802689929	8	tpvt_uss	cognitive performance
-8.718644574539208	0.3485000692576112	-10.76801444695401	0.0850102928824018	8	tpvt_uss	cognitive performance
-9.821797990703894	0.3887951576502531	-12.560387783571008	0.12818891199068	8	tpvt_uss	cognitive performance
-8.075978095093621	0.3426767504603321	-10.56307093055058	0.1002211425220913	8	tpvt_uss	cognitive performance
-8.077146181041742	0.5325783583078748	-10.227444235733886	0.2470331987592346	full	tpvt_uss	cognitive performance
-8.529405195240681	0.4047099853750424	-11.136850907131883	0.1598793258107818	full	tpvt_uss	cognitive performance
-9.190208987464295	0.3422483365964893	-12.473337937505814	0.0850797317639796	full	tpvt_uss	cognitive performance
-7.135905112340795	0.2893443627799037	-9.359084555397391	0.0466841597275461	full	tpvt_uss	cognitive performance
-7.795741127082394	0.4881157812901158	-9.59080397108585	0.2237248203060696	full	tpvt_uss	cognitive performance
-8.032489124506425	0.4227692221957189	-10.359039257493162	0.1743701324284554	full	tpvt_uss	cognitive performance
-8.148497001272567	0.4049286108730651	-10.196895214221817	0.1638577388439629	full	tpvt_uss	cognitive performance
-8.754105933893987	0.3453702365664476	-11.157594400519336	0.1179022700107568	full	tpvt_uss	cognitive performance
-8.12345308502885	0.4438217424865774	-10.728472504132954	0.1895650046983916	full	tpvt_uss	cognitive performance
-8.02218100057244	0.4619707436427321	-10.499598825420154	0.2008283741319587	full	tpvt_uss	cognitive performance
-8.588797116151888	0.4762850660832617	-11.226879762988544	0.1758794330939346	full	tpvt_uss	cognitive performance
-8.80320798265485	0.4482658631458568	-11.298208946520637	0.1479869932978994	full	tpvt_uss	cognitive performance
-8.187487318740326	0.30124910098099	-10.40848436102844	0.0749194700929589	full	tpvt_uss	cognitive performance
-8.632716394649579	0.3899660228618765	-11.129021263299933	0.1485141682308531	full	tpvt_uss	cognitive performance
-7.193476017705255	0.3903217200977151	-9.395124495996322	0.1494491288141834	full	tpvt_uss	cognitive performance
-8.339241863661872	0.4627969572903666	-10.529203044511677	0.2024780310151159	full	tpvt_uss	cognitive performance
-8.468687088030979	0.3454805607431029	-11.30201687732653	0.1113158071294196	full	tpvt_uss	cognitive performance
-7.840229456462522	0.4244723744752132	-10.201613335310975	0.1742364886978441	full	tpvt_uss	cognitive performance
-8.709302450257372	0.460626199044888	-11.367844361861012	0.1938847149672897	full	tpvt_uss	cognitive performance
-7.060549253107378	0.4389171277100333	-8.881379113279472	0.1899504341907929	full	tpvt_uss	cognitive performance
-6.865275426517514	0.5371604417486616	-8.799313057490487	0.2772658501814077	full	tpvt_uss	cognitive performance
-8.689438026866831	0.3281681583512091	-11.19214803416554	0.0849942598917599	full	tpvt_uss	cognitive performance
-8.195863303563884	0.4138791074130972	-10.348156040603255	0.1549724130802267	full	tpvt_uss	cognitive performance
-9.857141026414224	0.3580039431035604	-12.600112717698911	0.122665610444136	full	tpvt_uss	cognitive performance
-7.744663475637845	0.3867669502659044	-10.313620097468442	0.1422165707802176	full	tpvt_uss	cognitive performance
-11.895029209127776	0.0999937822920067	-14.761030398980513	-0.1287588121157366	1	nih_fluidcogcomp_unadjusted	cognitive performance
-17.045087870174903	0.0794797400303522	-86.65446513737494	-0.0039252898656598	1	nih_fluidcogcomp_unadjusted	cognitive performance
-10.67415979582773	-0.02300934035004	-13.5837313322933	-0.1300464770705469	1	nih_fluidcogcomp_unadjusted	cognitive performance
-16.47241816151163	0.0319027041219956	-85.60117838001025	-0.0056820834396202	1	nih_fluidcogcomp_unadjusted	cognitive performance
-12.832479278529304	0.0449696018365268	-16.120769702211884	-0.0829384806720439	1	nih_fluidcogcomp_unadjusted	cognitive performance
-10.842462395928038	0.3022700306663275	-13.332262435675393	-0.0200914755900052	1	nih_fluidcogcomp_unadjusted	cognitive performance
-12.434047734838163	-0.0122418411008269	-15.49561587758479	-0.0524211025275345	1	nih_fluidcogcomp_unadjusted	cognitive performance
-11.54402855629444	0.0045076469350379	-14.415114165917478	-0.1542127529713068	1	nih_fluidcogcomp_unadjusted	cognitive performance
-23.803225981212524	-0.0898492104109336	-122.2874023790469	-0.0201033428739476	1	nih_fluidcogcomp_unadjusted	cognitive performance
-9.856318072220152	-0.0548419023012017	-12.121608089843932	-0.115814930444555	1	nih_fluidcogcomp_unadjusted	cognitive performance
-11.902138294069507	-0.0886962413152369	-14.193738325609797	-0.1719251014715461	1	nih_fluidcogcomp_unadjusted	cognitive performance
-17.83875061662444	0.0101409207456017	-85.96330640092901	-0.0047423489967339	1	nih_fluidcogcomp_unadjusted	cognitive performance
-10.760940830699932	-0.0160458085389214	-13.058995404892256	-0.1831134795764528	1	nih_fluidcogcomp_unadjusted	cognitive performance
-11.229642837389871	0.0691833978664618	-14.604065650569137	-0.0406637717006661	1	nih_fluidcogcomp_unadjusted	cognitive performance
-16.480818509112222	0.1014896624176879	-86.48003473230865	-0.0043673759349989	1	nih_fluidcogcomp_unadjusted	cognitive performance
-10.397399678279092	-0.0158044798823255	-13.113902867485248	-0.0457910659864599	1	nih_fluidcogcomp_unadjusted	cognitive performance
-16.619173178076398	0.0661782022133123	-86.49344148458304	-0.005272938677421	1	nih_fluidcogcomp_unadjusted	cognitive performance
-17.48624076864256	0.0215811370791849	-85.68851553527202	-0.0044522934606474	1	nih_fluidcogcomp_unadjusted	cognitive performance
-10.931580016167736	0.0030418759938487	-13.832896804170629	-0.1607202019288371	1	nih_fluidcogcomp_unadjusted	cognitive performance
-12.36522584562789	0.0335962133781449	-15.13078260555956	-0.1090481712211393	1	nih_fluidcogcomp_unadjusted	cognitive performance
-19.183475779923224	0.0709547367436676	-85.642420542276	-0.0033501765729115	1	nih_fluidcogcomp_unadjusted	cognitive performance
-11.39330231410963	0.0920528233459254	-14.083295372169164	-0.078943807452436	1	nih_fluidcogcomp_unadjusted	cognitive performance
-10.474535795674106	0.0711114218195133	-13.520921366411132	-0.0284794561222063	1	nih_fluidcogcomp_unadjusted	cognitive performance
-11.563985135382303	-0.0358515357799725	-14.487564628875631	-0.245091472596802	1	nih_fluidcogcomp_unadjusted	cognitive performance
-15.624059277743813	0.0647227904684711	-86.31948365649049	-0.0029638529945714	1	nih_fluidcogcomp_unadjusted	cognitive performance
-11.852251152791554	0.0766882014779543	-14.71770177307206	-0.1221419585698098	2	nih_fluidcogcomp_unadjusted	cognitive performance
-17.049629798823855	0.0642990639732456	-86.67462661967646	-0.0043925012569296	2	nih_fluidcogcomp_unadjusted	cognitive performance
-10.6736901448086	-0.0359394534187194	-13.526094548080836	-0.1204770792556502	2	nih_fluidcogcomp_unadjusted	cognitive performance
-16.44681303673294	0.0111188100038339	-85.62077619983194	-0.0061426245860041	2	nih_fluidcogcomp_unadjusted	cognitive performance
-12.80737144212497	0.0147316767909419	-16.132592218476898	-0.084527455980105	2	nih_fluidcogcomp_unadjusted	cognitive performance
-10.828809267288197	0.2564876107816383	-13.357474757484091	-0.0239532646681281	2	nih_fluidcogcomp_unadjusted	cognitive performance
-12.422714224032193	-0.0696473059987467	-15.502086316106803	-0.0533001960505405	2	nih_fluidcogcomp_unadjusted	cognitive performance
-11.48660709869769	-0.0187787434793745	-14.377136583372629	-0.1481390628822714	2	nih_fluidcogcomp_unadjusted	cognitive performance
-23.42644719821484	-0.0307340538794134	-122.33879607764838	-0.0209609602481508	2	nih_fluidcogcomp_unadjusted	cognitive performance
-9.73218669754834	0.0126365396211296	-12.019731138023026	-0.0971378498731261	2	nih_fluidcogcomp_unadjusted	cognitive performance
-11.831444909210248	-0.1757318114265864	-14.155045832156786	-0.1655444147397164	2	nih_fluidcogcomp_unadjusted	cognitive performance
-17.802877538143914	-0.0001384885376516	-85.97565793393355	-0.0050311001015939	2	nih_fluidcogcomp_unadjusted	cognitive performance
-10.7506526774554	-0.0537229021873736	-13.035496488279836	-0.178859420181217	2	nih_fluidcogcomp_unadjusted	cognitive performance
-11.182241224254028	0.0816293759898073	-14.564522402313154	-0.035035816509894	2	nih_fluidcogcomp_unadjusted	cognitive performance
-16.493955454109145	0.0836991883920539	-86.50195439079856	-0.0048765843323363	2	nih_fluidcogcomp_unadjusted	cognitive performance
-10.37176887813782	0.0269907380520061	-13.046794561379173	-0.0351151143697594	2	nih_fluidcogcomp_unadjusted	cognitive performance
-16.626352521988917	0.0439078183741695	-86.51881286104671	-0.0058627845313898	2	nih_fluidcogcomp_unadjusted	cognitive performance
-17.516038621887713	-0.0208111478740207	-85.71222438535324	-0.0050082070099155	2	nih_fluidcogcomp_unadjusted	cognitive performance
-10.8184883008139	-0.0133313084352898	-13.75257941627855	-0.1472804475818345	2	nih_fluidcogcomp_unadjusted	cognitive performance
-12.322084257725514	0.0378349843513177	-15.098523886073108	-0.1043242468621936	2	nih_fluidcogcomp_unadjusted	cognitive performance
-19.22767944612806	0.0215599551172579	-85.67476439811485	-0.0041081733983001	2	nih_fluidcogcomp_unadjusted	cognitive performance
-11.298867005598137	0.1137615450502026	-14.022645541564248	-0.0696708563004364	2	nih_fluidcogcomp_unadjusted	cognitive performance
-10.487492717116831	-0.003179101117991	-13.55797416635203	-0.0341240802173541	2	nih_fluidcogcomp_unadjusted	cognitive performance
-11.558653553072814	-0.0801300106813625	-14.480456221538116	-0.2438699496862137	2	nih_fluidcogcomp_unadjusted	cognitive performance
-15.594429998914762	0.0515090580718347	-86.33619425499147	-0.003352218351863	2	nih_fluidcogcomp_unadjusted	cognitive performance
-11.827450252857204	0.0680249188058254	-14.744323285972763	-0.1262051111557378	3	nih_fluidcogcomp_unadjusted	cognitive performance
-17.060663243358647	0.0813089042976357	-86.6653048459988	-0.0041764699575845	3	nih_fluidcogcomp_unadjusted	cognitive performance
-10.645835555072448	-0.0291972219692324	-13.49262233116225	-0.1149383857015708	3	nih_fluidcogcomp_unadjusted	cognitive performance
-16.443583093423335	0.0135430831335435	-85.62404583972112	-0.0062194701138926	3	nih_fluidcogcomp_unadjusted	cognitive performance
-12.835584225141512	0.0064518179490528	-16.13671335670823	-0.0850816209122982	3	nih_fluidcogcomp_unadjusted	cognitive performance
-10.901161156545864	0.2164094416013879	-13.39362093608925	-0.0295025285333316	3	nih_fluidcogcomp_unadjusted	cognitive performance
-12.439298492513606	-0.1083477553116102	-15.510021938724565	-0.0543788550256794	3	nih_fluidcogcomp_unadjusted	cognitive performance
-11.466964655573856	0.014956538919447	-14.36003852545254	-0.1454098302568183	3	nih_fluidcogcomp_unadjusted	cognitive performance
-23.42451387875365	-0.0078192420129532	-122.24593550144456	-0.0194116391052348	3	nih_fluidcogcomp_unadjusted	cognitive performance
-9.705961043116302	0.0437747609204713	-11.987063060468632	-0.0911821961519883	3	nih_fluidcogcomp_unadjusted	cognitive performance
-11.811529553619168	-0.1943025755415749	-14.141855141913856	-0.1633731505749152	3	nih_fluidcogcomp_unadjusted	cognitive performance
-17.76584174800584	0.0152997728822408	-85.97116703912992	-0.0049261082661491	3	nih_fluidcogcomp_unadjusted	cognitive performance
-10.761153227109851	-0.1027566282816813	-13.038746956258802	-0.1794474027786632	3	nih_fluidcogcomp_unadjusted	cognitive performance
-11.231459216633844	0.0556310517381055	-14.59424756975519	-0.0392649986762259	3	nih_fluidcogcomp_unadjusted	cognitive performance
-16.541088862339834	0.1112880346090827	-86.49525537120643	-0.0047209479120826	3	nih_fluidcogcomp_unadjusted	cognitive performance
-10.387055824458669	0.0031519999545591	-13.066127301368496	-0.0381850543268313	3	nih_fluidcogcomp_unadjusted	cognitive performance
-16.623666310564662	0.0737126501445235	-86.50644756930133	-0.0055752887239601	3	nih_fluidcogcomp_unadjusted	cognitive performance
-17.493203149993253	0.005139983273091	-85.70109646351455	-0.0047472657760483	3	nih_fluidcogcomp_unadjusted	cognitive performance
-10.816411012188864	-0.0431277546430049	-13.73624567242934	-0.14455684844657	3	nih_fluidcogcomp_unadjusted	cognitive performance
-12.347042904992271	0.0034133231554187	-15.119483259313698	-0.1073923625983268	3	nih_fluidcogcomp_unadjusted	cognitive performance
-19.23106806818866	0.0287840294608416	-85.67294790936647	-0.0040655953561867	3	nih_fluidcogcomp_unadjusted	cognitive performance
-11.318440173380214	0.1051543264120608	-14.03027559650512	-0.0708352397045883	3	nih_fluidcogcomp_unadjusted	cognitive performance
-10.505766568129108	0.0289389020250902	-13.523926284620003	-0.0289366498267844	3	nih_fluidcogcomp_unadjusted	cognitive performance
-11.53797015450517	-0.0922118900973617	-14.465143020776065	-0.2412405354664046	3	nih_fluidcogcomp_unadjusted	cognitive performance
-15.626403669566832	0.0783745119193436	-86.32527496790155	-0.0030984383885199	3	nih_fluidcogcomp_unadjusted	cognitive performance
-11.832515820406062	0.0517059100458629	-14.7669112592393	-0.1296583963560456	4	nih_fluidcogcomp_unadjusted	cognitive performance
-17.08703967633055	0.0599722133498365	-86.68050253525661	-0.0045286870318017	4	nih_fluidcogcomp_unadjusted	cognitive performance
-10.6618867696077	-0.0212533406768608	-13.504628445200646	-0.1169234754386898	4	nih_fluidcogcomp_unadjusted	cognitive performance
-16.44727438251266	-0.0211587924971565	-85.629316156117	-0.0063433432181541	4	nih_fluidcogcomp_unadjusted	cognitive performance
-12.84891272681887	0.0068226542514639	-16.136326393156615	-0.0850295803270775	4	nih_fluidcogcomp_unadjusted	cognitive performance
-10.826732797740862	0.3025026499255749	-13.358596314944547	-0.0241252239130478	4	nih_fluidcogcomp_unadjusted	cognitive performance
-12.435776548536436	-0.0793292828178841	-15.482325582494123	-0.0506165935701252	4	nih_fluidcogcomp_unadjusted	cognitive performance
-11.521200298857762	-0.0443563062456007	-14.414197897317306	-0.1540660270723457	4	nih_fluidcogcomp_unadjusted	cognitive performance
-23.50720323350787	-0.07416007498751	-122.50039140799149	-0.0236598830804948	4	nih_fluidcogcomp_unadjusted	cognitive performance
-9.75009721254706	-0.0330073628524918	-12.036354559284185	-0.1001746559806997	4	nih_fluidcogcomp_unadjusted	cognitive performance
-11.82117417778096	-0.1669107918665628	-14.13754324385823	-0.1626638261439477	4	nih_fluidcogcomp_unadjusted	cognitive performance
-17.765210999720104	-0.0042508348587546	-85.97725694549341	-0.0050684844340913	4	nih_fluidcogcomp_unadjusted	cognitive performance
-10.742080478844732	-0.110174131964941	-13.04920392540005	-0.1813399758606264	4	nih_fluidcogcomp_unadjusted	cognitive performance
-11.305356782318126	-0.015037222551838	-14.644815815232556	-0.0464794652403213	4	nih_fluidcogcomp_unadjusted	cognitive performance
-16.527355142631514	0.1080486704169645	-86.50254318902776	-0.0048902642906971	4	nih_fluidcogcomp_unadjusted	cognitive performance
-10.38852078186158	0.00770908092399	-13.05803899597114	-0.0369001198478251	4	nih_fluidcogcomp_unadjusted	cognitive performance
-16.622624977705065	0.0617383883551788	-86.51623422973616	-0.005802827383756	4	nih_fluidcogcomp_unadjusted	cognitive performance
-17.531314547330556	-0.0427840872299294	-85.7136369005332	-0.0050413318309268	4	nih_fluidcogcomp_unadjusted	cognitive performance
-10.793859658584177	-0.0396690051025117	-13.71228548770171	-0.1405674212827528	4	nih_fluidcogcomp_unadjusted	cognitive performance
-12.36632695902044	6.321392807749458e-05	-15.14696195129078	-0.111421249712571	4	nih_fluidcogcomp_unadjusted	cognitive performance
-19.22203601571167	0.0267112224629321	-85.67194290439396	-0.0040420386787989	4	nih_fluidcogcomp_unadjusted	cognitive performance
-11.354656754181466	0.0949137810112358	-14.063445755621457	-0.0759045289988187	4	nih_fluidcogcomp_unadjusted	cognitive performance
-10.508462849518892	0.0200612417713147	-13.530268109254957	-0.0299018822054899	4	nih_fluidcogcomp_unadjusted	cognitive performance
-11.5102703013615	-0.1049015309984	-14.458622840986813	-0.2401218064705423	4	nih_fluidcogcomp_unadjusted	cognitive performance
-15.650264383725276	0.0544953133737989	-86.33882256726872	-0.0034133089087797	4	nih_fluidcogcomp_unadjusted	cognitive performance
-11.772467906370425	0.089943496827637	-14.707467765420713	-0.1205819301301818	5	nih_fluidcogcomp_unadjusted	cognitive performance
-17.08880745584029	0.0843309266197219	-86.67091439627276	-0.0043064680162985	5	nih_fluidcogcomp_unadjusted	cognitive performance
-10.60548365750138	0.040591805897628	-13.425099754615584	-0.1038070969166835	5	nih_fluidcogcomp_unadjusted	cognitive performance
-16.40951102224006	0.0045400130817695	-85.63167317756862	-0.0063987449333478	5	nih_fluidcogcomp_unadjusted	cognitive performance
-12.804433660880282	0.0290306650686579	-16.109281768042656	-0.0813955899207028	5	nih_fluidcogcomp_unadjusted	cognitive performance
-10.84330864963031	0.2617374183213933	-13.38350544099755	-0.0279480578970636	5	nih_fluidcogcomp_unadjusted	cognitive performance
-12.373227903187884	-0.0023314000073982	-15.4311722112107	-0.0436856195298662	5	nih_fluidcogcomp_unadjusted	cognitive performance
-11.39130324450796	0.0339813650128316	-14.31011423027137	-0.1374593814558584	5	nih_fluidcogcomp_unadjusted	cognitive performance
-23.10231984063946	-0.024409785417834	-122.3173703020496	-0.0206033800592866	5	nih_fluidcogcomp_unadjusted	cognitive performance
-9.761163520644596	-0.0733710216648107	-12.038004073364473	-0.1004762220284127	5	nih_fluidcogcomp_unadjusted	cognitive performance
-11.719357179118353	-0.1173815340770569	-14.053529006032267	-0.1488863155304516	5	nih_fluidcogcomp_unadjusted	cognitive performance
-17.61212975038919	0.0382330218333385	-85.92127684100087	-0.0037601030322174	5	nih_fluidcogcomp_unadjusted	cognitive performance
-10.696238197484808	-0.0830431925413808	-13.004452742684512	-0.1732512509131969	5	nih_fluidcogcomp_unadjusted	cognitive performance
-11.251572014118734	0.041491401946404	-14.584643950072802	-0.037897689825282	5	nih_fluidcogcomp_unadjusted	cognitive performance
-16.5381256622399	0.1227801874065417	-86.49797076432544	-0.0047840324167971	5	nih_fluidcogcomp_unadjusted	cognitive performance
-10.343605753429252	0.0478433296805948	-13.011077527695647	-0.0294553893216311	5	nih_fluidcogcomp_unadjusted	cognitive performance
-16.641446031624074	0.0815631950569874	-86.50845997828587	-0.0056220748847719	5	nih_fluidcogcomp_unadjusted	cognitive performance
-17.54729122856887	0.0095886265057914	-85.71540174004512	-0.0050827197588747	5	nih_fluidcogcomp_unadjusted	cognitive performance
-10.733298758137568	0.0208207675298285	-13.63983409582736	-0.128546465798504	5	nih_fluidcogcomp_unadjusted	cognitive performance
-12.254850844659757	0.1161477460970624	-15.06381322739851	-0.0992525244958824	5	nih_fluidcogcomp_unadjusted	cognitive performance
-19.21386409567444	0.0534015521066829	-85.66705681573804	-0.0039275158057854	5	nih_fluidcogcomp_unadjusted	cognitive performance
-11.323632823192908	0.1112265243334619	-14.039494290132453	-0.0722429020229387	5	nih_fluidcogcomp_unadjusted	cognitive performance
-10.518552420666534	-0.0034335825327925	-13.54916938569063	-0.0327813605686386	5	nih_fluidcogcomp_unadjusted	cognitive performance
-11.38130701313876	-0.0744803575026789	-14.343184865756704	-0.220398535870641	5	nih_fluidcogcomp_unadjusted	cognitive performance
-15.631836844453725	0.0932578894286554	-86.32902787373855	-0.0031856577067463	5	nih_fluidcogcomp_unadjusted	cognitive performance
-11.798900113422578	0.0940091548460019	-14.708097005351345	-0.1206778174699929	6	nih_fluidcogcomp_unadjusted	cognitive performance
-17.036219322089842	0.1043419118745497	-86.66004890598863	-0.0040546742458518	6	nih_fluidcogcomp_unadjusted	cognitive performance
-10.611852026948672	-0.0120520904176587	-13.479585675063015	-0.1127849056718646	6	nih_fluidcogcomp_unadjusted	cognitive performance
-16.341540067970286	0.0167931796221329	-85.60545629566114	-0.0057826037994492	6	nih_fluidcogcomp_unadjusted	cognitive performance
-12.7556289504059	0.0865806169338446	-16.094306508633935	-0.0793859842008162	6	nih_fluidcogcomp_unadjusted	cognitive performance
-10.84787663829605	0.2315156888051753	-13.404721061129502	-0.0312096609412251	6	nih_fluidcogcomp_unadjusted	cognitive performance
-12.304068529162846	0.065718889244882	-15.389041766995684	-0.037994423414015	6	nih_fluidcogcomp_unadjusted	cognitive performance
-11.477104419471477	-0.009281264069277	-14.373079759184073	-0.1474912090978717	6	nih_fluidcogcomp_unadjusted	cognitive performance
-23.30264314567535	-0.0538235838448449	-122.43549733208675	-0.0225756111688142	6	nih_fluidcogcomp_unadjusted	cognitive performance
-9.72925893359253	-0.0701203206447569	-12.02444071979073	-0.097997781370126	6	nih_fluidcogcomp_unadjusted	cognitive performance
-11.666843799715986	-0.0088315534382693	-13.97795419589659	-0.1365629477351382	6	nih_fluidcogcomp_unadjusted	cognitive performance
-17.804688063786763	0.038919682225405	-85.88077698761118	-0.0028140613156655	6	nih_fluidcogcomp_unadjusted	cognitive performance
-10.654996187572731	-0.0675278424744315	-12.997445062510518	-0.1719871370793344	6	nih_fluidcogcomp_unadjusted	cognitive performance
-11.282555346124678	0.003688743484748	-14.617096998254498	-0.0425217888000821	6	nih_fluidcogcomp_unadjusted	cognitive performance
-16.548075449346523	0.1235433215325554	-86.49587247047808	-0.0047352843002286	6	nih_fluidcogcomp_unadjusted	cognitive performance
-10.33064728503882	0.0224923045945796	-13.031394491044074	-0.0326729148811741	6	nih_fluidcogcomp_unadjusted	cognitive performance
-16.588465715379478	0.0876373758857879	-86.50548869166332	-0.0055529963205422	6	nih_fluidcogcomp_unadjusted	cognitive performance
-17.377151684835834	0.0060830867890057	-85.71834167939329	-0.0051516672957359	6	nih_fluidcogcomp_unadjusted	cognitive performance
-10.764158512735774	0.0420966068322397	-13.651624195112172	-0.1304983114608371	6	nih_fluidcogcomp_unadjusted	cognitive performance
-12.292973445586938	0.0646660521901864	-15.09825152037594	-0.104284404910391	6	nih_fluidcogcomp_unadjusted	cognitive performance
-18.759388382581506	0.0765214981060182	-85.5580181735303	-0.0013735065634037	6	nih_fluidcogcomp_unadjusted	cognitive performance
-11.317071209159865	0.1224362594460971	-14.039589215114054	-0.0722574015454617	6	nih_fluidcogcomp_unadjusted	cognitive performance
-10.51651667622038	0.0239827980082255	-13.53088037677654	-0.0299950939194193	6	nih_fluidcogcomp_unadjusted	cognitive performance
-11.409022831058454	-0.0499342766113097	-14.369231146129978	-0.2248348872302343	6	nih_fluidcogcomp_unadjusted	cognitive performance
-15.620140072705198	0.0959016536591457	-86.32512536198898	-0.0030949615544804	6	nih_fluidcogcomp_unadjusted	cognitive performance
-11.829015123053686	0.046437086937144	-14.725877598205232	-0.1233890261912726	7	nih_fluidcogcomp_unadjusted	cognitive performance
-17.019746021737543	0.1052498466027715	-86.67102050675892	-0.0043089271460665	7	nih_fluidcogcomp_unadjusted	cognitive performance
-10.57741161076789	0.0481632398078466	-13.444392091941651	-0.1069817950700129	7	nih_fluidcogcomp_unadjusted	cognitive performance
-16.487426278009575	-0.0133315009978953	-85.68242465623258	-0.0075920267706455	7	nih_fluidcogcomp_unadjusted	cognitive performance
-12.766510697804687	0.0903738840729712	-16.070475337670814	-0.0761918126968195	7	nih_fluidcogcomp_unadjusted	cognitive performance
-10.882594044603058	0.2249542481498568	-13.41832832032492	-0.0333043049182706	7	nih_fluidcogcomp_unadjusted	cognitive performance
-12.255296534549377	0.1811806220578313	-15.305729640541076	-0.0267860010882143	7	nih_fluidcogcomp_unadjusted	cognitive performance
-11.45920229110388	-0.0087004860773524	-14.346682265562832	-0.1432801316720282	7	nih_fluidcogcomp_unadjusted	cognitive performance
-23.49996170575142	0.1416285802149483	-121.81474248497284	-0.0122328654076249	7	nih_fluidcogcomp_unadjusted	cognitive performance
-9.738827055391525	-0.0811957791478848	-12.030865308860578	-0.0991714025329428	7	nih_fluidcogcomp_unadjusted	cognitive performance
-11.700627654458822	-0.0643822511304588	-14.021356684527625	-0.1436321147510117	7	nih_fluidcogcomp_unadjusted	cognitive performance
-17.957271223102325	0.0014604542838638	-86.02108046148217	-0.006093333600609	7	nih_fluidcogcomp_unadjusted	cognitive performance
-10.669989939574734	-0.0484672239295689	-12.99353859078686	-0.171282745321653	7	nih_fluidcogcomp_unadjusted	cognitive performance
-11.20993226372316	0.1123765364197084	-14.534631967328918	-0.0307918154242059	7	nih_fluidcogcomp_unadjusted	cognitive performance
-16.543957105579505	0.0949727189536695	-86.51297702457819	-0.0051326962866369	7	nih_fluidcogcomp_unadjusted	cognitive performance
-10.38234650322737	-0.0259502995836389	-13.06188387590598	-0.0375108307528211	7	nih_fluidcogcomp_unadjusted	cognitive performance
-16.586301476421358	0.0636366772694053	-86.52173205097665	-0.0059306623478003	7	nih_fluidcogcomp_unadjusted	cognitive performance
-17.405375101535217	-0.0241852504509838	-85.80679379741252	-0.007227154613971	7	nih_fluidcogcomp_unadjusted	cognitive performance
-10.728367655885354	0.0910467800250177	-13.614506409144516	-0.124359181276527	7	nih_fluidcogcomp_unadjusted	cognitive performance
-12.305716694598656	0.0435790096659583	-15.08932014035406	-0.1029783110900182	7	nih_fluidcogcomp_unadjusted	cognitive performance
-19.086571614832422	0.0185230887497881	-85.68695867156086	-0.0043940274909388	7	nih_fluidcogcomp_unadjusted	cognitive performance
-11.370801102932813	0.0700781460993297	-14.05905451333707	-0.0752327420223144	7	nih_fluidcogcomp_unadjusted	cognitive performance
-10.43739889873066	0.1296910880025013	-13.46543847247703	-0.020056074841221	7	nih_fluidcogcomp_unadjusted	cognitive performance
-11.357649317817184	0.0039220262053198	-14.28948932438482	-0.2112782043954859	7	nih_fluidcogcomp_unadjusted	cognitive performance
-15.642463876190398	0.0738372132853134	-86.34150033166081	-0.0034755508068247	7	nih_fluidcogcomp_unadjusted	cognitive performance
-11.925734681277062	-0.048026011811437	-14.844367847752652	-0.141540226440946	8	nih_fluidcogcomp_unadjusted	cognitive performance
-17.070647112966782	0.0702320389165935	-86.68089077304487	-0.004537685522989	8	nih_fluidcogcomp_unadjusted	cognitive performance
-10.656210778040604	-0.0561765993772491	-13.517036860144865	-0.1189769369057403	8	nih_fluidcogcomp_unadjusted	cognitive performance
-16.59692221294936	-0.0841192767207273	-85.87781778825834	-0.012192761279006	8	nih_fluidcogcomp_unadjusted	cognitive performance
-12.811529313754717	0.0191182213706633	-16.124115874543367	-0.0833880962836386	8	nih_fluidcogcomp_unadjusted	cognitive performance
-10.920921936093707	0.1626049114635653	-13.50684642728966	-0.0469822878960093	8	nih_fluidcogcomp_unadjusted	cognitive performance
-12.35576978705443	0.0099197341378998	-15.438557166411371	-0.0446848198186475	8	nih_fluidcogcomp_unadjusted	cognitive performance
-11.516523597390714	-0.0426317761092353	-14.398544016830716	-0.1515607469139446	8	nih_fluidcogcomp_unadjusted	cognitive performance
-23.63568921590456	-0.0151957653379742	-122.24497966232958	-0.0193956976392786	8	nih_fluidcogcomp_unadjusted	cognitive performance
-9.7855554571884	-0.1540672323228163	-12.081719583561425	-0.1084834016392197	8	nih_fluidcogcomp_unadjusted	cognitive performance
-11.834861630044069	-0.2444307030873912	-14.183183941897465	-0.170182875684409	8	nih_fluidcogcomp_unadjusted	cognitive performance
-17.7955952230338	-0.0211376041570765	-86.09821272062652	-0.0078984037764555	8	nih_fluidcogcomp_unadjusted	cognitive performance
-10.68848337743975	-0.0352877086403594	-12.999023918611664	-0.1722718871084276	8	nih_fluidcogcomp_unadjusted	cognitive performance
-11.229768362300105	0.0875213052142897	-14.577508540551491	-0.0368823735150729	8	nih_fluidcogcomp_unadjusted	cognitive performance
-16.62297199258457	0.0692639463535178	-86.51683622831091	-0.0052223729687952	8	nih_fluidcogcomp_unadjusted	cognitive performance
-10.4451206313144	-0.1566336952038208	-13.129175757503962	-0.0482284109941735	8	nih_fluidcogcomp_unadjusted	cognitive performance
-16.644791729914644	0.0431066242726971	-86.5257608888548	-0.0060243457685045	8	nih_fluidcogcomp_unadjusted	cognitive performance
-17.683536289205627	-0.0634261624814564	-85.92628521187368	-0.0100343635318296	8	nih_fluidcogcomp_unadjusted	cognitive performance
-10.83284179429864	-0.0639273030308652	-13.758318381641349	-0.1482381699621966	8	nih_fluidcogcomp_unadjusted	cognitive performance
-12.291018061299829	0.1113938926649339	-15.102120249164948	-0.1048503941850285	8	nih_fluidcogcomp_unadjusted	cognitive performance
-19.07767898190337	-0.0489679623803457	-85.86788488515192	-0.0086400192130184	8	nih_fluidcogcomp_unadjusted	cognitive performance
-11.436358088322107	-0.0356456197441708	-14.183280104751908	-0.0943181706603903	8	nih_fluidcogcomp_unadjusted	cognitive performance
-10.486716882114877	0.0184893732556225	-13.553173485836773	-0.0333918734240639	8	nih_fluidcogcomp_unadjusted	cognitive performance
-11.439446814341846	-0.1313504517449551	-14.387383273250364	-0.2279314206000278	8	nih_fluidcogcomp_unadjusted	cognitive performance
-15.676021194693238	0.0671059930409493	-86.34113512898175	-0.0034670619299097	8	nih_fluidcogcomp_unadjusted	cognitive performance
-11.83515364800816	0.0869180607081039	-14.723736523803945	-0.1230623788164277	full	nih_fluidcogcomp_unadjusted	cognitive performance
-17.04983404312253	0.0800529005396259	-86.66562164175095	-0.0041838112903604	full	nih_fluidcogcomp_unadjusted	cognitive performance
-10.647082619382743	-0.0252932718753024	-13.521721864599344	-0.1197527460565179	full	nih_fluidcogcomp_unadjusted	cognitive performance
-16.591130619506828	0.0011971922921172	-85.66563310691126	-0.0071971412749582	full	nih_fluidcogcomp_unadjusted	cognitive performance
-12.81787171845126	0.0286084632479027	-16.1191784765629	-0.0827247049686494	full	nih_fluidcogcomp_unadjusted	cognitive performance
-10.83629426961982	0.2958095794456317	-13.34276832808984	-0.0216997838365373	full	nih_fluidcogcomp_unadjusted	cognitive performance
-12.41633677960344	-0.0508602528849962	-15.485082766523846	-0.0509908269128229	full	nih_fluidcogcomp_unadjusted	cognitive performance
-11.496084216689532	-0.0239414244638717	-14.391242239339029	-0.1503930860321611	full	nih_fluidcogcomp_unadjusted	cognitive performance
-23.253082527336307	-0.0112933339867488	-122.28311408898216	-0.0200317995711347	full	nih_fluidcogcomp_unadjusted	cognitive performance
-9.758845065490885	-0.0335970070315332	-12.043111796206404	-0.1014102838514916	full	nih_fluidcogcomp_unadjusted	cognitive performance
-11.824772875474377	-0.1442568632828182	-14.143099110795848	-0.1635778286222324	full	nih_fluidcogcomp_unadjusted	cognitive performance
-17.77740255860626	0.0073273805235411	-85.97188295699159	-0.0049428452157778	full	nih_fluidcogcomp_unadjusted	cognitive performance
-10.73505110124846	-0.0621234084470191	-13.027135365054887	-0.1773476361354105	full	nih_fluidcogcomp_unadjusted	cognitive performance
-11.241529302139147	0.041528375875153	-14.60187938387376	-0.0403522148643362	full	nih_fluidcogcomp_unadjusted	cognitive performance
-16.50890923889184	0.1045063466665141	-86.49479730671344	-0.0047103062700415	full	nih_fluidcogcomp_unadjusted	cognitive performance
-10.37681235065768	0.0002851208618899	-13.066609145679902	-0.0382616267916338	full	nih_fluidcogcomp_unadjusted	cognitive performance
-16.623848682799622	0.0626881670539033	-86.5080714506952	-0.0056130419868427	full	nih_fluidcogcomp_unadjusted	cognitive performance
-17.538785083721553	-0.0099308397551726	-85.80732461802575	-0.0072396165314012	full	nih_fluidcogcomp_unadjusted	cognitive performance
-10.821444360033508	-0.0070754254829265	-13.742446124373974	-0.1455903726894842	full	nih_fluidcogcomp_unadjusted	cognitive performance
-12.33036527045643	0.033787563323803	-15.10585850756664	-0.1053974335915386	full	nih_fluidcogcomp_unadjusted	cognitive performance
-19.20457308082777	0.0382283660815087	-85.66726837500589	-0.0039324743147006	full	nih_fluidcogcomp_unadjusted	cognitive performance
-11.322447973269304	0.1098827876401249	-14.038391625434178	-0.0720744802918413	full	nih_fluidcogcomp_unadjusted	cognitive performance
-10.486870670429274	0.0309287931862583	-13.53313870610599	-0.0303389388397175	full	nih_fluidcogcomp_unadjusted	cognitive performance
-11.521906593993831	-0.088540546079598	-14.45793029489673	-0.2400030094109417	full	nih_fluidcogcomp_unadjusted	cognitive performance
-15.620690005162915	0.0651091046830217	-86.33018957629045	-0.0032126569955954	full	nih_fluidcogcomp_unadjusted	cognitive performance
-6.446912619817712	0.5525689392248407	-8.185640125144566	0.2535535432133343	1	nih_crycogcomp_unadjusted	cognitive performance
-7.062072412624028	0.3820548214762839	-9.084519700967602	0.1429456006351119	1	nih_crycogcomp_unadjusted	cognitive performance
-6.885336030303758	0.326336351113233	-9.267804175435304	0.0811269624950349	1	nih_crycogcomp_unadjusted	cognitive performance
-5.816799691162456	0.2688596762647334	-7.214724072018399	0.002774950456323	1	nih_crycogcomp_unadjusted	cognitive performance
-6.300267950586747	0.4233687007107647	-7.598177033935567	0.1764828729512364	1	nih_crycogcomp_unadjusted	cognitive performance
-6.898530100283679	0.3766860671879664	-8.848221534588694	0.1413180706394426	1	nih_crycogcomp_unadjusted	cognitive performance
-6.637075139916759	0.3172807440510272	-8.289463527432197	0.0860012425072653	1	nih_crycogcomp_unadjusted	cognitive performance
-6.999311296435994	0.3487501471495015	-8.868932828002613	0.1138649629780704	1	nih_crycogcomp_unadjusted	cognitive performance
-6.195405293742753	0.4246458760621634	-8.137370062018453	0.1734368940376552	1	nih_crycogcomp_unadjusted	cognitive performance
-6.260171896464308	0.4293093962875698	-7.700693178377779	0.1822885796702201	1	nih_crycogcomp_unadjusted	cognitive performance
-6.768979671409771	0.4565813189336337	-8.70530890750411	0.1615061953076941	1	nih_crycogcomp_unadjusted	cognitive performance
-6.803472466785192	0.3816022898494156	-8.762303849154476	0.1095193301682695	1	nih_crycogcomp_unadjusted	cognitive performance
-6.478460697185925	0.3522009760980766	-8.097055723176746	0.1124820447057824	1	nih_crycogcomp_unadjusted	cognitive performance
-6.847124151801685	0.3566931584439574	-8.627984003660279	0.1249955497745984	1	nih_crycogcomp_unadjusted	cognitive performance
-5.949713756218836	0.3276378097501805	-7.814505241499244	0.0760153089231434	1	nih_crycogcomp_unadjusted	cognitive performance
-6.805371654569363	0.3732419707672311	-8.302454012684194	0.1270081882165679	1	nih_crycogcomp_unadjusted	cognitive performance
-6.544365142379347	0.3455936530205705	-8.700014030243707	0.1153680406656139	1	nih_crycogcomp_unadjusted	cognitive performance
-6.3000426239033285	0.4408781455563587	-8.154175260191264	0.1831693846655531	1	nih_crycogcomp_unadjusted	cognitive performance
-7.285286308081427	0.3796378158730512	-9.089922507583507	0.1397269273247861	1	nih_crycogcomp_unadjusted	cognitive performance
-5.478879453305279	0.4774374030139582	-6.76789967457007	0.2250377843515469	1	nih_crycogcomp_unadjusted	cognitive performance
-5.518934108254648	0.5102377737409507	-7.223695043049846	0.2545738746045025	1	nih_crycogcomp_unadjusted	cognitive performance
-6.796461800333075	0.2510855279821564	-8.43409191823436	0.0258638847411363	1	nih_crycogcomp_unadjusted	cognitive performance
-6.387506468406046	0.3659225130439631	-7.93281492484419	0.1259251707495892	1	nih_crycogcomp_unadjusted	cognitive performance
-7.125374198288094	0.400103475785018	-9.118792580561273	0.1548497053112389	1	nih_crycogcomp_unadjusted	cognitive performance
-7.153779716907091	0.3396372982940106	-9.130683147906174	0.1127125935292099	1	nih_crycogcomp_unadjusted	cognitive performance
-6.6632679924429645	0.5036210010704419	-8.385541049526372	0.2166505465344933	2	nih_crycogcomp_unadjusted	cognitive performance
-6.965270982907622	0.467516075613794	-8.825495070561225	0.1911227892523291	2	nih_crycogcomp_unadjusted	cognitive performance
-6.843889456147706	0.3447004402779226	-9.165663169533463	0.1012692585561456	2	nih_crycogcomp_unadjusted	cognitive performance
-5.594111282636036	0.2703041721563752	-7.145407238929417	0.0218449573816771	2	nih_crycogcomp_unadjusted	cognitive performance
-6.23149271204705	0.4570559004053595	-7.461411518833991	0.2058623141695983	2	nih_crycogcomp_unadjusted	cognitive performance
-6.707767995690336	0.4648390274403633	-8.522581731312105	0.2033589198261678	2	nih_crycogcomp_unadjusted	cognitive performance
-6.569952047728109	0.3692578155863988	-8.084064893725628	0.1307347120623118	2	nih_crycogcomp_unadjusted	cognitive performance
-6.824907592143103	0.3869210566568638	-8.7109369711511	0.1451558972313352	2	nih_crycogcomp_unadjusted	cognitive performance
-6.267167798997471	0.425496108216077	-8.14179742663016	0.1725372196360706	2	nih_crycogcomp_unadjusted	cognitive performance
-6.064206912715712	0.4927037825224488	-7.443330574677267	0.2360322282877283	2	nih_crycogcomp_unadjusted	cognitive performance
-6.825029361568427	0.4661612073036786	-8.706965228466446	0.1611870918727405	2	nih_crycogcomp_unadjusted	cognitive performance
-6.429176504018643	0.5149364740398645	-8.258236514126976	0.2090254466521794	2	nih_crycogcomp_unadjusted	cognitive performance
-6.624644180494099	0.3066274752356435	-8.255427982572572	0.0774241583007512	2	nih_crycogcomp_unadjusted	cognitive performance
-6.767233332711446	0.3955971761816072	-8.478345683352407	0.1550834071519414	2	nih_crycogcomp_unadjusted	cognitive performance
-5.680267274998188	0.4377921172685363	-7.310371130657937	0.1913871224569029	2	nih_crycogcomp_unadjusted	cognitive performance
-6.542037902036449	0.407423002098419	-8.123034758446888	0.1643318771882025	2	nih_crycogcomp_unadjusted	cognitive performance
-6.448955137888282	0.3504224552123515	-8.679207173938886	0.1195943326495895	2	nih_crycogcomp_unadjusted	cognitive performance
-6.198694568431844	0.4919300074655431	-7.9870808774156306	0.2163031737464001	2	nih_crycogcomp_unadjusted	cognitive performance
-7.33895712700057	0.3898805383359309	-9.065329766436498	0.1443755596111475	2	nih_crycogcomp_unadjusted	cognitive performance
-5.741970310226033	0.3856608805324124	-7.125265756615071	0.1410362455550829	2	nih_crycogcomp_unadjusted	cognitive performance
-5.500511391685221	0.501906902300926	-7.258821349165182	0.2473067549115154	2	nih_crycogcomp_unadjusted	cognitive performance
-6.579816685388883	0.341966678899349	-8.096661976743317	0.1022508509681993	2	nih_crycogcomp_unadjusted	cognitive performance
-6.417824253488873	0.3754877298229453	-7.888904600561434	0.1355748814990318	2	nih_crycogcomp_unadjusted	cognitive performance
-7.12542172893133	0.4130476605387942	-9.084582518180532	0.1611791419573853	2	nih_crycogcomp_unadjusted	cognitive performance
-7.240287371933794	0.3099076208528802	-9.24108886646735	0.0911251910273419	2	nih_crycogcomp_unadjusted	cognitive performance
-6.497557579067673	0.5247673980861173	-8.22294230932747	0.2467348886161431	3	nih_crycogcomp_unadjusted	cognitive performance
-7.188299125306019	0.417821463717652	-8.986617556293854	0.1613186878517502	3	nih_crycogcomp_unadjusted	cognitive performance
-6.665332774531247	0.4211176550090943	-8.877877241439	0.1568204172115418	3	nih_crycogcomp_unadjusted	cognitive performance
-5.553562645599399	0.294777480890475	-7.0327464238191855	0.0524467096385576	3	nih_crycogcomp_unadjusted	cognitive performance
-6.048610391235735	0.456055639335865	-7.485676765500483	0.2006886869893813	3	nih_crycogcomp_unadjusted	cognitive performance
-6.619510973494414	0.4676923624409088	-8.534205193246585	0.2011844515795108	3	nih_crycogcomp_unadjusted	cognitive performance
-6.583826012513873	0.4036740564309614	-7.937039094956623	0.1620660356588356	3	nih_crycogcomp_unadjusted	cognitive performance
-6.581788625604783	0.4520853091200829	-8.483285949059246	0.1892529266934802	3	nih_crycogcomp_unadjusted	cognitive performance
-6.266400635081896	0.4287924571261494	-8.116844450968777	0.1776014621056949	3	nih_crycogcomp_unadjusted	cognitive performance
-6.045443566945015	0.4570024344617627	-7.614736166409234	0.2004416842471685	3	nih_crycogcomp_unadjusted	cognitive performance
-6.72890267041798	0.4877894425183253	-8.640897413538466	0.1738684977649554	3	nih_crycogcomp_unadjusted	cognitive performance
-6.64450436613361	0.4411743539204227	-8.548134455608363	0.1525178345391206	3	nih_crycogcomp_unadjusted	cognitive performance
-6.60232734551024	0.3287193274316903	-8.184052723772044	0.0933081145684118	3	nih_crycogcomp_unadjusted	cognitive performance
-6.559214557828439	0.4701853300723192	-8.222915477355556	0.2052267311786551	3	nih_crycogcomp_unadjusted	cognitive performance
-5.663316693086243	0.4569483544429144	-7.235847528898255	0.2077894601937506	3	nih_crycogcomp_unadjusted	cognitive performance
-6.430133783042767	0.4586027523706225	-7.9105670338882526	0.2074759631881939	3	nih_crycogcomp_unadjusted	cognitive performance
-6.563337719511802	0.3514511365897204	-8.66426573339233	0.122622997773232	3	nih_crycogcomp_unadjusted	cognitive performance
-6.17639750168284	0.4906261363066825	-8.018242246121545	0.210176102998386	3	nih_crycogcomp_unadjusted	cognitive performance
-7.176117629052799	0.4381059388267386	-8.919321146778634	0.1717154315087292	3	nih_crycogcomp_unadjusted	cognitive performance
-5.578083416100586	0.4000204064011812	-7.0807514119486665	0.1517352907801806	3	nih_crycogcomp_unadjusted	cognitive performance
-5.591185552935024	0.5076915895553319	-7.241029969493161	0.2509919372366109	3	nih_crycogcomp_unadjusted	cognitive performance
-6.348878488372922	0.3492813809135824	-8.082495438697187	0.1053896435526943	3	nih_crycogcomp_unadjusted	cognitive performance
-6.321979815858683	0.4161731489838207	-7.726050877041352	0.1708958344944988	3	nih_crycogcomp_unadjusted	cognitive performance
-7.419616453218929	0.3548626378377358	-9.310764297276426	0.1188903899441534	3	nih_crycogcomp_unadjusted	cognitive performance
-6.846225672275161	0.4436583486444695	-8.787274480985856	0.1781999606172747	3	nih_crycogcomp_unadjusted	cognitive performance
-6.4507335180440135	0.5293182726900194	-8.214109737202683	0.2483522403892923	4	nih_crycogcomp_unadjusted	cognitive performance
-7.189393268812252	0.4005918415249699	-9.099681994421138	0.1400823221891124	4	nih_crycogcomp_unadjusted	cognitive performance
-6.893538528807487	0.4200990910105636	-8.96999373653526	0.1392320455661703	4	nih_crycogcomp_unadjusted	cognitive performance
-5.399355731805223	0.3717280056765123	-6.783272137001586	0.1184799219213382	4	nih_crycogcomp_unadjusted	cognitive performance
-6.182775328810258	0.427222074917458	-7.604232160646391	0.1751697981314651	4	nih_crycogcomp_unadjusted	cognitive performance
-6.7041216571668105	0.439686034879386	-8.651137881757865	0.1791443044278324	4	nih_crycogcomp_unadjusted	cognitive performance
-6.446748911069288	0.3941092753904975	-7.974536248252719	0.1541299886239882	4	nih_crycogcomp_unadjusted	cognitive performance
-6.613946276751186	0.4286725157807282	-8.60104969576407	0.1665873440842263	4	nih_crycogcomp_unadjusted	cognitive performance
-6.185598421739654	0.4379695649871627	-8.097864283117705	0.1814431058098677	4	nih_crycogcomp_unadjusted	cognitive performance
-5.997808168686491	0.494346825082032	-7.481797822621437	0.2281154293379865	4	nih_crycogcomp_unadjusted	cognitive performance
-6.695302583960251	0.4882094722458828	-8.56424547298925	0.1884604339822896	4	nih_crycogcomp_unadjusted	cognitive performance
-6.729078706423154	0.4419845712781713	-8.529897028736826	0.1561301797915317	4	nih_crycogcomp_unadjusted	cognitive performance
-6.674287887438597	0.2915550074379476	-8.315784324716972	0.0638847375338983	4	nih_crycogcomp_unadjusted	cognitive performance
-6.61128692989329	0.4743801940637102	-8.265301570922576	0.1970120883028372	4	nih_crycogcomp_unadjusted	cognitive performance
-5.3938843277709125	0.5175355685819657	-7.0122007187567466	0.2560042066650165	4	nih_crycogcomp_unadjusted	cognitive performance
-6.519427847787975	0.4493443409543209	-7.9809354334696305	0.1933134656856857	4	nih_crycogcomp_unadjusted	cognitive performance
-6.5567598861494005	0.3561281729491301	-8.652309938231928	0.1250427071078531	4	nih_crycogcomp_unadjusted	cognitive performance
-6.166356549024293	0.4814685222278365	-8.051412586661192	0.2036278054912889	4	nih_crycogcomp_unadjusted	cognitive performance
-6.851969566417584	0.4622929579165305	-8.81692915949414	0.1906233511973049	4	nih_crycogcomp_unadjusted	cognitive performance
-5.572136191630915	0.4190023108664616	-6.983171033244446	0.1749541921139431	4	nih_crycogcomp_unadjusted	cognitive performance
-5.518973107459105	0.530311391689428	-7.1916839781517865	0.2611657955499201	4	nih_crycogcomp_unadjusted	cognitive performance
-6.312717623153026	0.3565709573095453	-8.05353440789577	0.1117892562162846	4	nih_crycogcomp_unadjusted	cognitive performance
-6.221409463850432	0.4625236697420606	-7.5806883451204445	0.2018008618153349	4	nih_crycogcomp_unadjusted	cognitive performance
-7.276580586195648	0.4012540058879161	-9.156495019999875	0.1478465631237693	4	nih_crycogcomp_unadjusted	cognitive performance
-6.890348217481936	0.3799132067911257	-9.018780805769143	0.1343278678826057	4	nih_crycogcomp_unadjusted	cognitive performance
-6.485563190282855	0.5176652267211815	-8.309656018244631	0.2307642514618302	5	nih_crycogcomp_unadjusted	cognitive performance
-7.134138508601578	0.442509902115853	-8.997853161576055	0.1592202380673376	5	nih_crycogcomp_unadjusted	cognitive performance
-7.120046063150301	0.3528541059441128	-9.307843487945814	0.0731702734184303	5	nih_crycogcomp_unadjusted	cognitive performance
-5.332836894977816	0.3537614156165147	-6.816377943336208	0.109854395076231	5	nih_crycogcomp_unadjusted	cognitive performance
-6.230766494607742	0.4125431306861343	-7.642367804013404	0.1668759151701987	5	nih_crycogcomp_unadjusted	cognitive performance
-6.896719730041199	0.4286064469647088	-8.710227296944378	0.1678927140732831	5	nih_crycogcomp_unadjusted	cognitive performance
-6.3530087362852345	0.406601139172802	-7.935841808815764	0.1623188178466512	5	nih_crycogcomp_unadjusted	cognitive performance
-6.736512091501837	0.3551536850118905	-8.833617455524779	0.1209079486541365	5	nih_crycogcomp_unadjusted	cognitive performance
-6.2455629643764325	0.4429463831283027	-8.086791871990052	0.183680041832054	5	nih_crycogcomp_unadjusted	cognitive performance
-5.8735457731854925	0.4989547298237827	-7.503172824811908	0.2236986826933604	5	nih_crycogcomp_unadjusted	cognitive performance
-6.672516824244441	0.5264351969645263	-8.49070911764968	0.202337068611729	5	nih_crycogcomp_unadjusted	cognitive performance
-6.731522387143127	0.3995233471024776	-8.718501711573955	0.1183999775348846	5	nih_crycogcomp_unadjusted	cognitive performance
-6.55370415216229	0.3215947518954322	-8.194064557946293	0.0910883827042107	5	nih_crycogcomp_unadjusted	cognitive performance
-6.71328785970433	0.4564598981503661	-8.338126561547185	0.1827996103696267	5	nih_crycogcomp_unadjusted	cognitive performance
-5.453382387616263	0.4834818378327393	-7.138928707159962	0.2288694803012434	5	nih_crycogcomp_unadjusted	cognitive performance
-6.552236922639406	0.4308153286026422	-8.070418150083146	0.1751228233502786	5	nih_crycogcomp_unadjusted	cognitive performance
-6.585504878994643	0.3482634004277038	-8.688334805891975	0.1177415725193077	5	nih_crycogcomp_unadjusted	cognitive performance
-6.173233167980625	0.4573758190964427	-8.09078647150116	0.195819750038926	5	nih_crycogcomp_unadjusted	cognitive performance
-7.052488878310949	0.4315530976320414	-8.956355152538649	0.164822893985955	5	nih_crycogcomp_unadjusted	cognitive performance
-5.473266767498389	0.4394081852706666	-6.908729872418823	0.1924505445190938	5	nih_crycogcomp_unadjusted	cognitive performance
-5.655137658675376	0.4765228383822236	-7.385969281837729	0.2207069609132251	5	nih_crycogcomp_unadjusted	cognitive performance
-6.292789061141704	0.3395904471695687	-8.142234907104935	0.0921162544293915	5	nih_crycogcomp_unadjusted	cognitive performance
-6.344597335636172	0.4356467042419727	-7.71386317799688	0.1735095635739935	5	nih_crycogcomp_unadjusted	cognitive performance
-7.343527274303726	0.367490969217948	-9.298148893548971	0.1212764503628054	5	nih_crycogcomp_unadjusted	cognitive performance
-6.734602184496097	0.4097251392530331	-8.919577421386409	0.1532673000606021	5	nih_crycogcomp_unadjusted	cognitive performance
-6.470450528161498	0.5335372779592753	-8.33910981350667	0.2253014341784609	6	nih_crycogcomp_unadjusted	cognitive performance
-7.3179777945725455	0.3442271782353543	-9.246291921437718	0.1121499001284683	6	nih_crycogcomp_unadjusted	cognitive performance
-6.822871826425193	0.4049738488368378	-9.032417206798993	0.1272099440669162	6	nih_crycogcomp_unadjusted	cognitive performance
-5.492425911514718	0.298441052730329	-6.990125907718674	0.0638968131125198	6	nih_crycogcomp_unadjusted	cognitive performance
-6.215111465205459	0.4256558546567345	-7.595190052656962	0.1771302247378998	6	nih_crycogcomp_unadjusted	cognitive performance
-6.83421005333036	0.4544968420328973	-8.626722623220623	0.1837710076101285	6	nih_crycogcomp_unadjusted	cognitive performance
-6.612423980570574	0.3449283870609248	-8.377153323242254	0.0665615556172328	6	nih_crycogcomp_unadjusted	cognitive performance
-7.07201894394459	0.3449456170429659	-9.07817650508008	0.0715587619073172	6	nih_crycogcomp_unadjusted	cognitive performance
-6.35814412472512	0.4374054464908792	-8.134122376983447	0.1740965373680987	6	nih_crycogcomp_unadjusted	cognitive performance
-5.662084880480991	0.5922126907432151	-7.229653018798574	0.2792654661826186	6	nih_crycogcomp_unadjusted	cognitive performance
-6.553555127946573	0.4978216166428596	-8.522256521427199	0.1963985908554126	6	nih_crycogcomp_unadjusted	cognitive performance
-6.58721852587194	0.4269242141767107	-8.751935902640968	0.1116253958763994	6	nih_crycogcomp_unadjusted	cognitive performance
-6.37771403453654	0.4015563925475591	-7.896818226116333	0.1558353255183636	6	nih_crycogcomp_unadjusted	cognitive performance
-6.861284454700475	0.4023591097730262	-8.495607857055784	0.1516393520520704	6	nih_crycogcomp_unadjusted	cognitive performance
-5.521152920714029	0.4574558671887786	-7.243964630524498	0.2060110754932476	6	nih_crycogcomp_unadjusted	cognitive performance
-6.5390913188296	0.4219042793972293	-8.09326084419227	0.170446712974183	6	nih_crycogcomp_unadjusted	cognitive performance
-6.621555827965427	0.3756229778113154	-8.589773530974636	0.1376448787264271	6	nih_crycogcomp_unadjusted	cognitive performance
-6.212869034720924	0.4608648091941562	-8.135675114210411	0.1868716213032978	6	nih_crycogcomp_unadjusted	cognitive performance
-6.93177157189772	0.4362386970452699	-8.952928224606271	0.1654618914687504	6	nih_crycogcomp_unadjusted	cognitive performance
-5.576698333075894	0.4256528525478374	-6.962390095489528	0.1798573269802091	6	nih_crycogcomp_unadjusted	cognitive performance
-5.891168183148713	0.4502013529137487	-7.488740567528877	0.1988693011396194	6	nih_crycogcomp_unadjusted	cognitive performance
-6.303420469396996	0.3415536516597442	-8.104003963523946	0.1006219696205941	6	nih_crycogcomp_unadjusted	cognitive performance
-6.055433489932142	0.489878057784254	-7.501294216718361	0.2184327206167502	6	nih_crycogcomp_unadjusted	cognitive performance
-7.124081252903444	0.3853869077566231	-9.270184731744765	0.126554020453949	6	nih_crycogcomp_unadjusted	cognitive performance
-6.9519428470707885	0.3694446553822441	-9.075144279021384	0.1234739055898974	6	nih_crycogcomp_unadjusted	cognitive performance
-6.907753639665609	0.3957381443019133	-8.803098979062936	0.1366944436424566	7	nih_crycogcomp_unadjusted	cognitive performance
-7.423629571789196	0.387109772953079	-9.132636574060864	0.1338426449821466	7	nih_crycogcomp_unadjusted	cognitive performance
-6.969083267983662	0.3631088740778259	-9.130355099374702	0.1081801230383469	7	nih_crycogcomp_unadjusted	cognitive performance
-5.6106743505025936	0.265134877265182	-7.038260865058397	0.0509601565339845	7	nih_crycogcomp_unadjusted	cognitive performance
-6.212095665982817	0.4213325024524014	-7.618594654668195	0.1720510594491325	7	nih_crycogcomp_unadjusted	cognitive performance
-7.147795329251299	0.3832097341412838	-8.838130782551316	0.1432754822250993	7	nih_crycogcomp_unadjusted	cognitive performance
-6.489798497958817	0.4126507530160489	-7.955289801458829	0.1582080555811611	7	nih_crycogcomp_unadjusted	cognitive performance
-6.825618438710997	0.3885338358748228	-8.724430831319843	0.1425054174475949	7	nih_crycogcomp_unadjusted	cognitive performance
-6.990595586592064	0.2663384188432217	-8.848338118763326	0.0226923404473092	7	nih_crycogcomp_unadjusted	cognitive performance
-6.0177586126563485	0.4907025818031434	-7.5590375388454225	0.2120957783436923	7	nih_crycogcomp_unadjusted	cognitive performance
-6.973657080250488	0.4458363428240088	-8.86110677273364	0.1312247818652462	7	nih_crycogcomp_unadjusted	cognitive performance
-6.88600591147724	0.3830745397478375	-8.810828948830444	0.0996291658903566	7	nih_crycogcomp_unadjusted	cognitive performance
-6.565268971554443	0.3690297238006013	-8.02838344959475	0.1274725360983982	7	nih_crycogcomp_unadjusted	cognitive performance
-7.099438889032197	0.2717010395695778	-8.889860317123972	0.0710732408249126	7	nih_crycogcomp_unadjusted	cognitive performance
-5.832545891316494	0.4362410477992165	-7.34776221157184	0.1830941830870533	7	nih_crycogcomp_unadjusted	cognitive performance
-6.783671494455824	0.323889933020304	-8.426586095938063	0.1007083983056522	7	nih_crycogcomp_unadjusted	cognitive performance
-6.81230884038418	0.3031304212399772	-8.826740987324367	0.0894087248272197	7	nih_crycogcomp_unadjusted	cognitive performance
-6.598913288507427	0.3881946132774608	-8.375746247698837	0.1381752806098917	7	nih_crycogcomp_unadjusted	cognitive performance
-7.184243827787683	0.3835846976526392	-9.154047407900268	0.1275465142148776	7	nih_crycogcomp_unadjusted	cognitive performance
-5.842019383064507	0.3597545914013054	-7.184828896553701	0.1266153313082501	7	nih_crycogcomp_unadjusted	cognitive performance
-6.112098954285994	0.4302469793856825	-7.603540248905382	0.1741189501087316	7	nih_crycogcomp_unadjusted	cognitive performance
-6.386061843772913	0.302712312024977	-8.230750736339164	0.0722693943293718	7	nih_crycogcomp_unadjusted	cognitive performance
-6.184267478644079	0.454742500214403	-7.637987603404598	0.1896887508877468	7	nih_crycogcomp_unadjusted	cognitive performance
-7.418380330390528	0.3470817450377244	-9.392976868263316	0.1032615772437814	7	nih_crycogcomp_unadjusted	cognitive performance
-6.9992585395751545	0.4039337135977947	-8.99534607342546	0.1388208117011696	7	nih_crycogcomp_unadjusted	cognitive performance
-6.947523955491079	0.4157172079952075	-8.813006824377387	0.1347500576047412	8	nih_crycogcomp_unadjusted	cognitive performance
-7.25721451483849	0.4043617120630595	-9.101177996016318	0.139799555392488	8	nih_crycogcomp_unadjusted	cognitive performance
-7.242317925495119	0.3518628780911867	-9.259596898603949	0.0827536921960889	8	nih_crycogcomp_unadjusted	cognitive performance
-6.077115738024923	0.1848388608542674	-7.584155873211315	-0.1019660821874179	8	nih_crycogcomp_unadjusted	cognitive performance
-6.164594853785566	0.4361177340683781	-7.600100159172917	0.1760659500533583	8	nih_crycogcomp_unadjusted	cognitive performance
-6.816685804736042	0.451514652268749	-8.684490801000138	0.1728027781524883	8	nih_crycogcomp_unadjusted	cognitive performance
-6.741108829724814	0.356593424670765	-8.17730108168122	0.1105680375902171	8	nih_crycogcomp_unadjusted	cognitive performance
-6.96029900628527	0.3202619082236566	-8.93678405655902	0.1002544543045702	8	nih_crycogcomp_unadjusted	cognitive performance
-6.730294522174884	0.2940179698519105	-8.573705476092956	0.0824177497840525	8	nih_crycogcomp_unadjusted	cognitive performance
-5.901773708754746	0.4977440649715027	-7.561951986929967	0.2114880955223076	8	nih_crycogcomp_unadjusted	cognitive performance
-6.855031549300083	0.4489656908695201	-8.776311435946763	0.1477725134234956	8	nih_crycogcomp_unadjusted	cognitive performance
-6.8259023337284885	0.3750475079409978	-8.697594183510205	0.1226231748607983	8	nih_crycogcomp_unadjusted	cognitive performance
-6.667580928624656	0.3648729620820755	-8.04712021303267	0.1233951479691245	8	nih_crycogcomp_unadjusted	cognitive performance
-6.647058499420804	0.3885490471022542	-8.58354816679364	0.1339852352244903	8	nih_crycogcomp_unadjusted	cognitive performance
-5.8183488534808525	0.4360948586826154	-7.416551282714039	0.1677269915123469	8	nih_crycogcomp_unadjusted	cognitive performance
-6.694648030700458	0.3708212133051762	-8.277851615102666	0.1321743401823157	8	nih_crycogcomp_unadjusted	cognitive performance
-6.852485301827254	0.2894075602883217	-8.872217837088458	0.0800015154328588	8	nih_crycogcomp_unadjusted	cognitive performance
-6.592539069369641	0.4177501499592012	-8.303474122885328	0.152984033755676	8	nih_crycogcomp_unadjusted	cognitive performance
-7.126279364702786	0.4420302537507607	-9.009241170356356	0.1549305668088543	8	nih_crycogcomp_unadjusted	cognitive performance
-6.032513059776642	0.3447401261628574	-7.466055709145399	0.056905621261362	8	nih_crycogcomp_unadjusted	cognitive performance
-5.932794061901712	0.5273204356078617	-7.31198419779171	0.2362410876032439	8	nih_crycogcomp_unadjusted	cognitive performance
-6.506241784287562	0.2525241854191449	-8.337712545240187	0.0480002785419151	8	nih_crycogcomp_unadjusted	cognitive performance
-6.324323120573814	0.4442764246260108	-7.651323182790563	0.1868567475073234	8	nih_crycogcomp_unadjusted	cognitive performance
-7.288415834268667	0.4038932186302227	-9.209159513555392	0.1380158823032107	8	nih_crycogcomp_unadjusted	cognitive performance
-7.058543297348511	0.3668698333280429	-9.079583003916852	0.1226162642008479	8	nih_crycogcomp_unadjusted	cognitive performance
-6.272422604853917	0.5791730777736527	-8.047199205224171	0.2785888162827249	full	nih_crycogcomp_unadjusted	cognitive performance
-6.874967999189562	0.475522256245211	-8.794099618179423	0.1968674859678453	full	nih_crycogcomp_unadjusted	cognitive performance
-6.592638542700894	0.4135573544042453	-8.938934153938343	0.1451827312793659	full	nih_crycogcomp_unadjusted	cognitive performance
-5.454494498840136	0.3433789841114196	-6.8779145322926905	0.093709815308293	full	nih_crycogcomp_unadjusted	cognitive performance
-6.089389721496165	0.4838420713557596	-7.370029345524831	0.2251952872591677	full	nih_crycogcomp_unadjusted	cognitive performance
-6.638889470901805	0.4778904483781551	-8.483409708861059	0.2106652332601184	full	nih_crycogcomp_unadjusted	cognitive performance
-6.348555817194536	0.4181398834502305	-7.883789723651481	0.1732716706383597	full	nih_crycogcomp_unadjusted	cognitive performance
-6.677101799746781	0.4129558708455356	-8.63128615280201	0.1607174234574427	full	nih_crycogcomp_unadjusted	cognitive performance
-6.106167151849907	0.4664262363339856	-7.969408194854552	0.2072065982344257	full	nih_crycogcomp_unadjusted	cognitive performance
-5.855320136685197	0.5230403351783216	-7.337834490046289	0.2575345537817491	full	nih_crycogcomp_unadjusted	cognitive performance
-6.502098976593266	0.5202686128521126	-8.446183901919412	0.2106810103225135	full	nih_crycogcomp_unadjusted	cognitive performance
-6.492674670120954	0.4975319080500156	-8.369064366985418	0.1876527878124441	full	nih_crycogcomp_unadjusted	cognitive performance
-6.397641485414379	0.3778131933304123	-8.001764070256687	0.1332489504200026	full	nih_crycogcomp_unadjusted	cognitive performance
-6.620980930712969	0.4595399735122839	-8.265872385911132	0.1969011732057541	full	nih_crycogcomp_unadjusted	cognitive performance
-5.573255063265006	0.4562088688014959	-7.236905655647085	0.207557747059799	full	nih_crycogcomp_unadjusted	cognitive performance
-6.417244361391905	0.4680157190668578	-7.883877553850699	0.2128147390021345	full	nih_crycogcomp_unadjusted	cognitive performance
-6.404220897767445	0.388424502952815	-8.538047839681363	0.1479994267750621	full	nih_crycogcomp_unadjusted	cognitive performance
-5.994791616357454	0.5217071501280329	-7.862428554857535	0.2405741990598824	full	nih_crycogcomp_unadjusted	cognitive performance
-6.936558721295612	0.4615491863619659	-8.795174042434263	0.1946125769477843	full	nih_crycogcomp_unadjusted	cognitive performance
-5.437131525318597	0.4717093992924981	-6.785702448887139	0.2209553884174177	full	nih_crycogcomp_unadjusted	cognitive performance
-5.381864113909287	0.5454870926005612	-7.073692130836386	0.2852105878415021	full	nih_crycogcomp_unadjusted	cognitive performance
-6.436603695577041	0.3424630923622138	-8.105411379812667	0.1003095538788005	full	nih_crycogcomp_unadjusted	cognitive performance
-6.117018169170724	0.4543727412252879	-7.578797450827929	0.2021990108720057	full	nih_crycogcomp_unadjusted	cognitive performance
-7.120200169429972	0.4175729635164882	-9.083473969902844	0.1613838440846655	full	nih_crycogcomp_unadjusted	cognitive performance
-6.83618508280962	0.4220827335954834	-8.857012487855089	0.1651041792292993	full	nih_crycogcomp_unadjusted	cognitive performance

## Sheet: HCP-YA_Combined_Bins
test_neg_mean_absolute_error	test_corr	test_neg_root_mean_squared_error	test_r2	ampl_rankings	target	category
-11.376567479950436	0.1836706634030595	-13.839701070364953	0.017755473602422	1_5	Visual Episodic Memory	cognitive performance
-10.042983052792156	0.0897510139767641	-12.73082898086772	-0.0001179272742481	1_5	Visual Episodic Memory	cognitive performance
-10.641152376549366	0.1526799991824159	-12.69240013901536	-0.0197194657123402	1_5	Visual Episodic Memory	cognitive performance
-9.35778358701675	0.0840295228055342	-11.885709466365366	-0.0471169337922388	1_5	Visual Episodic Memory	cognitive performance
-12.387343665413118	0.3828320547562709	-14.657347267311646	0.0624857905164525	1_5	Visual Episodic Memory	cognitive performance
-9.34064211222984	-0.0114214552689588	-11.796271768571884	-0.0446970803139665	1_5	Visual Episodic Memory	cognitive performance
-10.981406556517118	0.1419080330994471	-13.334113490374698	0.0071336624107365	1_5	Visual Episodic Memory	cognitive performance
-8.634295292197802	0.2413312625647463	-10.8366974465159	0.0486869936259364	1_5	Visual Episodic Memory	cognitive performance
-10.301879272714483	0.1825479882121468	-12.355361631721124	-0.011954181281921	1_5	Visual Episodic Memory	cognitive performance
-10.64072063561348	0.1000721749245921	-12.795820467049042	0.0068784523301219	1_5	Visual Episodic Memory	cognitive performance
-11.437569117479375	0.1724944733513217	-13.853285539931688	0.0158262672698101	1_10	Visual Episodic Memory	cognitive performance
-10.060484426388244	0.0987551013044288	-12.715767728147084	0.0022470591206961	1_10	Visual Episodic Memory	cognitive performance
-10.64890759645435	0.1521683921566565	-12.689106957558616	-0.019190379716276	1_10	Visual Episodic Memory	cognitive performance
-9.36300249060438	0.0793310092526893	-11.895430561589595	-0.0488304682023854	1_10	Visual Episodic Memory	cognitive performance
-12.425189594215986	0.3645773995004751	-14.68124105963694	0.0594267065209742	1_10	Visual Episodic Memory	cognitive performance
-9.368032487471602	-0.0255188322410099	-11.827679163823555	-0.0502674663554285	1_10	Visual Episodic Memory	cognitive performance
-11.005355285817409	0.1349559858621862	-13.35478569797142	0.004052745322722	1_10	Visual Episodic Memory	cognitive performance
-8.66424707157744	0.223822962595703	-10.861823756586173	0.0442703903572717	1_10	Visual Episodic Memory	cognitive performance
-10.2082343710341	0.2340036516749486	-12.263539868437483	0.0030310767530022	1_10	Visual Episodic Memory	cognitive performance
-10.622096272492035	0.1051002099238209	-12.78780969066161	0.00812154328376	1_10	Visual Episodic Memory	cognitive performance
-11.439839732042095	0.1662341716217657	-13.867898545430034	0.0137488797295725	1_15	Visual Episodic Memory	cognitive performance
-10.053461133750467	0.0864329597094453	-12.737643300728712	-0.0011888626235907	1_15	Visual Episodic Memory	cognitive performance
-10.649358824787235	0.149776663109029	-12.692916057121629	-0.0198023660971604	1_15	Visual Episodic Memory	cognitive performance
-9.345394582252892	0.0924450364672078	-11.860647192074667	-0.0427056761091955	1_15	Visual Episodic Memory	cognitive performance
-12.420811098863313	0.3760680303767927	-14.6679050390308	0.0611347103186777	1_15	Visual Episodic Memory	cognitive performance
-9.366981453494118	-0.0037230741666087	-11.790877731689475	-0.0437418893325667	1_15	Visual Episodic Memory	cognitive performance
-10.990826356063335	0.1385282389897706	-13.344920390926234	0.0055236332365683	1_15	Visual Episodic Memory	cognitive performance
-8.69686864314359	0.2165319478746472	-10.876824814963465	0.0416286874099254	1_15	Visual Episodic Memory	cognitive performance
-10.19504822444642	0.2307551250155886	-12.266961860137144	0.0024746150132061	1_15	Visual Episodic Memory	cognitive performance
-10.655402918546304	0.0919046376971495	-12.811200969110564	0.0044895647858022	1_15	Visual Episodic Memory	cognitive performance
-11.447559683601575	0.1583726419370375	-13.876435875320928	0.0125341977965088	1_20	Visual Episodic Memory	cognitive performance
-10.057275964912073	0.0844035248808128	-12.746382318274716	-0.0025631213021826	1_20	Visual Episodic Memory	cognitive performance
-10.698665630404191	0.1241007252020703	-12.732326877111502	-0.0261450604193409	1_20	Visual Episodic Memory	cognitive performance
-9.348210815232058	0.0986645562933067	-11.853883310755036	-0.0415167483356404	1_20	Visual Episodic Memory	cognitive performance
-12.434011394503166	0.3537784691562539	-14.686693636667083	0.0587279235394119	1_20	Visual Episodic Memory	cognitive performance
-9.34676293590662	0.0078273111923187	-11.777200971443008	-0.0413219289533441	1_20	Visual Episodic Memory	cognitive performance
-10.983414018468102	0.1458362723093902	-13.33364253339079	0.0072037966687675	1_20	Visual Episodic Memory	cognitive performance
-8.68698757398287	0.2124225708846291	-10.882392669320664	0.0406472543632564	1_20	Visual Episodic Memory	cognitive performance
-10.202802449413362	0.2330827875080884	-12.271048948801996	0.0018097961410769	1_20	Visual Episodic Memory	cognitive performance
-10.65135104143324	0.1018836604616279	-12.795481267210636	0.0069311042416448	1_20	Visual Episodic Memory	cognitive performance
-11.33022154205892	0.1864672045353529	-13.83582928881918	0.0183049803070132	5_10	Visual Episodic Memory	cognitive performance
-10.132739031310946	0.1068581461860775	-12.694015587954883	0.0056577377432283	5_10	Visual Episodic Memory	cognitive performance
-10.658610063590402	0.1507594084537302	-12.697200355839422	-0.0204909195103388	5_10	Visual Episodic Memory	cognitive performance
-9.33000758790374	0.0757199458233305	-11.889373508496313	-0.0477626288505983	5_10	Visual Episodic Memory	cognitive performance
-12.3393972329948	0.4144550888042184	-14.64471628688879	0.0641009015052268	5_10	Visual Episodic Memory	cognitive performance
-10.168162973615033	-0.1029298858565333	-12.901992777416485	-0.249724922685411	5_10	Visual Episodic Memory	cognitive performance
-11.01717697294179	0.1061282802128849	-13.385616226643773	-0.0005510011033542	5_10	Visual Episodic Memory	cognitive performance
-8.62113167129401	0.2413374041871775	-10.85842191682682	0.0448689509538318	5_10	Visual Episodic Memory	cognitive performance
-10.29471095758252	0.1668531426086256	-12.370416946392236	-0.0144218663849438	5_10	Visual Episodic Memory	cognitive performance
-10.627595090751308	0.0945177614987513	-12.796593000862664	0.006758531432728	5_10	Visual Episodic Memory	cognitive performance
-11.304796698912757	0.1897862790959864	-13.8330865690243	0.0186941506898021	5_15	Visual Episodic Memory	cognitive performance
-10.109056324726112	0.1023229024079206	-12.700752304764958	0.0046020623879381	5_15	Visual Episodic Memory	cognitive performance
-10.626483770399796	0.1853382347192263	-12.65503669413481	-0.0137246731487743	5_15	Visual Episodic Memory	cognitive performance
-9.344332196404784	0.0765547440084907	-11.87121231411508	-0.0445641276841362	5_15	Visual Episodic Memory	cognitive performance
-12.318459817622722	0.4362359869978977	-14.612461000335587	0.0682190351051447	5_15	Visual Episodic Memory	cognitive performance
-9.984101270440537	-0.0586135119814992	-12.6314980832092	-0.1978724123159072	5_15	Visual Episodic Memory	cognitive performance
-11.009706350280489	0.1201127495485933	-13.360324507116616	0.0032264489186581	5_15	Visual Episodic Memory	cognitive performance
-8.610400867910537	0.2770425747355054	-10.817513508903517	0.0520521841288011	5_15	Visual Episodic Memory	cognitive performance
-10.340435198912887	0.1388746078845666	-12.414031311376942	-0.0215875682546313	5_15	Visual Episodic Memory	cognitive performance
-10.653676318995268	0.0738551352390655	-12.825892353707737	0.0022050307060728	5_15	Visual Episodic Memory	cognitive performance
-11.284018764625758	0.1877049140246862	-13.841106420938306	0.0175559796989792	5_20	Visual Episodic Memory	cognitive performance
-10.15276531028428	0.0778905309927005	-12.738533915200843	-0.001328873525479	5_20	Visual Episodic Memory	cognitive performance
-10.68431829611304	0.1385363470552811	-12.715748090648464	-0.0234745094405062	5_20	Visual Episodic Memory	cognitive performance
-9.294120983232595	0.0947796935569556	-11.84184787264944	-0.0394028846366893	5_20	Visual Episodic Memory	cognitive performance
-12.33529423153504	0.4187246434111271	-14.639470300648444	0.0647712913339453	5_20	Visual Episodic Memory	cognitive performance
-9.29018274261776	-0.0021149180743728	-11.752555145006047	-0.036968197338846	5_20	Visual Episodic Memory	cognitive performance
-10.997356670882288	0.1218262959755819	-13.353649195002564	0.0042222499294883	5_20	Visual Episodic Memory	cognitive performance
-8.564103033463201	0.2830807621384901	-10.812546635442992	0.0529224868884263	5_20	Visual Episodic Memory	cognitive performance
-10.341802477574346	0.1421899507969301	-12.422360444839772	-0.022958886483495	5_20	Visual Episodic Memory	cognitive performance
-10.649324843473504	0.0808499213402361	-12.816654139092018	0.0036418935936158	5_20	Visual Episodic Memory	cognitive performance
-11.416352830901545	0.1347746633335445	-13.902815204457038	0.0087762522941511	10_15	Visual Episodic Memory	cognitive performance
-10.16861433959337	0.1144392552125139	-12.681515030094776	0.0076151503043363	10_15	Visual Episodic Memory	cognitive performance
-10.589815804873467	0.2079570589392363	-12.628781946977597	-0.009522792560654	10_15	Visual Episodic Memory	cognitive performance
-9.318598375008207	0.0862528952399866	-11.844464114153515	-0.0398622098009204	10_15	Visual Episodic Memory	cognitive performance
-12.445032999602065	0.3877408827106818	-14.702069438222498	0.0567560176825704	10_15	Visual Episodic Memory	cognitive performance
-10.031456138366044	-0.0795966881596538	-12.687726781038682	-0.2085607280352526	10_15	Visual Episodic Memory	cognitive performance
-11.03920668418335	0.0693330324443707	-13.444165586278794	-0.0093230649190139	10_15	Visual Episodic Memory	cognitive performance
-8.682201145097283	0.2271490330274191	-10.883052510287587	0.0405309124054251	10_15	Visual Episodic Memory	cognitive performance
-10.207040614866438	0.212625837221954	-12.27725404394452	0.0008000322267656	10_15	Visual Episodic Memory	cognitive performance
-10.63735537031396	0.0694659316973544	-12.830119696228588	0.0015471870095018	10_15	Visual Episodic Memory	cognitive performance
-11.38612358942186	0.147043888158404	-13.890604282709212	0.0105166825654545	10_20	Visual Episodic Memory	cognitive performance
-10.223212024372078	0.1160994158478401	-12.685366557087328	0.0070122605944102	10_20	Visual Episodic Memory	cognitive performance
-10.68599092205641	0.152259909171693	-12.698932020104394	-0.0207692908223937	10_20	Visual Episodic Memory	cognitive performance
-9.286976976819028	0.0922002140662964	-11.840414281844351	-0.0391512367116826	10_20	Visual Episodic Memory	cognitive performance
-12.45810054982213	0.3693343570747298	-14.724947179047655	0.0538181889488571	10_20	Visual Episodic Memory	cognitive performance
-9.806734285380836	-0.0408415582313941	-12.585143520910933	-0.1890967364780986	10_20	Visual Episodic Memory	cognitive performance
-10.992266012721526	0.1086130821983199	-13.389192704700442	-0.001085743277188	10_20	Visual Episodic Memory	cognitive performance
-8.704064927776848	0.1817519102047189	-10.9446526064733	0.0296386271577713	10_20	Visual Episodic Memory	cognitive performance
-10.182316401313726	0.2338931119127265	-12.259317933674904	0.0037174060291077	10_20	Visual Episodic Memory	cognitive performance
-10.599903259159742	0.1139025269357307	-12.766314661152926	0.0114532378324683	10_20	Visual Episodic Memory	cognitive performance
-11.43826334574534	0.0383396716405084	-14.03289446494505	-0.0098589437402469	15_20	Visual Episodic Memory	cognitive performance
-10.238778389800313	0.0508086792022889	-12.769147661266253	-0.0061475226777514	15_20	Visual Episodic Memory	cognitive performance
-10.58495444314223	0.262718832582094	-12.58910459409812	-0.0031892808796021	15_20	Visual Episodic Memory	cognitive performance
-9.247927533861809	0.1192407493667914	-11.753604724467696	-0.023969745608581	15_20	Visual Episodic Memory	cognitive performance
-12.527983322832776	0.3354355102054091	-14.781528320344748	0.0465327429383441	15_20	Visual Episodic Memory	cognitive performance
-9.283755719700546	0.0560138589973787	-11.63765636288515	-0.0167914843476326	15_20	Visual Episodic Memory	cognitive performance
-11.027515080281226	0.0578843300461938	-13.446330458308225	-0.0096481473771545	15_20	Visual Episodic Memory	cognitive performance
-8.635432270151648	0.307311955481878	-10.808756032070113	0.0535864129839462	15_20	Visual Episodic Memory	cognitive performance
-10.279906952267922	0.153759091950839	-12.376210594584062	-0.0153722918593355	15_20	Visual Episodic Memory	cognitive performance
-10.668810526066652	0.0438684197443443	-12.850113350063976	-0.0015670901308901	15_20	Visual Episodic Memory	cognitive performance
-7.948071985796774	0.1856832450747356	-10.137952733641567	0.0261771835973539	1_5	Cognitive flexbility (DCCS)	cognitive performance
-7.606556535807009	0.1416334076028212	-9.857521534774486	0.0188913336022095	1_5	Cognitive flexbility (DCCS)	cognitive performance
-7.893123794942288	0.1571144584946851	-10.141329143690175	0.0155201106688762	1_5	Cognitive flexbility (DCCS)	cognitive performance
-7.866261539943538	0.3165975052783374	-9.63207355068658	0.0553576350044161	1_5	Cognitive flexbility (DCCS)	cognitive performance
-7.820628957828097	0.1571970826053421	-10.052302819949706	0.0071889673877673	1_5	Cognitive flexbility (DCCS)	cognitive performance
-7.251568654278373	0.1794585447051701	-9.167175064175847	0.0311785251182072	1_5	Cognitive flexbility (DCCS)	cognitive performance
-8.21053977789086	0.3810776211507294	-10.589396212922258	0.0823400672023484	1_5	Cognitive flexbility (DCCS)	cognitive performance
-8.646979496731522	0.1911352147523611	-10.803321089657455	-0.0078835280501925	1_5	Cognitive flexbility (DCCS)	cognitive performance
-8.223280978362055	0.132942344446931	-10.547837999540013	-0.000646165635191	1_5	Cognitive flexbility (DCCS)	cognitive performance
-8.019099969770723	0.04123396435924	-9.38493380626383	-0.0483221349501274	1_5	Cognitive flexbility (DCCS)	cognitive performance
-7.888491502174706	0.2063656832256076	-10.10311727782764	0.032858074596907	1_10	Cognitive flexbility (DCCS)	cognitive performance
-7.657332090464464	0.0870220177347532	-9.926447597415692	0.0051230900722318	1_10	Cognitive flexbility (DCCS)	cognitive performance
-7.88048121670119	0.1594249730263483	-10.140301988405067	0.0157195248673801	1_10	Cognitive flexbility (DCCS)	cognitive performance
-7.833981936063648	0.3354262553458666	-9.594251420225117	0.0627616980026255	1_10	Cognitive flexbility (DCCS)	cognitive performance
-7.835081632763536	0.1723292495741432	-10.032016403217169	0.0111920811000908	1_10	Cognitive flexbility (DCCS)	cognitive performance
-7.202819817213986	0.231722584091577	-9.093312585462767	0.0467277575582998	1_10	Cognitive flexbility (DCCS)	cognitive performance
-8.194330258736203	0.3692530724144975	-10.597870474945202	0.0808707478632128	1_10	Cognitive flexbility (DCCS)	cognitive performance
-8.683256239255392	0.1743723419452267	-10.819922289573254	-0.0109834880881201	1_10	Cognitive flexbility (DCCS)	cognitive performance
-8.185112892517346	0.1616034149486931	-10.506958350697763	0.0070950975941521	1_10	Cognitive flexbility (DCCS)	cognitive performance
-8.028632579677671	0.0332202171980727	-9.397884472632926	-0.0512173791510448	1_10	Cognitive flexbility (DCCS)	cognitive performance
-7.911123289547629	0.2095964658190433	-10.1012641630797	0.0332128285903523	1_15	Cognitive flexbility (DCCS)	cognitive performance
-7.646147884517283	0.1021069129169252	-9.908747740476953	0.0086678585977101	1_15	Cognitive flexbility (DCCS)	cognitive performance
-7.904451004293713	0.145650482733596	-10.158510162576563	0.0121815551123537	1_15	Cognitive flexbility (DCCS)	cognitive performance
-7.85867442043992	0.3213218919591569	-9.626108677809102	0.0565272537568527	1_15	Cognitive flexbility (DCCS)	cognitive performance
-7.858472184165462	0.1598658028734009	-10.048615079085687	0.0079172698095985	1_15	Cognitive flexbility (DCCS)	cognitive performance
-7.22540281095262	0.2113390158999302	-9.12246332770819	0.0406060863656881	1_15	Cognitive flexbility (DCCS)	cognitive performance
-8.22823595948454	0.3466084797859029	-10.634021379379805	0.0745894811604324	1_15	Cognitive flexbility (DCCS)	cognitive performance
-8.684399979772358	0.1716963484977088	-10.83013567256435	-0.0128930091831007	1_15	Cognitive flexbility (DCCS)	cognitive performance
-8.181743002060303	0.1677103679708955	-10.504266874260276	0.0076037201241133	1_15	Cognitive flexbility (DCCS)	cognitive performance
-8.060140207553816	0.0109572980173783	-9.42959418319589	-0.0583232411695489	1_15	Cognitive flexbility (DCCS)	cognitive performance
-7.881138910028587	0.2379983044595454	-10.061584313379502	0.0407933892349853	1_20	Cognitive flexbility (DCCS)	cognitive performance
-7.656124024586758	0.1072004299414771	-9.902021303111972	0.010013310200563	1_20	Cognitive flexbility (DCCS)	cognitive performance
-7.895826058363275	0.1559788626999192	-10.143416897614566	0.0151147272547819	1_20	Cognitive flexbility (DCCS)	cognitive performance
-7.86890754565952	0.3159489206822934	-9.624549593731304	0.0568328464454273	1_20	Cognitive flexbility (DCCS)	cognitive performance
-7.884499644326926	0.138761315575339	-10.079139387975484	0.0018808889366205	1_20	Cognitive flexbility (DCCS)	cognitive performance
-7.225677072797113	0.2123053062383205	-9.120986652843332	0.0409166599823805	1_20	Cognitive flexbility (DCCS)	cognitive performance
-8.218897228449688	0.3484275446793778	-10.627313198773304	0.0757566525732766	1_20	Cognitive flexbility (DCCS)	cognitive performance
-8.67279712601325	0.1706411253456818	-10.82837432370662	-0.0125635741835075	1_20	Cognitive flexbility (DCCS)	cognitive performance
-8.18132789552067	0.1666010763678263	-10.501316340710948	0.0081611483230812	1_20	Cognitive flexbility (DCCS)	cognitive performance
-8.028405496674472	0.0241800068595864	-9.41163175112699	-0.0542950819872181	1_20	Cognitive flexbility (DCCS)	cognitive performance
-7.995722455037035	0.122526296760903	-10.232519473317897	0.0079248274450197	5_10	Cognitive flexbility (DCCS)	cognitive performance
-7.606522333039118	0.1618193417247324	-9.834342594835285	0.0234998596198292	5_10	Cognitive flexbility (DCCS)	cognitive performance
-7.84638507460743	0.1542226305834824	-10.146326098181094	0.0145497027258959	5_10	Cognitive flexbility (DCCS)	cognitive performance
-7.88122003107418	0.2412555606229763	-9.758679006784662	0.0303613812462453	5_10	Cognitive flexbility (DCCS)	cognitive performance
-7.730337764594212	0.1953199501478216	-10.011872877592731	0.0151589965954486	5_10	Cognitive flexbility (DCCS)	cognitive performance
-7.266387561388584	0.1663377524041354	-9.186725403900668	0.02704181215411	5_10	Cognitive flexbility (DCCS)	cognitive performance
-8.172842887367615	0.4404927278488995	-10.562319885962888	0.0870268489713237	5_10	Cognitive flexbility (DCCS)	cognitive performance
-8.664570376664757	0.1912279112379328	-10.80009962019792	-0.0072825310268005	5_10	Cognitive flexbility (DCCS)	cognitive performance
-8.310903713481842	0.0656315809380124	-10.641268536190658	-0.0184517044925112	5_10	Cognitive flexbility (DCCS)	cognitive performance
-7.954930655770799	0.0442705099348186	-9.35369065598774	-0.041353866816342	5_10	Cognitive flexbility (DCCS)	cognitive performance
-8.001553118426738	0.1295417375104509	-10.227221917895688	0.0089517910920339	5_15	Cognitive flexbility (DCCS)	cognitive performance
-7.556657562328501	0.200435648187519	-9.78720029040799	0.032839402167253	5_15	Cognitive flexbility (DCCS)	cognitive performance
-7.851464293799189	0.1584355813723933	-10.141696403466636	0.0154488051416109	5_15	Cognitive flexbility (DCCS)	cognitive performance
-7.931469560548635	0.2170420605559472	-9.790203533701806	0.0240866034163133	5_15	Cognitive flexbility (DCCS)	cognitive performance
-7.759167081084238	0.1555156145133316	-10.051851386911778	0.007278136535348	5_15	Cognitive flexbility (DCCS)	cognitive performance
-7.304807114397933	0.1280467876625054	-9.237546241297638	0.0162472544652092	5_15	Cognitive flexbility (DCCS)	cognitive performance
-8.23416741915252	0.4118176896329872	-10.613274831538428	0.0781968361971937	5_15	Cognitive flexbility (DCCS)	cognitive performance
-8.636892640970155	0.2230998571134393	-10.77679594617045	-0.0029403378996772	5_15	Cognitive flexbility (DCCS)	cognitive performance
-8.288205259612603	0.0811840432306959	-10.624579440195394	-0.0152596584197335	5_15	Cognitive flexbility (DCCS)	cognitive performance
-7.969702005191741	0.0319113625914956	-9.368240005579176	-0.0445959678148026	5_15	Cognitive flexbility (DCCS)	cognitive performance
-7.979363618899247	0.1538833435240229	-10.199311147112777	0.0143536832907917	5_20	Cognitive flexbility (DCCS)	cognitive performance
-7.564928806468045	0.199130969002313	-9.789552690593004	0.0323744229856316	5_20	Cognitive flexbility (DCCS)	cognitive performance
-7.864998313874382	0.1593276563423715	-10.13981484917811	0.0158140920929295	5_20	Cognitive flexbility (DCCS)	cognitive performance
-7.948666220173585	0.1965400389646948	-9.81234149716157	0.0196680718210336	5_20	Cognitive flexbility (DCCS)	cognitive performance
-7.733820184592576	0.1507665934845405	-10.055901917560377	0.0064779137013181	5_20	Cognitive flexbility (DCCS)	cognitive performance
-7.331694397332653	0.0999772542965343	-9.27327410838232	0.0086228581527357	5_20	Cognitive flexbility (DCCS)	cognitive performance
-8.267618725984272	0.3969889055935784	-10.634816598904871	0.0744510702991497	5_20	Cognitive flexbility (DCCS)	cognitive performance
-8.647964827945062	0.2136301925625114	-10.79236510584415	-0.0058403125742583	5_20	Cognitive flexbility (DCCS)	cognitive performance
-8.324138210081573	0.048405710986542	-10.659627665338702	-0.0219689573126868	5_20	Cognitive flexbility (DCCS)	cognitive performance
-7.970780778529491	0.0411966772347726	-9.354580328595022	-0.0415519721640598	5_20	Cognitive flexbility (DCCS)	cognitive performance
-8.008270849936476	0.0839236641656639	-10.269983499216904	0.0006470168292963	10_15	Cognitive flexbility (DCCS)	cognitive performance
-7.691311983817943	0.1341031917823462	-9.871463636490722	0.0161140857716155	10_15	Cognitive flexbility (DCCS)	cognitive performance
-7.8409418935549295	0.1352938041215795	-10.174123979831974	0.0091426311708598	10_15	Cognitive flexbility (DCCS)	cognitive performance
-7.896625418535747	0.2709778164088928	-9.740251384967287	0.0340199221763873	10_15	Cognitive flexbility (DCCS)	cognitive performance
-7.793626385658305	0.216511352180253	-10.010850706273477	0.015360082816029	10_15	Cognitive flexbility (DCCS)	cognitive performance
-7.243412749961448	0.202690743446968	-9.14283395714612	0.036316613742255	10_15	Cognitive flexbility (DCCS)	cognitive performance
-8.206473981699617	0.4137342025910242	-10.614060010047575	0.0780604396903129	10_15	Cognitive flexbility (DCCS)	cognitive performance
-8.72699339791875	0.156417977703039	-10.8430199428354	-0.0153044563703768	10_15	Cognitive flexbility (DCCS)	cognitive performance
-8.228039632270349	0.1491894557961813	-10.5599475258365	-0.0029450835301501	10_15	Cognitive flexbility (DCCS)	cognitive performance
-7.974009583829136	0.0018111862663971	-9.400605105125312	-0.0518261097945809	10_15	Cognitive flexbility (DCCS)	cognitive performance
-7.951287345511179	0.1224670157075343	-10.226126314916533	0.0091641140904671	10_20	Cognitive flexbility (DCCS)	cognitive performance
-7.710879207267171	0.1217647527250412	-9.88614949218836	0.0131844382153725	10_20	Cognitive flexbility (DCCS)	cognitive performance
-7.876282179893144	0.1187832618743062	-10.193483534633788	0.0053681916074447	10_20	Cognitive flexbility (DCCS)	cognitive performance
-7.873388300270874	0.2848672401809269	-9.71834607106296	0.0383599134191899	10_20	Cognitive flexbility (DCCS)	cognitive performance
-7.763076689840448	0.242490930472857	-9.983948774615094	0.0206449732363005	10_20	Cognitive flexbility (DCCS)	cognitive performance
-7.266067775513895	0.1910522544240065	-9.159858415700672	0.0327244097151258	10_20	Cognitive flexbility (DCCS)	cognitive performance
-8.167011785082384	0.4404685174301141	-10.585056320049102	0.0830920892499242	10_20	Cognitive flexbility (DCCS)	cognitive performance
-8.72743129399787	0.1503059521780977	-10.850124329621332	-0.0166353547052646	10_20	Cognitive flexbility (DCCS)	cognitive performance
-8.225736116603802	0.1268694007767616	-10.56957894515662	-0.004775431613686	10_20	Cognitive flexbility (DCCS)	cognitive performance
-7.982902744891414	0.0047181697726446	-9.390001670267882	-0.0494546284904295	10_20	Cognitive flexbility (DCCS)	cognitive performance
-7.964238024807078	0.1348805216413343	-10.219262858512918	0.0104937039146906	15_20	Cognitive flexbility (DCCS)	cognitive performance
-7.61883080225873	0.2028031937681674	-9.807821943147465	0.0287594894445962	15_20	Cognitive flexbility (DCCS)	cognitive performance
-7.892893619620946	0.1142544327174835	-10.195082533965506	0.005056121581201	15_20	Cognitive flexbility (DCCS)	cognitive performance
-7.972656660351078	0.2302103431329111	-9.798869590858908	0.022358127730049	15_20	Cognitive flexbility (DCCS)	cognitive performance
-7.791350880223662	0.1879582341591457	-10.032306261148554	0.0111349404521898	15_20	Cognitive flexbility (DCCS)	cognitive performance
-7.335066540305305	0.1030996415262548	-9.265598154322294	0.0102634040518097	15_20	Cognitive flexbility (DCCS)	cognitive performance
-8.35504804084131	0.2982918113949333	-10.7850046816673	0.0481247179431046	15_20	Cognitive flexbility (DCCS)	cognitive performance
-8.71984196559569	0.1896001549397606	-10.84286600587862	-0.0152756282819646	15_20	Cognitive flexbility (DCCS)	cognitive performance
-8.21190690053592	0.1584390035742714	-10.560297041373408	-0.0030114760363078	15_20	Cognitive flexbility (DCCS)	cognitive performance
-7.997575025444567	-0.0290339064025026	-9.410180462051317	-0.0539699589895226	15_20	Cognitive flexbility (DCCS)	cognitive performance
-7.424276924857108	0.0163151070818109	-9.60928026360932	-0.007447656869493	1_5	Inhibition (Flanker Task)	cognitive performance
-7.854337754601404	0.256863650886851	-9.984972027793209	0.0221155440243495	1_5	Inhibition (Flanker Task)	cognitive performance
-8.308786043130901	-0.0447363833775937	-9.9917634615961	-0.0934907189796312	1_5	Inhibition (Flanker Task)	cognitive performance
-9.172390813886633	0.1115216021652909	-10.942280606766252	0.0115031154797982	1_5	Inhibition (Flanker Task)	cognitive performance
-7.697907761094578	0.0689301077346003	-9.903722568702593	-0.0020111301788126	1_5	Inhibition (Flanker Task)	cognitive performance
-7.263674392305768	0.0297397928392943	-9.000203244924874	-0.0205399841496176	1_5	Inhibition (Flanker Task)	cognitive performance
-8.071596737007146	0.3133700970375679	-10.192421954991437	0.0094420963117048	1_5	Inhibition (Flanker Task)	cognitive performance
-8.236015680184035	-0.0310852110326467	-9.81248184370095	-0.1001523847821455	1_5	Inhibition (Flanker Task)	cognitive performance
-6.988508785099643	-0.0163724353559119	-9.074958014003082	-0.0233159629277441	1_5	Inhibition (Flanker Task)	cognitive performance
-7.26059611881943	-0.0419256769864334	-8.828889599522832	-0.0325108410712546	1_5	Inhibition (Flanker Task)	cognitive performance
-7.385160759116878	0.042845439912558	-9.584068071017304	-0.0021680433533721	1_10	Inhibition (Flanker Task)	cognitive performance
-7.874628425164215	0.2295243259355187	-10.02104561134558	0.015037002690453	1_10	Inhibition (Flanker Task)	cognitive performance
-8.317950641928924	-0.0758247754930275	-10.019158411348592	-0.0994951024031343	1_10	Inhibition (Flanker Task)	cognitive performance
-9.182916819147737	0.0986327879360793	-10.954186667874827	0.0093508206171371	1_10	Inhibition (Flanker Task)	cognitive performance
-7.681522553485644	0.0467115343330694	-9.894222566554312	-8.972289175535053e-05	1_10	Inhibition (Flanker Task)	cognitive performance
-7.299684175974224	0.0009524636082624	-9.026755093965988	-0.0265703354976465	1_10	Inhibition (Flanker Task)	cognitive performance
-8.078196520629493	0.306216467832613	-10.195703064778243	0.0088042396017266	1_10	Inhibition (Flanker Task)	cognitive performance
-8.214403977866082	-0.0272323709057173	-9.801191163309984	-0.0976220723073082	1_10	Inhibition (Flanker Task)	cognitive performance
-7.0239437757991725	-0.0464430587444418	-9.108044776306446	-0.0307914651829614	1_10	Inhibition (Flanker Task)	cognitive performance
-7.254693040838228	-0.0470701583015999	-8.832202063236014	-0.0332857508151589	1_10	Inhibition (Flanker Task)	cognitive performance
-7.380095113707076	0.0560814156090575	-9.56921498715436	0.0009358059747172	1_15	Inhibition (Flanker Task)	cognitive performance
-7.940347453977558	0.2742039569808899	-10.11824525463217	-0.0041630616103174	1_15	Inhibition (Flanker Task)	cognitive performance
-8.317984862491024	-0.0777054697819237	-10.016543758038368	-0.0989213170052709	1_15	Inhibition (Flanker Task)	cognitive performance
-9.209804232287006	0.1820425243605572	-10.971940777538723	0.0061370088126958	1_15	Inhibition (Flanker Task)	cognitive performance
-7.6816680465772915	0.0532355360720923	-9.892683440393354	0.0002213969608589	1_15	Inhibition (Flanker Task)	cognitive performance
-7.30550268761058	-0.0018282056533566	-9.028941705015969	-0.0270677416843321	1_15	Inhibition (Flanker Task)	cognitive performance
-8.085507352886694	0.2821964605974765	-10.2021861650036	0.0075433036052914	1_15	Inhibition (Flanker Task)	cognitive performance
-8.241984418508924	-0.0607895288527526	-9.841857430599193	-0.1067492880045142	1_15	Inhibition (Flanker Task)	cognitive performance
-7.043603967505127	-0.0660482244032608	-9.130072133169207	-0.0357833307728776	1_15	Inhibition (Flanker Task)	cognitive performance
-7.26292629076949	-0.0593888235560394	-8.838724793836636	-0.0348125123820621	1_15	Inhibition (Flanker Task)	cognitive performance
-7.37628964832053	0.0793210758753556	-9.547093609960513	0.0055495868507686	1_20	Inhibition (Flanker Task)	cognitive performance
-7.938794822556945	0.2851116828552315	-10.115373115599327	-0.0035930642410109	1_20	Inhibition (Flanker Task)	cognitive performance
-8.333112672806298	-0.0832916347772312	-10.026750826526682	-0.1011621059393936	1_20	Inhibition (Flanker Task)	cognitive performance
-9.213073487373762	0.1719328514288032	-10.97338705270995	0.0058749778497376	1_20	Inhibition (Flanker Task)	cognitive performance
-7.680659488843073	0.047979705171472	-9.893953078732803	-3.5244972224734994e-05	1_20	Inhibition (Flanker Task)	cognitive performance
-7.3146289876219965	-0.0064986159691685	-9.033641490491274	-0.028137247834149	1_20	Inhibition (Flanker Task)	cognitive performance
-8.083184769894245	0.2878332631821785	-10.200279966573566	0.0079141344507878	1_20	Inhibition (Flanker Task)	cognitive performance
-8.242416828093628	-0.056187480386491	-9.838284371724267	-0.1059458293967929	1_20	Inhibition (Flanker Task)	cognitive performance
-7.049763242488468	-0.0617969809949792	-9.129224263404328	-0.0355909623931773	1_20	Inhibition (Flanker Task)	cognitive performance
-7.249280913047689	-0.0440018520509552	-8.821478874924878	-0.030778246703933	1_20	Inhibition (Flanker Task)	cognitive performance
-7.438766748181845	-0.0100380420524631	-9.626991299260473	-0.0111647687028699	5_10	Inhibition (Flanker Task)	cognitive performance
-7.862006964771107	0.1832500053766206	-10.027782589056583	0.0137122099409703	5_10	Inhibition (Flanker Task)	cognitive performance
-8.21856842171139	-0.0276483315906134	-9.948293078754078	-0.0839966875919231	5_10	Inhibition (Flanker Task)	cognitive performance
-9.079382171285632	0.1593305687492249	-10.904144131927426	0.0183814062125968	5_10	Inhibition (Flanker Task)	cognitive performance
-7.600095717059944	0.1364157158491171	-9.822405941708295	0.0143757707291805	5_10	Inhibition (Flanker Task)	cognitive performance
-7.180483818716353	0.0978722209890607	-8.926090804584838	-0.003801850906389	5_10	Inhibition (Flanker Task)	cognitive performance
-7.821880797553675	0.3027919535314764	-9.97822126377767	0.0506391060120251	5_10	Inhibition (Flanker Task)	cognitive performance
-8.1325775919216	0.0904364424815172	-9.663709391639214	-0.0670452449233152	5_10	Inhibition (Flanker Task)	cognitive performance
-6.8650386946603685	0.0649870479424581	-8.97561309872874	-0.0010338130522955	5_10	Inhibition (Flanker Task)	cognitive performance
-7.201230737155468	-0.0152092129771313	-8.79735254383173	-0.0251476965474917	5_10	Inhibition (Flanker Task)	cognitive performance
-7.468964159542975	-0.0179748590087521	-9.62978155397958	-0.0117509988247299	5_15	Inhibition (Flanker Task)	cognitive performance
-7.856527454124492	0.2022403803822394	-10.016232401841927	0.0159829508296295	5_15	Inhibition (Flanker Task)	cognitive performance
-8.228640730220521	-0.0324099178930371	-9.950098803767505	-0.0843902380357242	5_15	Inhibition (Flanker Task)	cognitive performance
-9.123853686295904	0.1152286820841525	-10.942950475436112	0.011382083423453	5_15	Inhibition (Flanker Task)	cognitive performance
-7.610429016482599	0.1434459971965813	-9.815664844358505	0.0157281703291451	5_15	Inhibition (Flanker Task)	cognitive performance
-7.206390064179038	0.0703524933654682	-8.956594588475046	-0.0106743049213453	5_15	Inhibition (Flanker Task)	cognitive performance
-7.861173159562752	0.2509607716062831	-10.044415093936756	0.0380015280005928	5_15	Inhibition (Flanker Task)	cognitive performance
-8.174515902075752	0.0625032687060088	-9.707213928112052	-0.0766742181662025	5_15	Inhibition (Flanker Task)	cognitive performance
-6.898399232448157	0.0181460908666106	-9.026275936706936	-0.0123663748072686	5_15	Inhibition (Flanker Task)	cognitive performance
-7.195499652868561	-0.0254732509247818	-8.796545983962083	-0.0249597297506585	5_15	Inhibition (Flanker Task)	cognitive performance
-7.448842326963068	0.0171187224120381	-9.598785231816146	-0.005248236933699	5_20	Inhibition (Flanker Task)	cognitive performance
-7.842823571403383	0.2181780194708515	-9.9908184462813	0.0209700634969454	5_20	Inhibition (Flanker Task)	cognitive performance
-8.221925790526159	-0.0058834968576726	-9.926470038841153	-0.0792460924443825	5_20	Inhibition (Flanker Task)	cognitive performance
-9.118913542055568	0.1114647761899773	-10.944770076404032	0.0110532800203386	5_20	Inhibition (Flanker Task)	cognitive performance
-7.5998605116265425	0.1285884045786802	-9.829873905976074	0.0128764629832356	5_20	Inhibition (Flanker Task)	cognitive performance
-7.202195553145949	0.0738547260393527	-8.956943934892017	-0.0107531479077964	5_20	Inhibition (Flanker Task)	cognitive performance
-7.83234541428373	0.2805198266342102	-10.004629140319464	0.0456073914523783	5_20	Inhibition (Flanker Task)	cognitive performance
-8.18980108236651	0.043199101773454	-9.726402021344104	-0.0809349141618669	5_20	Inhibition (Flanker Task)	cognitive performance
-6.889625091007737	0.0401245821265192	-9.005319746926212	-0.007671035481886	5_20	Inhibition (Flanker Task)	cognitive performance
-7.165633662914399	-0.007506794593112	-8.778859062801594	-0.020842168858052	5_20	Inhibition (Flanker Task)	cognitive performance
-7.384343073577592	0.0495533309395972	-9.57005038034524	0.0007613616014052	10_15	Inhibition (Flanker Task)	cognitive performance
-7.922305703505842	0.0744663053387802	-10.12919828087841	-0.006338256441402	10_15	Inhibition (Flanker Task)	cognitive performance
-8.229093965898656	-0.1368903897115749	-10.021579868735872	-0.1000266245438863	10_15	Inhibition (Flanker Task)	cognitive performance
-9.119348732618898	0.1332136414366283	-10.930349880819149	0.0136575212094967	10_15	Inhibition (Flanker Task)	cognitive performance
-7.651205260745698	0.1557803245379539	-9.811672504900002	0.0165286760902081	10_15	Inhibition (Flanker Task)	cognitive performance
-7.218476263965147	0.0581885062879037	-8.95697272119805	-0.0107596447434148	10_15	Inhibition (Flanker Task)	cognitive performance
-7.933565861284728	0.2334085741456932	-10.082167712045196	0.0307564644784993	10_15	Inhibition (Flanker Task)	cognitive performance
-8.037654123234654	0.1526928335903679	-9.61186657190668	-0.0556272172614107	10_15	Inhibition (Flanker Task)	cognitive performance
-6.959066421771915	-0.0045272362011878	-9.047100643967944	-0.0170430660965343	10_15	Inhibition (Flanker Task)	cognitive performance
-7.223345723533529	-0.0556302145332961	-8.815745239179883	-0.0294387465116174	10_15	Inhibition (Flanker Task)	cognitive performance
-7.353776029611682	0.0806256980998214	-9.542919137377748	0.0064190448394753	10_20	Inhibition (Flanker Task)	cognitive performance
-7.885268220920984	0.1179754197206717	-10.09416168925595	0.0006114906606644	10_20	Inhibition (Flanker Task)	cognitive performance
-8.202239964001267	-0.0984294594223201	-9.995988931963112	-0.0944157788339965	10_20	Inhibition (Flanker Task)	cognitive performance
-9.091776489926714	0.1506808990636204	-10.913322768369335	0.0167281426151406	10_20	Inhibition (Flanker Task)	cognitive performance
-7.652245013099335	0.1386115595832526	-9.828361492404628	0.0131801950956472	10_20	Inhibition (Flanker Task)	cognitive performance
-7.223923744321806	0.045476078828606	-8.969432384500431	-0.0135736499977727	10_20	Inhibition (Flanker Task)	cognitive performance
-7.914080185021699	0.2631606637540927	-10.05098858571083	0.0367419706787335	10_20	Inhibition (Flanker Task)	cognitive performance
-8.012551404748946	0.1732905201794313	-9.58106523090584	-0.0488725173871196	10_20	Inhibition (Flanker Task)	cognitive performance
-6.95196180433399	0.0184101458055096	-9.025400896187804	-0.0121700992524262	10_20	Inhibition (Flanker Task)	cognitive performance
-7.225829406901672	-0.0568755640542934	-8.82503657277975	-0.0316098390250367	10_20	Inhibition (Flanker Task)	cognitive performance
-7.385691384033999	0.1296986490151394	-9.5096643977896	0.0133317525896735	15_20	Inhibition (Flanker Task)	cognitive performance
-7.9170850662651375	0.0944248944915499	-10.115513129947724	-0.0036208473785863	15_20	Inhibition (Flanker Task)	cognitive performance
-8.24115461951582	-0.1723038921659719	-10.020578193030325	-0.0998067360846393	15_20	Inhibition (Flanker Task)	cognitive performance
-9.145890108695555	0.1324584084379404	-10.934529280900408	0.0129030882774215	15_20	Inhibition (Flanker Task)	cognitive performance
-7.656027688092132	0.146513723758267	-9.828127436642507	0.0132271954245384	15_20	Inhibition (Flanker Task)	cognitive performance
-7.245839858462276	-0.0096508817934731	-9.007916115312025	-0.0222898702631644	15_20	Inhibition (Flanker Task)	cognitive performance
-8.089735426812869	0.0886785272403484	-10.21171356049085	0.0056888103900972	15_20	Inhibition (Flanker Task)	cognitive performance
-8.063162746370656	0.136839108992222	-9.659054196983782	-0.0660174601054479	15_20	Inhibition (Flanker Task)	cognitive performance
-6.988126776011079	-0.0629124922641023	-9.089148173058478	-0.0265187037513972	15_20	Inhibition (Flanker Task)	cognitive performance
-7.173519599614694	-0.1001565868202201	-8.823475251846181	-0.0312448475501909	15_20	Inhibition (Flanker Task)	cognitive performance
-3.857097499947921	0.0965683534038941	-4.48696677009912	0.0091574865799795	1_5	Fluid Intelligence (PMAT)	cognitive performance
-3.869139610497595	0.1624734436278734	-4.608541486548896	0.0248330763262828	1_5	Fluid Intelligence (PMAT)	cognitive performance
-4.462703494360631	0.1576110728162299	-5.239946873924801	0.0205167831959225	1_5	Fluid Intelligence (PMAT)	cognitive performance
-3.9701431500987887	0.1728988429996108	-4.969493242733617	0.0144312051323276	1_5	Fluid Intelligence (PMAT)	cognitive performance
-3.965651283431231	0.3017431374289525	-4.572583988248877	0.0481345534558262	1_5	Fluid Intelligence (PMAT)	cognitive performance
-3.333140775854689	0.1939880330281853	-4.089945075444309	0.0207070233817936	1_5	Fluid Intelligence (PMAT)	cognitive performance
-3.5710197548682747	0.181950227947606	-4.350636943936159	0.003517399127617	1_5	Fluid Intelligence (PMAT)	cognitive performance
-3.559334835756161	-0.0259110203363816	-4.208950865372314	-0.0531059384103456	1_5	Fluid Intelligence (PMAT)	cognitive performance
-3.631446628652138	0.2594348174883369	-4.3874794936116	0.0495292327194154	1_5	Fluid Intelligence (PMAT)	cognitive performance
-3.372468004120483	0.28992472592123	-4.123365318517146	0.0582211129760955	1_5	Fluid Intelligence (PMAT)	cognitive performance
-3.870244275508394	0.0475529717178335	-4.510583243808517	-0.0013002632098548	1_10	Fluid Intelligence (PMAT)	cognitive performance
-3.885291783824688	0.143965766658007	-4.6198554037325525	0.0200391515063795	1_10	Fluid Intelligence (PMAT)	cognitive performance
-4.449330827043446	0.1695823314409073	-5.233605856328522	0.0228859531327393	1_10	Fluid Intelligence (PMAT)	cognitive performance
-4.180539727313306	0.0716477553655325	-5.179588750109645	-0.0706642298015189	1_10	Fluid Intelligence (PMAT)	cognitive performance
-3.971942289004879	0.3000354580462387	-4.573871643192339	0.0475983809862174	1_10	Fluid Intelligence (PMAT)	cognitive performance
-3.3281977979591475	0.2018353631205163	-4.0865008312608175	0.0223557026989602	1_10	Fluid Intelligence (PMAT)	cognitive performance
-3.555708202081535	0.2066527365780016	-4.334722515040961	0.0107942401784774	1_10	Fluid Intelligence (PMAT)	cognitive performance
-3.56644023052364	-0.0282443378310087	-4.210624140493523	-0.0539434327375991	1_10	Fluid Intelligence (PMAT)	cognitive performance
-3.624586020003528	0.2774368717675736	-4.372879401544631	0.0558444174370067	1_10	Fluid Intelligence (PMAT)	cognitive performance
-3.367274245080325	0.3045162258171414	-4.111451590125664	0.0636554549583994	1_10	Fluid Intelligence (PMAT)	cognitive performance
-3.8550118698326457	0.0726980900052853	-4.498931019149549	0.0038663880976275	1_15	Fluid Intelligence (PMAT)	cognitive performance
-3.890124695589479	0.1481547673485987	-4.617002651230152	0.021249026008476	1_15	Fluid Intelligence (PMAT)	cognitive performance
-4.444456441493014	0.1689916385359129	-5.233718577205927	0.0228438627110236	1_15	Fluid Intelligence (PMAT)	cognitive performance
-3.9776185174007046	0.1597173091079852	-4.976601873956957	0.0116095669177527	1_15	Fluid Intelligence (PMAT)	cognitive performance
-3.957616652430653	0.3184425927620145	-4.563815772427239	0.0517815764722887	1_15	Fluid Intelligence (PMAT)	cognitive performance
-3.3240378837889017	0.2018739156034509	-4.08598842857008	0.0226008592191816	1_15	Fluid Intelligence (PMAT)	cognitive performance
-3.5689088133892564	0.1836882479097915	-4.350259453038263	0.0036903148626469	1_15	Fluid Intelligence (PMAT)	cognitive performance
-3.570353166956658	-0.0356876123485474	-4.220813491068362	-0.0590505106878083	1_15	Fluid Intelligence (PMAT)	cognitive performance
-3.624963151120215	0.2814286770971954	-4.368096309232188	0.0579087384868057	1_15	Fluid Intelligence (PMAT)	cognitive performance
-3.3746128999844256	0.2939318496289804	-4.119215200702652	0.0601159372803788	1_15	Fluid Intelligence (PMAT)	cognitive performance
-3.8597257839383055	0.0532904711967794	-4.508503686930011	-0.0003771981714464	1_20	Fluid Intelligence (PMAT)	cognitive performance
-3.898356113091973	0.124569004433095	-4.631608186853227	0.0150468233426109	1_20	Fluid Intelligence (PMAT)	cognitive performance
-4.443581406426523	0.1663890709695156	-5.234675854569943	0.0224863750152557	1_20	Fluid Intelligence (PMAT)	cognitive performance
-3.980710781516195	0.1594765883193402	-4.976094423625033	0.0118111235199266	1_20	Fluid Intelligence (PMAT)	cognitive performance
-3.951313666138552	0.3273233051441516	-4.5584061418996615	0.0540281488595024	1_20	Fluid Intelligence (PMAT)	cognitive performance
-3.326988274127019	0.1987636621722892	-4.088835159668439	0.0212384658436334	1_20	Fluid Intelligence (PMAT)	cognitive performance
-3.56145479567279	0.1982946125244964	-4.338913626413415	0.0088804495015279	1_20	Fluid Intelligence (PMAT)	cognitive performance
-3.568174417045188	-0.0240178591014947	-4.216086589596396	-0.0566797713523639	1_20	Fluid Intelligence (PMAT)	cognitive performance
-3.616287681427144	0.2821836571089759	-4.368580878692736	0.0576997073926286	1_20	Fluid Intelligence (PMAT)	cognitive performance
-3.3726365131908485	0.2850093893770605	-4.123163736810023	0.0583131934688799	1_20	Fluid Intelligence (PMAT)	cognitive performance
-3.8766423549358	0.1171801846569307	-4.478043794700469	0.0130944323008397	5_10	Fluid Intelligence (PMAT)	cognitive performance
-3.885168757878268	0.1105817387981859	-4.787428604302536	-0.0523412152883013	5_10	Fluid Intelligence (PMAT)	cognitive performance
-4.479911583651186	0.0883056896430428	-5.364742996462945	-0.0266941185109192	5_10	Fluid Intelligence (PMAT)	cognitive performance
-4.059051081742235	0.1350396029766452	-5.050232846732739	-0.0178541226422721	5_10	Fluid Intelligence (PMAT)	cognitive performance
-4.016671055203057	0.1504505343310271	-4.715276668184132	-0.0122004810067291	5_10	Fluid Intelligence (PMAT)	cognitive performance
-3.338918023401195	0.1674635420665218	-4.100945490877848	0.015432078834713	5_10	Fluid Intelligence (PMAT)	cognitive performance
-3.667005622137357	0.2157514575140081	-4.337220639208552	0.0096537423136716	5_10	Fluid Intelligence (PMAT)	cognitive performance
-3.498077400704848	0.0312123499598612	-4.154689265896023	-0.026127781321922	5_10	Fluid Intelligence (PMAT)	cognitive performance
-3.6917807457214353	0.1826549305463149	-4.514042398098418	-0.0060969505147134	5_10	Fluid Intelligence (PMAT)	cognitive performance
-3.2942569632852448	0.2813438660605748	-4.092249886904196	0.0723810474039363	5_10	Fluid Intelligence (PMAT)	cognitive performance
-3.853441486212784	0.1709274545763593	-4.454543131294835	0.0234257638568563	5_15	Fluid Intelligence (PMAT)	cognitive performance
-3.856338475532094	0.131622238396717	-4.760493810610842	-0.0405332655979144	5_15	Fluid Intelligence (PMAT)	cognitive performance
-4.422512707743218	0.1359295858211658	-5.30062998241316	-0.00230110405471	5_15	Fluid Intelligence (PMAT)	cognitive performance
-4.037677957188295	0.1137151825665918	-5.086655013051771	-0.0325885462303805	5_15	Fluid Intelligence (PMAT)	cognitive performance
-3.970821772009591	0.1911286501691142	-4.652480953616516	0.0145799666022267	5_15	Fluid Intelligence (PMAT)	cognitive performance
-3.344593573093904	0.153852688956691	-4.106821088155122	0.0126087939301509	5_15	Fluid Intelligence (PMAT)	cognitive performance
-3.697855206604048	0.199027173955705	-4.361484585155271	-0.0014579466740858	5_15	Fluid Intelligence (PMAT)	cognitive performance
-3.3650231232864285	0.14096689191017	-4.170279198800013	-0.0338430524598305	5_15	Fluid Intelligence (PMAT)	cognitive performance
-3.646520855477161	0.2108359833816419	-4.452721174826868	0.0210521280063853	5_15	Fluid Intelligence (PMAT)	cognitive performance
-3.297912252215655	0.2921628072685229	-4.07412700087272	0.080578937678343	5_15	Fluid Intelligence (PMAT)	cognitive performance
-3.8534608931283594	0.1815709356172531	-4.450283330923776	0.0252926319501836	5_20	Fluid Intelligence (PMAT)	cognitive performance
-3.89280908159597	0.1112184909963042	-4.782438763115716	-0.0501486900484995	5_20	Fluid Intelligence (PMAT)	cognitive performance
-4.381769577313911	0.1400854040378506	-5.295620226742488	-0.0004074005564003	5_20	Fluid Intelligence (PMAT)	cognitive performance
-4.117071896628224	0.0781915959559261	-5.135259772054111	-0.0524163122731253	5_20	Fluid Intelligence (PMAT)	cognitive performance
-3.96827641718976	0.1645089471547448	-4.694303770681879	-0.0032162507692534	5_20	Fluid Intelligence (PMAT)	cognitive performance
-3.348386322372764	0.1542325896556798	-4.107359984986688	0.0123496460918397	5_20	Fluid Intelligence (PMAT)	cognitive performance
-3.576316685545786	0.1776939292136805	-4.353551786511793	0.0021817037074457	5_20	Fluid Intelligence (PMAT)	cognitive performance
-3.3361308889817645	0.1645297840397052	-4.133753177978953	-0.0158122213247089	5_20	Fluid Intelligence (PMAT)	cognitive performance
-3.636702391910119	0.2074502484541468	-4.4644693206459705	0.0158795632337048	5_20	Fluid Intelligence (PMAT)	cognitive performance
-3.324980447463227	0.259212837442938	-4.127234861098075	0.0564526723043189	5_20	Fluid Intelligence (PMAT)	cognitive performance
-3.8742734210294665	0.1024119867183623	-4.561927783998589	-0.0242258626234561	10_15	Fluid Intelligence (PMAT)	cognitive performance
-3.778346961750688	0.1879649290390168	-4.643409525215574	0.0100211070394777	10_15	Fluid Intelligence (PMAT)	cognitive performance
-4.461023658429919	0.1197992789406749	-5.329301693344744	-0.0131735514162274	10_15	Fluid Intelligence (PMAT)	cognitive performance
-3.987481954554897	0.1628738918864619	-5.018236777643179	-0.0049976205260531	10_15	Fluid Intelligence (PMAT)	cognitive performance
-3.9538033350490087	0.2321291392026136	-4.614410594407228	0.0306409907250564	10_15	Fluid Intelligence (PMAT)	cognitive performance
-3.2205498706473046	0.2975890299608688	-3.959484999138438	0.0821851249859263	10_15	Fluid Intelligence (PMAT)	cognitive performance
-3.649941967139249	0.1890400234006681	-4.384051591484549	-0.0118481590502603	10_15	Fluid Intelligence (PMAT)	cognitive performance
-3.4027767092298404	0.1307798278475754	-4.175350058281278	-0.0363587881659579	10_15	Fluid Intelligence (PMAT)	cognitive performance
-3.6213402607478833	0.2356949604070829	-4.410911787909663	0.0393497279511405	10_15	Fluid Intelligence (PMAT)	cognitive performance
-3.2889520282085534	0.2952065323415336	-4.068066956847381	0.0833120818777738	10_15	Fluid Intelligence (PMAT)	cognitive performance
-3.956294325059916	0.0559637578773041	-4.605928844029504	-0.0440790333830152	10_20	Fluid Intelligence (PMAT)	cognitive performance
-3.82146773592307	0.1292542233757717	-4.737666558082073	-0.0305781776609439	10_20	Fluid Intelligence (PMAT)	cognitive performance
-4.417251900136148	0.1159129243129225	-5.32623730261076	-0.0120087207533112	10_20	Fluid Intelligence (PMAT)	cognitive performance
-4.044826055345641	0.1707057205146959	-5.001960504073712	0.0015110754893042	10_20	Fluid Intelligence (PMAT)	cognitive performance
-4.003186563208524	0.2011541333585699	-4.659425315462421	0.0116360661687103	10_20	Fluid Intelligence (PMAT)	cognitive performance
-3.227311793156555	0.3177000021353964	-3.9306667384223326	0.0954967418588532	10_20	Fluid Intelligence (PMAT)	cognitive performance
-3.659791636637021	0.1976293681595508	-4.369182861884141	-0.0049963309631591	10_20	Fluid Intelligence (PMAT)	cognitive performance
-3.410047886368349	0.1384327902279332	-4.160931571817163	-0.0292135550517607	10_20	Fluid Intelligence (PMAT)	cognitive performance
-3.622141378104036	0.2048870453441415	-4.469466774304823	0.0136751135927025	10_20	Fluid Intelligence (PMAT)	cognitive performance
-3.2003038788829183	0.3313672820631024	-4.014088955956815	0.1074772233986205	10_20	Fluid Intelligence (PMAT)	cognitive performance
-3.7565162718940655	0.2584049022044221	-4.361261752879801	0.063897874200745	15_20	Fluid Intelligence (PMAT)	cognitive performance
-3.879063235720096	0.1569424615008844	-4.671643801946508	-0.002054639026161	15_20	Fluid Intelligence (PMAT)	cognitive performance
-4.4014861974672845	0.1645493727987733	-5.264751377731327	0.0112216127742107	15_20	Fluid Intelligence (PMAT)	cognitive performance
-3.9079645265073526	0.1913398977789624	-5.003710973457112	0.0008120975097816	15_20	Fluid Intelligence (PMAT)	cognitive performance
-3.757908085805616	0.3230121493500761	-4.469921079661684	0.0903969873534848	15_20	Fluid Intelligence (PMAT)	cognitive performance
-3.257330278789795	0.2356124272632751	-4.041351826117908	0.0438390374336337	15_20	Fluid Intelligence (PMAT)	cognitive performance
-3.767228325005515	0.1366389964434043	-4.462595465932621	-0.0484291153829938	15_20	Fluid Intelligence (PMAT)	cognitive performance
-3.514333056047607	0.095707375220588	-4.221874048267687	-0.0595827894801475	15_20	Fluid Intelligence (PMAT)	cognitive performance
-3.568845395113345	0.2652924310330801	-4.349300850778263	0.0659987347490476	15_20	Fluid Intelligence (PMAT)	cognitive performance
-3.248489441586916	0.3390806549288048	-3.997480600656356	0.1148475979268593	15_20	Fluid Intelligence (PMAT)	cognitive performance
-8.414692952510721	0.239284348587826	-10.535309435559904	0.0372439286515983	1_5	Reading (pronounciation)	cognitive performance
-7.53252400971756	0.207394064061779	-9.55987780709219	0.0264830308105712	1_5	Reading (pronounciation)	cognitive performance
-8.533114283015156	0.2802561511266268	-10.823484877457282	0.0438731003859155	1_5	Reading (pronounciation)	cognitive performance
-7.924175466934857	0.4006023741996669	-10.08752056181292	0.1437070832272543	1_5	Reading (pronounciation)	cognitive performance
-7.697409083792161	0.2777579529789283	-10.090621161760389	0.0738676777726902	1_5	Reading (pronounciation)	cognitive performance
-8.351178536037665	0.2586262464473385	-10.20833463047986	0.0401896205087937	1_5	Reading (pronounciation)	cognitive performance
-8.33721999069522	0.4881101385519659	-10.710877906959311	0.2185218916317812	1_5	Reading (pronounciation)	cognitive performance
-7.613762773952214	0.0956490377777236	-9.379000847679828	-0.126888400108418	1_5	Reading (pronounciation)	cognitive performance
-6.767189343732686	0.2688299347598282	-8.290905371429089	-0.0631367609601012	1_5	Reading (pronounciation)	cognitive performance
-8.218491107013687	0.1842838235820836	-10.352200823934965	-0.003656797396851	1_5	Reading (pronounciation)	cognitive performance
-8.385574872839557	0.255034934392135	-10.497406403487638	0.0441589094987627	1_10	Reading (pronounciation)	cognitive performance
-7.561906210729461	0.192096932842349	-9.614918785012351	0.0152407157855962	1_10	Reading (pronounciation)	cognitive performance
-8.705336966519978	0.2290585819912885	-10.951815459787744	0.0210657084319914	1_10	Reading (pronounciation)	cognitive performance
-7.96990333660995	0.4004383996980203	-10.089472541235644	0.1433756583025401	1_10	Reading (pronounciation)	cognitive performance
-7.647261150036327	0.2893027412169366	-10.043999731233953	0.0824058771231803	1_10	Reading (pronounciation)	cognitive performance
-8.23540674847915	0.2678997113385795	-10.1618389059034	0.0489129724699022	1_10	Reading (pronounciation)	cognitive performance
-8.460635755793293	0.4794448822405476	-10.765997754292048	0.2104579794826065	1_10	Reading (pronounciation)	cognitive performance
-7.489355178547904	0.1347245497343391	-9.252238182336264	-0.0966331422939454	1_10	Reading (pronounciation)	cognitive performance
-6.869373982905116	0.2575035585575887	-8.368062541340164	-0.083016450599398	1_10	Reading (pronounciation)	cognitive performance
-8.215530539339081	0.1962560846448853	-10.330941001517616	0.0004612941416946	1_10	Reading (pronounciation)	cognitive performance
-8.469822356027638	0.2508435218999748	-10.50387285312749	0.0429809419573773	1_15	Reading (pronounciation)	cognitive performance
-7.5287049336584415	0.2153335755177951	-9.529173093634194	0.0327265324256278	1_15	Reading (pronounciation)	cognitive performance
-8.67238567558259	0.2394052178472115	-10.936083624884008	0.0238760866140007	1_15	Reading (pronounciation)	cognitive performance
-7.989993362481898	0.3886284904042039	-10.149385140085569	0.1331719592599448	1_15	Reading (pronounciation)	cognitive performance
-7.691878229501383	0.2833941436460037	-10.063268932977705	0.0788817299003911	1_15	Reading (pronounciation)	cognitive performance
-8.326911671256122	0.2614319503640719	-10.19272087375282	0.0431234555563549	1_15	Reading (pronounciation)	cognitive performance
-8.578328515561212	0.4438080004245224	-10.953490497384449	0.182718345250999	1_15	Reading (pronounciation)	cognitive performance
-7.635808377118134	0.083927651752341	-9.405927185092706	-0.1333680953069389	1_15	Reading (pronounciation)	cognitive performance
-6.796160307902255	0.2683771384325561	-8.295592250288975	-0.0643390908341869	1_15	Reading (pronounciation)	cognitive performance
-8.312971731545977	0.1660237244270695	-10.433967968011096	-0.0195742341299287	1_15	Reading (pronounciation)	cognitive performance
-8.480011554507076	0.2408670612146903	-10.568873188984764	0.0310997938924496	1_20	Reading (pronounciation)	cognitive performance
-7.613973995507283	0.2011554593376012	-9.58691546031006	0.0209685594540866	1_20	Reading (pronounciation)	cognitive performance
-8.690491975696474	0.2231240775463569	-10.967904492270351	0.0181873409663829	1_20	Reading (pronounciation)	cognitive performance
-8.02128882541836	0.3679570198512227	-10.223632289826766	0.1204431250883295	1_20	Reading (pronounciation)	cognitive performance
-7.721408873099493	0.2702779029065284	-10.108003195834812	0.0706742313969973	1_20	Reading (pronounciation)	cognitive performance
-8.288639228946675	0.2767357626453841	-10.130021359503305	0.0548595104300138	1_20	Reading (pronounciation)	cognitive performance
-8.562738644180499	0.4520593215030246	-10.916514087065329	0.1882269333618542	1_20	Reading (pronounciation)	cognitive performance
-7.545820507252747	0.1166631716253999	-9.317735967915024	-0.1122145135110499	1_20	Reading (pronounciation)	cognitive performance
-6.831579638101775	0.2616550445387415	-8.33149561822035	-0.0735719582741685	1_20	Reading (pronounciation)	cognitive performance
-8.347746345769895	0.1691490428768516	-10.46313712440001	-0.0252828372334688	1_20	Reading (pronounciation)	cognitive performance
-8.004462907942203	0.3571242473164654	-10.077630940047188	0.1190757332169237	5_10	Reading (pronounciation)	cognitive performance
-7.510919773180006	0.2262913075199098	-9.490979881862474	0.0404647160303627	5_10	Reading (pronounciation)	cognitive performance
-8.39509657754657	0.3035026007483067	-10.747016648512377	0.057335503226245	5_10	Reading (pronounciation)	cognitive performance
-7.735509081597012	0.4858692281190137	-9.744994766619174	0.2008713408091889	5_10	Reading (pronounciation)	cognitive performance
-7.746345584756257	0.2301831873718653	-10.250729494953616	0.0442445466259109	5_10	Reading (pronounciation)	cognitive performance
-8.195013647007777	0.246819340420456	-10.19614954706746	0.0424795904055308	5_10	Reading (pronounciation)	cognitive performance
-8.353833632243841	0.4879880378467759	-10.669289237078123	0.224578825134209	5_10	Reading (pronounciation)	cognitive performance
-7.349981643656823	0.2005537300585491	-9.01117392295612	-0.0402327008861049	5_10	Reading (pronounciation)	cognitive performance
-6.481752490677228	0.3634921468751578	-7.804123186514988	0.0580378533284903	5_10	Reading (pronounciation)	cognitive performance
-7.917339143642275	0.2790582169255425	-9.98487365834074	0.0663050679753591	5_10	Reading (pronounciation)	cognitive performance
-8.196752450260968	0.3231999597648821	-10.211002616941734	0.095604382435374	5_15	Reading (pronounciation)	cognitive performance
-7.488796234311628	0.2468867828733331	-9.420705887356757	0.0546214713874899	5_15	Reading (pronounciation)	cognitive performance
-8.326764415760762	0.3307786505040265	-10.683565873474947	0.0684336947382739	5_15	Reading (pronounciation)	cognitive performance
-7.647863364546644	0.5009776837789656	-9.677905541262785	0.2118366364152469	5_15	Reading (pronounciation)	cognitive performance
-7.849031817054222	0.2316299413655739	-10.236951334994318	0.0468121105248094	5_15	Reading (pronounciation)	cognitive performance
-8.458817413849149	0.1942657701096782	-10.36843090529735	0.0098483346516714	5_15	Reading (pronounciation)	cognitive performance
-8.3511134566296	0.4937122534239815	-10.681608146466854	0.2227871672996735	5_15	Reading (pronounciation)	cognitive performance
-7.596300417824922	0.1422797778300545	-9.21586385601813	-0.0880274664699063	5_15	Reading (pronounciation)	cognitive performance
-6.412790851231457	0.3757288692565882	-7.765043332001249	0.0674481544474329	5_15	Reading (pronounciation)	cognitive performance
-8.157170294611182	0.2045449487580176	-10.25617756613632	0.0148759629449615	5_15	Reading (pronounciation)	cognitive performance
-7.979543258181009	0.358654863064267	-10.074314695993932	0.1196554089785791	5_20	Reading (pronounciation)	cognitive performance
-7.610083211837702	0.2191563142711273	-9.51980822457174	0.0346267892855064	5_20	Reading (pronounciation)	cognitive performance
-8.160470558341851	0.3866641210065956	-10.457098779579368	0.1075092404344542	5_20	Reading (pronounciation)	cognitive performance
-7.780368712781319	0.4561787499747305	-9.870496954972609	0.1801554323286935	5_20	Reading (pronounciation)	cognitive performance
-7.749721110359611	0.2594809129334157	-10.1510722970629	0.0627378474467289	5_20	Reading (pronounciation)	cognitive performance
-8.962446801439983	0.1396579248648577	-11.176153959422566	-0.1504305292677388	5_20	Reading (pronounciation)	cognitive performance
-8.308732401712877	0.5004950172182225	-10.634655917253824	0.229604806079443	5_20	Reading (pronounciation)	cognitive performance
-7.491763869074206	0.1570040249742769	-9.131598610302143	-0.0682216724706805	5_20	Reading (pronounciation)	cognitive performance
-6.301154061710936	0.4050005785145969	-7.620926146937903	0.1017427634731227	5_20	Reading (pronounciation)	cognitive performance
-8.110781269754726	0.2257127058758796	-10.181061404609794	0.0292532010032284	5_20	Reading (pronounciation)	cognitive performance
-8.19079229753027	0.3386870654151677	-10.163460367984746	0.1040064770332747	10_15	Reading (pronounciation)	cognitive performance
-7.400735475430133	0.266335891402384	-9.360421190396398	0.066682034258215	10_15	Reading (pronounciation)	cognitive performance
-8.516074865876941	0.2442092567332254	-10.9399036250383	0.0231940426820214	10_15	Reading (pronounciation)	cognitive performance
-7.675788799789815	0.5056803006652836	-9.67231850073809	0.2127463848244372	10_15	Reading (pronounciation)	cognitive performance
-7.75838685666081	0.2087097320451988	-10.28685197475955	0.0374967172183035	10_15	Reading (pronounciation)	cognitive performance
-8.318120549700037	0.2404759017140454	-10.22693528433716	0.0366886839911114	10_15	Reading (pronounciation)	cognitive performance
-8.451891930835046	0.4591725021876335	-10.879600385348567	0.1937075996307234	10_15	Reading (pronounciation)	cognitive performance
-7.390728103554443	0.221378689984736	-8.950648328443773	-0.0263057124014844	10_15	Reading (pronounciation)	cognitive performance
-6.5500334711389385	0.3913647145422991	-7.7370935446872116	0.0741493963171441	10_15	Reading (pronounciation)	cognitive performance
-7.984099699227873	0.2718220909856715	-10.01834172529936	0.0600353169668866	10_15	Reading (pronounciation)	cognitive performance
-8.073435330714059	0.367140100859408	-10.04758542612525	0.1243206894592958	10_20	Reading (pronounciation)	cognitive performance
-7.611501276553257	0.2204942219962045	-9.53164457372684	0.0322247245336707	10_20	Reading (pronounciation)	cognitive performance
-8.453363084643014	0.2994949902737105	-10.724098640366364	0.061351679634934	10_20	Reading (pronounciation)	cognitive performance
-7.825326878318704	0.4746978436840078	-9.799612744257349	0.1918884513707666	10_20	Reading (pronounciation)	cognitive performance
-7.636151701102604	0.2597018077092244	-10.133311362767232	0.0660147600772287	10_20	Reading (pronounciation)	cognitive performance
-8.067878182967112	0.3081628535383062	-10.02463751670516	0.0744220453178905	10_20	Reading (pronounciation)	cognitive performance
-8.55465091179492	0.4617581359080258	-10.87445688228975	0.1944697943734106	10_20	Reading (pronounciation)	cognitive performance
-7.1080570508706415	0.2808954792772996	-8.701348654480963	0.0300688668092575	10_20	Reading (pronounciation)	cognitive performance
-6.50304455885522	0.4032894913927027	-7.65762541849865	0.0930706520934868	10_20	Reading (pronounciation)	cognitive performance
-7.87289288338377	0.3191382060401122	-9.8448137159292	0.0923156256898483	10_20	Reading (pronounciation)	cognitive performance
-8.219034129288636	0.4109873903362959	-9.930661313206055	0.1445827276895622	15_20	Reading (pronounciation)	cognitive performance
-7.515544678986116	0.2979405603716064	-9.284545901805965	0.0817516028870547	15_20	Reading (pronounciation)	cognitive performance
-8.213363914404033	0.3601427164519442	-10.54988508245888	0.0916007533544873	15_20	Reading (pronounciation)	cognitive performance
-7.626476153182081	0.5040513464001468	-9.646930457420218	0.2168737505686598	15_20	Reading (pronounciation)	cognitive performance
-7.866712723556118	0.2290643072102425	-10.248296453750433	0.044698195594009	15_20	Reading (pronounciation)	cognitive performance
-8.661198909708231	0.2405949357218385	-10.496572212252476	-0.0147770628499839	15_20	Reading (pronounciation)	cognitive performance
-8.697818917774411	0.4403997225661305	-11.031995160387796	0.1709612998256454	15_20	Reading (pronounciation)	cognitive performance
-7.397157575112113	0.172877120301284	-9.045678598827209	-0.0482142604916462	15_20	Reading (pronounciation)	cognitive performance
-6.489191325461895	0.3966452559807489	-7.655649881521612	0.0935385363928489	15_20	Reading (pronounciation)	cognitive performance
-8.157662662569294	0.2251521130008332	-10.196256148638208	0.0263534530184368	15_20	Reading (pronounciation)	cognitive performance
-7.719245230614922	0.2149193425236082	-9.751109907931484	0.0417887329918731	1_5	Vocabulary (picture matching)	cognitive performance
-7.044057090243711	0.3299681402327371	-9.120595699576644	0.074777463963559	1_5	Vocabulary (picture matching)	cognitive performance
-7.245720471839141	0.0767207305847455	-9.441929084159112	-0.0689504790611239	1_5	Vocabulary (picture matching)	cognitive performance
-6.926666622645728	0.1596274178556591	-8.691957591809626	-0.1482115197970361	1_5	Vocabulary (picture matching)	cognitive performance
-7.74908096459869	0.1047768437979559	-9.824845680126694	-0.0611665362302749	1_5	Vocabulary (picture matching)	cognitive performance
-6.76477111169095	0.2041806993802037	-8.630674399946564	0.0255303120371174	1_5	Vocabulary (picture matching)	cognitive performance
-7.509935921433479	0.3337601647700651	-9.225911883574572	0.0875669016635519	1_5	Vocabulary (picture matching)	cognitive performance
-7.286797223908128	-0.0086555870476904	-9.628533302612938	-0.1783401395697668	1_5	Vocabulary (picture matching)	cognitive performance
-6.651717048836977	0.2663635722227752	-8.68953367194283	0.0100170071153361	1_5	Vocabulary (picture matching)	cognitive performance
-6.596336586708484	0.50454787858916	-8.244994601196993	0.2194955582608654	1_5	Vocabulary (picture matching)	cognitive performance
-7.603915217535216	0.2478771641397997	-9.660885301143937	0.0594388806731669	1_10	Vocabulary (picture matching)	cognitive performance
-7.064981170708536	0.3466746531369166	-9.053254746919311	0.0883895911756997	1_10	Vocabulary (picture matching)	cognitive performance
-7.2699482240070035	0.075455265858748	-9.412041474096917	-0.0621938491605411	1_10	Vocabulary (picture matching)	cognitive performance
-6.940857854614133	0.1773041495312627	-8.670245350429001	-0.1424822906977632	1_10	Vocabulary (picture matching)	cognitive performance
-7.746826378091339	0.1276978994193756	-9.731712608821054	-0.0411435696338524	1_10	Vocabulary (picture matching)	cognitive performance
-6.6825354627265945	0.2286993284728982	-8.559233177834201	0.0415960724395914	1_10	Vocabulary (picture matching)	cognitive performance
-7.516762934508383	0.3411338147969596	-9.205402586723398	0.091619088918184	1_10	Vocabulary (picture matching)	cognitive performance
-7.181678414478553	0.0458363128410012	-9.460773669134282	-0.1376369887930715	1_10	Vocabulary (picture matching)	cognitive performance
-6.705025460936716	0.2678017164152295	-8.718436273763894	0.0034204115117223	1_10	Vocabulary (picture matching)	cognitive performance
-6.509259184485715	0.5024999439844091	-8.223433636261957	0.223572316641388	1_10	Vocabulary (picture matching)	cognitive performance
-7.589110094041652	0.2513947883781536	-9.648219779327604	0.0619034350426304	1_15	Vocabulary (picture matching)	cognitive performance
-7.1065774874110055	0.3302045805838465	-9.101826844909844	0.0785814917242726	1_15	Vocabulary (picture matching)	cognitive performance
-7.310554823324042	0.0667641809202261	-9.434796452645244	-0.0673360737889465	1_15	Vocabulary (picture matching)	cognitive performance
-6.936099670282857	0.1862578317568269	-8.690791989758091	-0.1479035873315954	1_15	Vocabulary (picture matching)	cognitive performance
-7.79721281385863	0.105246076700625	-9.814386072221229	-0.058908286481458	1_15	Vocabulary (picture matching)	cognitive performance
-6.706709769355988	0.2275868985315684	-8.550351303262689	0.0435841025928731	1_15	Vocabulary (picture matching)	cognitive performance
-7.571510235712209	0.323997561809751	-9.268093564432297	0.0792043793636246	1_15	Vocabulary (picture matching)	cognitive performance
-7.253735668817978	0.0061629612937704	-9.583129592986248	-0.1672533273121108	1_15	Vocabulary (picture matching)	cognitive performance
-6.702435259398657	0.2645888748871345	-8.69503501906308	0.008763093084726	1_15	Vocabulary (picture matching)	cognitive performance
-6.638816031801562	0.4740463609834475	-8.333112481500358	0.2027232201076293	1_15	Vocabulary (picture matching)	cognitive performance
-7.632228004750664	0.230470159578895	-9.709665304529857	0.0499166880643578	1_20	Vocabulary (picture matching)	cognitive performance
-7.224451614947245	0.2864976072682516	-9.24503160553932	0.0493588846048189	1_20	Vocabulary (picture matching)	cognitive performance
-7.411964940655183	0.0151330400970919	-9.579196569327468	-0.1002573749853548	1_20	Vocabulary (picture matching)	cognitive performance
-6.934179307610351	0.1822772025622296	-8.675376202414542	-0.1438348803336442	1_20	Vocabulary (picture matching)	cognitive performance
-7.843656014663592	0.0950755920844675	-9.852391173381095	-0.0671251706064381	1_20	Vocabulary (picture matching)	cognitive performance
-6.767796303793012	0.2153158920594764	-8.595251610386281	0.0335129090538199	1_20	Vocabulary (picture matching)	cognitive performance
-7.574596810874733	0.3151048607311604	-9.29938339363322	0.0729765240809474	1_20	Vocabulary (picture matching)	cognitive performance
-7.262321099907779	0.006212794061618	-9.622138897583495	-0.176775564381526	1_20	Vocabulary (picture matching)	cognitive performance
-6.819502929221587	0.2342623956725377	-8.832652142043287	-0.0228620049462631	1_20	Vocabulary (picture matching)	cognitive performance
-6.638062919083803	0.4654376878090111	-8.3538973288282	0.1987410483514403	1_20	Vocabulary (picture matching)	cognitive performance
-7.86852411634904	0.271053117357057	-9.624389459128452	0.0665317570208328	5_10	Vocabulary (picture matching)	cognitive performance
-6.727720068298283	0.3797847960293111	-8.965126776137367	0.1060511626017053	5_10	Vocabulary (picture matching)	cognitive performance
-6.851755350223088	0.2517985110578872	-8.99967170293693	0.0288429836724607	5_10	Vocabulary (picture matching)	cognitive performance
-6.615736671548448	0.2416232153825135	-8.377223419911546	-0.0665639458553093	5_10	Vocabulary (picture matching)	cognitive performance
-7.530100160164114	0.1867406870793947	-9.521096308655416	0.003434181034844	5_10	Vocabulary (picture matching)	cognitive performance
-6.560075985758306	0.3125692532358932	-8.363527462681173	0.0849225706220947	5_10	Vocabulary (picture matching)	cognitive performance
-7.445063392561549	0.3637902423423934	-9.087392437730523	0.1147600745574641	5_10	Vocabulary (picture matching)	cognitive performance
-6.821234963356741	0.144314729335584	-9.069922417710258	-0.0455806626952011	5_10	Vocabulary (picture matching)	cognitive performance
-6.3503598585720855	0.3343327741992669	-8.349730817308366	0.0859293963007642	5_10	Vocabulary (picture matching)	cognitive performance
-6.262849224328211	0.5853712134324999	-7.940556498084787	0.2760701106035911	5_10	Vocabulary (picture matching)	cognitive performance
-7.801739015987921	0.2593368435420033	-9.649778163915744	0.0616003670514271	5_15	Vocabulary (picture matching)	cognitive performance
-6.84353679930176	0.3519323292488907	-9.04300351925903	0.0904529010546592	5_15	Vocabulary (picture matching)	cognitive performance
-6.817245969485092	0.2714279984736109	-8.930744266120682	0.0436619738954354	5_15	Vocabulary (picture matching)	cognitive performance
-6.60138205748618	0.2390505096720057	-8.402070829693987	-0.0729003302369877	5_15	Vocabulary (picture matching)	cognitive performance
-7.631434043035795	0.1719829352947272	-9.565769099915544	-0.0059394913593107	5_15	Vocabulary (picture matching)	cognitive performance
-6.588798763773459	0.2914823600064186	-8.418314759745137	0.0728944333030732	5_15	Vocabulary (picture matching)	cognitive performance
-7.460338404494685	0.3401916332470598	-9.176936987394194	0.0972283227232031	5_15	Vocabulary (picture matching)	cognitive performance
-6.83200738761277	0.1035522252216647	-9.214586833274836	-0.0792004857711139	5_15	Vocabulary (picture matching)	cognitive performance
-6.405695073214522	0.3272037128700307	-8.38122753736826	0.0790203048428513	5_15	Vocabulary (picture matching)	cognitive performance
-6.601220177394153	0.5251386360264649	-8.188257313501087	0.2302005592368839	5_15	Vocabulary (picture matching)	cognitive performance
-7.892153743248564	0.2430459468940429	-9.703136736825146	0.0511938892361769	5_20	Vocabulary (picture matching)	cognitive performance
-6.816160591612188	0.3530918314466363	-9.061999435657906	0.0866276614562054	5_20	Vocabulary (picture matching)	cognitive performance
-6.873510764464908	0.2684608304039425	-8.933280721481983	0.0431186702000853	5_20	Vocabulary (picture matching)	cognitive performance
-6.550177473183959	0.2376180043306231	-8.351973307703165	-0.0601440925718268	5_20	Vocabulary (picture matching)	cognitive performance
-7.572075474120978	0.1712063838654315	-9.593193648993433	-0.0117157091449826	5_20	Vocabulary (picture matching)	cognitive performance
-6.704878729079201	0.2929054417056473	-8.418534953064139	0.0728459330681818	5_20	Vocabulary (picture matching)	cognitive performance
-7.51013183235248	0.3506530718688085	-9.14327848535372	0.1038384190350107	5_20	Vocabulary (picture matching)	cognitive performance
-6.796605917361073	0.0944315574534844	-9.203808358820169	-0.0766772404178703	5_20	Vocabulary (picture matching)	cognitive performance
-6.418072608787074	0.3347378996034423	-8.334203769101288	0.0893258224252956	5_20	Vocabulary (picture matching)	cognitive performance
-6.491911650875529	0.5647895151042008	-8.053221741698708	0.2553812936167097	5_20	Vocabulary (picture matching)	cognitive performance
-7.718000167838348	0.3437040919371911	-9.367721476626103	0.1156562527588048	10_15	Vocabulary (picture matching)	cognitive performance
-6.7402161887155545	0.4021679506755846	-8.867952151881928	0.1253254794949323	10_15	Vocabulary (picture matching)	cognitive performance
-6.66493376092607	0.3542545634692363	-8.726069771026733	0.0869943185250881	10_15	Vocabulary (picture matching)	cognitive performance
-6.619921404921102	0.2548375276317296	-8.396871302214251	-0.0715728363979433	10_15	Vocabulary (picture matching)	cognitive performance
-7.485514475800141	0.2187565477404707	-9.40721840230844	0.0271306421910878	10_15	Vocabulary (picture matching)	cognitive performance
-6.428191435005108	0.3389795281501735	-8.28821301507748	0.1013291029138027	10_15	Vocabulary (picture matching)	cognitive performance
-7.517170436425669	0.3308044136077744	-9.181137666877062	0.0964016585744141	10_15	Vocabulary (picture matching)	cognitive performance
-6.584928147537728	0.2558208662644436	-8.711871867998509	0.0353420298690234	10_15	Vocabulary (picture matching)	cognitive performance
-6.352452357433712	0.339935600341532	-8.342962369044036	0.0874107211823307	10_15	Vocabulary (picture matching)	cognitive performance
-6.364381113893466	0.5385164085202642	-8.085828828490493	0.2493392395169035	10_15	Vocabulary (picture matching)	cognitive performance
-7.747644487360993	0.3446226512189861	-9.370798524992018	0.1150751903510404	10_20	Vocabulary (picture matching)	cognitive performance
-6.64983840757712	0.4194955074707539	-8.808179273813398	0.1370769220757438	10_20	Vocabulary (picture matching)	cognitive performance
-6.672473739421833	0.3383738331762382	-8.776963977023904	0.0763131740058853	10_20	Vocabulary (picture matching)	cognitive performance
-6.524201054344483	0.2983439399875854	-8.17878878375981	-0.0166341351736727	10_20	Vocabulary (picture matching)	cognitive performance
-7.348839165877172	0.249463074307385	-9.339627919048484	0.0410604730064673	10_20	Vocabulary (picture matching)	cognitive performance
-6.439436069479999	0.392380844688821	-8.138010560283469	0.133606137608191	10_20	Vocabulary (picture matching)	cognitive performance
-7.557200833019822	0.3579608396749688	-9.096645400594449	0.11295641913529	10_20	Vocabulary (picture matching)	cognitive performance
-6.351994491524375	0.3222248156676717	-8.469190356207221	0.0883372988378885	10_20	Vocabulary (picture matching)	cognitive performance
-6.293924836945568	0.3569690827847927	-8.257687282104602	0.1059708953744446	10_20	Vocabulary (picture matching)	cognitive performance
-6.266582259128664	0.5603151334308795	-7.951580797485167	0.2740585740199535	10_20	Vocabulary (picture matching)	cognitive performance
-7.609787367871164	0.363851211562498	-9.317682216025602	0.125078761281143	15_20	Vocabulary (picture matching)	cognitive performance
-6.7093065081072405	0.3810210455225933	-8.9584790024174	0.1073764235625246	15_20	Vocabulary (picture matching)	cognitive performance
-6.351850866776127	0.4176800248896812	-8.448578707477346	0.1441386262941661	15_20	Vocabulary (picture matching)	cognitive performance
-6.446987620125874	0.3041816270850714	-8.22244451850357	-0.0275160296617082	15_20	Vocabulary (picture matching)	cognitive performance
-7.650431243458626	0.2129230768849562	-9.467621041641625	0.0145971742993493	15_20	Vocabulary (picture matching)	cognitive performance
-6.450459032115913	0.4049636651692204	-8.098735267856743	0.1419486582216143	15_20	Vocabulary (picture matching)	cognitive performance
-7.560754899828217	0.3256697740763675	-9.212283434540874	0.0902605895403789	15_20	Vocabulary (picture matching)	cognitive performance
-6.445499935348722	0.2535411272574848	-8.784109300628781	0.0192781294491823	15_20	Vocabulary (picture matching)	cognitive performance
-6.38308366801461	0.3399616243319209	-8.318859937799147	0.0926759608448345	15_20	Vocabulary (picture matching)	cognitive performance
-6.71116327523655	0.4895504751546274	-8.297314553844162	0.2095584938942584	15_20	Vocabulary (picture matching)	cognitive performance
-11.914340380930197	0.0518574219198454	-15.564273284611204	-0.0269435306838361	1_5	Processing Speed	cognitive performance
-11.408291585191042	0.0968498393634641	-14.37994604009038	0.0002059600000692	1_5	Processing Speed	cognitive performance
-11.462384923791252	0.032144170328368	-14.44408005923366	-0.0115924395559579	1_5	Processing Speed	cognitive performance
-13.543017191950234	0.1111734179041994	-17.711332141548088	0.0111268674487234	1_5	Processing Speed	cognitive performance
-12.32204032012511	0.0986737482924782	-15.980089250084283	-0.0642303344923282	1_5	Processing Speed	cognitive performance
-12.642613755541976	-0.0339494770157352	-15.38763316838162	-0.0201825843202503	1_5	Processing Speed	cognitive performance
-13.243088259397007	0.2926424742737326	-16.33000138895527	-0.0880278519984405	1_5	Processing Speed	cognitive performance
-13.044155882889909	0.183209352009226	-16.763977364462683	0.0049019357291409	1_5	Processing Speed	cognitive performance
-13.194417283937476	0.0416240975177687	-16.689613861998332	-0.0230147961304001	1_5	Processing Speed	cognitive performance
-14.013934977195788	-0.0383242101087149	-17.74971559879448	-0.0310537448023233	1_5	Processing Speed	cognitive performance
-11.916111278927836	0.0381418061980824	-15.590754213103054	-0.0304409702217993	1_10	Processing Speed	cognitive performance
-11.496058803989811	0.0461097475478308	-14.451391752597647	-0.0097535276361089	1_10	Processing Speed	cognitive performance
-11.497663267017211	0.0158745676869539	-14.463919815546893	-0.0143733063013926	1_10	Processing Speed	cognitive performance
-13.514892051682152	0.1228041384129249	-17.68945662219991	0.0135681015812136	1_10	Processing Speed	cognitive performance
-12.341820729108438	0.1059531608353273	-15.955283953359682	-0.0609289686393916	1_10	Processing Speed	cognitive performance
-12.624443232657311	-0.0280471308383819	-15.374563084664407	-0.0184502569613655	1_10	Processing Speed	cognitive performance
-13.24275055224389	0.2916612294852686	-16.33518392948055	-0.0887185614560508	1_10	Processing Speed	cognitive performance
-13.04086094824563	0.17538320198057	-16.782068442920103	0.0027530291146641	1_10	Processing Speed	cognitive performance
-13.201871107777563	0.0528259587270185	-16.66470094741254	-0.0199629270445242	1_10	Processing Speed	cognitive performance
-14.036451764988998	-0.0632001623885244	-17.792760597752775	-0.0360606444754498	1_10	Processing Speed	cognitive performance
-11.928312616435882	0.0154036058692157	-15.627590895193062	-0.0353160222075144	1_15	Processing Speed	cognitive performance
-11.459071563962462	0.0609177373543067	-14.429394511459202	-0.0066818668112009	1_15	Processing Speed	cognitive performance
-11.510694786748209	-0.00799254970678	-14.503522819710785	-0.0199357302734406	1_15	Processing Speed	cognitive performance
-13.55423820027857	0.1125322207222534	-17.709695552548776	0.0113096096733719	1_15	Processing Speed	cognitive performance
-12.375258493223344	0.081803987438641	-15.996785163816783	-0.0664553007851131	1_15	Processing Speed	cognitive performance
-12.69334634453716	-0.0592899016065989	-15.425238754481144	-0.0251750926362679	1_15	Processing Speed	cognitive performance
-13.247859499701155	0.292051946647916	-16.339087721295368	-0.0892389888325102	1_15	Processing Speed	cognitive performance
-13.081704375006217	0.1510327324359238	-16.83663949285867	-0.0037431064254047	1_15	Processing Speed	cognitive performance
-13.221521592848168	0.0367404217967542	-16.694014008538407	-0.0235542943407769	1_15	Processing Speed	cognitive performance
-13.984698611628492	-0.0448518635697449	-17.741484707094667	-0.0300977267764011	1_15	Processing Speed	cognitive performance
-11.936560893146382	0.0090491923446168	-15.644606188370982	-0.0375717500435655	1_20	Processing Speed	cognitive performance
-11.468330032088586	0.0415108596013459	-14.459370704566291	-0.0108688526099574	1_20	Processing Speed	cognitive performance
-11.390078517481532	0.079206205432038	-14.3802169761472	-0.0026669014907885	1_20	Processing Speed	cognitive performance
-13.56737228532088	0.1013850990580705	-17.729968700399933	0.0090447103140485	1_20	Processing Speed	cognitive performance
-12.378839100840418	0.0849993596219121	-15.991740495484317	-0.0657827825338344	1_20	Processing Speed	cognitive performance
-12.697699522792268	-0.0698233192950047	-15.44297525890326	-0.0275340157759591	1_20	Processing Speed	cognitive performance
-13.250157268395904	0.2860580417523276	-16.338185337829316	-0.0891186780625943	1_20	Processing Speed	cognitive performance
-13.10481669065095	0.1405760185330979	-16.858644237167084	-0.0063685167819746	1_20	Processing Speed	cognitive performance
-13.22049441285692	0.0411524403694774	-16.67648092615135	-0.021405423765842	1_20	Processing Speed	cognitive performance
-13.995697666997298	-0.0471920261178225	-17.75093564156878	-0.0311954904992304	1_20	Processing Speed	cognitive performance
-11.921760023361744	0.0921941797858524	-15.487975681670836	-0.0168998517479388	5_10	Processing Speed	cognitive performance
-11.370596247234468	0.1113418758172446	-14.354363492241191	0.0037601495988375	5_10	Processing Speed	cognitive performance
-11.424476457079887	0.087233589789982	-14.350244592725517	0.0015084177217052	5_10	Processing Speed	cognitive performance
-13.523398612262724	0.1109032219442567	-17.71162736220425	0.0110939011866963	5_10	Processing Speed	cognitive performance
-12.174957592903114	0.1836962945836354	-15.80328869070553	-0.0408117349850061	5_10	Processing Speed	cognitive performance
-12.476478230164393	0.0588719545805206	-15.23181600427364	0.0003738093446082	5_10	Processing Speed	cognitive performance
-12.955995848535506	0.2623219967387026	-16.02052708729506	-0.0471795939731269	5_10	Processing Speed	cognitive performance
-12.964168494708025	0.2218380922656176	-16.685372651299918	0.0142119001265201	5_10	Processing Speed	cognitive performance
-13.20284667043992	0.0572703931675341	-16.67142625895898	-0.0207863384717248	5_10	Processing Speed	cognitive performance
-14.015737256456536	-0.0113975806635547	-17.699718068388595	-0.0252533659444376	5_10	Processing Speed	cognitive performance
-11.913539183612937	0.0965434316741399	-15.490658262212554	-0.0172521446562328	5_15	Processing Speed	cognitive performance
-11.327615974964385	0.1356111535122705	-14.32312810575836	0.00809110863335	5_15	Processing Speed	cognitive performance
-11.473083836927104	0.0359099205148205	-14.42292542911873	-0.0086314766142625	5_15	Processing Speed	cognitive performance
-13.57866444845902	0.0703329046861489	-17.786842972391465	0.0026769318553185	5_15	Processing Speed	cognitive performance
-12.22540636562304	0.1492122110230067	-15.871098560324713	-0.0497628752806771	5_15	Processing Speed	cognitive performance
-12.59415834268248	0.0102890943506747	-15.314286318208294	-0.0104801379017962	5_15	Processing Speed	cognitive performance
-12.94391021930364	0.2780961988300831	-16.00003146448162	-0.0445019206442107	5_15	Processing Speed	cognitive performance
-13.034670014012349	0.1901779055506455	-16.76513363462465	0.0047646602061001	5_15	Processing Speed	cognitive performance
-13.2590498462035	0.0152234623390896	-16.76421744303498	-0.0321811131761657	5_15	Processing Speed	cognitive performance
-13.948033981606306	0.0145340389385864	-17.630806266026898	-0.0172854967104816	5_15	Processing Speed	cognitive performance
-11.91473292544859	0.0975516975448547	-15.478223969940396	-0.0156197112642928	5_20	Processing Speed	cognitive performance
-11.326414409122272	0.1232043435071095	-14.336702101536336	0.0062101581895247	5_20	Processing Speed	cognitive performance
-11.503609702279132	0.0129556613271563	-14.459165423529877	-0.013706552644167	5_20	Processing Speed	cognitive performance
-13.568742677782872	0.0660379558897744	-17.798283911795274	0.0013935132627386	5_20	Processing Speed	cognitive performance
-12.233569568499858	0.1390282480715934	-15.892502741842735	-0.0525962603047838	5_20	Processing Speed	cognitive performance
-12.612909948657624	0.0074757570390611	-15.322486481327688	-0.0115625677609347	5_20	Processing Speed	cognitive performance
-12.97003770315561	0.2594145243951105	-16.01045752493853	-0.0458636165034955	5_20	Processing Speed	cognitive performance
-13.028782548303896	0.1788603086017176	-16.780075902230184	0.0029898220001509	5_20	Processing Speed	cognitive performance
-13.22323787189326	0.0338248668392768	-16.71148984996645	-0.0256983964276953	5_20	Processing Speed	cognitive performance
-13.928433433915282	0.0184899770136529	-17.626677862111016	-0.0168091403080177	5_20	Processing Speed	cognitive performance
-11.991821260577042	0.0486296433453228	-15.55500091857022	-0.0257202985114319	10_15	Processing Speed	cognitive performance
-11.450783168975288	0.0271000666044235	-14.479623961593685	-0.0137026862061127	10_15	Processing Speed	cognitive performance
-11.388031818695	0.1054133266576483	-14.32225114427926	0.0054001925011402	10_15	Processing Speed	cognitive performance
-13.560922992788226	0.1195273601263262	-17.70276233150248	0.0120835887852576	10_15	Processing Speed	cognitive performance
-12.225800382779504	0.1978628860279518	-15.80216327897512	-0.0406635000130588	10_15	Processing Speed	cognitive performance
-12.427456616542043	0.0850798443583228	-15.183731364631942	0.0066751978837549	10_15	Processing Speed	cognitive performance
-12.984001641712029	0.2343795044918228	-16.124494346915224	-0.0608153080516011	10_15	Processing Speed	cognitive performance
-13.024696077830368	0.2524490680476161	-16.676836430213154	0.0152202986576428	10_15	Processing Speed	cognitive performance
-13.248439920139472	0.0191309013672446	-16.73778577331131	-0.0289288572593782	10_15	Processing Speed	cognitive performance
-13.913788698557028	-0.0352523970137555	-17.695736007140837	-0.0247920973038597	10_15	Processing Speed	cognitive performance
-12.007107735908864	0.0409616279936899	-15.550598181001668	-0.0251397343303896	10_20	Processing Speed	cognitive performance
-11.459455046436243	0.0111780175427343	-14.498267915474653	-0.0163148526028178	10_20	Processing Speed	cognitive performance
-11.423872038526532	0.0610773173011769	-14.38050983949834	-0.002707741956474	10_20	Processing Speed	cognitive performance
-13.540525788123638	0.1272786449790096	-17.684911644744062	0.0140749271874551	10_20	Processing Speed	cognitive performance
-12.248182912705987	0.1785382033045068	-15.83601126981754	-0.0451264451205133	10_20	Processing Speed	cognitive performance
-12.415069541042008	0.0847492802984655	-15.184595841404263	0.0065620859426719	10_20	Processing Speed	cognitive performance
-13.006546761911435	0.2130581090702216	-16.141740143955186	-0.06308569104966	10_20	Processing Speed	cognitive performance
-13.028924635397503	0.2299211600963554	-16.708625969036355	0.0114623281002618	10_20	Processing Speed	cognitive performance
-13.134730697062537	0.0686967298046154	-16.625028695810954	-0.0151124276441043	10_20	Processing Speed	cognitive performance
-13.898450523814953	-0.0324527715339386	-17.69073690997158	-0.0242131655618385	10_20	Processing Speed	cognitive performance
-12.056823630241144	-0.0155483931759346	-15.626371494538631	-0.0351544597774211	15_20	Processing Speed	cognitive performance
-11.366773711009902	0.0138480413356231	-14.4818526034802	-0.0140147597978903	15_20	Processing Speed	cognitive performance
-11.477215689432976	-0.0240567813401401	-14.472423857169282	-0.0155664557145593	15_20	Processing Speed	cognitive performance
-13.673940709968788	0.0526761178746868	-17.801680088122662	0.0010123790706667	15_20	Processing Speed	cognitive performance
-12.31847425639602	0.1269852649549614	-15.889872752313028	-0.0522479088676988	15_20	Processing Speed	cognitive performance
-12.563784883353009	0.0188593329363094	-15.266586210580288	-0.004195163865837	15_20	Processing Speed	cognitive performance
-13.275086902921784	0.237669247381316	-16.38048654105343	-0.0947656542530697	15_20	Processing Speed	cognitive performance
-13.324832185138307	0.1896576172659501	-17.032850819397648	-0.0272743286380705	15_20	Processing Speed	cognitive performance
-13.358517837384674	-0.0659434993389427	-16.860892478100272	-0.0441200976804621	15_20	Processing Speed	cognitive performance
-13.779079365996722	0.0263472783601141	-17.54820206539143	-0.0077754153575411	15_20	Processing Speed	cognitive performance
-0.2270927301187055	0.2676476571934523	-0.2660564709430547	0.0453915094044576	1_5	Delay Discounting	cognitive performance
-0.2591627367308804	0.1646424155303282	-0.29573070995284	0.0151066380498573	1_5	Delay Discounting	cognitive performance
-0.2584318126005193	-0.10203173446825	-0.3003722420807881	-0.0411391027483309	1_5	Delay Discounting	cognitive performance
-0.2666924076843596	0.0853456017206233	-0.3024546308885266	-0.0039446922036867	1_5	Delay Discounting	cognitive performance
-0.219911516295454	0.1751664047039039	-0.2624450628991401	0.0240713453409384	1_5	Delay Discounting	cognitive performance
-0.2141274869423928	0.1080566456072749	-0.2573579185271608	-0.0026179726001671	1_5	Delay Discounting	cognitive performance
-0.2443417830602562	0.2913967078174064	-0.2838545171878918	0.0475461512035393	1_5	Delay Discounting	cognitive performance
-0.222431694004348	0.2480326627508331	-0.2566426684071345	0.0428320188797926	1_5	Delay Discounting	cognitive performance
-0.2354024067944924	0.2824612729484223	-0.2725458020456565	0.0312501508614961	1_5	Delay Discounting	cognitive performance
-0.2401920177405023	0.197091812953484	-0.2703147079880955	0.0269067747489621	1_5	Delay Discounting	cognitive performance
-0.2272884765706828	0.2598292582176166	-0.2662165888479743	0.0442421601328544	1_10	Delay Discounting	cognitive performance
-0.2597757801440891	0.154987011513415	-0.2960696091605479	0.0128480235747174	1_10	Delay Discounting	cognitive performance
-0.2584941364698955	-0.1123355902201857	-0.3003608664816013	-0.0410602448833001	1_10	Delay Discounting	cognitive performance
-0.2675921311389179	0.0586017050320315	-0.3033168635866972	-0.0096769093348474	1_10	Delay Discounting	cognitive performance
-0.2189156506025695	0.1844396649147773	-0.2621429913758009	0.0263166198080809	1_10	Delay Discounting	cognitive performance
-0.2139296200228355	0.105908236562489	-0.2573736929901529	-0.0027408850397696	1_10	Delay Discounting	cognitive performance
-0.2454441826380941	0.26020367101953	-0.285067118019755	0.0393911762256966	1_10	Delay Discounting	cognitive performance
-0.2224299127797226	0.232612479631623	-0.257096387084114	0.0394446719585402	1_10	Delay Discounting	cognitive performance
-0.234814674002901	0.2954577635332349	-0.2721701173917458	0.0339190132217492	1_10	Delay Discounting	cognitive performance
-0.2404889548606545	0.1883508127448816	-0.2705521162205679	0.0251967546540846	1_10	Delay Discounting	cognitive performance
-0.2280960616094045	0.2268237080051406	-0.2671986567928628	0.0371776085527062	1_15	Delay Discounting	cognitive performance
-0.2596113963263641	0.1559605187544298	-0.2961174513666693	0.0125289679023929	1_15	Delay Discounting	cognitive performance
-0.2586936202554542	-0.1376802386976195	-0.3010923471134231	-0.0461370892061474	1_15	Delay Discounting	cognitive performance
-0.2672898600114508	0.0784450387173478	-0.302576306072641	-0.0047526132194624	1_15	Delay Discounting	cognitive performance
-0.2189942477058208	0.2044283652291281	-0.2615291363400019	0.0308713907095661	1_15	Delay Discounting	cognitive performance
-0.2134810977509553	0.112503505512462	-0.2569439984337843	0.0006045432859862	1_15	Delay Discounting	cognitive performance
-0.2454861112748949	0.2644606452309275	-0.2848959369088106	0.0405445096212269	1_15	Delay Discounting	cognitive performance
-0.2233352745117925	0.2062429582026157	-0.2579479074332041	0.0330712884906546	1_15	Delay Discounting	cognitive performance
-0.2352587760323271	0.2811915403085017	-0.2725542011893639	0.0311904413043228	1_15	Delay Discounting	cognitive performance
-0.2407476279731764	0.1917149685587323	-0.2706057135186457	0.024810492694838	1_15	Delay Discounting	cognitive performance
-0.2279571914425129	0.215979298025182	-0.2674429984482588	0.0354158842515496	1_20	Delay Discounting	cognitive performance
-0.2599079709669178	0.1561603029286301	-0.2962258355397354	0.0118059722296683	1_20	Delay Discounting	cognitive performance
-0.2586024135408771	-0.1219203957940487	-0.3008825657473889	-0.0446798378541457	1_20	Delay Discounting	cognitive performance
-0.2667501528914143	0.0910797969787623	-0.302029580887284	-0.0011249182462353	1_20	Delay Discounting	cognitive performance
-0.2198012219066931	0.1747745508995297	-0.2626148924179673	0.0228078800040363	1_20	Delay Discounting	cognitive performance
-0.2143208767556641	0.0955596807949779	-0.2575690297591488	-0.0042635464437406	1_20	Delay Discounting	cognitive performance
-0.2455558955435006	0.2523110365659883	-0.2852147233756831	0.0383961283406824	1_20	Delay Discounting	cognitive performance
-0.2240922095144077	0.1805767061849827	-0.2587489235862314	0.0270566779648657	1_20	Delay Discounting	cognitive performance
-0.2353845207329995	0.2858327102649181	-0.2724200796943071	0.0321436918149258	1_20	Delay Discounting	cognitive performance
-0.2407709071783223	0.1946648730742073	-0.2705050353202323	0.0255359914846127	1_20	Delay Discounting	cognitive performance
-0.2262415120744781	0.3636632610470628	-0.2643409893030944	0.0576620910831974	5_10	Delay Discounting	cognitive performance
-0.2617854533922082	0.0821260318748425	-0.298363987739935	-0.0025110416748925	5_10	Delay Discounting	cognitive performance
-0.2616642806651155	-0.0151325271165896	-0.3095248523945335	-0.1055546501426265	5_10	Delay Discounting	cognitive performance
-0.2677274637516937	0.0422753594404337	-0.3045175118499691	-0.0176861319635102	5_10	Delay Discounting	cognitive performance
-0.220995047987766	0.1405433939982818	-0.2634719189700164	0.0164194675606453	5_10	Delay Discounting	cognitive performance
-0.2179972044777714	0.1496498885255514	-0.2679376257866935	-0.0867454337163933	5_10	Delay Discounting	cognitive performance
-0.2483709849677935	0.2184202259831205	-0.2865175561903068	0.0295910398925536	5_10	Delay Discounting	cognitive performance
-0.2211370535961866	0.3598872104493799	-0.2545252881526139	0.0585607221127728	5_10	Delay Discounting	cognitive performance
-0.2384937362944337	0.2596944774438021	-0.2740808659536372	0.0203068099165468	5_10	Delay Discounting	cognitive performance
-0.2406674447917519	0.1742863035348192	-0.2710078345318514	0.021910069407789	5_10	Delay Discounting	cognitive performance
-0.226763012215857	0.3548566944134679	-0.2647543743854373	0.0547124688593462	5_15	Delay Discounting	cognitive performance
-0.2614726495973291	0.0826652020545454	-0.2984019634015719	-0.0027662564092656	5_15	Delay Discounting	cognitive performance
-0.2607231576280445	-0.0272417759815284	-0.3105381550814082	-0.1128050871208219	5_15	Delay Discounting	cognitive performance
-0.2672337940713427	0.0627681096690181	-0.3038370919343385	-0.0131433370908655	5_15	Delay Discounting	cognitive performance
-0.2108889933621528	0.2069246323990507	-0.2620465594971449	0.0270328460717537	5_15	Delay Discounting	cognitive performance
-0.2163320768663938	0.1610750416279388	-0.266348225606239	-0.0738905738640223	5_15	Delay Discounting	cognitive performance
-0.2497147401419891	0.2198416519949214	-0.2865816454796534	0.0291568621254797	5_15	Delay Discounting	cognitive performance
-0.2224582087134631	0.3338010807505566	-0.2555135989388058	0.0512353909563113	5_15	Delay Discounting	cognitive performance
-0.2382799741460018	0.2634052489335814	-0.2739128118927888	0.0215078492014272	5_15	Delay Discounting	cognitive performance
-0.2373557573147738	0.1552526787422905	-0.274063355696086	-0.0002695260203826	5_15	Delay Discounting	cognitive performance
-0.2261243275996665	0.3532839886474092	-0.2646885493246863	0.0551824582529288	5_20	Delay Discounting	cognitive performance
-0.2617985519104051	0.0778497607666889	-0.2986457110954726	-0.0044051316162201	5_20	Delay Discounting	cognitive performance
-0.2619069848546133	-0.0294635791107679	-0.3124081893126971	-0.1262478755462084	5_20	Delay Discounting	cognitive performance
-0.266628408553015	0.0793105324170063	-0.3032360494283213	-0.0091389549417826	5_20	Delay Discounting	cognitive performance
-0.2214630579991365	0.1382068654621709	-0.2636153949070069	0.0153479411288968	5_20	Delay Discounting	cognitive performance
-0.2199451669477608	0.14105748971084	-0.2685353125492048	-0.0915992336484921	5_20	Delay Discounting	cognitive performance
-0.2437252732147462	0.3170535357143159	-0.2840561538826291	0.0461925151274718	5_20	Delay Discounting	cognitive performance
-0.2226976011612096	0.3263429936429524	-0.2556404264415526	0.0502932938616492	5_20	Delay Discounting	cognitive performance
-0.238618260102691	0.2694616492334022	-0.273762820167838	0.0225791794606055	5_20	Delay Discounting	cognitive performance
-0.2404164124674166	0.1889224829174035	-0.2706799951825049	0.0242750373232349	5_20	Delay Discounting	cognitive performance
-0.2265491163864609	0.3584662797200391	-0.2648087185847333	0.054324364478688	10_15	Delay Discounting	cognitive performance
-0.2579734886372007	0.1552918841900873	-0.2987315474778534	-0.0049825843608748	10_15	Delay Discounting	cognitive performance
-0.2573360650238451	0.0110191171461556	-0.304655544000043	-0.0710440591318368	10_15	Delay Discounting	cognitive performance
-0.2636660734643906	0.1123112024087093	-0.3092126186892165	-0.0493097995020808	10_15	Delay Discounting	cognitive performance
-0.2132871268807565	0.1957135446985079	-0.2625705240554709	0.023138042176572	10_15	Delay Discounting	cognitive performance
-0.2171564999235161	0.1107542740884175	-0.2678471744550609	-0.086011822828294	10_15	Delay Discounting	cognitive performance
-0.2522757791336694	0.1536999295193314	-0.2916996949782891	-0.005829274050644	10_15	Delay Discounting	cognitive performance
-0.2218538724788639	0.3557169533898432	-0.2549475546244628	0.055434368655037	10_15	Delay Discounting	cognitive performance
-0.2261660119176673	0.2739652085505566	-0.2684832238450136	0.0599153493208078	10_15	Delay Discounting	cognitive performance
-0.2400971079053626	0.1327516439984988	-0.2764177512918599	-0.0175293733825507	10_15	Delay Discounting	cognitive performance
-0.2265329465381505	0.352705353893915	-0.2648104453843257	0.0543120310658387	10_20	Delay Discounting	cognitive performance
-0.2635750828383022	0.0970780169131735	-0.3053567661965444	-0.0500535655863629	10_20	Delay Discounting	cognitive performance
-0.2543044808013332	0.0203412881499294	-0.2959601902925887	-0.0107779542131141	10_20	Delay Discounting	cognitive performance
-0.2673064401158213	0.0505902812051856	-0.3038117296389391	-0.0129742032436237	10_20	Delay Discounting	cognitive performance
-0.2232230084373504	0.092579019638951	-0.2736381688387662	-0.0609492403628271	10_20	Delay Discounting	cognitive performance
-0.2211746056283927	0.0898708653980781	-0.2691373091455525	-0.0964989661785575	10_20	Delay Discounting	cognitive performance
[truncated: 1,714 more rows]

## Sheet: HCP-AGING_Combined_Bins
test_neg_mean_absolute_error	test_corr	test_neg_root_mean_squared_error	test_r2	ampl_rankings	target	category
[truncated: 2,800 more rows]

[truncated: 2 more sheets: HCP-YA_Sequential, HCP_AGING_Sequential]
