# Supplementary material for: Intermediately synchronised brain states optimise trade-off between subject specificity and predictive capacity
Source: Commun Biol. 2023 Jul 10;6:705. doi: 10.1038/s42003-023-05073-w (PMC10333234; doi:10.1038/s42003-023-05073-w)
Supplement: Supplementary file 6 — Supplementary Data 3 [file 42003_2023_5073_MOESM6_ESM.xlsx]

## Sheet: HCP-YA_Individual_Bins_Sex_Pred
bin	test_accuracy
1	0.6883116883116883
1	0.6233766233766234
1	0.6623376623376623
1	0.7662337662337663
1	0.5844155844155844
1	0.5974025974025974
1	0.6363636363636364
1	0.5974025974025974
1	0.6103896103896104
1	0.6753246753246753
2	0.7142857142857143
2	0.6623376623376623
2	0.7532467532467533
2	0.7532467532467533
2	0.6103896103896104
2	0.6883116883116883
2	0.6363636363636364
2	0.6623376623376623
2	0.6363636363636364
2	0.6753246753246753
3	0.7402597402597403
3	0.7272727272727273
3	0.7142857142857143
3	0.7792207792207793
3	0.6753246753246753
3	0.5714285714285714
3	0.7272727272727273
3	0.6883116883116883
3	0.6103896103896104
3	0.6103896103896104
4	0.7532467532467533
4	0.6753246753246753
4	0.6883116883116883
4	0.7662337662337663
4	0.6493506493506493
4	0.5844155844155844
4	0.7662337662337663
4	0.6623376623376623
4	0.5974025974025974
4	0.6233766233766234
5	0.6753246753246753
5	0.7012987012987013
5	0.7012987012987013
5	0.7402597402597403
5	0.6883116883116883
5	0.6493506493506493
5	0.6883116883116883
5	0.6233766233766234
5	0.6493506493506493
5	0.6363636363636364
6	0.6623376623376623
6	0.6883116883116883
6	0.7792207792207793
6	0.7532467532467533
6	0.6883116883116883
6	0.5714285714285714
6	0.7272727272727273
6	0.6363636363636364
6	0.6233766233766234
6	0.6753246753246753
7	0.7012987012987013
7	0.6883116883116883
7	0.7532467532467533
7	0.7142857142857143
7	0.6623376623376623
7	0.6623376623376623
7	0.7402597402597403
7	0.6103896103896104
7	0.7012987012987013
7	0.5844155844155844
8	0.7272727272727273
8	0.7012987012987013
8	0.8051948051948052
8	0.7532467532467533
8	0.7142857142857143
8	0.5974025974025974
8	0.6493506493506493
8	0.6103896103896104
8	0.6493506493506493
8	0.5974025974025974
9	0.7532467532467533
9	0.6623376623376623
9	0.7922077922077922
9	0.7792207792207793
9	0.6363636363636364
9	0.6623376623376623
9	0.7012987012987013
9	0.6493506493506493
9	0.7012987012987013
9	0.6103896103896104
10	0.7532467532467533
10	0.6883116883116883
10	0.7662337662337663
10	0.7142857142857143
10	0.6103896103896104
10	0.6103896103896104
10	0.7272727272727273
10	0.6103896103896104
10	0.7402597402597403
10	0.6753246753246753
11	0.7272727272727273
11	0.6883116883116883
11	0.7142857142857143
11	0.7662337662337663
11	0.6623376623376623
11	0.6623376623376623
11	0.7532467532467533
11	0.6623376623376623
11	0.6233766233766234
11	0.6753246753246753
12	0.7012987012987013
12	0.6753246753246753
12	0.7402597402597403
12	0.7402597402597403
12	0.6753246753246753
12	0.6493506493506493
12	0.6493506493506493
12	0.6493506493506493
12	0.7142857142857143
12	0.6363636363636364
13	0.7402597402597403
13	0.6233766233766234
13	0.7792207792207793
13	0.7402597402597403
13	0.5844155844155844
13	0.5714285714285714
13	0.7142857142857143
13	0.7012987012987013
13	0.7012987012987013
13	0.6883116883116883
14	0.7402597402597403
14	0.6363636363636364
14	0.7792207792207793
14	0.8051948051948052
14	0.6753246753246753
14	0.6753246753246753
14	0.7402597402597403
14	0.6753246753246753
14	0.6753246753246753
14	0.6883116883116883
15	0.6363636363636364
15	0.6363636363636364
15	0.7272727272727273
15	0.7922077922077922
15	0.6103896103896104
15	0.6623376623376623
15	0.7272727272727273
15	0.6753246753246753
15	0.6883116883116883
15	0.6103896103896104
16	0.7012987012987013
16	0.7142857142857143
16	0.7792207792207793
16	0.7142857142857143
16	0.6493506493506493
16	0.6493506493506493
16	0.7272727272727273
16	0.6753246753246753
16	0.6753246753246753
16	0.6623376623376623
17	0.6883116883116883
17	0.6753246753246753
17	0.7532467532467533
17	0.7532467532467533
17	0.6363636363636364
17	0.7272727272727273
17	0.6753246753246753
17	0.7272727272727273
17	0.6623376623376623
17	0.6623376623376623
18	0.6883116883116883
18	0.7012987012987013
18	0.7402597402597403
18	0.7532467532467533
18	0.6103896103896104
18	0.7272727272727273
18	0.7012987012987013
18	0.6883116883116883
18	0.6753246753246753
18	0.5844155844155844
19	0.7012987012987013
19	0.6103896103896104
19	0.7402597402597403
19	0.6883116883116883
19	0.6363636363636364
19	0.7402597402597403
19	0.6363636363636364
19	0.6363636363636364
19	0.6363636363636364
19	0.6363636363636364
20	0.6623376623376623
20	0.5974025974025974
20	0.7142857142857143
20	0.7402597402597403
20	0.7142857142857143
20	0.7012987012987013
20	0.6233766233766234
20	0.6363636363636364
20	0.7142857142857143
20	0.5974025974025974
full	0.7532467532467533
full	0.7142857142857143
full	0.7402597402597403
full	0.7662337662337663
full	0.6623376623376623
full	0.6103896103896104
full	0.7402597402597403
full	0.6493506493506493
full	0.7012987012987013
full	0.6753246753246753

## Sheet: HCP-AGING_Individual_Bins_Sex_P
bin	test_balanced_accuracy	test_accuracy	test_f1	test_precision	test_recall	test_roc_auc
1	0.7037643207855975	0.7142857142857143	0.6521739130434782	0.6666666666666666	0.6382978723404256	0.8117839607201309
1	0.6712779973649539	0.6785714285714286	0.6170212765957447	0.6041666666666666	0.6304347826086957	0.7579051383399209
1	0.6380208333333334	0.6607142857142857	0.5476190476190476	0.6388888888888888	0.4791666666666667	0.7327473958333334
1	0.7055084745762712	0.7027027027027027	0.7027027027027027	0.6610169491525424	0.75	0.771186440677966
1	0.6239302172481895	0.6396396396396397	0.5454545454545454	0.6153846153846154	0.4897959183673469	0.7123107307439105
1	0.6881977671451356	0.6875	0.6788990825688075	0.7115384615384616	0.6491228070175439	0.7511961722488039
1	0.633357041251778	0.6339285714285714	0.5393258426966293	0.4705882352941176	0.631578947368421	0.7286628733997156
1	0.6021746082507196	0.6071428571428571	0.5510204081632653	0.6	0.5094339622641509	0.7057882954908858
1	0.6448826597131682	0.6576576576576577	0.5476190476190477	0.71875	0.4423076923076923	0.8018252933507171
1	0.7013457556935818	0.7387387387387387	0.6133333333333334	0.696969696969697	0.5476190476190477	0.7967563837129055
1	0.719871794871795	0.7232142857142857	0.6930693069306932	0.7142857142857143	0.6730769230769231	0.7467948717948718
1	0.6550802139037433	0.6785714285714286	0.5714285714285713	0.6	0.5454545454545454	0.6711229946524064
1	0.6428805237315875	0.6607142857142857	0.5681818181818181	0.6097560975609756	0.5319148936170213	0.7639934533551554
1	0.627112676056338	0.6486486486486487	0.5301204819277109	0.5116279069767442	0.55	0.6978873239436619
1	0.6546610169491525	0.6486486486486487	0.6285714285714286	0.717391304347826	0.559322033898305	0.7480443285528031
1	0.6938775510204082	0.7142857142857143	0.6190476190476191	0.7428571428571429	0.5306122448979592	0.7486232588273404
1	0.6692708333333333	0.6785714285714286	0.6170212765957447	0.6304347826086957	0.6041666666666666	0.7861328125
1	0.6590111642743222	0.6607142857142857	0.6199999999999999	0.6888888888888889	0.5636363636363636	0.7413078149920256
1	0.6192307692307693	0.6396396396396397	0.5348837209302325	575	0.5	0.665886287625418
1	0.6568860244233379	0.6846846846846847	0.5679012345679012	0.6216216216216216	0.5227272727272727	0.7306648575305292
1	0.6643990929705215	0.6785714285714286	0.6	0.6585365853658537	0.5510204081632653	0.7466796242306446
1	0.6132569558101473	0.6160714285714286	0.5656565656565657	0.5384615384615384	0.5957446808510638	0.6965630114566285
1	0.7055555555555556	0.7142857142857143	0.627906976744186	0.5869565217391305	675	0.8045138888888889
1	0.6515957446808511	0.6666666666666666	0.5842696629213483	0.6190476190476191	0.5531914893617021	0.7130984042553192
1	0.5880052151238593	0.5765765765765766	0.5052631578947367	0.6666666666666666	0.4067796610169492	0.703715775749674
2	0.6446808510638298	0.6696428571428571	0.5542168674698795	0.6388888888888888	0.4893617021276595	0.7597381342062194
2	0.6505270092226614	0.6696428571428571	0.5747126436781609	0.6097560975609756	0.5434782608695652	0.7480237154150198
2	0.6640625	0.6875	0.5783132530120482	0.6857142857142857	0.5	0.7454427083333334
2	0.7332138200782268	0.7297297297297297	0.7321428571428571	0.6833333333333333	0.7884615384615384	0.8194263363754889
2	0.6754443712969058	0.6756756756756757	0.6470588235294118	0.6226415094339622	0.673469387755102	0.728768926925609
2	0.6440191387559808	0.6428571428571429	0.6226415094339622	0.673469387755102	0.5789473684210527	0.7511961722488038
2	0.6731863442389758	0.6696428571428571	0.5842696629213484	0.5098039215686274	0.6842105263157895	0.7660028449502134
2	0.6389510713143588	0.6428571428571429	0.6	0.6382978723404256	0.5660377358490566	0.7038695235049568
2	0.6714471968709257	0.6846846846846847	0.5783132530120482	0.7741935483870968	0.4615384615384615	0.7884615384615383
2	0.729296066252588	0.7387387387387387	0.6666666666666666	0.6444444444444445	0.6904761904761905	0.8523119392684609
2	0.6692307692307693	0.6785714285714286	0.608695652173913	0.7	0.5384615384615384	0.7846153846153846
2	0.6437165775401069	0.6696428571428571	0.5542168674698795	0.5897435897435898	0.5227272727272727	0.705548128342246
2	0.6747954173486088	0.6875	0.6153846153846154	0.6363636363636364	0.5957446808510638	0.7689034369885434
2	0.680281690140845	0.7027027027027027	0.5925925925925926	0.5853658536585366	0.6	0.7281690140845071
2	0.7123533246414602	0.7027027027027027	0.6666666666666665	825	0.559322033898305	0.7604302477183833
2	0.6541950113378685	0.6696428571428571	0.5842696629213483	0.65	0.5306122448979592	0.7482993197278911
2	0.7291666666666667	0.7410714285714286	0.6813186813186812	0.7209302325581395	0.6458333333333334	0.8125
2	0.6229665071770334	625	0.5714285714285714	0.6511627906976745	0.509090909090909	0.7323763955342902
2	0.6717391304347826	0.6936936936936937	0.5952380952380952	0.6578947368421053	0.5434782608695652	0.7334448160535118
2	0.7218453188602443	0.7207207207207207	0.6736842105263158	0.6274509803921569	0.7272727272727273	0.792740841248304
2	0.7233560090702947	0.7321428571428571	0.6808510638297872	0.7111111111111111	0.6530612244897959	0.7839326206673145
2	0.6605564648117839	0.6607142857142857	0.62	0.5849056603773585	0.6595744680851063	0.7224222585924713
2	0.7527777777777778	0.7678571428571429	0.6829268292682926	0.6666666666666666	0.7	0.7791666666666667
2	0.7197473404255319	0.7387387387387387	0.6588235294117647	0.7368421052631579	0.5957446808510638	0.7842420212765958
2	0.6450456323337679	0.6396396396396397	0.6226415094339622	0.7021276595744681	0.559322033898305	0.7059973924380705
3	0.7220949263502454	0.7321428571428571	0.6739130434782609	0.6888888888888889	0.6595744680851063	0.7996726677577741
3	0.7252964426877471	0.75	0.6585365853658538	0.75	0.5869565217391305	0.8231225296442688
3	0.6796875	0.7053571428571429	0.5925925925925926	0.7272727272727273	0.5	0.7679036458333333
3	0.7382659713168187	0.7387387387387387	0.7238095238095238	0.7169811320754716	0.7307692307692307	0.823663624511082
3	0.6728110599078341	0.6846846846846847	0.6153846153846153	0.6666666666666666	0.5714285714285714	0.7198815009874917
3	0.6797448165869219	0.6785714285714286	0.6603773584905661	0.7142857142857143	0.6140350877192983	0.7562998405103668
3	0.6934566145092461	0.6964285714285714	0.6046511627906976	0.5416666666666666	0.6842105263157895	0.7841394025604552
3	0.5738727214582667	0.5803571428571429	0.5052631578947369	0.5714285714285714	0.4528301886792453	0.6648544931244005
3	0.7064863102998696	0.7207207207207207	0.6172839506172839	0.8620689655172413	0.4807692307692308	0.8308344198174706
3	0.8105590062111802	0.8108108108108109	0.7640449438202246	0.723404255319149	0.8095238095238095	0.8864734299516909
3	0.7448717948717949	0.75	0.7142857142857143	0.7608695652173914	0.6730769230769231	0.830448717948718
3	0.6062834224598931	0.6339285714285714	0.5060240963855421	0.5384615384615384	0.4772727272727273	0.7068850267379678
3	0.6795417348608839	0.6964285714285714	0.6136363636363638	0.6585365853658537	0.574468085106383	0.795417348608838
3	0.6786971830985915	0.6936936936936937	0.5952380952380952	0.5681818181818182	625	0.7330985915492957
3	0.7219687092568448	0.7117117117117117	0.673469387755102	0.8461538461538461	0.559322033898305	0.78748370273794
3	0.6746031746031746	0.6875	0.6153846153846153	0.6666666666666666	0.5714285714285714	0.7806932296728216
3	0.7239583333333333	0.7321428571428571	0.6808510638297872	0.6956521739130435	0.6666666666666666	0.8092447916666666
3	0.6768740031897926	0.6785714285714286	0.64	0.7111111111111111	0.5818181818181818	0.7779904306220095
3	0.6948160535117056	0.7207207207207207	0.617283950617284	0.7142857142857143	0.5434782608695652	0.7595317725752507
3	0.7179443690637721	0.7207207207207207	0.6666666666666666	0.6326530612244898	0.7045454545454546	0.7985074626865671
3	0.6972789115646258	0.7053571428571429	0.6526315789473685	0.6739130434782609	0.6326530612244898	0.7790735341755749
3	0.6576104746317513	0.6607142857142857	0.6122448979591838	0.5882352941176471	0.6382978723404256	0.7328968903436989
3	0.6958333333333333	0.7232142857142857	0.6075949367088608	0.6153846153846154	0.6	0.7697916666666668
3	0.7779255319148937	0.7927927927927928	0.7356321839080461	0.8	0.6808510638297872	0.784906914893617
3	0.6800847457627119	0.6756756756756757	0.6666666666666667	0.7346938775510204	0.6101694915254238	0.759452411994785
4	0.7847790507364976	0.7946428571428571	0.7472527472527473	0.7727272727272727	0.723404255319149	0.8310965630114566
4	0.7134387351778657	0.7321428571428571	0.6511627906976744	0.7	0.6086956521739131	0.7835968379446641
4	0.6614583333333334	0.6875	0.5679012345679013	0.696969696969697	0.4791666666666667	0.7659505208333334
4	0.7020860495436767	0.7027027027027027	0.6857142857142857	0.6792452830188679	0.6923076923076923	0.826923076923077
4	0.6652402896642527	0.6666666666666666	0.6336633663366337	0.6153846153846154	0.6530612244897959	0.7373271889400921
4	0.7330143540669857	0.7321428571428571	0.7222222222222222	0.7647058823529411	0.6842105263157895	0.754066985645933
4	0.7201280227596016	0.7232142857142857	0.6352941176470589	0.574468085106383	0.7105263157894737	0.8019203413940256
4	0.5992964502718261	0.6071428571428571	0.5217391304347827	0.6153846153846154	0.4528301886792453	0.6837224176527021
4	0.6929595827900912	0.7027027027027027	0.6292134831460674	0.7567567567567568	0.5384615384615384	0.78129074315515
4	0.8110766045548654	0.8288288288288288	0.7654320987654322	0.7948717948717948	0.7380952380952381	0.9126984126984128
4	0.7807692307692308	0.7857142857142857	0.7551020408163265	0.8043478260869565	0.7115384615384616	0.8358974358974359
4	0.6477272727272727	0.6696428571428571	0.5647058823529411	0.5853658536585366	0.5454545454545454	0.7202540106951871
4	0.6795417348608839	0.6964285714285714	0.6136363636363638	0.6585365853658537	0.574468085106383	0.7891980360065466
4	0.639612676056338	0.6576576576576577	0.5476190476190476	0.5227272727272727	575	0.7038732394366196
4	0.7162646675358539	0.7117117117117117	0.7037037037037036	0.7755102040816326	0.6440677966101694	0.7695567144719686
4	0.7437641723356009	0.75	0.7083333333333333	0.723404255319149	0.6938775510204082	0.7968901846452868
4	0.6901041666666667	0.6964285714285714	0.6458333333333334	0.6458333333333334	0.6458333333333334	0.7994791666666667
4	0.7220095693779904	0.7232142857142857	0.6990291262135923	0.75	0.6545454545454545	0.8149920255183413
4	0.65	0.6756756756756757	0.5609756097560975	0.6388888888888888	0.5	0.7254180602006689
4	0.7360922659430122	0.7567567567567568	0.674698795180723	0.717948717948718	0.6363636363636364	0.7947761194029851
4	0.6689342403628118	0.6785714285714286	0.6170212765957447	0.6444444444444445	0.5918367346938775	0.7628765792031099
4	0.6392798690671031	0.6428571428571429	0.5918367346938775	0.5686274509803921	0.6170212765957447	0.7145662847790507
4	0.7097222222222221	0.7410714285714286	0.6233766233766234	0.6486486486486487	0.6	0.7916666666666666
4	0.7047872340425532	0.7117117117117117	0.6595744680851063	0.6595744680851063	0.6595744680851063	0.7862367021276595
4	0.6530312907431551	0.6396396396396397	0.5652173913043478	0.7878787878787878	0.4406779661016949	0.7662972620599738
5	0.760556464811784	0.7767857142857143	0.7126436781609196	775	0.6595744680851063	0.8212765957446809
5	0.7144268774703557	0.7410714285714286	0.6419753086419753	0.7428571428571429	0.5652173913043478	0.8030303030303031
5	0.7317708333333333	0.7410714285714286	0.6881720430107527	0.7111111111111111	0.6666666666666666	0.8121744791666667
5	0.7636897001303781	0.7657657657657657	0.7450980392156863	0.76	0.7307692307692307	0.8275749674054759
5	0.6970046082949308	0.7117117117117117	0.6363636363636365	0.717948717948718	0.5714285714285714	0.7531270572745227
5	0.7057416267942584	0.7053571428571429	0.7027027027027027	0.7222222222222222	0.6842105263157895	0.7572567783094099
5	0.6607396870554765	0.6785714285714286	0.5609756097560975	0.5227272727272727	0.6052631578947368	0.769203413940256
5	0.6275983370642788	0.6339285714285714	0.568421052631579	0.6428571428571429	0.5094339622641509	0.6888391429485129
5	0.7218057366362451	0.7297297297297297	0.6739130434782609	775	0.5961538461538461	0.7930247718383312
5	0.8038302277432712	0.8198198198198198	0.7560975609756099	775	0.7380952380952381	0.8630089717046239
5	0.8346153846153846	0.8392857142857143	0.8163265306122449	0.8695652173913043	0.7692307692307693	0.8852564102564102
5	0.695855614973262	0.7232142857142857	0.617283950617284	0.6756756756756757	0.5681818181818182	0.7399732620320856
5	0.6410801963993453	0.6517857142857143	0.5806451612903226	0.5869565217391305	0.574468085106383	0.7502454991816693
5	0.6498239436619718	0.6846846846846847	0.5454545454545455	0.5675675675675675	525	0.726056338028169
5	0.6908409387222947	0.6846846846846847	0.6666666666666667	0.7608695652173914	0.5932203389830508	0.7975880052151239
5	0.7154195011337868	0.7232142857142857	0.6736842105263158	0.6956521739130435	0.6530612244897959	0.7845804988662132
5	0.6822916666666667	0.6964285714285714	0.6222222222222222	0.6666666666666666	0.5833333333333334	0.7623697916666667
5	0.7392344497607655	0.7410714285714286	0.7070707070707071	0.7954545454545454	0.6363636363636364	0.8251993620414674
5	0.6486622073578595	0.6666666666666666	0.5747126436781609	0.6097560975609756	0.5434782608695652	0.6946488294314382
5	0.7101424694708276	0.7207207207207207	0.651685393258427	0.6444444444444445	0.6590909090909091	0.7693351424694708
5	0.7698412698412698	0.7767857142857143	0.7368421052631581	0.7608695652173914	0.7142857142857143	0.8127632005183025
5	0.7078559738134207	0.7053571428571429	0.6732673267326733	0.6296296296296297	0.723404255319149	0.7747954173486088
5	0.7541666666666667	0.7767857142857143	0.6835443037974683	0.6923076923076923	675	0.8083333333333332
5	0.6991356382978724	0.7117117117117117	0.6444444444444444	0.6744186046511628	0.6170212765957447	0.7742686170212766
5	0.67503259452412	0.6666666666666666	0.6336633663366337	0.7619047619047619	0.5423728813559322	0.7858539765319426
6	0.755810147299509	0.7678571428571429	0.711111111111111	0.7441860465116279	0.6808510638297872	0.8216039279869067
6	0.7167325428194993	0.7321428571428571	0.6590909090909092	0.6904761904761905	0.6304347826086957	0.735836627140975
6	0.7057291666666667	0.7232142857142857	0.6436781609195402	0.717948717948718	0.5833333333333334	0.8151041666666666
6	0.7467405475880051	0.7477477477477478	0.7307692307692306	0.7307692307692307	0.7307692307692307	0.831812255541069
6	0.7582290980908493	0.7657657657657657	0.723404255319149	0.7555555555555555	0.6938775510204082	0.7965766951942066
6	0.7157894736842105	0.7142857142857143	0.6923076923076923	0.7659574468085106	0.631578947368421	0.7732057416267942
6	0.7002133712660028	0.7053571428571429	0.611764705882353	0.5531914893617021	0.6842105263157895	0.787339971550498
6	0.6653341861208826	0.6696428571428571	0.6262626262626263	0.6739130434782609	0.5849056603773585	0.7003517748640868
6	0.7110495436766624	0.7207207207207207	0.651685393258427	0.7837837837837838	0.5576923076923077	0.7907431551499349
6	0.7774327122153208	0.7927927927927928	0.7228915662650603	0.7317073170731707	0.7142857142857143	0.8699102829537613
6	0.7557692307692307	0.7589285714285714	0.7326732673267328	0.7551020408163265	0.7115384615384616	0.8487179487179487
6	0.6564171122994653	0.6607142857142857	0.5957446808510639	0.56	0.6363636363636364	0.7008689839572193
6	0.7026186579378069	0.7232142857142857	0.6352941176470589	0.7105263157894737	0.574468085106383	0.7810147299509002
6	0.6591549295774648	0.6756756756756757	0.5714285714285713	0.5454545454545454	0.6	0.6904929577464789
6	0.7258800521512385	0.7207207207207207	0.7102803738317757	0.7916666666666666	0.6440677966101694	0.8044328552803128
6	0.7709750566893423	0.7857142857142857	0.7272727272727272	0.8205128205128205	0.6530612244897959	0.8315516682863622
6	0.640625	0.6517857142857143	0.5806451612903225	0.6	0.5625	0.7936197916666667
6	0.7110047846889952	0.7142857142857143	0.6444444444444444	0.8285714285714286	0.5272727272727272	0.8194577352472089
6	0.6672240802675585	0.6846846846846847	0.5977011494252873	0.6341463414634146	0.5652173913043478	0.6989966555183946
6	0.7026797829036635	0.7117117117117117	0.6444444444444444	0.6304347826086957	0.6590909090909091	0.7639077340569878
6	0.717687074829932	0.7232142857142857	0.6804123711340205	0.6875	0.673469387755102	0.7891156462585035
6	0.6913256955810148	0.6964285714285714	0.6458333333333333	0.6326530612244898	0.6595744680851063	0.7322422258592471
6	0.7388888888888889	0.75	0.6666666666666666	0.6363636363636364	0.7	0.810763888888889
6	0.7225731382978724	0.7387387387387387	0.6666666666666666	725	0.6170212765957447	0.7875664893617021
6	0.6784550195567145	0.6666666666666666	0.6105263157894737	0.8055555555555556	0.4915254237288136	0.7838983050847457
7	0.7315875613747954	0.75	0.6744186046511628	0.7435897435897436	0.6170212765957447	0.8500818330605564
7	0.6482213438735178	0.6785714285714286	0.55	0.6470588235294118	0.4782608695652174	0.7180500658761528
7	0.7786458333333333	0.7946428571428571	0.7356321839080459	0.8205128205128205	0.6666666666666666	0.8473307291666666
7	0.7455997392438071	0.7477477477477478	0.7254901960784313	0.74	0.7115384615384616	0.7907431551499348
7	0.7646477946017116	0.7657657657657657	0.74	0.7254901960784313	0.7551020408163265	0.7949308755760368
7	0.6979266347687401	0.6964285714285714	0.673076923076923	0.7446808510638298	0.6140350877192983	0.7888357256778309
7	0.6671408250355619	0.6785714285714286	0.5714285714285715	0.5217391304347826	0.631578947368421	0.7375533428165006
7	0.6549408378637671	0.6607142857142857	0.6041666666666666	0.6744186046511628	0.5471698113207547	0.7432043492165014
7	0.6663950456323338	0.6756756756756757	0.6	0.7105263157894737	0.5192307692307693	0.7689048239895697
7	0.7489648033126295	0.7747747747747747	0.6835443037974683	0.7297297297297297	0.6428571428571429	0.8561076604554866
7	0.8166666666666667	0.8214285714285714	0.7959183673469389	0.8478260869565217	0.75	0.8711538461538462
7	0.7118983957219251	0.7232142857142857	0.651685393258427	0.6444444444444445	0.6590909090909091	0.738302139037433
7	0.7055646481178396	0.7232142857142857	0.6436781609195402	0.7	0.5957446808510638	0.7711947626841243
7	0.677112676056338	0.6846846846846847	0.5977011494252874	0.5531914893617021	0.65	0.7221830985915493
7	0.7100717079530638	0.7027027027027027	0.6796116504854368	0.7954545454545454	0.5932203389830508	0.7897653194263364
7	0.7562358276643991	0.7589285714285714	0.7272727272727272	0.72	0.7346938775510204	0.8104956268221574
7	0.703125	0.7142857142857143	0.6521739130434783	0.6818181818181818	625	0.7532552083333333
7	0.7207336523125997	0.7232142857142857	0.6736842105263158	0.8	0.5818181818181818	0.8414673046251994
7	0.6454849498327759	0.6666666666666666	0.5647058823529412	0.6153846153846154	0.5217391304347826	0.7354515050167223
7	0.7701831750339213	0.7837837837837838	0.7209302325581395	0.7380952380952381	0.7045454545454546	0.7852781546811398
7	0.6564625850340136	0.6696428571428571	0.5934065934065934	0.6428571428571429	0.5510204081632653	0.7346938775510204
7	0.6044189852700491	0.6160714285714286	0.5376344086021505	0.5434782608695652	0.5319148936170213	0.6962356792144027
7	0.6930555555555555	0.7053571428571429	0.6117647058823529	0.5777777777777777	0.65	0.7677083333333332
7	0.6771941489361701	0.7027027027027027	0.5925925925925926	0.7058823529411765	0.5106382978723404	0.7662898936170213
7	0.7139830508474576	0.7117117117117117	0.7142857142857143	0.7547169811320755	0.6779661016949152	0.779986962190352
8	0.7499181669394436	0.7678571428571429	0.6976744186046512	0.7692307692307693	0.6382978723404256	0.8078559738134207
8	0.5846508563899868	0.5803571428571429	0.5436893203883495	0.4912280701754385	0.6086956521739131	0.6343873517786561
8	0.6354166666666666	0.6607142857142857	0.5365853658536585	0.6470588235294118	0.4583333333333333	0.748046875
8	0.7105606258148631	0.7117117117117117	0.6923076923076923	0.6923076923076923	0.6923076923076923	0.7702086049543677
8	0.7276168531928902	0.7387387387387387	0.6813186813186813	0.7380952380952381	0.6326530612244898	0.7202106649111257
8	0.706060606060606	0.7053571428571429	0.6972477064220183	0.7307692307692307	0.6666666666666666	0.7725677830940989
8	0.6806543385490753	0.6964285714285714	0.5853658536585366	0.5454545454545454	0.631578947368421	0.707325746799431
8	0.6172049888071633	625	0.5434782608695652	0.6410256410256411	0.4716981132075472	0.6782858970259034
8	0.6963820078226858	0.7027027027027027	0.6526315789473683	0.7209302325581395	0.5961538461538461	0.741199478487614
8	0.7562111801242236	0.7837837837837838	0.6923076923076924	0.75	0.6428571428571429	0.8095238095238094
8	0.7615384615384615	0.7678571428571429	0.7291666666666666	0.7954545454545454	0.6730769230769231	0.8516025641025641
8	0.7225935828877006	0.7410714285714286	0.6588235294117647	0.6829268292682927	0.6363636363636364	0.7469919786096256
8	0.6659574468085107	0.6875	0.5882352941176471	0.6578947368421053	0.5319148936170213	0.739770867430442
8	0.6380281690140845	0.6486486486486487	0.5517241379310344	0.5106382978723404	0.6	0.6383802816901408
8	0.7038787483702738	0.6936936936936937	0.6530612244897959	0.8205128205128205	0.5423728813559322	0.7871577574967404
8	0.7097505668934241	0.7142857142857143	0.673469387755102	0.673469387755102	0.673469387755102	0.7917071590540978
8	0.6223958333333333	0.6339285714285714	0.5591397849462364	0.5777777777777777	0.5416666666666666	0.7252604166666667
8	0.6843700159489633	0.6875	0.6153846153846153	0.7777777777777778	0.509090909090909	0.8133971291866029
8	0.6595317725752508	0.6756756756756757	0.5909090909090909	0.6190476190476191	0.5652173913043478	0.7237458193979933
8	0.5829375848032565	0.5765765765765766	0.5346534653465346	0.4736842105263157	0.6136363636363636	0.574966078697422
8	0.6564625850340136	0.6696428571428571	0.5934065934065934	0.6428571428571429	0.5510204081632653	0.6854551344347264
8	0.7078559738134207	0.7053571428571429	0.6732673267326733	0.6296296296296297	0.723404255319149	0.7250409165302784
8	675	0.6964285714285714	0.5853658536585366	0.5714285714285714	0.6	0.7642361111111111
8	0.6800199468085106	0.7027027027027027	0.6024096385542169	0.6944444444444444	0.5319148936170213	0.7772606382978724
8	0.5992503259452413	0.5945945945945946	0.5794392523364487	0.6458333333333334	0.5254237288135594	0.6339634941329857
full	0.7345335515548281	0.75	0.6818181818181819	0.7317073170731707	0.6382978723404256	0.814075286415712
full	0.691699604743083	0.7142857142857143	0.6190476190476191	0.6842105263157895	0.5652173913043478	0.8069828722002635
full	0.6588541666666666	0.6875	0.5569620253164557	0.7096774193548387	0.4583333333333333	0.7828776041666666
full	0.7936766623207301	0.7927927927927928	0.7850467289719626	0.7636363636363637	0.8076923076923077	0.8347457627118644
full	0.6872942725477288	0.6936936936936937	0.6458333333333333	0.6595744680851063	0.6326530612244898	0.7551020408163265
full	0.6901116427432217	0.6875	0.6391752577319588	775	0.543859649122807	0.7789473684210527
full	0.6998577524893315	0.6964285714285714	0.6136363636363636	0.54	0.7105263157894737	0.7841394025604551
full	0.6539814518708027	0.6607142857142857	0.5957446808510638	0.6829268292682927	0.5283018867924528	0.7182603133994243
full	0.703715775749674	0.7117117117117117	0.6521739130434783	0.75	0.5769230769230769	0.7848761408083442
full	0.7800207039337475	0.8018018018018018	725	0.7631578947368421	0.6904761904761905	0.8716356107660455
full	0.7833333333333333	0.7857142857142857	0.7647058823529411	0.78	0.75	0.832051282051282
full	0.6557486631016043	0.6696428571428571	0.5842696629213482	0.5777777777777777	0.5909090909090909	0.7122326203208557
full	0.6641571194762684	0.6785714285714286	0.6	0.627906976744186	0.574468085106383	0.793126022913257
full	0.7052816901408451	0.7207207207207207	0.6265060240963854	0.6046511627906976	0.65	0.7524647887323944
full	0.7123533246414602	0.7027027027027027	0.6666666666666665	825	0.559322033898305	0.7809647979139505
full	0.6802721088435374	0.6964285714285714	0.6136363636363635	0.6923076923076923	0.5510204081632653	0.7965662455458373
full	0.6979166666666667	0.7053571428571429	0.6526315789473683	0.6595744680851063	0.6458333333333334	0.7998046875
full	0.6755980861244019	0.6785714285714286	0.608695652173913	0.7567567567567568	0.509090909090909	0.8031897926634769
full	0.6903010033444816	0.7117117117117117	0.6190476190476191	0.6842105263157895	0.5652173913043478	0.7434782608695653
full	0.7254070556309362	0.7297297297297297	0.6739130434782609	0.6458333333333334	0.7045454545454546	0.8056309362279511
full	0.6984126984126984	0.7142857142857143	0.6363636363636365	0.717948717948718	0.5714285714285714	0.7628765792031098
full	0.6451718494271685	0.6428571428571429	0.6078431372549019	0.5636363636363636	0.6595744680851063	0.7240589198036006
full	0.7055555555555556	0.7142857142857143	0.627906976744186	0.5869565217391305	675	0.7989583333333333
full	0.7041223404255319	0.7207207207207207	0.6436781609195402	0.7	0.5957446808510638	0.7922207446808511
full	0.651890482398957	0.6396396396396397	0.574468085106383	0.7714285714285715	0.4576271186440678	0.7636897001303782

## Sheet: HCP-YA_Combined_Bins_Sex_Predic
bins	test_accuracy
1_2	0.6493506493506493
1_2	0.6103896103896104
1_2	0.7272727272727273
1_2	0.7402597402597403
1_2	0.6233766233766234
1_2	0.6103896103896104
1_2	0.6883116883116883
1_2	0.6623376623376623
1_2	0.7012987012987013
1_2	0.6623376623376623
1_3	0.7012987012987013
1_3	0.6753246753246753
1_3	0.7142857142857143
1_3	0.7272727272727273
1_3	0.5974025974025974
1_3	0.6883116883116883
1_3	0.7272727272727273
1_3	0.7142857142857143
1_3	0.6493506493506493
1_3	0.6623376623376623
1_4	0.7142857142857143
1_4	0.6233766233766234
1_4	0.7402597402597403
1_4	0.7402597402597403
1_4	0.6233766233766234
1_4	0.6493506493506493
1_4	0.7402597402597403
1_4	0.6883116883116883
1_4	0.6493506493506493
1_4	0.6753246753246753
1_5	0.7402597402597403
1_5	0.6883116883116883
1_5	0.7142857142857143
1_5	0.7272727272727273
1_5	0.5714285714285714
1_5	0.6493506493506493
1_5	0.7272727272727273
1_5	0.6753246753246753
1_5	0.6363636363636364
1_5	0.6753246753246753
1_6	0.7272727272727273
1_6	0.7012987012987013
1_6	0.7012987012987013
1_6	0.7532467532467533
1_6	0.5844155844155844
1_6	0.6103896103896104
1_6	0.7402597402597403
1_6	0.7142857142857143
1_6	0.6623376623376623
1_6	0.6363636363636364
1_7	0.7532467532467533
1_7	0.7142857142857143
1_7	0.7142857142857143
1_7	0.7532467532467533
1_7	0.5974025974025974
1_7	0.6363636363636364
1_7	0.7012987012987013
1_7	0.6753246753246753
1_7	0.6493506493506493
1_7	0.6753246753246753
1_8	0.7012987012987013
1_8	0.7012987012987013
1_8	0.7532467532467533
1_8	0.7272727272727273
1_8	0.6233766233766234
1_8	0.5974025974025974
1_8	0.7012987012987013
1_8	0.6753246753246753
1_8	0.6363636363636364
1_8	0.6623376623376623
1_9	0.6883116883116883
1_9	0.7142857142857143
1_9	0.7792207792207793
1_9	0.7532467532467533
1_9	0.5844155844155844
1_9	0.6623376623376623
1_9	0.6883116883116883
1_9	0.6363636363636364
1_9	0.6493506493506493
1_9	0.6753246753246753
1_10	0.6883116883116883
1_10	0.7272727272727273
1_10	0.7402597402597403
1_10	0.7402597402597403
1_10	0.6103896103896104
1_10	0.6753246753246753
1_10	0.6883116883116883
1_10	0.6363636363636364
1_10	0.6363636363636364
1_10	0.7012987012987013
1_11	0.6753246753246753
1_11	0.7012987012987013
1_11	0.7012987012987013
1_11	0.7662337662337663
1_11	0.6103896103896104
1_11	0.6753246753246753
1_11	0.7142857142857143
1_11	0.6363636363636364
1_11	0.6363636363636364
1_11	0.6753246753246753
1_12	0.7012987012987013
1_12	0.7012987012987013
1_12	0.6883116883116883
1_12	0.7142857142857143
1_12	0.5844155844155844
1_12	0.6753246753246753
1_12	0.6883116883116883
1_12	0.6363636363636364
1_12	0.6493506493506493
1_12	0.6753246753246753
1_13	0.6883116883116883
1_13	0.7012987012987013
1_13	0.7272727272727273
1_13	0.7012987012987013
1_13	0.5844155844155844
1_13	0.6623376623376623
1_13	0.7012987012987013
1_13	0.6493506493506493
1_13	0.6753246753246753
1_13	0.6753246753246753
1_14	0.7272727272727273
1_14	0.6623376623376623
1_14	0.7142857142857143
1_14	0.7142857142857143
1_14	0.6103896103896104
1_14	0.6883116883116883
1_14	0.7012987012987013
1_14	0.6493506493506493
1_14	0.7012987012987013
1_14	0.6623376623376623
1_15	0.6883116883116883
1_15	0.6753246753246753
1_15	0.7402597402597403
1_15	0.7012987012987013
1_15	0.5844155844155844
1_15	0.6753246753246753
1_15	0.7142857142857143
1_15	0.6363636363636364
1_15	0.6363636363636364
1_15	0.6623376623376623
1_16	0.7012987012987013
1_16	0.6493506493506493
1_16	0.7532467532467533
1_16	0.7142857142857143
1_16	0.5974025974025974
1_16	0.6623376623376623
1_16	0.6753246753246753
1_16	0.6623376623376623
1_16	0.6753246753246753
1_16	0.6753246753246753
1_17	0.7142857142857143
1_17	0.6363636363636364
1_17	0.7272727272727273
1_17	0.7142857142857143
1_17	0.5714285714285714
1_17	0.6753246753246753
1_17	0.6883116883116883
1_17	0.6883116883116883
1_17	0.6623376623376623
1_17	0.6753246753246753
1_18	0.6233766233766234
1_18	0.6753246753246753
1_18	0.7402597402597403
1_18	0.7142857142857143
1_18	0.6233766233766234
1_18	0.6753246753246753
1_18	0.6883116883116883
1_18	0.6493506493506493
1_18	0.6363636363636364
1_18	0.7012987012987013
1_19	0.6233766233766234
1_19	0.6623376623376623
1_19	0.7402597402597403
1_19	0.7142857142857143
1_19	0.6103896103896104
1_19	0.6753246753246753
1_19	0.7012987012987013
1_19	0.5974025974025974
1_19	0.6493506493506493
1_19	0.6623376623376623
1_20	0.6233766233766234
1_20	0.6363636363636364
1_20	0.7142857142857143
1_20	0.7142857142857143
1_20	0.5974025974025974
1_20	0.6233766233766234
1_20	0.6883116883116883
1_20	0.6233766233766234
1_20	0.6233766233766234
1_20	0.6363636363636364
2_3	0.7792207792207793
2_3	0.7012987012987013
2_3	0.7532467532467533
2_3	0.7272727272727273
2_3	0.6623376623376623
2_3	0.6363636363636364
2_3	0.7012987012987013
2_3	0.6883116883116883
2_3	0.6363636363636364
2_3	0.6493506493506493
2_4	0.7272727272727273
2_4	0.7402597402597403
2_4	0.7402597402597403
2_4	0.7532467532467533
2_4	0.6233766233766234
2_4	0.6103896103896104
2_4	0.7272727272727273
2_4	0.6623376623376623
2_4	0.6233766233766234
2_4	0.7012987012987013
2_5	0.7532467532467533
2_5	0.7402597402597403
2_5	0.7272727272727273
2_5	0.7532467532467533
2_5	0.6363636363636364
2_5	0.6753246753246753
2_5	0.7012987012987013
2_5	0.6623376623376623
2_5	0.6363636363636364
2_5	0.7012987012987013
2_6	0.7272727272727273
2_6	0.7272727272727273
2_6	0.7012987012987013
2_6	0.7792207792207793
2_6	0.6103896103896104
2_6	0.6363636363636364
2_6	0.7402597402597403
2_6	0.6363636363636364
2_6	0.6363636363636364
2_6	0.6753246753246753
2_7	0.7012987012987013
2_7	0.7402597402597403
2_7	0.7532467532467533
2_7	0.7402597402597403
2_7	0.6103896103896104
2_7	0.6493506493506493
2_7	0.7012987012987013
2_7	0.6753246753246753
2_7	0.6883116883116883
2_7	0.6363636363636364
2_8	0.7792207792207793
2_8	0.7272727272727273
2_8	0.7792207792207793
2_8	0.7662337662337663
2_8	0.6233766233766234
2_8	0.6753246753246753
2_8	0.7272727272727273
2_8	0.6883116883116883
2_8	0.6753246753246753
2_8	0.6363636363636364
2_9	0.7662337662337663
2_9	0.7272727272727273
2_9	0.7402597402597403
2_9	0.7662337662337663
2_9	0.5974025974025974
2_9	0.6363636363636364
2_9	0.6753246753246753
2_9	0.6753246753246753
2_9	0.6623376623376623
2_9	0.6493506493506493
2_10	0.7532467532467533
2_10	0.7142857142857143
2_10	0.7662337662337663
2_10	0.7792207792207793
2_10	0.5974025974025974
2_10	0.7142857142857143
2_10	0.7012987012987013
2_10	0.6493506493506493
2_10	0.6753246753246753
2_10	0.6363636363636364
2_11	0.7532467532467533
2_11	0.7402597402597403
2_11	0.7272727272727273
2_11	0.7922077922077922
2_11	0.6233766233766234
2_11	0.6493506493506493
2_11	0.7532467532467533
2_11	0.6753246753246753
2_11	0.6623376623376623
2_11	0.6623376623376623
2_12	0.7532467532467533
2_12	0.7012987012987013
2_12	0.7402597402597403
2_12	0.7792207792207793
2_12	0.6103896103896104
2_12	0.7012987012987013
2_12	0.7402597402597403
2_12	0.6493506493506493
2_12	0.7012987012987013
2_12	0.6883116883116883
2_13	0.7272727272727273
2_13	0.7012987012987013
2_13	0.7272727272727273
2_13	0.7662337662337663
2_13	0.5714285714285714
2_13	0.6103896103896104
2_13	0.7272727272727273
2_13	0.6753246753246753
2_13	0.6753246753246753
2_13	0.7272727272727273
2_14	0.7662337662337663
2_14	0.6753246753246753
2_14	0.7142857142857143
2_14	0.8051948051948052
2_14	0.5714285714285714
2_14	0.6883116883116883
2_14	0.7012987012987013
2_14	0.6753246753246753
2_14	0.6753246753246753
2_14	0.6493506493506493
2_15	0.7402597402597403
2_15	0.7012987012987013
2_15	0.7402597402597403
2_15	0.7922077922077922
2_15	0.5714285714285714
2_15	0.6493506493506493
2_15	0.6883116883116883
2_15	0.6883116883116883
2_15	0.6493506493506493
2_15	0.6623376623376623
2_16	0.7792207792207793
2_16	0.7272727272727273
2_16	0.7922077922077922
2_16	0.7792207792207793
2_16	0.5844155844155844
2_16	0.6363636363636364
2_16	0.7142857142857143
2_16	0.6623376623376623
2_16	0.6233766233766234
2_16	0.6363636363636364
2_17	0.7402597402597403
2_17	0.7272727272727273
2_17	0.7402597402597403
2_17	0.7792207792207793
2_17	0.6103896103896104
2_17	0.6883116883116883
2_17	0.6753246753246753
2_17	0.6493506493506493
2_17	0.6103896103896104
2_17	0.6753246753246753
2_18	0.6883116883116883
2_18	0.7012987012987013
2_18	0.7402597402597403
2_18	0.7792207792207793
2_18	0.5844155844155844
2_18	0.6363636363636364
2_18	0.6753246753246753
2_18	0.6883116883116883
2_18	0.6233766233766234
2_18	0.6753246753246753
2_19	0.7012987012987013
2_19	0.6753246753246753
2_19	0.7532467532467533
2_19	0.7792207792207793
2_19	0.5974025974025974
2_19	0.6753246753246753
2_19	0.6883116883116883
2_19	0.6753246753246753
2_19	0.6623376623376623
2_19	0.6883116883116883
2_20	0.7012987012987013
2_20	0.7402597402597403
2_20	0.7532467532467533
2_20	0.7662337662337663
2_20	0.6493506493506493
2_20	0.7012987012987013
2_20	0.6753246753246753
2_20	0.6493506493506493
2_20	0.6363636363636364
2_20	0.7012987012987013
3_4	0.7532467532467533
3_4	0.6493506493506493
3_4	0.7142857142857143
3_4	0.7662337662337663
3_4	0.6623376623376623
3_4	0.5714285714285714
3_4	0.7272727272727273
3_4	0.6623376623376623
3_4	0.6233766233766234
3_4	0.6233766233766234
3_5	0.7272727272727273
3_5	0.6623376623376623
3_5	0.6493506493506493
3_5	0.7532467532467533
3_5	0.6883116883116883
3_5	0.5844155844155844
3_5	0.7142857142857143
3_5	0.6623376623376623
3_5	0.6753246753246753
3_5	0.5324675324675324
3_6	0.6623376623376623
3_6	0.6883116883116883
3_6	0.7662337662337663
3_6	0.7272727272727273
3_6	0.6753246753246753
3_6	0.5714285714285714
3_6	0.7402597402597403
3_6	0.6883116883116883
3_6	0.6233766233766234
3_6	0.6233766233766234
3_7	0.7402597402597403
3_7	0.7142857142857143
3_7	0.7272727272727273
3_7	0.7142857142857143
3_7	0.6363636363636364
3_7	0.5714285714285714
3_7	0.7532467532467533
3_7	0.6623376623376623
3_7	0.6493506493506493
3_7	0.6493506493506493
3_8	0.7532467532467533
3_8	0.6883116883116883
3_8	0.7532467532467533
3_8	0.7662337662337663
3_8	0.7012987012987013
3_8	0.5324675324675324
3_8	0.7272727272727273
3_8	0.7142857142857143
3_8	0.6493506493506493
3_8	0.6363636363636364
3_9	0.7532467532467533
3_9	0.6753246753246753
3_9	0.7792207792207793
3_9	0.7532467532467533
3_9	0.6883116883116883
3_9	0.6103896103896104
3_9	0.7142857142857143
3_9	0.6883116883116883
3_9	0.6623376623376623
3_9	0.6363636363636364
3_10	0.7662337662337663
3_10	0.6753246753246753
3_10	0.7532467532467533
3_10	0.7662337662337663
3_10	0.7272727272727273
3_10	0.5974025974025974
3_10	0.7402597402597403
3_10	0.6233766233766234
3_10	0.6493506493506493
3_10	0.6233766233766234
3_11	0.7272727272727273
3_11	0.7402597402597403
3_11	0.7142857142857143
3_11	0.7662337662337663
3_11	0.7012987012987013
3_11	0.5844155844155844
3_11	0.7402597402597403
3_11	0.6493506493506493
3_11	0.6363636363636364
3_11	0.6623376623376623
3_12	0.7532467532467533
3_12	0.6883116883116883
3_12	0.7272727272727273
3_12	0.7402597402597403
3_12	0.6753246753246753
3_12	0.5454545454545454
3_12	0.7402597402597403
3_12	0.7142857142857143
3_12	0.6753246753246753
3_12	0.6753246753246753
3_13	0.7532467532467533
3_13	0.7012987012987013
3_13	0.7532467532467533
3_13	0.7272727272727273
3_13	0.6753246753246753
3_13	0.5844155844155844
3_13	0.7402597402597403
3_13	0.7012987012987013
3_13	0.6363636363636364
3_13	0.6233766233766234
3_14	0.7272727272727273
3_14	0.7012987012987013
3_14	0.7402597402597403
3_14	0.7662337662337663
3_14	0.7142857142857143
3_14	0.5714285714285714
3_14	0.7272727272727273
3_14	0.6883116883116883
3_14	0.6233766233766234
3_14	0.6363636363636364
3_15	0.7532467532467533
3_15	0.6883116883116883
3_15	0.7532467532467533
3_15	0.7402597402597403
3_15	0.7012987012987013
3_15	0.5844155844155844
3_15	0.7272727272727273
3_15	0.7142857142857143
3_15	0.6623376623376623
3_15	0.6103896103896104
3_16	0.6883116883116883
3_16	0.7142857142857143
3_16	0.7662337662337663
3_16	0.7792207792207793
3_16	0.6883116883116883
3_16	0.5714285714285714
3_16	0.7402597402597403
3_16	0.7142857142857143
3_16	0.6493506493506493
3_16	0.6363636363636364
3_17	0.7142857142857143
3_17	0.7142857142857143
3_17	0.7532467532467533
3_17	0.7402597402597403
3_17	0.7402597402597403
3_17	0.5844155844155844
3_17	0.7142857142857143
3_17	0.6883116883116883
3_17	0.6493506493506493
3_17	0.6103896103896104
3_18	0.7272727272727273
3_18	0.7402597402597403
3_18	0.7662337662337663
3_18	0.7402597402597403
3_18	0.6883116883116883
3_18	0.5714285714285714
3_18	0.7272727272727273
3_18	0.7142857142857143
3_18	0.6493506493506493
3_18	0.6363636363636364
3_19	0.7142857142857143
3_19	0.6753246753246753
3_19	0.7272727272727273
3_19	0.7402597402597403
3_19	0.6883116883116883
3_19	0.6233766233766234
3_19	0.7402597402597403
3_19	0.7012987012987013
3_19	0.6753246753246753
3_19	0.6233766233766234
3_20	0.7532467532467533
3_20	0.6623376623376623
3_20	0.7272727272727273
3_20	0.7402597402597403
3_20	0.7012987012987013
3_20	0.5714285714285714
3_20	0.7142857142857143
3_20	0.6883116883116883
3_20	0.6753246753246753
3_20	0.5714285714285714
4_5	0.7142857142857143
4_5	0.6753246753246753
4_5	0.6623376623376623
4_5	0.7272727272727273
4_5	0.6753246753246753
4_5	0.6103896103896104
4_5	0.7142857142857143
4_5	0.6493506493506493
4_5	0.6363636363636364
4_5	0.5714285714285714
4_6	0.6753246753246753
4_6	0.6883116883116883
4_6	0.7142857142857143
4_6	0.7662337662337663
4_6	0.6493506493506493
4_6	0.6103896103896104
4_6	0.7662337662337663
4_6	0.6753246753246753
4_6	0.6233766233766234
4_6	0.6233766233766234
4_7	0.7402597402597403
4_7	0.6623376623376623
4_7	0.6753246753246753
4_7	0.7142857142857143
4_7	0.7012987012987013
4_7	0.6233766233766234
4_7	0.7142857142857143
4_7	0.6493506493506493
4_7	0.6493506493506493
4_7	0.6103896103896104
4_8	0.7662337662337663
4_8	0.7142857142857143
4_8	0.7532467532467533
4_8	0.7662337662337663
4_8	0.6883116883116883
4_8	0.5584415584415584
4_8	0.6883116883116883
4_8	0.6623376623376623
4_8	0.6493506493506493
4_8	0.5974025974025974
4_9	0.7532467532467533
4_9	0.6883116883116883
4_9	0.7272727272727273
4_9	0.7792207792207793
4_9	0.6753246753246753
4_9	0.6103896103896104
4_9	0.7272727272727273
4_9	0.6623376623376623
4_9	0.6103896103896104
4_9	0.6233766233766234
4_10	0.7662337662337663
4_10	0.7272727272727273
4_10	0.7142857142857143
4_10	0.7532467532467533
4_10	0.6493506493506493
4_10	0.5974025974025974
4_10	0.7272727272727273
4_10	0.6753246753246753
4_10	0.6363636363636364
4_10	0.5974025974025974
4_11	0.7532467532467533
4_11	0.6883116883116883
4_11	0.7142857142857143
4_11	0.8181818181818182
4_11	0.6883116883116883
4_11	0.5974025974025974
4_11	0.7792207792207793
4_11	0.6623376623376623
4_11	0.6493506493506493
4_11	0.6493506493506493
4_12	0.7272727272727273
4_12	0.6883116883116883
4_12	0.7142857142857143
4_12	0.7272727272727273
4_12	0.6623376623376623
4_12	0.5974025974025974
4_12	0.7402597402597403
4_12	0.6883116883116883
4_12	0.6623376623376623
4_12	0.6493506493506493
4_13	0.7402597402597403
4_13	0.6363636363636364
4_13	0.7272727272727273
4_13	0.7142857142857143
4_13	0.6493506493506493
4_13	0.5714285714285714
4_13	0.7662337662337663
4_13	0.6753246753246753
4_13	0.6233766233766234
4_13	0.6363636363636364
4_14	0.7272727272727273
4_14	0.6623376623376623
4_14	0.6623376623376623
4_14	0.7402597402597403
4_14	0.7142857142857143
4_14	0.6103896103896104
4_14	0.7662337662337663
4_14	0.6493506493506493
4_14	0.6493506493506493
4_14	0.6363636363636364
4_15	0.7792207792207793
4_15	0.6883116883116883
4_15	0.7272727272727273
4_15	0.7272727272727273
4_15	0.7272727272727273
4_15	0.5974025974025974
4_15	0.7662337662337663
4_15	0.6623376623376623
4_15	0.6233766233766234
4_15	0.6233766233766234
4_16	0.7272727272727273
4_16	0.7012987012987013
4_16	0.7012987012987013
4_16	0.7792207792207793
4_16	0.6883116883116883
4_16	0.6493506493506493
4_16	0.7532467532467533
4_16	0.6623376623376623
4_16	0.6233766233766234
4_16	0.6363636363636364
4_17	0.7402597402597403
4_17	0.6493506493506493
4_17	0.7142857142857143
4_17	0.7532467532467533
4_17	0.7012987012987013
4_17	0.6623376623376623
4_17	0.7662337662337663
4_17	0.6753246753246753
4_17	0.6103896103896104
4_17	0.6103896103896104
4_18	0.7792207792207793
4_18	0.6623376623376623
4_18	0.7142857142857143
4_18	0.7402597402597403
4_18	0.6883116883116883
4_18	0.5844155844155844
4_18	0.7012987012987013
4_18	0.6493506493506493
4_18	0.6103896103896104
4_18	0.6103896103896104
4_19	0.7272727272727273
4_19	0.6493506493506493
4_19	0.7142857142857143
4_19	0.7402597402597403
4_19	0.6883116883116883
4_19	0.5844155844155844
4_19	0.7402597402597403
4_19	0.6623376623376623
4_19	0.6103896103896104
4_19	0.6233766233766234
4_20	0.7402597402597403
4_20	0.7142857142857143
4_20	0.7272727272727273
4_20	0.7272727272727273
4_20	0.6753246753246753
4_20	0.6103896103896104
4_20	0.7142857142857143
4_20	0.6493506493506493
4_20	0.5974025974025974
4_20	0.6103896103896104
5_6	0.7012987012987013
5_6	0.6883116883116883
5_6	0.7272727272727273
5_6	0.7532467532467533
5_6	0.6493506493506493
5_6	0.6103896103896104
5_6	0.7272727272727273
5_6	0.6493506493506493
5_6	0.6753246753246753
5_6	0.6233766233766234
5_7	0.7012987012987013
5_7	0.6493506493506493
5_7	0.7272727272727273
5_7	0.7402597402597403
5_7	0.6493506493506493
5_7	0.5844155844155844
5_7	0.7142857142857143
5_7	0.6363636363636364
5_7	0.6623376623376623
5_7	0.6103896103896104
5_8	0.6883116883116883
5_8	0.6753246753246753
5_8	0.7532467532467533
5_8	0.7402597402597403
5_8	0.6233766233766234
5_8	0.6363636363636364
5_8	0.6883116883116883
5_8	0.6493506493506493
5_8	0.6753246753246753
5_8	0.6363636363636364
5_9	0.7792207792207793
5_9	0.6883116883116883
5_9	0.7532467532467533
5_9	0.7922077922077922
5_9	0.6623376623376623
5_9	0.7012987012987013
5_9	0.7142857142857143
5_9	0.6753246753246753
5_9	0.6363636363636364
5_9	0.6233766233766234
5_10	0.7792207792207793
5_10	0.7272727272727273
5_10	0.7402597402597403
5_10	0.7402597402597403
5_10	0.6233766233766234
5_10	0.6623376623376623
5_10	0.7402597402597403
5_10	0.6753246753246753
5_10	0.6493506493506493
5_10	0.5844155844155844
5_11	0.7272727272727273
5_11	0.6883116883116883
5_11	0.7142857142857143
5_11	0.7922077922077922
5_11	0.6623376623376623
5_11	0.6363636363636364
5_11	0.7012987012987013
5_11	0.6363636363636364
5_11	0.6103896103896104
5_11	0.6493506493506493
5_12	0.6883116883116883
5_12	0.6753246753246753
5_12	0.6883116883116883
5_12	0.7532467532467533
5_12	0.6493506493506493
5_12	0.6883116883116883
5_12	0.7532467532467533
5_12	0.6753246753246753
5_12	0.6753246753246753
5_12	0.6233766233766234
5_13	0.7532467532467533
5_13	0.6363636363636364
5_13	0.7272727272727273
5_13	0.7402597402597403
5_13	0.6103896103896104
5_13	0.6493506493506493
5_13	0.7402597402597403
5_13	0.6753246753246753
5_13	0.6883116883116883
5_13	0.6103896103896104
5_14	0.7012987012987013
5_14	0.6753246753246753
5_14	0.7142857142857143
5_14	0.7402597402597403
5_14	0.6493506493506493
5_14	0.6493506493506493
5_14	0.7272727272727273
5_14	0.6493506493506493
5_14	0.6363636363636364
5_14	0.6233766233766234
5_15	0.7142857142857143
5_15	0.7012987012987013
5_15	0.7012987012987013
5_15	0.8051948051948052
5_15	0.6493506493506493
5_15	0.7272727272727273
5_15	0.7402597402597403
5_15	0.6883116883116883
5_15	0.6623376623376623
5_15	0.6233766233766234
5_16	0.7142857142857143
5_16	0.7142857142857143
5_16	0.7662337662337663
5_16	0.7662337662337663
5_16	0.6623376623376623
5_16	0.6883116883116883
5_16	0.7272727272727273
5_16	0.6363636363636364
5_16	0.6753246753246753
5_16	0.6103896103896104
5_17	0.7272727272727273
5_17	0.7012987012987013
5_17	0.7792207792207793
5_17	0.7532467532467533
5_17	0.6493506493506493
5_17	0.6753246753246753
5_17	0.6883116883116883
5_17	0.6363636363636364
5_17	0.6233766233766234
5_17	0.6103896103896104
5_18	0.7792207792207793
5_18	0.7012987012987013
5_18	0.7272727272727273
5_18	0.7402597402597403
5_18	0.6883116883116883
5_18	0.6103896103896104
5_18	0.7012987012987013
5_18	0.6363636363636364
5_18	0.5974025974025974
5_18	0.5974025974025974
5_19	0.7012987012987013
5_19	0.6623376623376623
5_19	0.7272727272727273
5_19	0.7402597402597403
5_19	0.6623376623376623
5_19	0.6363636363636364
5_19	0.6883116883116883
5_19	0.6363636363636364
5_19	0.6753246753246753
5_19	0.6103896103896104
5_20	0.7142857142857143
5_20	0.6753246753246753
5_20	0.7272727272727273
5_20	0.7272727272727273
5_20	0.6493506493506493
5_20	0.6753246753246753
5_20	0.7142857142857143
5_20	0.6363636363636364
5_20	0.6753246753246753
5_20	0.6233766233766234
6_7	0.6883116883116883
6_7	0.6753246753246753
6_7	0.7792207792207793
6_7	0.7792207792207793
6_7	0.6883116883116883
6_7	0.6103896103896104
6_7	0.7272727272727273
6_7	0.6363636363636364
6_7	0.6363636363636364
6_7	0.6233766233766234
6_8	0.7272727272727273
6_8	0.6623376623376623
6_8	0.7792207792207793
6_8	0.7922077922077922
6_8	0.6623376623376623
6_8	0.6493506493506493
6_8	0.6883116883116883
6_8	0.6623376623376623
6_8	0.6883116883116883
6_8	0.6493506493506493
6_9	0.6753246753246753
6_9	0.6623376623376623
6_9	0.8051948051948052
6_9	0.8181818181818182
6_9	0.6493506493506493
6_9	0.6493506493506493
6_9	0.7012987012987013
6_9	0.6883116883116883
6_9	0.6493506493506493
6_9	0.6753246753246753
6_10	0.7142857142857143
6_10	0.7272727272727273
6_10	0.7662337662337663
6_10	0.7922077922077922
6_10	0.6103896103896104
6_10	0.6363636363636364
6_10	0.7142857142857143
6_10	0.6493506493506493
6_10	0.6753246753246753
6_10	0.6493506493506493
6_11	0.7012987012987013
6_11	0.7142857142857143
6_11	0.7532467532467533
6_11	0.7792207792207793
6_11	0.6623376623376623
6_11	0.6233766233766234
6_11	0.7662337662337663
6_11	0.6363636363636364
6_11	0.6883116883116883
6_11	0.6493506493506493
6_12	0.7142857142857143
6_12	0.6883116883116883
6_12	0.8051948051948052
6_12	0.7922077922077922
6_12	0.6493506493506493
6_12	0.6623376623376623
6_12	0.7662337662337663
6_12	0.7012987012987013
6_12	0.6753246753246753
6_12	0.6363636363636364
6_13	0.7012987012987013
6_13	0.6493506493506493
6_13	0.7662337662337663
6_13	0.7272727272727273
6_13	0.6753246753246753
6_13	0.5584415584415584
6_13	0.7402597402597403
6_13	0.7012987012987013
6_13	0.6493506493506493
6_13	0.7012987012987013
6_14	0.6883116883116883
6_14	0.6883116883116883
6_14	0.7272727272727273
6_14	0.7792207792207793
6_14	0.6883116883116883
6_14	0.6623376623376623
6_14	0.7402597402597403
6_14	0.6493506493506493
6_14	0.6623376623376623
6_14	0.6493506493506493
6_15	0.6623376623376623
6_15	0.6753246753246753
6_15	0.7402597402597403
6_15	0.7792207792207793
6_15	0.6753246753246753
6_15	0.6493506493506493
6_15	0.7792207792207793
6_15	0.6363636363636364
6_15	0.6883116883116883
6_15	0.6753246753246753
6_16	0.6883116883116883
6_16	0.6493506493506493
6_16	0.8051948051948052
6_16	0.8051948051948052
6_16	0.6493506493506493
6_16	0.6493506493506493
6_16	0.7402597402597403
6_16	0.6883116883116883
6_16	0.6883116883116883
6_16	0.6623376623376623
6_17	0.6623376623376623
6_17	0.6623376623376623
6_17	0.8051948051948052
6_17	0.7922077922077922
6_17	0.7142857142857143
6_17	0.6623376623376623
6_17	0.7142857142857143
6_17	0.6753246753246753
6_17	0.6753246753246753
6_17	0.7012987012987013
6_18	0.6493506493506493
6_18	0.6753246753246753
6_18	0.7792207792207793
6_18	0.7662337662337663
6_18	0.6623376623376623
6_18	0.6103896103896104
6_18	0.7142857142857143
6_18	0.6493506493506493
6_18	0.6493506493506493
6_18	0.6233766233766234
6_19	0.6753246753246753
6_19	0.6883116883116883
6_19	0.7532467532467533
6_19	0.8051948051948052
6_19	0.6883116883116883
6_19	0.5844155844155844
6_19	0.7142857142857143
6_19	0.6623376623376623
6_19	0.6753246753246753
6_19	0.6883116883116883
6_20	0.7012987012987013
6_20	0.7012987012987013
6_20	0.7272727272727273
6_20	0.7662337662337663
6_20	0.6753246753246753
6_20	0.5974025974025974
6_20	0.7272727272727273
6_20	0.6753246753246753
6_20	0.6753246753246753
6_20	0.6753246753246753
7_8	0.7402597402597403
7_8	0.6753246753246753
7_8	0.7662337662337663
7_8	0.7532467532467533
7_8	0.7272727272727273
7_8	0.7272727272727273
7_8	0.7012987012987013
7_8	0.6363636363636364
7_8	0.6753246753246753
7_8	0.6233766233766234
7_9	0.6883116883116883
7_9	0.6753246753246753
7_9	0.7922077922077922
7_9	0.7792207792207793
7_9	0.6493506493506493
7_9	0.7142857142857143
7_9	0.7272727272727273
7_9	0.6623376623376623
7_9	0.6493506493506493
7_9	0.5714285714285714
7_10	0.7532467532467533
7_10	0.6753246753246753
7_10	0.7792207792207793
7_10	0.7532467532467533
7_10	0.6233766233766234
7_10	0.6623376623376623
7_10	0.7272727272727273
7_10	0.6233766233766234
7_10	0.7142857142857143
7_10	0.6363636363636364
7_11	0.7142857142857143
7_11	0.6753246753246753
7_11	0.7532467532467533
7_11	0.7922077922077922
7_11	0.6363636363636364
7_11	0.6233766233766234
7_11	0.7532467532467533
7_11	0.6493506493506493
7_11	0.6623376623376623
7_11	0.6623376623376623
7_12	0.7402597402597403
7_12	0.6753246753246753
7_12	0.7402597402597403
7_12	0.7402597402597403
7_12	0.6623376623376623
7_12	0.6493506493506493
7_12	0.7662337662337663
7_12	0.6363636363636364
7_12	0.7012987012987013
7_12	0.6363636363636364
7_13	0.7142857142857143
7_13	0.6753246753246753
7_13	0.7792207792207793
7_13	0.7532467532467533
7_13	0.6233766233766234
7_13	0.5844155844155844
7_13	0.7272727272727273
7_13	0.6493506493506493
7_13	0.7142857142857143
7_13	0.6493506493506493
7_14	0.7012987012987013
7_14	0.6753246753246753
7_14	0.7662337662337663
7_14	0.8051948051948052
7_14	0.6883116883116883
7_14	0.6363636363636364
7_14	0.7532467532467533
7_14	0.6233766233766234
7_14	0.6753246753246753
7_14	0.6233766233766234
7_15	0.7012987012987013
7_15	0.6753246753246753
7_15	0.7532467532467533
7_15	0.7792207792207793
7_15	0.6883116883116883
7_15	0.6233766233766234
7_15	0.7922077922077922
7_15	0.6363636363636364
7_15	0.7142857142857143
7_15	0.6233766233766234
7_16	0.7012987012987013
7_16	0.6883116883116883
7_16	0.7792207792207793
7_16	0.7792207792207793
7_16	0.6883116883116883
7_16	0.6103896103896104
7_16	0.7532467532467533
7_16	0.6363636363636364
7_16	0.6753246753246753
7_16	0.6363636363636364
7_17	0.7012987012987013
7_17	0.6623376623376623
7_17	0.8051948051948052
7_17	0.7792207792207793
7_17	0.6623376623376623
7_17	0.6363636363636364
7_17	0.7532467532467533
7_17	0.6883116883116883
7_17	0.6883116883116883
7_17	0.6493506493506493
7_18	0.6883116883116883
7_18	0.6363636363636364
7_18	0.7792207792207793
7_18	0.7272727272727273
7_18	0.6233766233766234
7_18	0.6623376623376623
7_18	0.7142857142857143
7_18	0.6623376623376623
7_18	0.7142857142857143
7_18	0.5974025974025974
7_19	0.6493506493506493
7_19	0.6363636363636364
7_19	0.7662337662337663
7_19	0.7662337662337663
7_19	0.6233766233766234
7_19	0.6753246753246753
7_19	0.7402597402597403
7_19	0.6493506493506493
7_19	0.6753246753246753
7_19	0.5974025974025974
7_20	0.7142857142857143
7_20	0.6233766233766234
7_20	0.7792207792207793
7_20	0.7402597402597403
7_20	0.6883116883116883
7_20	0.6883116883116883
7_20	0.7402597402597403
7_20	0.6363636363636364
7_20	0.6753246753246753
7_20	0.6233766233766234
8_9	0.7662337662337663
8_9	0.7142857142857143
8_9	0.8051948051948052
8_9	0.7792207792207793
8_9	0.7012987012987013
8_9	0.6623376623376623
8_9	0.7012987012987013
8_9	0.6883116883116883
8_9	0.7402597402597403
8_9	0.6103896103896104
8_10	0.7792207792207793
8_10	0.6883116883116883
8_10	0.7792207792207793
8_10	0.7402597402597403
8_10	0.6493506493506493
8_10	0.5974025974025974
8_10	0.7012987012987013
8_10	0.6493506493506493
8_10	0.6623376623376623
8_10	0.6233766233766234
8_11	0.7532467532467533
8_11	0.6883116883116883
8_11	0.7922077922077922
8_11	0.7792207792207793
8_11	0.6753246753246753
8_11	0.5844155844155844
8_11	0.6883116883116883
8_11	0.6753246753246753
8_11	0.7142857142857143
8_11	0.6103896103896104
8_12	0.7532467532467533
8_12	0.6753246753246753
8_12	0.7792207792207793
8_12	0.7662337662337663
8_12	0.6623376623376623
8_12	0.6363636363636364
8_12	0.7012987012987013
8_12	0.6883116883116883
8_12	0.6883116883116883
8_12	0.6233766233766234
8_13	0.7662337662337663
8_13	0.6493506493506493
8_13	0.8051948051948052
8_13	0.7532467532467533
8_13	0.6363636363636364
8_13	0.6363636363636364
8_13	0.7142857142857143
8_13	0.7012987012987013
8_13	0.6753246753246753
8_13	0.5844155844155844
8_14	0.7662337662337663
8_14	0.6753246753246753
8_14	0.8181818181818182
8_14	0.8051948051948052
8_14	0.7012987012987013
8_14	0.6753246753246753
8_14	0.7142857142857143
8_14	0.6883116883116883
8_14	0.6883116883116883
8_14	0.6363636363636364
8_15	0.7272727272727273
8_15	0.6493506493506493
8_15	0.8051948051948052
8_15	0.7402597402597403
8_15	0.6493506493506493
8_15	0.6103896103896104
8_15	0.7402597402597403
8_15	0.6753246753246753
8_15	0.7272727272727273
8_15	0.6623376623376623
8_16	0.7792207792207793
8_16	0.6753246753246753
8_16	0.7922077922077922
8_16	0.7402597402597403
8_16	0.6493506493506493
8_16	0.6233766233766234
8_16	0.7012987012987013
8_16	0.6753246753246753
8_16	0.7012987012987013
8_16	0.6493506493506493
8_17	0.7922077922077922
8_17	0.6753246753246753
8_17	0.7922077922077922
8_17	0.7662337662337663
8_17	0.7012987012987013
8_17	0.6623376623376623
8_17	0.7142857142857143
8_17	0.6493506493506493
8_17	0.6883116883116883
8_17	0.6883116883116883
8_18	0.7662337662337663
8_18	0.7012987012987013
8_18	0.7922077922077922
8_18	0.8051948051948052
8_18	0.6623376623376623
8_18	0.6233766233766234
8_18	0.7012987012987013
8_18	0.6753246753246753
8_18	0.7012987012987013
8_18	0.6233766233766234
8_19	0.7532467532467533
8_19	0.7012987012987013
8_19	0.7662337662337663
8_19	0.7402597402597403
8_19	0.7142857142857143
8_19	0.6883116883116883
8_19	0.7142857142857143
8_19	0.6233766233766234
8_19	0.6493506493506493
8_19	0.6363636363636364
8_20	0.7012987012987013
8_20	0.6623376623376623
8_20	0.7792207792207793
8_20	0.8051948051948052
8_20	0.6883116883116883
8_20	0.5974025974025974
8_20	0.7012987012987013
8_20	0.6493506493506493
8_20	0.6623376623376623
8_20	0.6623376623376623
9_10	0.7792207792207793
9_10	0.6493506493506493
9_10	0.7792207792207793
9_10	0.7662337662337663
9_10	0.5974025974025974
9_10	0.6103896103896104
9_10	0.6883116883116883
9_10	0.6493506493506493
9_10	0.7012987012987013
9_10	0.6233766233766234
9_11	0.7272727272727273
9_11	0.6753246753246753
9_11	0.7402597402597403
9_11	0.7792207792207793
9_11	0.6623376623376623
9_11	0.5974025974025974
9_11	0.7402597402597403
9_11	0.6623376623376623
9_11	0.7012987012987013
9_11	0.6493506493506493
9_12	0.7792207792207793
9_12	0.6883116883116883
9_12	0.7402597402597403
9_12	0.8181818181818182
9_12	0.6363636363636364
9_12	0.6363636363636364
9_12	0.7142857142857143
9_12	0.6623376623376623
9_12	0.7142857142857143
9_12	0.6623376623376623
9_13	0.7402597402597403
9_13	0.6883116883116883
9_13	0.7792207792207793
9_13	0.7662337662337663
9_13	0.6233766233766234
9_13	0.6103896103896104
9_13	0.7272727272727273
9_13	0.7012987012987013
9_13	0.6623376623376623
9_13	0.6363636363636364
9_14	0.8051948051948052
9_14	0.6753246753246753
9_14	0.7792207792207793
9_14	0.8181818181818182
9_14	0.6623376623376623
9_14	0.7272727272727273
9_14	0.7272727272727273
9_14	0.7012987012987013
9_14	0.6883116883116883
9_14	0.6233766233766234
9_15	0.7142857142857143
9_15	0.6753246753246753
9_15	0.8051948051948052
9_15	0.8311688311688312
9_15	0.6493506493506493
9_15	0.6883116883116883
9_15	0.7532467532467533
9_15	0.6883116883116883
9_15	0.7272727272727273
9_15	0.6233766233766234
9_16	0.7532467532467533
9_16	0.6883116883116883
9_16	0.7922077922077922
9_16	0.7532467532467533
9_16	0.6493506493506493
9_16	0.6753246753246753
9_16	0.7402597402597403
9_16	0.6753246753246753
9_16	0.7272727272727273
9_16	0.6363636363636364
9_17	0.7792207792207793
9_17	0.7142857142857143
9_17	0.7792207792207793
9_17	0.7922077922077922
9_17	0.6623376623376623
9_17	0.6753246753246753
9_17	0.7012987012987013
9_17	0.7012987012987013
9_17	0.7142857142857143
9_17	0.6883116883116883
9_18	0.7532467532467533
9_18	0.6753246753246753
9_18	0.8051948051948052
9_18	0.8051948051948052
9_18	0.6103896103896104
9_18	0.6623376623376623
9_18	0.6883116883116883
9_18	0.6753246753246753
9_18	0.7142857142857143
9_18	0.6363636363636364
9_19	0.7662337662337663
9_19	0.6493506493506493
9_19	0.7402597402597403
9_19	0.8181818181818182
9_19	0.6623376623376623
9_19	0.6753246753246753
9_19	0.7012987012987013
9_19	0.6623376623376623
9_19	0.6883116883116883
9_19	0.6363636363636364
9_20	0.6883116883116883
9_20	0.6493506493506493
9_20	0.8051948051948052
9_20	0.7922077922077922
9_20	0.6493506493506493
9_20	0.6883116883116883
9_20	0.7142857142857143
9_20	0.7012987012987013
9_20	0.7142857142857143
9_20	0.6363636363636364
10_11	0.7142857142857143
10_11	0.6883116883116883
10_11	0.7402597402597403
10_11	0.7792207792207793
10_11	0.6623376623376623
10_11	0.5974025974025974
10_11	0.7402597402597403
10_11	0.6623376623376623
10_11	0.6883116883116883
10_11	0.6493506493506493
10_12	0.7272727272727273
10_12	0.6883116883116883
10_12	0.7532467532467533
10_12	0.7792207792207793
10_12	0.6363636363636364
10_12	0.5974025974025974
10_12	0.7402597402597403
10_12	0.6623376623376623
10_12	0.7012987012987013
10_12	0.6623376623376623
10_13	0.7402597402597403
10_13	0.6623376623376623
10_13	0.7532467532467533
10_13	0.7402597402597403
10_13	0.6753246753246753
10_13	0.5974025974025974
10_13	0.7662337662337663
10_13	0.6883116883116883
10_13	0.7272727272727273
10_13	0.6493506493506493
10_14	0.7662337662337663
10_14	0.6753246753246753
10_14	0.7532467532467533
10_14	0.7792207792207793
10_14	0.6623376623376623
10_14	0.6493506493506493
10_14	0.7662337662337663
10_14	0.6493506493506493
10_14	0.7272727272727273
10_14	0.7142857142857143
10_15	0.7402597402597403
10_15	0.6753246753246753
10_15	0.7922077922077922
10_15	0.7792207792207793
10_15	0.6363636363636364
10_15	0.6103896103896104
10_15	0.7402597402597403
10_15	0.6363636363636364
10_15	0.7402597402597403
10_15	0.6623376623376623
10_16	0.7142857142857143
10_16	0.6883116883116883
10_16	0.7922077922077922
10_16	0.7662337662337663
10_16	0.6233766233766234
10_16	0.6233766233766234
10_16	0.7402597402597403
10_16	0.6233766233766234
10_16	0.7662337662337663
10_16	0.6753246753246753
10_17	0.7402597402597403
10_17	0.6753246753246753
10_17	0.7792207792207793
10_17	0.7662337662337663
10_17	0.5974025974025974
10_17	0.6493506493506493
10_17	0.7532467532467533
10_17	0.6753246753246753
10_17	0.7272727272727273
10_17	0.7012987012987013
10_18	0.7662337662337663
10_18	0.6493506493506493
10_18	0.7662337662337663
10_18	0.7012987012987013
10_18	0.6103896103896104
10_18	0.6363636363636364
10_18	0.7272727272727273
10_18	0.6493506493506493
10_18	0.7142857142857143
10_18	0.6753246753246753
10_19	0.7662337662337663
10_19	0.6753246753246753
10_19	0.7402597402597403
10_19	0.7662337662337663
10_19	0.6233766233766234
10_19	0.6363636363636364
10_19	0.7272727272727273
10_19	0.6623376623376623
10_19	0.7402597402597403
10_19	0.6233766233766234
10_20	0.7142857142857143
10_20	0.6753246753246753
10_20	0.7922077922077922
10_20	0.6883116883116883
10_20	0.6753246753246753
10_20	0.6103896103896104
10_20	0.7272727272727273
10_20	0.6363636363636364
10_20	0.7272727272727273
10_20	0.6883116883116883
11_12	0.7272727272727273
11_12	0.6623376623376623
11_12	0.7272727272727273
11_12	0.8051948051948052
11_12	0.6493506493506493
11_12	0.7012987012987013
11_12	0.7272727272727273
11_12	0.6623376623376623
11_12	0.7012987012987013
11_12	0.6623376623376623
11_13	0.7142857142857143
11_13	0.6753246753246753
11_13	0.7272727272727273
11_13	0.7792207792207793
11_13	0.6493506493506493
11_13	0.5714285714285714
11_13	0.7662337662337663
11_13	0.6363636363636364
11_13	0.6753246753246753
11_13	0.6753246753246753
11_14	0.7142857142857143
11_14	0.6623376623376623
11_14	0.7142857142857143
11_14	0.8441558441558441
11_14	0.7142857142857143
11_14	0.6623376623376623
11_14	0.7532467532467533
11_14	0.6883116883116883
11_14	0.6363636363636364
11_14	0.7142857142857143
11_15	0.6753246753246753
11_15	0.6753246753246753
11_15	0.7272727272727273
11_15	0.8311688311688312
11_15	0.6753246753246753
11_15	0.6363636363636364
11_15	0.7532467532467533
11_15	0.6363636363636364
11_15	0.7012987012987013
11_15	0.7142857142857143
11_16	0.7402597402597403
11_16	0.7142857142857143
11_16	0.7402597402597403
11_16	0.7922077922077922
11_16	0.6363636363636364
11_16	0.6363636363636364
11_16	0.7662337662337663
11_16	0.6753246753246753
11_16	0.6883116883116883
11_16	0.7532467532467533
11_17	0.7532467532467533
11_17	0.7142857142857143
11_17	0.7272727272727273
11_17	0.8051948051948052
11_17	0.6753246753246753
11_17	0.6363636363636364
11_17	0.7532467532467533
11_17	0.7012987012987013
11_17	0.6623376623376623
11_17	0.7532467532467533
11_18	0.7402597402597403
11_18	0.7012987012987013
11_18	0.7142857142857143
11_18	0.8181818181818182
11_18	0.6493506493506493
11_18	0.6623376623376623
11_18	0.7662337662337663
11_18	0.6883116883116883
11_18	0.6233766233766234
11_18	0.6623376623376623
11_19	0.7012987012987013
11_19	0.7272727272727273
11_19	0.7142857142857143
11_19	0.8181818181818182
11_19	0.5974025974025974
11_19	0.5974025974025974
11_19	0.7532467532467533
11_19	0.6883116883116883
11_19	0.6493506493506493
11_19	0.6623376623376623
11_20	0.7012987012987013
11_20	0.7142857142857143
11_20	0.7402597402597403
11_20	0.8181818181818182
11_20	0.7142857142857143
11_20	0.5454545454545454
11_20	0.7402597402597403
11_20	0.6883116883116883
11_20	0.6883116883116883
11_20	0.7402597402597403
12_13	0.7402597402597403
12_13	0.6363636363636364
12_13	0.7272727272727273
12_13	0.7532467532467533
12_13	0.6233766233766234
12_13	0.6363636363636364
12_13	0.6883116883116883
12_13	0.6623376623376623
12_13	0.6753246753246753
12_13	0.6493506493506493
12_14	0.7012987012987013
12_14	0.6493506493506493
12_14	0.7662337662337663
12_14	0.7792207792207793
12_14	0.6753246753246753
12_14	0.6233766233766234
12_14	0.6753246753246753
12_14	0.6623376623376623
12_14	0.7012987012987013
12_14	0.6883116883116883
12_15	0.6753246753246753
12_15	0.7012987012987013
12_15	0.6883116883116883
12_15	0.7532467532467533
12_15	0.6623376623376623
12_15	0.6233766233766234
12_15	0.7272727272727273
12_15	0.6623376623376623
12_15	0.7272727272727273
12_15	0.6363636363636364
12_16	0.7402597402597403
12_16	0.6883116883116883
12_16	0.7532467532467533
12_16	0.7402597402597403
12_16	0.6623376623376623
12_16	0.6753246753246753
12_16	0.6883116883116883
12_16	0.7012987012987013
12_16	0.7402597402597403
12_16	0.6363636363636364
12_17	0.7402597402597403
12_17	0.6883116883116883
12_17	0.7142857142857143
12_17	0.7792207792207793
12_17	0.6623376623376623
12_17	0.6883116883116883
12_17	0.7012987012987013
12_17	0.7402597402597403
12_17	0.7142857142857143
12_17	0.6103896103896104
12_18	0.7142857142857143
12_18	0.7142857142857143
12_18	0.6883116883116883
12_18	0.7532467532467533
12_18	0.6623376623376623
12_18	0.6493506493506493
12_18	0.6623376623376623
12_18	0.6883116883116883
12_18	0.6753246753246753
12_18	0.6623376623376623
12_19	0.7402597402597403
12_19	0.6883116883116883
12_19	0.7142857142857143
12_19	0.7662337662337663
12_19	0.6233766233766234
12_19	0.6753246753246753
12_19	0.6493506493506493
12_19	0.6753246753246753
12_19	0.6883116883116883
12_19	0.7012987012987013
12_20	0.7662337662337663
12_20	0.7142857142857143
12_20	0.7142857142857143
12_20	0.7792207792207793
12_20	0.6623376623376623
12_20	0.6623376623376623
12_20	0.6753246753246753
12_20	0.7012987012987013
12_20	0.7142857142857143
12_20	0.6753246753246753
13_14	0.7272727272727273
13_14	0.6233766233766234
13_14	0.7402597402597403
13_14	0.7662337662337663
13_14	0.6233766233766234
13_14	0.6233766233766234
13_14	0.7402597402597403
13_14	0.6753246753246753
13_14	0.6753246753246753
13_14	0.6883116883116883
13_15	0.7012987012987013
13_15	0.6363636363636364
13_15	0.7662337662337663
13_15	0.7662337662337663
13_15	0.6233766233766234
13_15	0.6363636363636364
13_15	0.7402597402597403
13_15	0.7272727272727273
13_15	0.7012987012987013
13_15	0.6493506493506493
13_16	0.7402597402597403
13_16	0.6623376623376623
13_16	0.7792207792207793
13_16	0.7532467532467533
13_16	0.6103896103896104
13_16	0.6363636363636364
13_16	0.7012987012987013
13_16	0.6883116883116883
13_16	0.6883116883116883
13_16	0.6493506493506493
13_17	0.7792207792207793
13_17	0.6493506493506493
13_17	0.7532467532467533
13_17	0.7792207792207793
13_17	0.6103896103896104
13_17	0.6883116883116883
13_17	0.7662337662337663
13_17	0.7012987012987013
13_17	0.6753246753246753
13_17	0.6883116883116883
13_18	0.7402597402597403
13_18	0.6363636363636364
13_18	0.7532467532467533
13_18	0.7272727272727273
13_18	0.6103896103896104
13_18	0.6103896103896104
13_18	0.7272727272727273
13_18	0.7142857142857143
13_18	0.6623376623376623
13_18	0.6623376623376623
13_19	0.7272727272727273
13_19	0.6493506493506493
13_19	0.7662337662337663
13_19	0.7272727272727273
13_19	0.6493506493506493
13_19	0.6363636363636364
13_19	0.7142857142857143
13_19	0.7012987012987013
13_19	0.6493506493506493
13_19	0.6753246753246753
13_20	0.7012987012987013
13_20	0.6233766233766234
13_20	0.7792207792207793
13_20	0.7402597402597403
13_20	0.6103896103896104
13_20	0.5974025974025974
13_20	0.7532467532467533
13_20	0.7142857142857143
13_20	0.6753246753246753
13_20	0.6883116883116883
14_15	0.7142857142857143
14_15	0.6103896103896104
14_15	0.7662337662337663
14_15	0.8051948051948052
14_15	0.6103896103896104
14_15	0.6883116883116883
14_15	0.7662337662337663
14_15	0.6753246753246753
14_15	0.6623376623376623
14_15	0.6493506493506493
14_16	0.8051948051948052
14_16	0.6493506493506493
14_16	0.8051948051948052
14_16	0.7402597402597403
14_16	0.6233766233766234
14_16	0.6493506493506493
14_16	0.7272727272727273
14_16	0.6623376623376623
14_16	0.6883116883116883
14_16	0.6753246753246753
14_17	0.7402597402597403
14_17	0.6233766233766234
14_17	0.7272727272727273
14_17	0.7922077922077922
14_17	0.6623376623376623
14_17	0.6883116883116883
14_17	0.7142857142857143
14_17	0.7012987012987013
14_17	0.6233766233766234
14_17	0.6883116883116883
14_18	0.7662337662337663
14_18	0.6623376623376623
14_18	0.7662337662337663
14_18	0.7662337662337663
14_18	0.6753246753246753
14_18	0.6623376623376623
14_18	0.7532467532467533
14_18	0.6883116883116883
14_18	0.6623376623376623
14_18	0.6493506493506493
14_19	0.6883116883116883
14_19	0.6233766233766234
14_19	0.7532467532467533
14_19	0.7532467532467533
14_19	0.6623376623376623
14_19	0.6753246753246753
14_19	0.7012987012987013
14_19	0.6233766233766234
14_19	0.6753246753246753
14_19	0.6363636363636364
14_20	0.7532467532467533
14_20	0.6753246753246753
14_20	0.7532467532467533
14_20	0.8311688311688312
14_20	0.7272727272727273
14_20	0.6363636363636364
14_20	0.6883116883116883
14_20	0.7012987012987013
14_20	0.7012987012987013
14_20	0.6753246753246753
15_16	0.7142857142857143
15_16	0.6623376623376623
15_16	0.8051948051948052
15_16	0.7272727272727273
15_16	0.6623376623376623
15_16	0.6233766233766234
15_16	0.7792207792207793
15_16	0.6753246753246753
15_16	0.6623376623376623
15_16	0.6363636363636364
15_17	0.7012987012987013
15_17	0.6883116883116883
15_17	0.7662337662337663
15_17	0.7922077922077922
15_17	0.6883116883116883
15_17	0.6623376623376623
15_17	0.7532467532467533
15_17	0.7012987012987013
15_17	0.6493506493506493
15_17	0.6623376623376623
15_18	0.7142857142857143
15_18	0.6753246753246753
15_18	0.7662337662337663
15_18	0.7142857142857143
15_18	0.6493506493506493
15_18	0.6883116883116883
15_18	0.7402597402597403
15_18	0.7272727272727273
15_18	0.6883116883116883
15_18	0.6493506493506493
15_19	0.6493506493506493
15_19	0.6103896103896104
15_19	0.7792207792207793
15_19	0.7792207792207793
15_19	0.6623376623376623
15_19	0.6753246753246753
15_19	0.7662337662337663
15_19	0.6883116883116883
15_19	0.7272727272727273
15_19	0.5844155844155844
15_20	0.6883116883116883
15_20	0.6363636363636364
15_20	0.7272727272727273
15_20	0.7662337662337663
15_20	0.6883116883116883
15_20	0.6753246753246753
15_20	0.7272727272727273
15_20	0.6883116883116883
15_20	0.7012987012987013
15_20	0.6233766233766234
16_17	0.7142857142857143
16_17	0.7012987012987013
16_17	0.7792207792207793
16_17	0.7402597402597403
16_17	0.6493506493506493
16_17	0.6493506493506493
16_17	0.7142857142857143
16_17	0.7012987012987013
16_17	0.6753246753246753
16_17	0.6493506493506493
16_18	0.7012987012987013
16_18	0.6623376623376623
16_18	0.7532467532467533
16_18	0.7532467532467533
16_18	0.6493506493506493
16_18	0.7012987012987013
16_18	0.7142857142857143
16_18	0.6623376623376623
16_18	0.6883116883116883
16_18	0.6363636363636364
16_19	0.6883116883116883
16_19	0.6753246753246753
16_19	0.7922077922077922
16_19	0.7792207792207793
16_19	0.6103896103896104
16_19	0.6623376623376623
16_19	0.7532467532467533
16_19	0.6623376623376623
16_19	0.7012987012987013
16_19	0.6883116883116883
16_20	0.6883116883116883
16_20	0.7142857142857143
16_20	0.8051948051948052
16_20	0.7532467532467533
16_20	0.6623376623376623
16_20	0.6883116883116883
16_20	0.7012987012987013
16_20	0.6883116883116883
16_20	0.7012987012987013
16_20	0.6493506493506493
17_18	0.6753246753246753
17_18	0.6363636363636364
17_18	0.7402597402597403
17_18	0.7402597402597403
17_18	0.6103896103896104
17_18	0.6753246753246753
17_18	0.6753246753246753
17_18	0.7142857142857143
17_18	0.6623376623376623
17_18	0.6623376623376623
17_19	0.6883116883116883
17_19	0.6363636363636364
17_19	0.7272727272727273
17_19	0.7532467532467533
17_19	0.6493506493506493
17_19	0.6753246753246753
17_19	0.6363636363636364
17_19	0.6623376623376623
17_19	0.6883116883116883
17_19	0.6233766233766234
17_20	0.6753246753246753
17_20	0.6363636363636364
17_20	0.7662337662337663
17_20	0.7792207792207793
17_20	0.6753246753246753
17_20	0.7532467532467533
17_20	0.6363636363636364
17_20	0.7012987012987013
17_20	0.7142857142857143
17_20	0.5974025974025974
18_19	0.7142857142857143
18_19	0.6623376623376623
18_19	0.7532467532467533
18_19	0.7792207792207793
18_19	0.5974025974025974
18_19	0.7272727272727273
18_19	0.7012987012987013
18_19	0.6233766233766234
18_19	0.7012987012987013
18_19	0.5974025974025974
18_20	0.7142857142857143
18_20	0.6753246753246753
18_20	0.7792207792207793
18_20	0.7142857142857143
18_20	0.7012987012987013
18_20	0.7272727272727273
18_20	0.7012987012987013
18_20	0.6623376623376623
18_20	0.7532467532467533
18_20	0.6233766233766234
19_20	0.7142857142857143
19_20	0.6363636363636364
19_20	0.7402597402597403
19_20	0.7272727272727273
19_20	0.6883116883116883
19_20	0.7272727272727273
19_20	0.6753246753246753
19_20	0.5974025974025974
19_20	0.7402597402597403
19_20	0.6883116883116883

## Sheet: HCP-AGING_Combined_Bins_Sex_Pre
bins	test_balanced_accuracy	test_accuracy	test_f1	test_precision	test_recall	test_roc_auc
1_2	0.6949263502454992	0.7142857142857143	0.627906976744186	0.6923076923076923	0.574468085106383	0.7810147299509002
1_2	0.6548089591567852	0.6785714285714286	0.5714285714285715	0.631578947368421	0.5217391304347826	0.7684453227931489
1_2	0.7083333333333333	0.7232142857142857	0.6516853932584269	0.7073170731707317	0.6041666666666666	0.8108723958333333
1_2	0.7394067796610169	0.7387387387387387	0.7289719626168225	0.7090909090909091	0.75	0.8122555410691005
1_2	0.6668861092824226	0.6756756756756757	0.6170212765957447	0.6444444444444445	0.5918367346938775	0.7211981566820277
1_2	0.6966507177033493	0.6964285714285714	0.6964285714285715	0.7090909090909091	0.6842105263157895	0.759170653907496
1_2	0.7126600284495022	0.6964285714285714	0.6304347826086957	0.5370370370370371	0.7631578947368421	0.7428876244665719
1_2	0.6191237607930924	625	0.5625	0.627906976744186	0.5094339622641509	0.7051487048289095
1_2	0.6618318122555411	0.6756756756756757	0.5609756097560975	0.7666666666666667	0.4423076923076923	0.8047588005215124
1_2	0.7681159420289855	0.7927927927927928	0.7088607594936708	0.7567567567567568	0.6666666666666666	0.8578329882677709
1_2	0.7365384615384616	0.7410714285714286	0.7070707070707072	0.7446808510638298	0.6730769230769231	0.773076923076923
1_2	0.6811497326203209	0.7053571428571429	0.6024096385542169	0.6410256410256411	0.5681818181818182	0.6998663101604278
1_2	0.6612111292962357	0.6785714285714286	0.5909090909090909	0.6341463414634146	0.5531914893617021	0.7666121112929624
1_2	0.6427816901408451	0.6756756756756757	0.5384615384615385	0.5526315789473685	525	0.709507042253521
1_2	0.7100717079530638	0.7027027027027027	0.6796116504854368	0.7954545454545454	0.5932203389830508	0.7858539765319427
1_2	0.6598639455782314	0.6785714285714286	0.5813953488372092	0.6756756756756757	0.5102040816326531	0.7379332685455134
1_2	0.6953125	0.7053571428571429	0.6451612903225806	0.6666666666666666	625	0.8001302083333334
1_2	0.6590111642743222	0.6607142857142857	0.6199999999999999	0.6888888888888889	0.5636363636363636	0.7400318979266347
1_2	0.664046822742475	0.6846846846846847	0.5882352941176471	0.6410256410256411	0.5434782608695652	0.7160535117056857
1_2	0.7215061058344641	0.7297297297297297	0.6666666666666666	0.6521739130434783	0.6818181818181818	0.7598371777476255
1_2	0.6643990929705215	0.6785714285714286	0.6	0.6585365853658537	0.5510204081632653	0.7414965986394557
1_2	0.6392798690671031	0.6428571428571429	0.5918367346938775	0.5686274509803921	0.6170212765957447	0.7211129296235679
1_2	0.7722222222222221	0.7857142857142857	0.7073170731707318	0.6904761904761905	725	0.8159722222222222
1_2	0.6934840425531915	0.7117117117117117	0.627906976744186	0.6923076923076923	0.574468085106383	0.7363696808510638
1_2	0.6360821382007823	0.6216216216216216	0.5333333333333334	0.7741935483870968	0.4067796610169492	0.7144719687092569
1_3	0.7315875613747954	0.75	0.6744186046511628	0.7435897435897436	0.6170212765957447	0.8274959083469722
1_3	0.6732542819499341	0.6964285714285714	0.5952380952380952	0.6578947368421053	0.5434782608695652	0.7882081686429512
1_3	0.671875	0.6964285714285714	0.5853658536585366	0.7058823529411765	0.5	0.7578125
1_3	0.7478813559322034	0.7477477477477478	0.7358490566037735	0.7222222222222222	0.75	0.7995436766623207
1_3	0.6647465437788018	0.6756756756756757	0.6086956521739131	0.6511627906976745	0.5714285714285714	0.7254772876892692
1_3	0.7167464114832536	0.7142857142857143	0.6734693877551021	0.8048780487804879	0.5789473684210527	0.7786283891547049
1_3	0.6731863442389758	0.6696428571428571	0.5842696629213484	0.5098039215686274	0.6842105263157895	0.7464438122332858
1_3	0.6096897985289415	0.6160714285714286	0.5473684210526316	0.6190476190476191	0.490566037735849	0.6974736168851935
1_3	0.6822033898305084	0.6936936936936937	0.6046511627906976	0.7647058823529411	0.5	0.7897653194263363
1_3	0.7681159420289855	0.7927927927927928	0.7088607594936708	0.7567567567567568	0.6666666666666666	0.8433402346445825
1_3	0.7474358974358974	0.75	0.7254901960784313	0.74	0.7115384615384616	0.7903846153846152
1_3	0.6290106951871658	0.6517857142857143	0.5411764705882354	0.5609756097560976	0.5227272727272727	0.68048128342246
1_3	0.6854337152209493	0.6964285714285714	0.6304347826086957	0.6444444444444445	0.6170212765957447	0.7905073649754502
1_3	0.6607394366197183	0.6846846846846847	0.5679012345679012	0.5609756097560976	575	0.7049295774647888
1_3	0.67503259452412	0.6666666666666666	0.6336633663366337	0.7619047619047619	0.5423728813559322	0.7614080834419817
1_3	0.6519274376417233	0.6696428571428571	0.574712643678161	0.6578947368421053	0.5102040816326531	0.765144152899255
1_3	0.6979166666666667	0.7053571428571429	0.6526315789473683	0.6595744680851063	0.6458333333333334	0.7972005208333334
1_3	0.6947368421052631	0.6964285714285714	0.6599999999999999	0.7333333333333333	0.6	0.7645933014354067
1_3	0.682608695652174	0.7027027027027027	0.6117647058823529	0.6666666666666666	0.5652173913043478	0.7287625418060201
1_3	0.6913161465400272	0.7027027027027027	0.6292134831460675	0.6222222222222222	0.6363636363636364	0.769674355495251
1_3	0.6927437641723355	0.7053571428571429	0.6373626373626373	0.6904761904761905	0.5918367346938775	0.7489471979267898
1_3	0.6422258592471359	0.6428571428571429	0.6	0.5660377358490566	0.6382978723404256	0.7142389525368248
1_3	0.7138888888888889	0.7321428571428571	0.6341463414634146	0.6190476190476191	0.65	0.8055555555555556
1_3	0.6934840425531915	0.7117117117117117	0.627906976744186	0.6923076923076923	0.574468085106383	0.7450132978723405
1_3	0.6434159061277706	0.6306306306306306	0.5591397849462365	0.7647058823529411	0.4406779661016949	0.7346805736636246
1_4	0.7238952536824877	0.7410714285714286	0.6666666666666666	725	0.6170212765957447	0.818657937806874
1_4	0.6949934123847168	0.7142857142857143	0.627906976744186	675	0.5869565217391305	0.7928194993412385
1_4	0.6822916666666667	0.7053571428571429	0.6024096385542168	0.7142857142857143	0.5208333333333334	0.7535807291666667
1_4	0.7936766623207301	0.7927927927927928	0.7850467289719626	0.7636363636363637	0.8076923076923077	0.8164928292046935
1_4	0.6524028966425279	0.6666666666666666	0.5842696629213483	0.65	0.5306122448979592	0.7333772218564845
1_4	0.7073365231259968	0.7053571428571429	0.6732673267326733	0.7727272727272727	0.5964912280701754	0.7690590111642743
1_4	0.6795874822190612	0.6696428571428571	0.5934065934065935	0.5094339622641509	0.7105263157894737	0.7564011379800855
1_4	0.6549408378637671	0.6607142857142857	0.6041666666666666	0.6744186046511628	0.5471698113207547	0.7099456347937321
1_4	0.6895371577574968	0.7027027027027027	0.6024096385542168	0.8064516129032258	0.4807692307692308	0.802477183833116
1_4	0.7681159420289855	0.7927927927927928	0.7088607594936708	0.7567567567567568	0.6666666666666666	0.8433402346445824
1_4	0.7474358974358974	0.75	0.7254901960784313	0.74	0.7115384615384616	0.7894230769230769
1_4	0.6437165775401069	0.6696428571428571	0.5542168674698795	0.5897435897435898	0.5227272727272727	0.6774732620320856
1_4	0.648772504091653	0.6607142857142857	0.5869565217391305	0.6	0.574468085106383	0.7770867430441899
1_4	0.6911971830985916	0.7027027027027027	0.6117647058823529	0.5777777777777777	0.65	0.727112676056338
1_4	0.6592242503259452	0.6486486486486487	0.597938144329897	0.7631578947368421	0.4915254237288136	0.7594524119947849
1_4	0.6746031746031746	0.6875	0.6153846153846153	0.6666666666666666	0.5714285714285714	0.7693553611920959
1_4	0.6822916666666667	0.6875	0.6391752577319587	0.6326530612244898	0.6458333333333334	0.7802734375
1_4	0.6862838915470495	0.6875	0.6601941747572815	0.7083333333333334	0.6181818181818182	0.7818181818181819
1_4	0.6192307692307693	0.6396396396396397	0.5348837209302325	575	0.5	0.7080267558528428
1_4	0.6831750339213025	0.7117117117117117	0.6	0.6666666666666666	0.5454545454545454	0.7642469470827681
1_4	0.7154195011337868	0.7232142857142857	0.6736842105263158	0.6956521739130435	0.6530612244897959	0.7755102040816327
1_4	0.6103109656301147	0.6160714285714286	0.5567010309278351	0.54	0.574468085106383	0.7122749590834697
1_4	0.7069444444444444	0.7232142857142857	0.6265060240963854	0.6046511627906976	0.65	0.8024305555555555
1_4	0.6828457446808511	0.7027027027027027	0.611764705882353	0.6842105263157895	0.5531914893617021	0.7446808510638298
1_4	0.6738917861799217	0.6666666666666666	0.6407766990291263	0.75	0.559322033898305	0.726857887874837
1_5	0.7286415711947627	0.75	0.6666666666666666	0.7567567567567568	0.5957446808510638	0.8353518821603928
1_5	0.7015810276679841	0.7142857142857143	0.6444444444444444	0.6590909090909091	0.6304347826086957	0.7954545454545454
1_5	0.671875	0.6964285714285714	0.5853658536585366	0.7058823529411765	0.5	0.7552083333333333
1_5	0.7478813559322034	0.7477477477477478	0.7358490566037735	0.7222222222222222	0.75	0.7982398956975228
1_5	0.6260697827518105	0.6396396396396397	0.5555555555555556	0.6097560975609756	0.5102040816326531	0.728110599078341
1_5	0.6794258373205742	0.6785714285714286	0.6666666666666667	0.7058823529411765	0.631578947368421	0.74481658692185
1_5	0.6536273115220483	0.6607142857142857	0.5581395348837209	0.5	0.631578947368421	0.7418207681365575
1_5	0.6087304125359769	0.6160714285714286	0.5376344086021505	625	0.4716981132075472	0.6968340262232171
1_5	0.6906779661016949	0.7027027027027027	0.6117647058823529	0.7878787878787878	0.5	0.78129074315515
1_5	0.7204968944099379	0.7567567567567568	0.64	0.7272727272727273	0.5714285714285714	0.8371290545203588
1_5	0.7391025641025641	0.7410714285714286	0.7184466019417477	0.7254901960784313	0.7115384615384616	0.7971153846153846
1_5	0.6664438502673797	0.6875	0.5882352941176471	0.6097560975609756	0.5681818181818182	0.6784759358288771
1_5	0.6304418985270049	0.6428571428571429	0.5652173913043478	0.5777777777777777	0.5531914893617021	0.7630114566284778
1_5	0.6498239436619718	0.6846846846846847	0.5454545454545455	0.5675675675675675	525	0.717605633802817
1_5	0.6823663624511083	0.6756756756756757	0.6538461538461539	0.7555555555555555	0.576271186440678	0.7819426336375489
1_5	0.6723356009070294	0.6875	0.6067415730337078	675	0.5510204081632653	0.7651441528992549
1_5	0.6614583333333333	0.6696428571428571	0.6105263157894737	0.6170212765957447	0.6041666666666666	0.7783203125
1_5	0.722328548644338	0.7232142857142857	0.7047619047619048	0.74	0.6727272727272727	0.7767145135566188
1_5	0.6083612040133779	0.6306306306306306	0.5176470588235293	0.5641025641025641	0.4782608695652174	0.6729096989966555
1_5	0.6909769335142469	0.7117117117117117	0.6190476190476191	0.65	0.5909090909090909	0.7669606512890095
1_5	0.7154195011337868	0.7232142857142857	0.6736842105263158	0.6956521739130435	0.6530612244897959	0.7900874635568512
1_5	0.6073649754500818	0.6160714285714286	0.5473684210526316	0.5416666666666666	0.5531914893617021	0.709328968903437
1_5	0.7125	0.7232142857142857	0.6352941176470589	0.6	675	0.8100694444444444
1_5	0.6856715425531915	0.7027027027027027	0.6206896551724138	675	0.574468085106383	0.723404255319149
1_5	0.6434159061277706	0.6306306306306306	0.5591397849462365	0.7647058823529411	0.4406779661016949	0.7249022164276402
1_6	0.7297872340425532	0.7410714285714286	0.6813186813186813	0.7045454545454546	0.6595744680851063	0.8134206219312602
1_6	0.7167325428194993	0.7321428571428571	0.6590909090909092	0.6904761904761905	0.6304347826086957	0.7819499341238472
1_6	0.6666666666666666	0.6964285714285714	0.5641025641025641	0.7333333333333333	0.4583333333333333	0.7542317708333334
1_6	0.7297913950456323	0.7297297297297297	0.7169811320754716	0.7037037037037037	0.7307692307692307	0.8001955671447196
1_6	0.6502633311389072	0.6666666666666666	0.574712643678161	0.6578947368421053	0.5102040816326531	0.7287689269256088
1_6	0.6794258373205742	0.6785714285714286	0.6666666666666667	0.7058823529411765	0.631578947368421	0.75725677830941
1_6	0.653271692745377	0.6517857142857143	0.5617977528089888	0.4901960784313725	0.6578947368421053	0.7443100995732574
1_6	0.6077710265430125	0.6160714285714286	0.5274725274725274	0.631578947368421	0.4528301886792453	0.698433002878158
1_6	0.6641134289439374	0.6756756756756757	0.5813953488372092	0.7352941176470589	0.4807692307692308	0.7790091264667535
1_6	0.7324016563146998	0.7657657657657657	0.6578947368421053	0.7352941176470589	0.5952380952380952	0.8340234644582472
1_6	0.7474358974358974	0.75	0.7254901960784313	0.74	0.7115384615384616	0.7967948717948719
1_6	0.6550802139037433	0.6785714285714286	0.5714285714285713	0.6	0.5454545454545454	0.6858288770053476
1_6	0.6091653027823241	625	0.5333333333333333	0.5581395348837209	0.5106382978723404	0.7702127659574468
1_6	0.6748239436619718	0.7027027027027027	0.5822784810126582	0.5897435897435898	575	0.7095070422535212
1_6	0.6919817470664928	0.6846846846846847	0.6601941747572816	0.7727272727272727	0.576271186440678	0.7718383311603652
1_6	0.6655328798185941	0.6875	0.5783132530120482	0.7058823529411765	0.4897959183673469	0.785552316164561
1_6	0.6848958333333333	0.6964285714285714	0.6304347826086956	0.6590909090909091	0.6041666666666666	0.7858072916666667
1_6	0.721371610845295	0.7232142857142857	0.6868686868686869	0.7727272727272727	0.6181818181818182	0.759170653907496
1_6	0.5866220735785953	0.6126126126126126	0.4819277108433735	0.5405405405405406	0.4347826086956521	0.6759197324414715
1_6	0.6721506105834465	0.6936936936936937	0.5952380952380952	625	0.5681818181818182	0.7578018995929444
1_6	0.7154195011337868	0.7232142857142857	0.6736842105263158	0.6956521739130435	0.6530612244897959	0.797214123744736
1_6	0.6180032733224223	625	0.5625	0.5510204081632653	0.574468085106383	0.725368248772504
1_6	0.7083333333333333	0.7321428571428571	625	625	625	0.8118055555555556
1_6	0.6750332446808511	0.6936936936936937	0.6046511627906976	0.6666666666666666	0.5531914893617021	0.7104388297872342
1_6	0.6603650586701434	0.6486486486486487	0.5894736842105264	0.7777777777777778	0.4745762711864407	0.7258800521512385
1_7	0.7268412438625205	0.7410714285714286	0.6741573033707866	0.7142857142857143	0.6382978723404256	0.8196399345335516
1_7	0.6982872200263505	0.7142857142857143	0.6363636363636365	0.6666666666666666	0.6086956521739131	0.764163372859025
1_7	0.6666666666666666	0.6964285714285714	0.5641025641025641	0.7333333333333333	0.4583333333333333	0.7584635416666666
1_7	0.7117014341590613	0.7117117117117117	0.6981132075471698	0.6851851851851852	0.7115384615384616	0.7972620599739243
1_7	0.6524028966425279	0.6666666666666666	0.5842696629213483	0.65	0.5306122448979592	0.738643844634628
1_7	0.7148325358851675	0.7142857142857143	0.709090909090909	0.7358490566037735	0.6842105263157895	0.7732057416267942
1_7	0.6667852062588905	0.6696428571428571	0.574712643678161	0.5102040816326531	0.6578947368421053	0.7425320056899004
1_7	0.6559002238567317	0.6607142857142857	0.6122448979591837	0.6666666666666666	0.5660377358490566	0.7217780620402943
1_7	0.6906779661016949	0.7027027027027027	0.6117647058823529	0.7878787878787878	0.5	0.7747718383311604
1_7	0.7324016563146998	0.7657657657657657	0.6578947368421053	0.7352941176470589	0.5952380952380952	0.8271221532091098
1_7	0.7282051282051283	0.7321428571428571	0.7	0.7291666666666666	0.6730769230769231	0.7862179487179486
1_7	0.6356951871657754	0.6696428571428571	0.5316455696202532	0.6	0.4772727272727273	0.6951871657754011
1_7	0.648772504091653	0.6607142857142857	0.5869565217391305	0.6	0.574468085106383	0.7666121112929623
1_7	0.6943661971830986	0.7207207207207207	0.6075949367088608	0.6153846153846154	0.6	0.722887323943662
1_7	0.6919817470664928	0.6846846846846847	0.6601941747572816	0.7727272727272727	0.576271186440678	0.7636897001303781
1_7	0.673469387755102	0.6964285714285714	0.5853658536585367	0.7272727272727273	0.4897959183673469	0.782312925170068
1_7	0.671875	0.6785714285714286	625	625	625	0.80078125
1_7	0.7125996810207336	0.7142857142857143	0.6799999999999999	0.7555555555555555	0.6181818181818182	0.7566188197767145
1_7	0.6237458193979933	0.6486486486486487	0.5301204819277109	0.5945945945945946	0.4782608695652174	0.6839464882943144
1_7	0.6796132971506106	0.7027027027027027	0.6024096385542169	0.6410256410256411	0.5681818181818182	0.7622116689280869
1_7	0.6972789115646258	0.7053571428571429	0.6526315789473685	0.6739130434782609	0.6326530612244898	0.7868480725623583
1_7	0.5996726677577742	0.6071428571428571	0.5416666666666667	0.5306122448979592	0.5531914893617021	0.6962356792144027
1_7	0.7333333333333334	0.75	0.6585365853658537	0.6428571428571429	675	0.8118055555555556
1_7	0.6565824468085106	0.6756756756756757	0.5813953488372093	0.6410256410256411	0.5319148936170213	0.7137632978723405
1_7	0.6264667535853976	0.6126126126126126	0.5274725274725275	0.75	0.4067796610169492	0.7252281616688396
1_8	0.7392798690671032	0.7589285714285714	0.6823529411764706	0.7631578947368421	0.6170212765957447	0.8435351882160393
1_8	0.738471673254282	0.75	0.688888888888889	0.7045454545454546	0.6739130434782609	0.7710803689064558
1_8	0.6588541666666666	0.6875	0.5569620253164557	0.7096774193548387	0.4583333333333333	0.7506510416666667
1_8	0.7416883963494133	0.7387387387387387	0.7387387387387386	0.6949152542372882	0.7884615384615384	0.7913950456323338
1_8	0.640059249506254	0.6576576576576577	0.5581395348837208	0.6486486486486487	0.4897959183673469	0.7202106649111257
1_8	0.7063795853269538	0.7053571428571429	0.6915887850467289	0.74	0.6491228070175439	0.7617224880382775
1_8	0.6465149359886202	0.6428571428571429	0.5555555555555556	0.4807692307692308	0.6578947368421053	0.7311522048364154
1_8	0.6653341861208826	0.6696428571428571	0.6262626262626263	0.6739130434782609	0.5849056603773585	0.7086664534697793
1_8	0.6641134289439374	0.6756756756756757	0.5813953488372092	0.7352941176470589	0.4807692307692308	0.7803129074315515
1_8	0.7324016563146998	0.7657657657657657	0.6578947368421053	0.7352941176470589	0.5952380952380952	0.8240165631469979
1_8	0.7391025641025641	0.7410714285714286	0.7184466019417477	0.7254901960784313	0.7115384615384616	0.7692307692307693
1_8	0.6316844919786097	0.6696428571428571	0.5194805194805195	0.6060606060606061	0.4545454545454545	0.6828208556149733
1_8	0.6274959083469722	0.6428571428571429	0.5555555555555555	0.5813953488372093	0.5319148936170213	0.760392798690671
1_8	0.6748239436619718	0.7027027027027027	0.5822784810126582	0.5897435897435898	575	0.7109154929577466
1_8	0.6738917861799217	0.6666666666666666	0.6407766990291263	0.75	0.559322033898305	0.7617340286831813
1_8	0.6678004535147393	0.6875	0.588235294117647	0.6944444444444444	0.5102040816326531	0.7700032393909946
1_8	0.6484375	0.6607142857142857	0.5869565217391304	0.6136363636363636	0.5625	0.7978515625
1_8	0.6771929824561403	0.6785714285714286	0.6470588235294118	0.7021276595744681	0.6	0.7454545454545455
1_8	0.6020066889632107	0.6306306306306306	0.4938271604938271	0.5714285714285714	0.4347826086956521	0.67123745819398
1_8	0.6718113975576663	0.7027027027027027	0.5822784810126581	0.6571428571428571	0.5227272727272727	0.7564450474898236
1_8	0.6802721088435374	0.6964285714285714	0.6136363636363635	0.6923076923076923	0.5510204081632653	0.747003563330094
1_8	0.6103109656301147	0.6160714285714286	0.5567010309278351	0.54	0.574468085106383	0.6972176759410802
1_8	0.726388888888889	0.7410714285714286	0.6506024096385542	0.627906976744186	675	0.8010416666666667
1_8	0.6700465425531915	0.6846846846846847	0.6067415730337079	0.6428571428571429	0.574468085106383	0.7190824468085106
1_8	0.616851368970013	0.6036036036036037	0.5217391304347826	0.7272727272727273	0.4067796610169492	0.7167535853976532
2_3	0.7055646481178396	0.7232142857142857	0.6436781609195402	0.7	0.5957446808510638	0.7905073649754502
2_3	0.6949934123847168	0.7142857142857143	0.627906976744186	675	0.5869565217391305	0.7888669301712781
2_3	0.7317708333333333	0.75	0.6744186046511628	0.7631578947368421	0.6041666666666666	0.8258463541666667
2_3	0.7597783572359844	0.7567567567567568	0.7567567567567568	0.711864406779661	0.8076923076923077	0.834419817470665
2_3	0.7017774851876235	0.7027027027027027	0.6732673267326732	0.6538461538461539	0.6938775510204082	0.7300855826201449
2_3	0.6891547049441786	0.6875	0.6601941747572816	0.7391304347826086	0.5964912280701754	0.7696969696969698
2_3	0.7332859174964438	0.7321428571428571	0.6511627906976745	0.5833333333333334	0.7368421052631579	0.7976529160739687
2_3	0.5937000319795331	0.5982142857142857	0.5454545454545454	0.5869565217391305	0.5094339622641509	0.7038695235049568
2_3	0.7110495436766624	0.7207207207207207	0.651685393258427	0.7837837837837838	0.5576923076923077	0.7910691003911343
2_3	0.7986542443064182	0.8018018018018018	0.75	0.717391304347826	0.7857142857142857	0.8995859213250518
2_3	0.7461538461538462	0.75	0.7199999999999999	0.75	0.6923076923076923	0.8240384615384615
2_3	0.6290106951871658	0.6517857142857143	0.5411764705882354	0.5609756097560976	0.5227272727272727	0.7122326203208557
2_3	0.6641571194762684	0.6785714285714286	0.6	0.627906976744186	0.574468085106383	0.8
2_3	0.6966549295774649	0.7027027027027027	0.6206896551724138	0.574468085106383	675	0.7482394366197183
2_3	0.7270208604954367	0.7207207207207207	0.7047619047619047	0.8043478260869565	0.6271186440677966	0.7959582790091264
2_3	0.6643990929705215	0.6785714285714286	0.6	0.6585365853658537	0.5510204081632653	0.7693553611920959
2_3	0.7682291666666667	0.7767857142857143	0.7311827956989247	0.7555555555555555	0.7083333333333334	0.8264973958333333
2_3	0.6392344497607655	0.6428571428571429	0.5454545454545455	0.7272727272727273	0.4363636363636363	0.774481658692185
2_3	0.6749163879598662	0.6936936936936937	0.6046511627906976	0.65	0.5652173913043478	0.7575250836120401
2_3	0.7296472184531886	0.7207207207207207	0.6868686868686869	0.6181818181818182	0.7727272727272727	0.8137720488466758
2_3	0.7006802721088435	0.7142857142857143	0.6444444444444445	0.7073170731707317	0.5918367346938775	0.7602850664075154
2_3	0.6528641571194762	0.6517857142857143	0.613861386138614	0.5740740740740741	0.6595744680851063	0.7273322422258592
2_3	0.7277777777777779	0.75	0.65	0.65	0.65	0.7791666666666667
2_3	0.7012965425531915	0.7207207207207207	0.6352941176470589	0.7105263157894737	0.574468085106383	0.7948803191489362
2_3	0.6823663624511083	0.6756756756756757	0.6538461538461539	0.7555555555555555	0.576271186440678	0.7548891786179921
2_4	0.7238952536824877	0.7410714285714286	0.6666666666666666	725	0.6170212765957447	0.7970540098199672
2_4	0.4522397891963109	0.4553571428571428	0.396039603960396	0.3636363636363636	0.4347826086956521	0.4644268774703557
2_4	0.7135416666666667	0.7321428571428571	0.6511627906976745	0.7368421052631579	0.5833333333333334	0.8193359375
2_4	0.7863428943937418	0.7837837837837838	0.7818181818181817	0.7413793103448276	0.8269230769230769	0.8500651890482398
2_4	0.6996379196840026	0.7027027027027027	0.6666666666666666	0.66	0.673469387755102	0.7468729427254772
2_4	0.6988835725677831	0.6964285714285714	0.653061224489796	0.7804878048780488	0.5614035087719298	0.7661881977671451
2_4	0.7137268847795164	0.7232142857142857	0.6265060240963854	0.5777777777777777	0.6842105263157895	0.8115220483641536
2_4	0.6304764950431724	0.6339285714285714	0.594059405940594	625	0.5660377358490566	0.7265749920051167
2_4	0.7025749674054759	0.7117117117117117	0.6444444444444444	0.7631578947368421	0.5576923076923077	0.788787483702738
2_4	0.8084886128364389	0.8198198198198198	0.7619047619047619	0.7619047619047619	0.7619047619047619	0.8988957902001381
2_4	0.7435897435897436	0.75	0.7083333333333333	0.7727272727272727	0.6538461538461539	0.8208333333333334
2_4	0.6550802139037433	0.6785714285714286	0.5714285714285713	0.6	0.5454545454545454	0.7185828877005348
2_4	0.6901800327332241	0.7053571428571429	0.6292134831460674	0.6666666666666666	0.5957446808510638	0.7937806873977088
2_4	0.6498239436619718	0.6846846846846847	0.5454545454545455	0.5675675675675675	525	0.7320422535211267
2_4	0.7219687092568448	0.7117117117117117	0.673469387755102	0.8461538461538461	0.559322033898305	0.7737940026075619
2_4	0.6848072562358276	0.6964285714285714	0.6304347826086958	0.6744186046511628	0.5918367346938775	0.7926789763524457
2_4	0.6822916666666667	0.6964285714285714	0.6222222222222222	0.6666666666666666	0.5833333333333334	0.7939453125
2_4	0.6859649122807017	0.6875	0.6534653465346534	0.717391304347826	0.6	0.788835725677831
2_4	0.7075250836120401	0.7207207207207207	0.651685393258427	0.6744186046511628	0.6304347826086957	0.7521739130434782
2_4	0.7371099050203528	0.7297297297297297	0.6938775510204083	0.6296296296296297	0.7727272727272727	0.8022388059701493
2_4	0.7256235827664399	0.7321428571428571	0.6875000000000001	0.7021276595744681	0.673469387755102	0.7891156462585034
2_4	0.700163666121113	0.6964285714285714	0.6666666666666667	0.6181818181818182	0.723404255319149	0.7335515548281506
2_4	0.7402777777777778	0.7589285714285714	0.6666666666666667	0.6585365853658537	675	0.7732638888888889
2_4	0.741688829787234	0.7477477477477478	0.7021276595744681	0.7021276595744681	0.7021276595744681	0.817154255319149
2_4	0.6569426336375489	0.6486486486486487	0.613861386138614	0.7380952380952381	0.5254237288135594	0.7470664928292047
2_5	0.7422258592471358	0.7589285714285714	0.6896551724137931	0.75	0.6382978723404256	0.788216039279869
2_5	0.7091567852437417	0.7232142857142857	0.651685393258427	0.6744186046511628	0.6304347826086957	0.7885375494071146
2_5	0.6536458333333334	0.6785714285714286	0.5609756097560975	0.6764705882352942	0.4791666666666667	0.7672526041666667
2_5	0.7501629726205997	0.7477477477477478	0.7454545454545455	0.7068965517241379	0.7884615384615384	0.8308344198174706
2_5	0.6733048057932851	0.6756756756756757	0.64	0.6274509803921569	0.6530612244897959	0.7442396313364055
2_5	0.6881977671451356	0.6875	0.6788990825688075	0.7115384615384616	0.6491228070175439	0.7728867623604466
2_5	0.713371266002845	0.7142857142857143	0.627906976744186	0.5625	0.7105263157894737	0.7702702702702703
2_5	0.6379916853213943	0.6428571428571429	0.5918367346938775	0.6444444444444445	0.5471698113207547	0.7188999040614007
2_5	0.7218057366362451	0.7297297297297297	0.6739130434782609	775	0.5961538461538461	0.7887874837027379
2_5	0.796583850931677	0.8108108108108109	0.746987951807229	0.7560975609756098	0.7380952380952381	0.8812974465148379
2_5	0.7557692307692307	0.7589285714285714	0.7326732673267328	0.7551020408163265	0.7115384615384616	0.8294871794871795
2_5	0.6397058823529411	0.6696428571428571	0.5432098765432098	0.5945945945945946	0.5	0.7102272727272727
2_5	0.7114566284779051	0.7232142857142857	0.6593406593406593	0.6818181818181818	0.6382978723404256	0.8150572831423896
2_5	0.680281690140845	0.7027027027027027	0.5925925925925926	0.5853658536585366	0.6	0.7383802816901408
2_5	0.728161668839635	0.7207207207207207	0.6990291262135923	0.8181818181818182	0.6101694915254238	0.7874837027379401
2_5	0.7290249433106576	0.7410714285714286	0.6813186813186813	0.7380952380952381	0.6326530612244898	0.7871720116618075
2_5	0.6640625	0.6785714285714286	0.6000000000000001	0.6428571428571429	0.5625	0.7923177083333333
2_5	0.6862838915470495	0.6875	0.6601941747572815	0.7083333333333334	0.6181818181818182	0.8006379585326955
2_5	0.6377926421404683	0.6576576576576577	0.5581395348837209	0.6	0.5217391304347826	0.7317725752508362
2_5	0.7293080054274084	0.7297297297297297	0.6808510638297872	0.64	0.7272727272727273	0.809023066485753
2_5	0.7256235827664399	0.7321428571428571	0.6875000000000001	0.7021276595744681	0.673469387755102	0.8056365403304178
2_5	0.7368248772504091	0.7321428571428571	0.7058823529411765	0.6545454545454545	0.7659574468085106	0.7469721767594109
2_5	0.7458333333333333	0.7589285714285714	0.674698795180723	0.6511627906976745	0.7	0.7916666666666666
2_5	0.6806848404255319	0.6936936936936937	0.6222222222222222	0.6511627906976745	0.5957446808510638	0.7839095744680853
2_5	0.6592242503259452	0.6486486486486487	0.597938144329897	0.7631578947368421	0.4915254237288136	0.7464146023468058
2_6	0.7085106382978723	0.7232142857142857	0.651685393258427	0.6904761904761905	0.6170212765957447	0.8104746317512276
2_6	0.6874176548089592	0.7053571428571429	0.6206896551724138	0.6585365853658537	0.5869565217391305	0.7674571805006588
2_6	0.7421875	0.7589285714285714	0.6896551724137931	0.7692307692307693	625	0.8313802083333334
2_6	0.769393741851369	0.7657657657657657	0.7678571428571429	0.7166666666666667	0.8269230769230769	0.8451760104302477
2_6	0.7077024358130348	0.7117117117117117	0.673469387755102	0.673469387755102	0.673469387755102	0.7416063199473337
2_6	0.6800637958532696	0.6785714285714286	0.6538461538461539	0.723404255319149	0.5964912280701754	0.7649122807017544
2_6	0.7069701280227596	0.7142857142857143	0.6190476190476191	0.5652173913043478	0.6842105263157895	0.80049786628734
2_6	0.6304764950431724	0.6339285714285714	0.594059405940594	625	0.5660377358490566	0.7240166293572113
2_6	0.703715775749674	0.7117117117117117	0.6521739130434783	0.75	0.5769230769230769	0.7825945241199478
2_6	0.7919254658385093	0.8108108108108109	0.7407407407407408	0.7692307692307693	0.7142857142857143	0.8692201518288475
2_6	775	0.7767857142857143	0.7572815533980582	0.7647058823529411	0.75	0.8269230769230769
2_6	0.6443850267379679	0.6607142857142857	0.5681818181818182	0.5681818181818182	0.5681818181818182	0.71524064171123
2_6	0.7037643207855975	0.7142857142857143	0.6521739130434782	0.6666666666666666	0.6382978723404256	0.7986906710310966
2_6	0.7107394366197184	0.7207207207207207	0.6352941176470589	0.6	675	0.7422535211267606
2_6	0.7547262059973925	0.7477477477477478	0.7307692307692307	0.8444444444444444	0.6440677966101694	0.8060625814863104
2_6	0.7086167800453514	0.7232142857142857	0.6516853932584269	725	0.5918367346938775	0.793974732750243
2_6	0.6875	0.7053571428571429	0.6206896551724138	0.6923076923076923	0.5625	0.7975260416666667
2_6	0.7038277511961722	0.7053571428571429	0.6732673267326733	0.7391304347826086	0.6181818181818182	0.7923444976076555
2_6	0.682608695652174	0.7027027027027027	0.6117647058823529	0.6666666666666666	0.5652173913043478	0.731438127090301
2_6	0.7104816824966078	0.7117117117117117	0.6595744680851063	0.62	0.7045454545454546	0.8097014925373134
2_6	0.7233560090702947	0.7321428571428571	0.6808510638297872	0.7111111111111111	0.6530612244897959	0.7975380628441854
2_6	0.7108019639934533	0.7053571428571429	0.6796116504854368	625	0.7446808510638298	0.746317512274959
2_6	0.7402777777777778	0.7589285714285714	0.6666666666666667	0.6585365853658537	675	0.7899305555555555
2_6	0.7332114361702128	0.7477477477477478	0.6818181818181819	0.7317073170731707	0.6382978723404256	0.7988696808510638
2_6	0.6377118644067796	0.6306306306306306	0.6019417475728156	0.7045454545454546	0.5254237288135594	0.7464146023468058
2_7	0.7238952536824877	0.7410714285714286	0.6666666666666666	725	0.6170212765957447	0.8180032733224223
2_7	0.6505270092226614	0.6696428571428571	0.5747126436781609	0.6097560975609756	0.5434782608695652	0.7684453227931489
2_7	0.6770833333333334	0.7053571428571429	0.5822784810126582	0.7419354838709677	0.4791666666666667	0.7760416666666666
2_7	0.7416883963494133	0.7387387387387387	0.7387387387387386	0.6949152542372882	0.7884615384615384	0.8252933507170795
2_7	0.7098420013166558	0.7117117117117117	0.6799999999999999	0.6666666666666666	0.6938775510204082	0.7603686635944701
2_7	0.6628389154704944	0.6607142857142857	0.6200000000000001	0.7209302325581395	0.543859649122807	0.7623604465709728
2_7	0.6870554765291608	0.6964285714285714	0.5952380952380952	0.5434782608695652	0.6578947368421053	0.7827169274537695
2_7	0.603133994243684	0.6071428571428571	0.56	0.5957446808510638	0.5283018867924528	0.7198592900543652
2_7	0.6929595827900912	0.7027027027027027	0.6292134831460674	0.7567567567567568	0.5384615384615384	0.7698826597131683
2_7	0.815734989648033	0.8288288288288288	0.7710843373493976	0.7804878048780488	0.7619047619047619	0.8712905452035886
2_7	0.7544871794871795	0.7589285714285714	0.7272727272727273	0.7659574468085106	0.6923076923076923	0.8208333333333333
2_7	0.6590909090909092	0.6785714285714286	0.5813953488372093	0.5952380952380952	0.5681818181818182	0.7072192513368983
2_7	0.6824877250409165	0.6964285714285714	0.6222222222222222	0.6511627906976745	0.5957446808510638	0.8013093289689035
2_7	0.7216549295774648	0.7207207207207207	0.6516853932584269	0.5918367346938775	725	0.7566901408450705
2_7	0.7377770534550196	0.7297297297297297	0.7058823529411764	0.8372093023255814	0.6101694915254238	0.7891134289439375
2_7	0.7244897959183674	0.7410714285714286	0.6666666666666667	0.7631578947368421	0.5918367346938775	0.783284742468416
2_7	0.734375	0.7410714285714286	0.6947368421052632	0.7021276595744681	0.6875	0.8098958333333334
2_7	0.6940988835725678	0.6964285714285714	0.6458333333333333	0.7560975609756098	0.5636363636363636	0.7818181818181819
2_7	0.6749163879598662	0.6936936936936937	0.6046511627906976	0.65	0.5652173913043478	0.7484949832775919
2_7	0.7822252374491181	0.7747747747747747	0.7422680412371134	0.6792452830188679	0.8181818181818182	0.8134328358208955
2_7	0.7335600907029478	0.7410714285714286	0.6947368421052631	0.717391304347826	0.673469387755102	0.7991577583414318
2_7	0.6924713584288053	0.6875	0.6601941747572816	0.6071428571428571	0.723404255319149	0.7266775777414076
2_7	0.7333333333333334	0.75	0.6585365853658537	0.6428571428571429	675	0.7996527777777778
2_7	0.7488364361702128	0.7657657657657657	0.6976744186046512	0.7692307692307693	0.6382978723404256	0.7942154255319149
2_7	0.6507496740547588	0.6396396396396397	0.5833333333333334	0.7567567567567568	0.4745762711864407	0.7529335071707954
2_8	0.6795417348608839	0.6964285714285714	0.6136363636363638	0.6585365853658537	0.574468085106383	0.7993453355155483
2_8	0.6949934123847168	0.7142857142857143	0.627906976744186	675	0.5869565217391305	0.7677865612648221
2_8	0.6875	0.7142857142857143	0.6	0.75	0.5	0.7666015625
2_8	0.734354628422425	0.7297297297297297	0.7368421052631579	0.6774193548387096	0.8076923076923077	0.8243155149934811
2_8	0.6728110599078341	0.6846846846846847	0.6153846153846153	0.6666666666666666	0.5714285714285714	0.7389730085582621
2_8	0.6537480063795853	0.6517857142857143	0.613861386138614	0.7045454545454546	0.543859649122807	0.7518341307814993
2_8	0.6934566145092461	0.6964285714285714	0.6046511627906976	0.5416666666666666	0.6842105263157895	0.7727596017069701
2_8	0.603133994243684	0.6071428571428571	0.56	0.5957446808510638	0.5283018867924528	0.7182603133994243
2_8	0.6748696219035202	0.6846846846846847	0.6067415730337079	0.7297297297297297	0.5192307692307693	0.7780312907431551
2_8	0.7774327122153208	0.7927927927927928	0.7228915662650603	0.7317073170731707	0.7142857142857143	0.8726708074534161
2_8	0.7173076923076923	0.7232142857142857	0.6804123711340205	0.7333333333333333	0.6346153846153846	0.8067307692307693
2_8	0.6363636363636364	0.6607142857142857	0.5476190476190476	575	0.5227272727272727	0.7015374331550802
2_8	0.693126022913257	0.7053571428571429	0.6373626373626374	0.6590909090909091	0.6170212765957447	0.7823240589198036
2_8	0.680281690140845	0.7027027027027027	0.5925925925925926	0.5853658536585366	0.6	0.726056338028169
2_8	0.7366362451108214	0.7297297297297297	0.7115384615384616	0.8222222222222222	0.6271186440677966	0.7900912646675359
2_8	0.6723356009070294	0.6875	0.6067415730337078	675	0.5510204081632653	0.7738905085843862
2_8	0.7057291666666667	0.7142857142857143	0.6595744680851064	0.6739130434782609	0.6458333333333334	0.8134765625000001
2_8	0.6759170653907496	0.6785714285714286	0.6170212765957446	0.7435897435897436	0.5272727272727272	0.7843700159489634
2_8	0.6749163879598662	0.6936936936936937	0.6046511627906976	0.65	0.5652173913043478	0.7397993311036789
2_8	0.7332089552238805	0.7297297297297297	0.6875	0.6346153846153846	0.75	0.7913839891451832
2_8	0.7074829931972788	0.7142857142857143	0.6666666666666666	0.6808510638297872	0.6530612244897959	0.785552316164561
2_8	0.6818330605564649	0.6785714285714286	0.6470588235294118	0.6	0.7021276595744681	0.727986906710311
2_8	0.7402777777777778	0.7589285714285714	0.6666666666666667	0.6585365853658537	675	0.7951388888888888
2_8	0.7410239361702128	0.7567567567567568	0.6896551724137931	0.75	0.6382978723404256	0.7888962765957446
2_8	0.6580834419817471	0.6486486486486487	0.6060606060606061	0.75	0.5084745762711864	0.7477183833116037
3_4	0.7008183306055646	0.7142857142857143	0.6444444444444444	0.6744186046511628	0.6170212765957447	0.8144026186579378
3_4	0.7361660079051384	0.7589285714285714	0.674698795180723	0.7567567567567568	0.6086956521739131	0.8316864295125166
3_4	0.6927083333333334	0.7232142857142857	0.5974025974025974	0.7931034482758621	0.4791666666666667	0.775390625
3_4	0.7382659713168187	0.7387387387387387	0.7238095238095238	0.7169811320754716	0.7307692307692307	0.8415906127770535
3_4	0.685154707044108	0.6936936936936937	0.6382978723404255	0.6666666666666666	0.6122448979591837	0.7488479262672811
3_4	0.7151515151515151	0.7142857142857143	0.7037037037037038	0.7450980392156863	0.6666666666666666	0.7668261562998404
3_4	0.7201280227596016	0.7232142857142857	0.6352941176470589	0.574468085106383	0.7105263157894737	0.7962304409672831
3_4	0.601215222257755	0.6071428571428571	0.5416666666666665	0.6046511627906976	0.490566037735849	0.6910777102654301
3_4	0.7014341590612777	0.7117117117117117	0.6363636363636364	0.7777777777777778	0.5384615384615384	0.8067144719687093
3_4	0.8012422360248447	0.8108108108108109	0.7529411764705882	0.7441860465116279	0.7619047619047619	0.9126984126984128
3_4	0.7557692307692307	0.7589285714285714	0.7326732673267328	0.7551020408163265	0.7115384615384616	0.8387820512820513
3_4	0.6691176470588236	0.7053571428571429	0.5714285714285715	0.6666666666666666	0.5	0.7376336898395721
3_4	0.693126022913257	0.7053571428571429	0.6373626373626374	0.6590909090909091	0.6170212765957447	0.8039279869067103
3_4	0.652112676056338	0.6666666666666666	0.5647058823529412	0.5333333333333333	0.6	0.71443661971831
3_4	0.7123533246414602	0.7027027027027027	0.6666666666666665	825	0.559322033898305	0.7848761408083443
3_4	0.7414965986394557	0.75	0.702127659574468	0.7333333333333333	0.673469387755102	0.7907353417557501
3_4	0.7395833333333333	0.75	0.6956521739130435	0.7272727272727273	0.6666666666666666	0.8186848958333334
3_4	0.7025518341307815	0.7053571428571429	0.6451612903225806	0.7894736842105263	0.5454545454545454	0.8089314194577353
3_4	0.6903010033444816	0.7117117117117117	0.6190476190476191	0.6842105263157895	0.5652173913043478	0.7595317725752508
3_4	0.7328697421981004	0.7387387387387387	0.6813186813186813	0.6595744680851063	0.7045454545454546	0.8015603799185889
3_4	0.7131519274376417	0.7232142857142857	0.6666666666666666	0.7045454545454546	0.6326530612244898	0.761904761904762
3_4	0.678887070376432	0.6785714285714286	0.64	0.6037735849056604	0.6808510638297872	0.7230769230769231
3_4	0.6694444444444444	0.6964285714285714	575	575	575	0.7472222222222222
3_4	0.7232380319148937	0.7297297297297297	0.6808510638297872	0.6808510638297872	0.6808510638297872	0.8031914893617023
3_4	0.6699804432855281	0.6576576576576577	0.5957446808510638	0.8	0.4745762711864407	0.7702086049543676
3_5	0.7297872340425532	0.7410714285714286	0.6813186813186813	0.7045454545454546	0.6595744680851063	0.8127659574468086
3_5	0.7546113306982872	0.7767857142857143	0.6987951807228915	0.7837837837837838	0.6304347826086957	0.8247694334650857
3_5	0.6536458333333334	0.6785714285714286	0.5609756097560975	0.6764705882352942	0.4791666666666667	0.783203125
3_5	0.7659713168187745	0.7657657657657657	0.7547169811320754	0.7407407407407407	0.7692307692307693	0.8376792698826597
3_5	0.685154707044108	0.6936936936936937	0.6382978723404255	0.6666666666666666	0.6122448979591837	0.7504937458854509
3_5	0.6885167464114832	0.6875	0.6728971962616822	0.72	0.631578947368421	0.7706539074960128
3_5	0.6870554765291608	0.6964285714285714	0.5952380952380952	0.5434782608695652	0.6578947368421053	0.7713371266002845
3_5	0.5852254557083467	0.5892857142857143	0.54	0.574468085106383	0.5094339622641509	0.679565078349856
3_5	0.6941003911342895	0.7027027027027027	0.6373626373626373	0.7435897435897436	0.5576923076923077	0.8096479791395046
3_5	0.7779503105590062	0.8108108108108109	0.7200000000000001	0.8181818181818182	0.6428571428571429	0.8726708074534161
3_5	0.7903846153846154	0.7946428571428571	0.7676767676767676	0.8085106382978723	0.7307692307692307	0.8551282051282052
3_5	0.6283422459893049	0.6607142857142857	0.5250000000000001	0.5833333333333334	0.4772727272727273	0.7256016042780749
3_5	0.6399345335515548	0.6607142857142857	0.558139534883721	0.6153846153846154	0.5106382978723404	0.7924713584288052
3_5	0.6716549295774648	0.6846846846846847	0.5882352941176471	0.5555555555555556	625	0.7359154929577465
3_5	0.7146349413298566	0.7027027027027027	0.6526315789473686	0.8611111111111112	0.5254237288135594	0.7979139504563234
3_5	0.6870748299319728	0.6964285714285714	0.6382978723404255	0.6666666666666666	0.6122448979591837	0.793974732750243
3_5	0.7083333333333333	0.7142857142857143	0.6666666666666666	0.6666666666666666	0.6666666666666666	0.80078125
3_5	0.7304625199362041	0.7321428571428571	0.7000000000000001	0.7777777777777778	0.6363636363636364	0.8251993620414673
3_5	0.6794314381270903	0.7027027027027027	0.6024096385542168	0.6756756756756757	0.5434782608695652	0.7401337792642141
3_5	0.7140434192672999	0.7207207207207207	0.6593406593406593	0.6382978723404256	0.6818181818181818	0.7896879240162822
3_5	0.7210884353741497	0.7321428571428571	0.6739130434782609	0.7209302325581395	0.6326530612244898	0.7797214123744737
3_5	0.6836333878887071	0.6875	0.6391752577319586	0.62	0.6595744680851063	0.7702127659574468
3_5	0.6805555555555556	0.6964285714285714	0.5952380952380952	0.5681818181818182	625	0.7635416666666667
3_5	0.7253989361702128	0.7387387387387387	0.6741573033707866	0.7142857142857143	0.6382978723404256	0.7845744680851063
3_5	0.7185462842242503	0.7117117117117117	0.6923076923076924	0.8	0.6101694915254238	0.7917209908735332
3_6	0.7297872340425532	0.7410714285714286	0.6813186813186813	0.7045454545454546	0.6595744680851063	0.8081833060556465
3_6	0.724308300395257	0.7410714285714286	0.6666666666666667	0.7073170731707317	0.6304347826086957	0.7872200263504611
3_6	0.6979166666666667	0.7232142857142857	0.617283950617284	0.7575757575757576	0.5208333333333334	0.7919921875000001
3_6	0.7755867014341591	0.7747747747747747	0.766355140186916	0.7454545454545455	0.7884615384615384	0.8428943937418514
3_6	0.7055628703094141	0.7117117117117117	0.6666666666666666	0.6808510638297872	0.6530612244897959	0.7495062541145492
3_6	0.688835725677831	0.6875	0.6666666666666667	0.7291666666666666	0.6140350877192983	0.7655502392344498
3_6	0.7201280227596016	0.7232142857142857	0.6352941176470589	0.574468085106383	0.7105263157894737	0.7930298719772404
3_6	0.5842660697153821	0.5892857142857143	0.5306122448979591	0.5777777777777777	0.490566037735849	0.6805244643428207
3_6	0.7048565840938723	0.7117117117117117	0.6595744680851063	0.7380952380952381	0.5961538461538461	0.78748370273794
3_6	0.7417184265010353	0.7657657657657657	0.6749999999999999	0.7105263157894737	0.6428571428571429	0.873015873015873
3_6	0.7903846153846154	0.7946428571428571	0.7676767676767676	0.8085106382978723	0.7307692307692307	0.8516025641025641
3_6	0.6510695187165776	0.6785714285714286	0.5609756097560975	0.6052631578947368	0.5227272727272727	0.7352941176470588
3_6	0.7055646481178396	0.7232142857142857	0.6436781609195402	0.7	0.5957446808510638	0.7970540098199673
3_6	0.6911971830985916	0.7027027027027027	0.6117647058823529	0.5777777777777777	0.65	0.7221830985915494
3_6	0.7208279009126467	0.7117117117117117	0.6799999999999999	0.8292682926829268	0.576271186440678	0.8047588005215124
3_6	0.6927437641723355	0.7053571428571429	0.6373626373626373	0.6904761904761905	0.5918367346938775	0.8049886621315193
3_6	0.7005208333333333	0.7142857142857143	0.6444444444444444	0.6904761904761905	0.6041666666666666	0.8154296875
3_6	0.684688995215311	0.6875	0.6236559139784946	0.7631578947368421	0.5272727272727272	0.8133971291866029
3_6	0.6979933110367893	0.7207207207207207	0.6265060240963856	0.7027027027027027	0.5652173913043478	0.7404682274247493
3_6	0.7630597014925373	0.7657657657657657	0.717391304347826	0.6875	0.75	0.8049525101763908
3_6	0.717687074829932	0.7232142857142857	0.6804123711340205	0.6875	0.673469387755102	0.7959183673469388
3_6	0.6653027823240589	0.6696428571428571	0.6185567010309279	0.6	0.6382978723404256	0.7315875613747954
3_6	0.7208333333333333	0.7410714285714286	0.6419753086419754	0.6341463414634146	0.65	0.782638888888889
3_6	0.772938829787234	0.7837837837837838	0.7333333333333334	0.7674418604651163	0.7021276595744681	0.7935505319148937
3_6	0.7354954367666231	0.7297297297297297	0.7169811320754716	0.8085106382978723	0.6440677966101694	0.7904172099087354
3_7	0.7114566284779051	0.7232142857142857	0.6593406593406593	0.6818181818181818	0.6382978723404256	0.8232405891980359
3_7	0.7252964426877471	0.75	0.6585365853658538	0.75	0.5869565217391305	0.7895256916996047
3_7	0.6953125	0.7232142857142857	0.6075949367088608	0.7741935483870968	0.5	0.7991536458333334
3_7	0.7840612777053455	0.7837837837837838	0.7735849056603773	0.7592592592592593	0.7884615384615384	0.8204041720990874
3_7	0.7012837393021725	0.7117117117117117	0.6521739130434783	0.6976744186046512	0.6122448979591837	0.7551020408163265
3_7	0.6712918660287082	0.6696428571428571	0.6407766990291262	0.717391304347826	0.5789473684210527	0.7658692185007975
3_7	0.6934566145092461	0.6964285714285714	0.6046511627906976	0.5416666666666666	0.6842105263157895	0.7823613086770982
3_7	0.6096897985289415	0.6160714285714286	0.5473684210526316	0.6190476190476191	0.490566037735849	0.6741285577230572
3_7	0.7302803129074316	0.7387387387387387	0.6813186813186813	0.7948717948717948	0.5961538461538461	0.7923728813559322
3_7	0.7727743271221532	0.7927927927927928	0.7160493827160495	0.7435897435897436	0.6904761904761905	0.8775017253278122
3_7	0.7557692307692307	0.7589285714285714	0.7326732673267328	0.7551020408163265	0.7115384615384616	0.8490384615384615
3_7	0.6437165775401069	0.6696428571428571	0.5542168674698795	0.5897435897435898	0.5227272727272727	0.7282754010695187
3_7	0.7026186579378069	0.7232142857142857	0.6352941176470589	0.7105263157894737	0.574468085106383	0.8091653027823239
3_7	0.6982394366197183	0.7117117117117117	0.6190476190476191	0.5909090909090909	0.65	0.7144366197183099
3_7	0.7354954367666231	0.7297297297297297	0.7169811320754716	0.8085106382978723	0.6440677966101694	0.8083441981747067
3_7	0.7233560090702947	0.7321428571428571	0.6808510638297872	0.7111111111111111	0.6530612244897959	0.7871720116618076
3_7	0.7161458333333333	0.7232142857142857	0.6736842105263158	0.6808510638297872	0.6666666666666666	0.7988281249999999
3_7	0.6755980861244019	0.6785714285714286	0.608695652173913	0.7567567567567568	0.509090909090909	0.80829346092504
3_7	0.7025083612040134	0.7297297297297297	625	0.7352941176470589	0.5434782608695652	0.760200668896321
3_7	0.7364314789687924	0.7477477477477478	0.6818181818181818	0.6818181818181818	0.6818181818181818	0.80359565807327
3_7	0.7052154195011338	0.7142857142857143	0.6595744680851063	0.6888888888888889	0.6326530612244898	0.7981859410430839
3_7	0.6180032733224223	625	0.5625	0.5510204081632653	0.574468085106383	0.7184942716857611
3_7	0.6694444444444444	0.6964285714285714	575	575	575	0.7788194444444444
3_7	0.7360372340425532	0.7477477477477478	0.6888888888888888	0.7209302325581395	0.6595744680851063	0.7872340425531914
3_7	0.7004563233376793	0.6936936936936937	0.673076923076923	0.7777777777777778	0.5932203389830508	0.8014993481095175
3_8	0.7356792144026187	0.7410714285714286	0.6947368421052632	0.6875	0.7021276595744681	0.8202945990180033
3_8	0.7285902503293809	0.75	0.6666666666666666	0.7368421052631579	0.6086956521739131	0.8132411067193676
3_8	0.703125	0.7232142857142857	0.6352941176470588	0.7297297297297297	0.5625	0.8115234375
3_8	0.7840612777053455	0.7837837837837838	0.7735849056603773	0.7592592592592593	0.7884615384615384	0.8402868318122555
3_8	0.6647465437788018	0.6756756756756757	0.6086956521739131	0.6511627906976745	0.5714285714285714	0.7360105332455563
3_8	0.6982456140350877	0.6964285714285714	0.6666666666666666	0.7555555555555555	0.5964912280701754	0.7578947368421053
3_8	0.6934566145092461	0.6964285714285714	0.6046511627906976	0.5416666666666666	0.6842105263157895	0.7823613086770982
3_8	0.6445474896066518	0.6517857142857143	0.5806451612903226	675	0.5094339622641509	0.6894787336104893
3_8	0.7218057366362451	0.7297297297297297	0.6739130434782609	775	0.5961538461538461	0.7953063885267274
3_8	0.8038302277432712	0.8198198198198198	0.7560975609756099	775	0.7380952380952381	0.8895790200138026
3_8	0.7724358974358975	0.7767857142857143	0.7474747474747475	0.7872340425531915	0.7115384615384616	0.8423076923076923
3_8	0.6403743315508021	0.6607142857142857	0.5581395348837208	0.5714285714285714	0.5454545454545454	0.7175802139037433
3_8	0.6842880523731587	0.7053571428571429	0.611764705882353	0.6842105263157895	0.5531914893617021	0.8039279869067103
3_8	0.6341549295774649	0.6576576576576577	0.5365853658536585	0.5238095238095238	0.55	0.6964788732394367
3_8	0.7643415906127771	0.7567567567567568	0.7378640776699029	0.8636363636363636	0.6440677966101694	0.8194263363754889
3_8	0.6485260770975056	0.6607142857142857	0.5869565217391305	0.627906976744186	0.5510204081632653	0.7884677680596048
3_8	0.7083333333333333	0.7142857142857143	0.6666666666666666	0.6666666666666666	0.6666666666666666	0.7981770833333333
3_8	0.712280701754386	0.7142857142857143	0.673469387755102	0.7674418604651163	0.6	0.8127591706539075
3_8	0.6717391304347826	0.6936936936936937	0.5952380952380952	0.6578947368421053	0.5434782608695652	0.773913043478261
3_8	0.7328697421981004	0.7387387387387387	0.6813186813186813	0.6595744680851063	0.7045454545454546	0.8069877883310719
3_8	0.6995464852607709	0.7053571428571429	0.6597938144329897	0.6666666666666666	0.6530612244897959	0.7878198898607062
3_8	0.6286415711947626	0.6339285714285714	0.577319587628866	0.56	0.5957446808510638	0.7273322422258592
3_8	0.6875	0.7053571428571429	0.6024096385542168	0.5813953488372093	625	0.7659722222222223
3_8	0.7566489361702128	0.7747747747747747	0.7058823529411764	0.7894736842105263	0.6382978723404256	0.7908909574468086
3_8	0.728161668839635	0.7207207207207207	0.6990291262135923	0.8181818181818182	0.6101694915254238	0.7874837027379401
4_5	0.755810147299509	0.7678571428571429	0.711111111111111	0.7441860465116279	0.6808510638297872	0.8265139116202946
4_5	0.7470355731225297	0.7678571428571429	0.6904761904761905	0.7631578947368421	0.6304347826086957	0.8129117259552042
4_5	0.6666666666666666	0.6964285714285714	0.5641025641025641	0.7333333333333333	0.4583333333333333	0.7776692708333334
4_5	0.7574967405475881	0.7567567567567568	0.7476635514018691	0.7272727272727273	0.7692307692307693	0.8386571056062581
4_5	0.6647465437788018	0.6756756756756757	0.6086956521739131	0.6511627906976745	0.5714285714285714	0.7583936800526663
4_5	0.7242424242424242	0.7232142857142857	0.7102803738317756	0.76	0.6666666666666666	0.7741626794258373
4_5	0.6866998577524893	0.6875	0.5977011494252874	0.5306122448979592	0.6842105263157895	0.7837837837837838
4_5	0.601215222257755	0.6071428571428571	0.5416666666666665	0.6046511627906976	0.490566037735849	0.6843620083146786
4_5	0.7121903520208605	0.7207207207207207	0.6593406593406593	0.7692307692307693	0.5769230769230769	0.7852020860495437
4_5	0.7991718426501035	0.8198198198198198	0.7500000000000001	0.7894736842105263	0.7142857142857143	0.901311249137336
4_5	0.8083333333333333	0.8125	0.787878787878788	0.8297872340425532	0.75	0.8605769230769231
4_5	0.6477272727272727	0.6696428571428571	0.5647058823529411	0.5853658536585366	0.5454545454545454	0.7322860962566844
4_5	0.6824877250409165	0.6964285714285714	0.6222222222222222	0.6511627906976745	0.5957446808510638	0.7780687397708673
4_5	0.6607394366197183	0.6846846846846847	0.5679012345679012	0.5609756097560976	575	0.7316901408450704
4_5	0.7089308996088657	0.7027027027027027	0.6857142857142858	0.782608695652174	0.6101694915254238	0.7822685788787483
4_5	0.717687074829932	0.7232142857142857	0.6804123711340205	0.6875	0.673469387755102	0.796242306446388
4_5	0.7005208333333333	0.7053571428571429	0.6597938144329897	0.6530612244897959	0.6666666666666666	0.783203125
4_5	0.7207336523125997	0.7232142857142857	0.6736842105263158	0.8	0.5818181818181818	0.8229665071770335
4_5	0.687123745819398	0.7117117117117117	0.6097560975609756	0.6944444444444444	0.5434782608695652	0.7204013377926421
4_5	0.6952170963364993	0.7027027027027027	0.6373626373626374	0.6170212765957447	0.6590909090909091	0.7757801899592944
4_5	0.7437641723356009	0.75	0.7083333333333333	0.723404255319149	0.6938775510204082	0.7991577583414318
4_5	0.6499181669394436	0.6517857142857143	0.6060606060606061	0.5769230769230769	0.6382978723404256	0.7325695581014731
4_5	0.6666666666666667	0.6785714285714286	0.5813953488372093	0.5434782608695652	625	0.7621527777777778
4_5	0.6891622340425532	0.6936936936936937	0.6458333333333333	0.6326530612244898	0.6595744680851063	0.796875
4_5	0.6773142112125163	0.6666666666666666	0.6185567010309277	0.7894736842105263	0.5084745762711864	0.7871577574967406
4_6	0.7481178396072012	0.7589285714285714	0.7032967032967034	0.7272727272727273	0.6808510638297872	0.8340425531914893
4_6	0.7536231884057971	0.7678571428571429	0.7045454545454546	0.7380952380952381	0.6739130434782609	0.7835968379446642
4_6	0.7057291666666667	0.7321428571428571	625	0.78125	0.5208333333333334	0.7884114583333334
4_6	0.7467405475880051	0.7477477477477478	0.7307692307692306	0.7307692307692307	0.7307692307692307	0.8455019556714473
4_6	0.6550362080315997	0.6576576576576577	0.62	0.6078431372549019	0.6326530612244898	0.7554312047399605
4_6	0.7239234449760765	0.7232142857142857	0.7155963302752295	0.75	0.6842105263157895	0.7725677830940989
4_6	0.7336415362731152	0.7410714285714286	0.6506024096385543	0.6	0.7105263157894737	0.813655761024182
4_6	0.6455068755996163	0.6517857142857143	0.5894736842105263	0.6666666666666666	0.5283018867924528	0.6997121842021107
4_6	0.6675358539765319	0.6756756756756757	0.608695652173913	0.7	0.5384615384615384	0.7708604954367666
4_6	0.8136645962732919	0.8378378378378378	0.7692307692307692	0.8333333333333334	0.7142857142857143	0.9175293305728088
4_6	0.8083333333333333	0.8125	0.787878787878788	0.8297872340425532	0.75	0.858974358974359
4_6	0.6925133689839572	0.7142857142857143	0.6190476190476191	0.65	0.5909090909090909	0.7436497326203207
4_6	0.6978723404255319	0.7142857142857143	0.6363636363636364	0.6829268292682927	0.5957446808510638	0.7829787234042553
4_6	0.6998239436619718	0.7207207207207207	0.6172839506172839	0.6097560975609756	625	0.7144366197183099
4_6	0.7812907431551499	0.7747747747747747	0.7619047619047619	0.8695652173913043	0.6779661016949152	0.8096479791395046
4_6	0.7392290249433107	0.75	0.6956521739130435	0.7441860465116279	0.6530612244897959	0.8241010689990281
4_6	0.7005208333333333	0.7053571428571429	0.6597938144329897	0.6530612244897959	0.6666666666666666	0.794921875
4_6	0.7580542264752791	0.7589285714285714	0.7428571428571428	0.78	0.7090909090909091	0.8354066985645933
4_6	0.6685618729096989	0.6936936936936937	0.5853658536585366	0.6666666666666666	0.5217391304347826	0.7217391304347825
4_6	0.6952170963364993	0.7027027027027027	0.6373626373626374	0.6170212765957447	0.6590909090909091	0.8097014925373134
4_6	0.7131519274376417	0.7232142857142857	0.6666666666666666	0.7045454545454546	0.6326530612244898	0.7878198898607062
4_6	0.6653027823240589	0.6696428571428571	0.6185567010309279	0.6	0.6382978723404256	0.744026186579378
4_6	0.6888888888888889	0.7142857142857143	0.6	0.6	0.6	0.7746527777777779
4_6	0.7310505319148937	0.7387387387387387	0.6881720430107526	0.6956521739130435	0.6808510638297872	0.8151595744680851
4_6	0.7038787483702738	0.6936936936936937	0.6530612244897959	0.8205128205128205	0.5423728813559322	0.8044328552803129
4_7	0.7759410801963993	0.7946428571428571	0.7294117647058823	0.8157894736842105	0.6595744680851063	0.849099836333879
4_7	0.6732542819499341	0.6964285714285714	0.5952380952380952	0.6578947368421053	0.5434782608695652	0.769433465085639
4_7	0.7135416666666667	0.7321428571428571	0.6511627906976745	0.7368421052631579	0.5833333333333334	0.8063151041666666
4_7	0.7840612777053455	0.7837837837837838	0.7735849056603773	0.7592592592592593	0.7884615384615384	0.8367014341590613
4_7	0.717906517445688	0.7207207207207207	0.686868686868687	0.68	0.6938775510204082	0.7755102040816326
4_7	0.7242424242424242	0.7232142857142857	0.7102803738317756	0.76	0.6666666666666666	0.7792663476874002
4_7	0.6870554765291608	0.6964285714285714	0.5952380952380952	0.5434782608695652	0.6578947368421053	0.7912517780938834
4_7	0.603133994243684	0.6071428571428571	0.56	0.5957446808510638	0.5283018867924528	0.6993923888711225
4_7	0.6760104302477183	0.6846846846846847	0.6153846153846153	0.717948717948718	0.5384615384615384	0.764341590612777
4_7	0.8017598343685299	0.8288288288288288	0.7532467532467533	0.8285714285714286	0.6904761904761905	0.9071773636991028
4_7	0.7916666666666667	0.7946428571428571	0.7722772277227722	0.7959183673469388	0.75	0.860897435897436
4_7	0.6697860962566844	0.6964285714285714	0.5853658536585366	0.631578947368421	0.5454545454545454	0.7426470588235294
4_7	0.676595744680851	0.6964285714285714	0.6046511627906976	0.6666666666666666	0.5531914893617021	0.7911620294599018
4_7	0.6536971830985916	0.6756756756756757	0.5609756097560975	0.5476190476190477	575	0.7137323943661972
4_7	0.7089308996088657	0.7027027027027027	0.6857142857142858	0.782608695652174	0.6101694915254238	0.7868318122555411
4_7	0.735827664399093	0.7410714285714286	0.7010309278350516	0.7083333333333334	0.6938775510204082	0.8247489471979268
4_7	0.6901041666666667	0.6964285714285714	0.6458333333333334	0.6458333333333334	0.6458333333333334	0.7796223958333334
4_7	0.7210526315789474	0.7232142857142857	0.6804123711340206	0.7857142857142857	0.6	0.836682615629984
4_7	0.701170568561873	0.7207207207207207	0.6352941176470588	0.6923076923076923	0.5869565217391305	0.7481605351170569
4_7	0.758819538670285	0.7747747747747747	0.7058823529411764	0.7317073170731707	0.6818181818181818	0.8161465400271369
4_7	0.6972789115646258	0.7053571428571429	0.6526315789473685	0.6739130434782609	0.6326530612244898	0.7781017168772272
4_7	0.6576104746317513	0.6607142857142857	0.6122448979591838	0.5882352941176471	0.6382978723404256	0.713911620294599
4_7	0.7347222222222223	0.7589285714285714	0.6582278481012659	0.6666666666666666	0.65	0.8128472222222223
4_7	0.7019614361702128	0.7117117117117117	0.6521739130434782	0.6666666666666666	0.6382978723404256	0.8005319148936171
4_7	0.7473924380704042	0.7387387387387387	0.712871287128713	0.8571428571428571	0.6101694915254238	0.8220338983050847
4_8	0.7847790507364976	0.7946428571428571	0.7472527472527473	0.7727272727272727	0.723404255319149	0.844189852700491
4_8	0.7252964426877471	0.75	0.6585365853658538	0.75	0.5869565217391305	0.8158761528326746
4_8	0.640625	0.6785714285714286	0.5	0.75	375	0.7744140625
4_8	0.769393741851369	0.7657657657657657	0.7678571428571429	0.7166666666666667	0.8269230769230769	0.8549543676662321
4_8	0.6711652402896643	0.6756756756756757	0.6326530612244898	0.6326530612244898	0.6326530612244898	0.7521395655036207
4_8	0.6706539074960127	0.6696428571428571	0.6542056074766356	0.7	0.6140350877192983	0.7665071770334929
4_8	0.7539118065433854	0.7678571428571429	0.6749999999999999	0.6428571428571429	0.7105263157894737	0.8061877667140825
4_8	0.6549408378637671	0.6607142857142857	0.6041666666666666	0.6744186046511628	0.5471698113207547	0.7083466581387912
4_8	0.7218057366362451	0.7297297297297297	0.6739130434782609	775	0.5961538461538461	0.7783572359843547
4_8	0.8136645962732919	0.8378378378378378	0.7692307692307692	0.8333333333333334	0.7142857142857143	0.9089026915113873
4_8	0.8371794871794872	0.8392857142857143	0.8235294117647058	0.84	0.8076923076923077	0.8612179487179488
4_8	0.7105614973262032	0.7410714285714286	0.6329113924050633	0.7142857142857143	0.5681818181818182	0.7643716577540107
4_8	0.6659574468085107	0.6875	0.5882352941176471	0.6578947368421053	0.5319148936170213	0.7816693944353519
4_8	0.6357394366197183	0.6666666666666666	0.5316455696202531	0.5384615384615384	525	0.6852112676056338
4_8	0.7547262059973925	0.7477477477477478	0.7307692307692307	0.8444444444444444	0.6440677966101694	0.7917209908735333
4_8	0.7392290249433107	0.75	0.6956521739130435	0.7441860465116279	0.6530612244897959	0.8091998704243603
4_8	0.6744791666666667	0.6875	0.6153846153846155	0.6511627906976745	0.5833333333333334	0.7845052083333334
4_8	0.7301435406698564	0.7321428571428571	0.693877551020408	0.7906976744186046	0.6181818181818182	0.8440191387559808
4_8	0.6653846153846155	0.6936936936936937	0.5750000000000001	0.6764705882352942	0.5	0.7488294314381271
4_8	0.7438941655359566	0.7567567567567568	0.6896551724137931	0.6976744186046512	0.6818181818181818	0.8175033921302578
4_8	0.6938775510204082	0.7142857142857143	0.6190476190476191	0.7428571428571429	0.5306122448979592	0.7518626498218335
4_8	0.6422258592471359	0.6428571428571429	0.6	0.5660377358490566	0.6382978723404256	0.7112929623567922
4_8	0.7416666666666667	0.7678571428571429	0.6666666666666667	0.6842105263157895	0.65	0.7996527777777778
4_8	0.7047872340425532	0.7117117117117117	0.6595744680851063	0.6595744680851063	0.6595744680851063	0.8115026595744681
4_8	0.7027379400260756	0.6936936936936937	0.6599999999999999	0.8048780487804879	0.559322033898305	0.803780964797914
5_6	0.8078559738134207	0.8214285714285714	0.7727272727272727	0.8292682926829268	0.723404255319149	0.8245499181669395
5_6	0.7025691699604744	0.7232142857142857	0.6352941176470588	0.6923076923076923	0.5869565217391305	0.7845849802371541
5_6	0.7708333333333333	0.7767857142857143	0.7368421052631579	0.7446808510638298	0.7291666666666666	0.8235677083333334
5_6	0.7563559322033898	0.7567567567567568	0.7428571428571428	0.7358490566037735	0.75	0.8386571056062581
5_6	0.717906517445688	0.7207207207207207	0.686868686868687	0.68	0.6938775510204082	0.7804476629361422
5_6	0.7421052631578948	0.7410714285714286	0.7289719626168225	0.78	0.6842105263157895	0.7786283891547049
5_6	0.6870554765291608	0.6964285714285714	0.5952380952380952	0.5434782608695652	0.6578947368421053	0.7862731152204836
5_6	0.6275983370642788	0.6339285714285714	0.568421052631579	0.6428571428571429	0.5094339622641509	0.6949152542372882
5_6	0.7302803129074316	0.7387387387387387	0.6813186813186813	0.7948717948717948	0.5961538461538461	0.7966101694915255
5_6	0.7919254658385093	0.8108108108108109	0.7407407407407408	0.7692307692307693	0.7142857142857143	0.8857832988267771
5_6	0.8346153846153846	0.8392857142857143	0.8163265306122449	0.8695652173913043	0.7692307692307693	0.8830128205128205
5_6	0.6925133689839572	0.7142857142857143	0.6190476190476191	0.65	0.5909090909090909	0.768048128342246
5_6	0.7085106382978723	0.7232142857142857	0.651685393258427	0.6904761904761905	0.6170212765957447	0.7659574468085106
5_6	0.7154929577464788	0.7477477477477478	0.631578947368421	0.6666666666666666	0.6	0.7197183098591551
5_6	0.7632007822685789	0.7567567567567568	0.7428571428571429	0.8478260869565217	0.6610169491525424	0.8145371577574967
5_6	0.7052154195011338	0.7142857142857143	0.6595744680851063	0.6888888888888889	0.6326530612244898	0.8082280531260123
5_6	0.6588541666666667	0.6696428571428571	0.6021505376344085	0.6222222222222222	0.5833333333333334	0.7783203125
5_6	0.7665071770334928	0.7678571428571429	0.7450980392156863	0.8085106382978723	0.6909090909090909	0.8277511961722488
5_6	0.6780936454849499	0.6936936936936937	0.6136363636363638	0.6428571428571429	0.5869565217391305	0.7073578595317725
5_6	0.7289687924016282	0.7387387387387387	0.6741573033707865	0.6666666666666666	0.6818181818181818	0.7849389416553595
5_6	0.7743764172335601	0.7767857142857143	0.7474747474747474	0.74	0.7551020408163265	0.8156786524133463
5_6	0.6865793780687397	0.6875	0.6464646464646464	0.6153846153846154	0.6808510638297872	0.7777414075286414
5_6	0.7291666666666667	0.7589285714285714	0.6493506493506493	0.6756756756756757	625	0.8159722222222222
5_6	0.7623005319148937	0.7747747747747747	0.7191011235955055	0.7619047619047619	0.6808510638297872	0.7992021276595745
5_6	0.711212516297262	0.7027027027027027	0.6732673267326733	0.8095238095238095	0.576271186440678	0.796936114732725
5_7	0.7759410801963993	0.7946428571428571	0.7294117647058823	0.8157894736842105	0.6595744680851063	0.8271685761047464
5_7	0.7134387351778657	0.7321428571428571	0.6511627906976744	0.7	0.6086956521739131	0.7977602108036891
5_7	0.6953125	0.7232142857142857	0.6075949367088608	0.7741935483870968	0.5	0.8251953125
5_7	0.7671121251629727	0.7657657657657657	0.7592592592592592	0.7321428571428571	0.7884615384615384	0.82496740547588
5_7	0.7356813693219224	0.7477477477477478	0.6888888888888889	0.7560975609756098	0.6326530612244898	0.8011849901250823
5_7	0.7239234449760765	0.7232142857142857	0.7155963302752295	0.75	0.6842105263157895	0.7933014354066985
5_7	0.680298719772404	0.6875	0.5882352941176471	0.5319148936170213	0.6578947368421053	0.7635135135135135
5_7	0.6191237607930924	625	0.5625	0.627906976744186	0.5094339622641509	0.730732331307963
5_7	0.7133311603650587	0.7207207207207207	0.6666666666666667	0.7560975609756098	0.5961538461538461	0.7809647979139505
5_7	0.7753623188405797	0.8018018018018018	0.717948717948718	0.7777777777777778	0.6666666666666666	0.8888888888888888
5_7	0.8179487179487179	0.8214285714285714	0.8	0.8333333333333334	0.7692307692307693	0.8852564102564103
5_7	0.7045454545454546	0.7142857142857143	0.6444444444444444	0.6304347826086957	0.6590909090909091	0.7703877005347592
5_7	0.6795417348608839	0.6964285714285714	0.6136363636363638	0.6585365853658537	0.574468085106383	0.7718494271685761
5_7	0.7177816901408451	0.7297297297297297	0.6428571428571429	0.6136363636363636	675	0.7524647887323943
5_7	0.7535853976531943	0.7477477477477478	0.7358490566037736	0.8297872340425532	0.6610169491525424	0.8028031290743156
5_7	0.772108843537415	0.7767857142857143	0.7422680412371135	0.75	0.7346938775510204	0.8153547133138971
5_7	0.6979166666666667	0.7053571428571429	0.6526315789473683	0.6595744680851063	0.6458333333333334	0.7522786458333334
5_7	0.7483253588516746	0.75	0.7200000000000001	0.8	0.6545454545454545	0.8392344497607656
5_7	0.6685618729096989	0.6936936936936937	0.5853658536585366	0.6666666666666666	0.5217391304347826	0.7140468227424749
5_7	0.7062415196743554	0.7207207207207207	0.6436781609195402	0.6511627906976745	0.6363636363636364	0.798507462686567
5_7	0.772108843537415	0.7767857142857143	0.7422680412371135	0.75	0.7346938775510204	0.8179462261094915
5_7	0.6990180032733224	0.7053571428571429	0.6526315789473683	0.6458333333333334	0.6595744680851063	0.7551554828150572
5_7	0.7388888888888889	0.75	0.6666666666666666	0.6363636363636364	0.7	0.8131944444444444
5_7	0.7197473404255319	0.7387387387387387	0.6588235294117647	0.7368421052631579	0.5957446808510638	0.7948803191489362
5_7	0.7558670143415906	0.7477477477477478	0.7254901960784315	0.8604651162790697	0.6271186440677966	0.8129074315514994
5_8	0.7741407528641571	0.7857142857142857	0.7333333333333334	0.7674418604651163	0.7021276595744681	0.8363338788870706
5_8	0.7361660079051384	0.7589285714285714	0.674698795180723	0.7567567567567568	0.6086956521739131	0.8181818181818181
5_8	0.765625	0.7678571428571429	0.7346938775510204	0.72	0.75	0.8291015625
5_8	0.7467405475880051	0.7477477477477478	0.7307692307692306	0.7307692307692307	0.7307692307692307	0.8311603650586701
5_8	0.7259710335747203	0.7297297297297297	0.6938775510204082	0.6938775510204082	0.6938775510204082	0.7843976300197498
5_8	0.7148325358851675	0.7142857142857143	0.709090909090909	0.7358490566037735	0.6842105263157895	0.7636363636363637
5_8	0.7069701280227596	0.7142857142857143	0.6190476190476191	0.5652173913043478	0.6842105263157895	0.7901849217638691
5_8	0.6191237607930924	625	0.5625	0.627906976744186	0.5094339622641509	0.7281739686600576
5_8	0.7048565840938723	0.7117117117117117	0.6595744680851063	0.7380952380952381	0.5961538461538461	0.7933507170795306
5_8	0.7991718426501035	0.8198198198198198	0.7500000000000001	0.7894736842105263	0.7142857142857143	0.8847481021394065
5_8	0.8314102564102563	0.8303571428571429	0.8224299065420562	0.8	0.8461538461538461	0.8849358974358974
5_8	0.7299465240641712	0.75	0.6666666666666666	0.7	0.6363636363636364	0.7650401069518716
5_8	0.6718494271685762	0.6875	0.6067415730337079	0.6428571428571429	0.574468085106383	0.7613747954173486
5_8	0.6732394366197183	0.6936936936936937	0.5853658536585366	0.5714285714285714	0.6	0.727112676056338
5_8	0.7558670143415906	0.7477477477477478	0.7254901960784315	0.8604651162790697	0.6271186440677966	0.8161668839634941
5_8	0.7154195011337868	0.7232142857142857	0.6736842105263158	0.6956521739130435	0.6530612244897959	0.8091998704243603
5_8	0.6979166666666667	0.7053571428571429	0.6526315789473683	0.6595744680851063	0.6458333333333334	0.7744140625
5_8	0.7928229665071771	0.7946428571428571	0.7676767676767676	0.8636363636363636	0.6909090909090909	0.8586921850079744
5_8	0.6903010033444816	0.7117117117117117	0.6190476190476191	0.6842105263157895	0.5652173913043478	0.7270903010033444
5_8	0.7026797829036635	0.7117117117117117	0.6444444444444444	0.6304347826086957	0.6590909090909091	0.7995251017639078
5_8	0.7369614512471656	0.75	0.6888888888888889	0.7560975609756098	0.6326530612244898	0.7771298995788792
5_8	0.6942716857610475	0.6964285714285714	0.6530612244897959	0.6274509803921569	0.6808510638297872	0.7662847790507364
5_8	0.7527777777777778	0.7678571428571429	0.6829268292682926	0.6666666666666666	0.7	0.8114583333333333
5_8	0.7119348404255319	0.7297297297297297	0.6511627906976744	0.717948717948718	0.5957446808510638	0.8015292553191489
5_8	0.7027379400260756	0.6936936936936937	0.6599999999999999	0.8048780487804879	0.559322033898305	0.8125814863102998
6_7	0.760556464811784	0.7767857142857143	0.7126436781609196	775	0.6595744680851063	0.8350245499181671
6_7	0.7167325428194993	0.7321428571428571	0.6590909090909092	0.6904761904761905	0.6304347826086957	0.7460474308300395
6_7	0.7708333333333333	0.7857142857142857	0.7272727272727272	0.8	0.6666666666666666	0.8369140625000001
6_7	0.709419817470665	0.7117117117117117	0.6862745098039216	0.7	0.6730769230769231	0.8161668839634941
6_7	0.7764976958525346	0.7837837837837838	0.7446808510638298	0.7777777777777778	0.7142857142857143	0.8034891375905202
6_7	0.7157894736842105	0.7142857142857143	0.6923076923076923	0.7659574468085106	0.631578947368421	0.7850079744816587
6_7	0.7532005689900427	0.75	0.6744186046511628	0.6041666666666666	0.7631578947368421	0.7862731152204837
6_7	0.68324272465622	0.6875	0.6464646464646465	0.6956521739130435	0.6037735849056604	0.7192196993923888
6_7	0.6941003911342895	0.7027027027027027	0.6373626373626373	0.7435897435897436	0.5576923076923077	0.7819426336375489
6_7	0.7562111801242236	0.7837837837837838	0.6923076923076924	0.75	0.6428571428571429	0.888198757763975
6_7	0.7794871794871795	0.7857142857142857	0.7500000000000001	0.8181818181818182	0.6923076923076923	0.867628205128205
6_7	0.7339572192513368	0.75	0.6744186046511628	0.6904761904761905	0.6590909090909091	0.7550133689839572
6_7	0.71620294599018	0.7321428571428571	0.6590909090909092	0.7073170731707317	0.6170212765957447	0.7960720130932897
6_7	0.692781690140845	0.7117117117117117	0.6097560975609756	0.5952380952380952	625	0.7225352112676056
6_7	0.7089308996088657	0.7027027027027027	0.6857142857142858	0.782608695652174	0.6101694915254238	0.7705345501955672
6_7	0.7448979591836735	0.7589285714285714	0.6966292134831462	775	0.6326530612244898	0.8302559118885651
6_7	0.640625	0.6517857142857143	0.5806451612903225	0.6	0.5625	0.7740885416666666
6_7	0.6931419457735246	0.6964285714285714	0.6222222222222221	0.8	0.509090909090909	0.8370015948963317
6_7	0.6762541806020067	0.7027027027027027	0.5925925925925927	0.6857142857142857	0.5217391304347826	0.7120401337792643
6_7	0.755257801899593	0.7657657657657657	0.7045454545454546	0.7045454545454546	0.7045454545454546	0.82157394843962
6_7	0.7335600907029478	0.7410714285714286	0.6947368421052631	0.717391304347826	0.673469387755102	0.7959183673469389
6_7	0.6865793780687397	0.6875	0.6464646464646464	0.6153846153846154	0.6808510638297872	0.7112929623567922
6_7	0.7180555555555556	0.7232142857142857	0.6436781609195402	0.5957446808510638	0.7	0.7888888888888889
6_7	0.7169215425531915	0.7387387387387387	0.6506024096385542	0.75	0.574468085106383	0.7902260638297872
6_7	0.7451108213820078	0.7387387387387387	0.7238095238095238	0.8260869565217391	0.6440677966101694	0.8125814863102998
6_8	0.7788870703764321	0.7946428571428571	0.7356321839080461	0.8	0.6808510638297872	0.8360065466448445
6_8	0.6982872200263505	0.7142857142857143	0.6363636363636365	0.6666666666666666	0.6086956521739131	0.7569169960474309
6_8	0.7369791666666667	0.75	0.6888888888888889	0.7380952380952381	0.6458333333333334	0.8196614583333334
6_8	0.7529335071707953	0.7567567567567568	0.7272727272727273	0.7659574468085106	0.6923076923076923	0.8246414602346805
6_8	0.7560895325872284	0.7657657657657657	0.7173913043478259	0.7674418604651163	0.673469387755102	0.7919684002633313
6_8	0.6976076555023923	0.6964285714285714	0.6792452830188679	0.7346938775510204	0.631578947368421	0.7722488038277512
6_8	0.759601706970128	0.75	0.6818181818181819	0.6	0.7894736842105263	0.8122332859174964
6_8	0.6728493763991046	0.6785714285714286	625	0.6976744186046512	0.5660377358490566	0.7256156060121522
6_8	0.7121903520208605	0.7207207207207207	0.6593406593406593	0.7692307692307693	0.5769230769230769	0.7783572359843546
6_8	0.7991718426501035	0.8198198198198198	0.7500000000000001	0.7894736842105263	0.7142857142857143	0.8768115942028986
6_8	0.8179487179487179	0.8214285714285714	0.8	0.8333333333333334	0.7692307692307693	0.8637820512820512
6_8	0.6183155080213903	0.6339285714285714	0.5393258426966293	0.5333333333333333	0.5454545454545454	0.7129010695187166
6_8	0.6842880523731587	0.7053571428571429	0.611764705882353	0.6842105263157895	0.5531914893617021	0.7761047463175123
6_8	0.6552816901408451	0.6846846846846847	0.5569620253164557	0.5641025641025641	0.55	0.6855633802816903
6_8	0.7654823989569752	0.7567567567567568	0.7326732673267327	0.8809523809523809	0.6271186440677966	0.8272490221642764
6_8	0.7653061224489796	0.7767857142857143	0.7252747252747253	0.7857142857142857	0.673469387755102	0.8360868156786524
6_8	0.6510416666666667	0.6607142857142857	0.5957446808510638	0.6086956521739131	0.5833333333333334	0.7662760416666666
6_8	0.7379585326953748	0.7410714285714286	0.6813186813186813	0.8611111111111112	0.5636363636363636	0.8452950558213717
6_8	0.719732441471572	0.7387387387387387	0.6588235294117647	0.717948717948718	0.6086956521739131	0.725752508361204
6_8	0.7740841248303936	0.7837837837837838	0.7272727272727273	0.7272727272727273	0.7272727272727273	0.8117367706919946
6_8	0.717687074829932	0.7232142857142857	0.6804123711340205	0.6875	0.673469387755102	0.8049886621315193
6_8	0.6729950900163666	0.6785714285714286	625	0.6122448979591837	0.6382978723404256	0.7338788870703765
6_8	0.7666666666666666	0.7857142857142857	0.7	0.7	0.7	0.81875
6_8	0.7516622340425532	0.7657657657657657	0.7045454545454545	0.7560975609756098	0.6595744680851063	0.820811170212766
6_8	0.7185462842242503	0.7117117117117117	0.6923076923076924	0.8	0.6101694915254238	0.7878096479791394
7_8	0.7788870703764321	0.7946428571428571	0.7356321839080461	0.8	0.6808510638297872	0.8376432078559738
7_8	0.6874176548089592	0.7053571428571429	0.6206896551724138	0.6585365853658537	0.5869565217391305	0.7687747035573123
7_8	0.75	0.7678571428571429	0.6976744186046512	0.7894736842105263	625	0.8356119791666666
7_8	0.6817144719687092	0.6846846846846847	0.6534653465346534	0.673469387755102	0.6346153846153846	0.7985658409387223
7_8	0.7458854509545754	0.7567567567567568	0.7032967032967032	0.7619047619047619	0.6530612244897959	0.7857142857142857
7_8	0.7063795853269538	0.7053571428571429	0.6915887850467289	0.74	0.6491228070175439	0.7799043062200958
7_8	0.7201280227596016	0.7232142857142857	0.6352941176470589	0.574468085106383	0.7105263157894737	0.7539118065433855
7_8	0.6539814518708027	0.6607142857142857	0.5957446808510638	0.6829268292682927	0.5283018867924528	0.7451231212024304
7_8	0.6686766623207301	0.6756756756756757	0.6170212765957447	0.6904761904761905	0.5576923076923077	0.7734680573663624
7_8	0.7562111801242236	0.7837837837837838	0.6923076923076924	0.75	0.6428571428571429	0.8681849551414769
7_8	0.8346153846153846	0.8392857142857143	0.8163265306122449	0.8695652173913043	0.7692307692307693	0.8868589743589744
7_8	0.7005347593582887	0.7142857142857143	0.6363636363636364	0.6363636363636364	0.6363636363636364	0.7423128342245989
7_8	0.7026186579378069	0.7232142857142857	0.6352941176470589	0.7105263157894737	0.574468085106383	0.7636661211129296
7_8	0.652112676056338	0.6666666666666666	0.5647058823529412	0.5333333333333333	0.6	0.7165492957746479
7_8	0.6807366362451108	0.6666666666666666	0.5934065934065933	0.84375	0.4576271186440678	0.7897653194263363
7_8	0.7619047619047619	0.7678571428571429	0.7291666666666666	0.7446808510638298	0.7142857142857143	0.8224813735017816
7_8	0.7057291666666667	0.7232142857142857	0.6436781609195402	0.717948717948718	0.5833333333333334	0.7467447916666666
7_8	0.7113237639553429	0.7142857142857143	0.6521739130434782	0.8108108108108109	0.5454545454545454	0.84688995215311
7_8	0.6423076923076922	0.6666666666666666	0.5542168674698795	0.6216216216216216	0.5	0.7541806020066889
7_8	0.7211668928086838	0.7387387387387387	0.6588235294117647	0.6829268292682927	0.6363636363636364	0.7859565807327001
7_8	0.6950113378684808	0.7053571428571429	0.6451612903225806	0.6818181818181818	0.6122448979591837	0.7541302235179785
7_8	0.62569558101473	0.6339285714285714	0.5684210526315789	0.5625	0.574468085106383	0.7103109656301145
7_8	0.726388888888889	0.7410714285714286	0.6506024096385542	0.627906976744186	675	0.7927083333333333
7_8	0.6984707446808511	0.7207207207207207	0.6265060240963856	0.7222222222222222	0.5531914893617021	0.7898936170212766
7_8	0.7620599739243807	0.7567567567567568	0.7476635514018691	0.8333333333333334	0.6779661016949152	0.8259452411994784

## Sheet: HCP-YA_Sequential_Sex_Predictio
ampl_rankings	test_accuracy	threshold
high	0.4935064935064935	1
high	0.6233766233766234	1
high	0.6753246753246753	1
high	0.5844155844155844	1
high	0.5194805194805194	1
high	0.5324675324675324	1
high	0.5844155844155844	1
high	0.5454545454545454	1
high	0.6103896103896104	1
high	0.6103896103896104	1
high	0.6493506493506493	2
high	0.6103896103896104	2
high	0.6753246753246753	2
high	0.6753246753246753	2
high	0.5454545454545454	2
high	0.6753246753246753	2
high	0.6363636363636364	2
high	0.5454545454545454	2
high	0.6883116883116883	2
high	0.5974025974025974	2
high	0.6883116883116883	4
high	0.5974025974025974	4
high	0.7142857142857143	4
high	0.7012987012987013	4
high	0.5844155844155844	4
high	0.5974025974025974	4
high	0.6623376623376623	4
high	0.5844155844155844	4
high	0.6493506493506493	4
high	0.6623376623376623	4
high	0.6883116883116883	5
high	0.6233766233766234	5
high	0.6883116883116883	5
high	0.7662337662337663	5
high	0.5844155844155844	5
high	0.7012987012987013	5
high	0.6363636363636364	5
high	0.5974025974025974	5
high	0.6103896103896104	5
high	0.6753246753246753	5
high	0.6493506493506493	10
high	0.6103896103896104	10
high	0.7272727272727273	10
high	0.7402597402597403	10
high	0.6233766233766234	10
high	0.6103896103896104	10
high	0.6883116883116883	10
high	0.6623376623376623	10
high	0.7012987012987013	10
high	0.6623376623376623	10
high	0.6883116883116883	15
high	0.7142857142857143	15
high	0.7532467532467533	15
high	0.7272727272727273	15
high	0.6103896103896104	15
high	0.6233766233766234	15
high	0.7012987012987013	15
high	0.7142857142857143	15
high	0.6883116883116883	15
high	0.6623376623376623	15
high	0.7012987012987013	20
high	0.7012987012987013	20
high	0.7792207792207793	20
high	0.7272727272727273	20
high	0.6233766233766234	20
high	0.6363636363636364	20
high	0.7532467532467533	20
high	0.7142857142857143	20
high	0.6623376623376623	20
high	0.6233766233766234	20
high	0.7142857142857143	25
high	0.7272727272727273	25
high	0.7532467532467533	25
high	0.7402597402597403	25
high	0.6493506493506493	25
high	0.6233766233766234	25
high	0.7532467532467533	25
high	0.7142857142857143	25
high	0.6623376623376623	25
high	0.6363636363636364	25
high	0.7012987012987013	30
high	0.7272727272727273	30
high	0.7272727272727273	30
high	0.7532467532467533	30
high	0.6363636363636364	30
high	0.6233766233766234	30
high	0.7402597402597403	30
high	0.6883116883116883	30
high	0.6753246753246753	30
high	0.6493506493506493	30
high	0.7402597402597403	40
high	0.7402597402597403	40
high	0.7532467532467533	40
high	0.7662337662337663	40
high	0.6493506493506493	40
high	0.6103896103896104	40
high	0.7272727272727273	40
high	0.6753246753246753	40
high	0.6623376623376623	40
high	0.6233766233766234	40
high	0.7272727272727273	50
high	0.7402597402597403	50
high	0.7532467532467533	50
high	0.7792207792207793	50
high	0.6493506493506493	50
high	0.5974025974025974	50
high	0.7532467532467533	50
high	0.6753246753246753	50
high	0.6623376623376623	50
high	0.6233766233766234	50
high	0.7532467532467533	100
high	0.7142857142857143	100
high	0.7402597402597403	100
high	0.7662337662337663	100
high	0.6623376623376623	100
high	0.6103896103896104	100
high	0.7402597402597403	100
high	0.6493506493506493	100
high	0.6883116883116883	100
high	0.6753246753246753	100
low	0.5584415584415584	1
low	0.5974025974025974	1
low	0.5844155844155844	1
low	0.6233766233766234	1
low	0.5454545454545454	1
low	0.5194805194805194	1
low	0.6103896103896104	1
low	0.6233766233766234	1
low	0.5064935064935064	1
low	0.5454545454545454	1
low	0.5714285714285714	2
low	0.5974025974025974	2
low	0.6883116883116883	2
low	0.6233766233766234	2
low	0.5584415584415584	2
low	0.5714285714285714	2
low	0.6233766233766234	2
low	0.5714285714285714	2
low	0.5844155844155844	2
low	0.5324675324675324	2
low	0.6103896103896104	4
low	0.6103896103896104	4
low	0.7272727272727273	4
low	0.7142857142857143	4
low	0.6883116883116883	4
low	0.7012987012987013	4
low	0.6363636363636364	4
low	0.6363636363636364	4
low	0.6493506493506493	4
low	0.5714285714285714	4
low	0.6623376623376623	5
low	0.5974025974025974	5
low	0.7142857142857143	5
low	0.7402597402597403	5
low	0.7142857142857143	5
low	0.7012987012987013	5
low	0.6363636363636364	5
low	0.6363636363636364	5
low	0.7142857142857143	5
low	0.5974025974025974	5
low	0.7142857142857143	10
low	0.6363636363636364	10
low	0.7402597402597403	10
low	0.7272727272727273	10
low	0.6883116883116883	10
low	0.7272727272727273	10
low	0.6753246753246753	10
low	0.5974025974025974	10
low	0.7402597402597403	10
low	0.6883116883116883	10
low	0.7272727272727273	15
low	0.5714285714285714	15
low	0.7662337662337663	15
low	0.7792207792207793	15
low	0.6883116883116883	15
low	0.7532467532467533	15
low	0.6883116883116883	15
low	0.6233766233766234	15
low	0.7272727272727273	15
low	0.6753246753246753	15
low	0.6753246753246753	20
low	0.6233766233766234	20
low	0.7532467532467533	20
low	0.7662337662337663	20
low	0.7012987012987013	20
low	0.7012987012987013	20
low	0.6883116883116883	20
low	0.6363636363636364	20
low	0.7012987012987013	20
low	0.6363636363636364	20
low	0.7272727272727273	25
low	0.6493506493506493	25
low	0.7662337662337663	25
low	0.7662337662337663	25
low	0.6363636363636364	25
low	0.7142857142857143	25
low	0.7012987012987013	25
low	0.6493506493506493	25
low	0.6623376623376623	25
low	0.6883116883116883	25
low	0.7012987012987013	30
low	0.6493506493506493	30
low	0.7662337662337663	30
low	0.7402597402597403	30
low	0.7012987012987013	30
low	0.6753246753246753	30
low	0.7402597402597403	30
low	0.6623376623376623	30
low	0.6883116883116883	30
low	0.6753246753246753	30
low	0.7402597402597403	40
low	0.6753246753246753	40
low	0.7532467532467533	40
low	0.7272727272727273	40
low	0.6883116883116883	40
low	0.6493506493506493	40
low	0.7272727272727273	40
low	0.6883116883116883	40
low	0.7012987012987013	40
low	0.6753246753246753	40
low	0.7532467532467533	50
low	0.6883116883116883	50
low	0.7272727272727273	50
low	0.8311688311688312	50
low	0.6753246753246753	50
low	0.6233766233766234	50
low	0.7532467532467533	50
low	0.7012987012987013	50
low	0.7142857142857143	50
low	0.7142857142857143	50
low	0.7532467532467533	100
low	0.7142857142857143	100
low	0.7402597402597403	100
low	0.7662337662337663	100
low	0.6623376623376623	100
low	0.6103896103896104	100
low	0.7402597402597403	100
low	0.6493506493506493	100
low	0.6883116883116883	100
low	0.6753246753246753	100

## Sheet: HCP-AGING_Sequential_Sex_Predic
ampl_rankings	threshold	test_balanced_accuracy	test_accuracy	test_f1	test_precision	test_recall	test_roc_auc
high	1	0.5553191489361702	0.5625	0.4948453608247422	0.48	0.5106382978723404	0.6117839607201309
high	1	0.5421607378129117	0.5535714285714286	0.4680851063829787	0.4583333333333333	0.4782608695652174	0.599802371541502
high	1	0.5677083333333334	0.5982142857142857	0.430379746835443	0.5483870967741935	0.3541666666666667	0.5930989583333333
high	1	0.4685462842242504	0.4774774774774775	0.3695652173913044	425	0.3269230769230769	0.514993481095176
high	1	0.4720210664911126	0.5225225225225225	0.0701754385964912	0.25	0.0408163265306122	0.5855826201448322
high	1	0.5084529505582137	0.5	0.0666666666666666	0.6666666666666666	0.0350877192982456	0.6073365231259968
high	1	0.5529871977240398	0.5446428571428571	0.4631578947368421	0.3859649122807017	0.5789473684210527	0.5622332859174964
high	1	0.5465302206587783	0.5535714285714286	0.4680851063829787	0.5365853658536586	0.4150943396226415	0.5791493444195713
high	1	0.5216753585397653	0.5315315315315315	0.4222222222222221	0.5	0.3653846153846153	0.5814863102998696
high	1	0.5812629399585921	0.6126126126126126	0.4691358024691358	0.4871794871794871	0.4523809523809524	0.6128364389233955
high	1	0.4775641025641025	0.5089285714285714	0.0677966101694915	0.2857142857142857	0.0384615384615384	0.6381410256410256
high	1	0.535427807486631	0.5625	0.4235294117647059	0.4390243902439024	0.4090909090909091	0.5735294117647058
high	1	0.5	0.5803571428571429	0.0	0.0	0.0	0.6471358428805238
high	1	0.5200704225352113	0.5675675675675675	0.3684210526315788	0.3888888888888889	0.35	0.5059859154929578
high	1	0.5206975228161669	0.5135135135135135	0.4705882352941176	0.5581395348837209	0.4067796610169492	0.5508474576271187
high	1	0.5680272108843537	0.5982142857142857	0.4155844155844155	0.5714285714285714	0.3265306122448979	0.6397797214123744
high	1	0.5859375	0.5982142857142857	0.5161290322580646	0.5333333333333333	0.5	0.6513671875
high	1	0.5097288676236045	0.5178571428571429	0.0999999999999999	0.6	0.0545454545454545	0.5164274322169059
high	1	0.5224080267558529	0.5225225225225225	0.4752475247524752	0.4363636363636363	0.5217391304347826	0.5769230769230769
high	1	0.5254409769335142	0.5495495495495496	0.4186046511627907	0.4285714285714285	0.4090909090909091	0.5485074626865671
high	1	0.4909297052154194	0.5089285714285714	0.3820224719101123	425	0.3469387755102041	0.5163589245221898
high	1	0.5117839607201309	0.5803571428571429	0.1454545454545454	0.5	0.0851063829787234	0.6036006546644844
high	1	0.5986111111111111	0.6339285714285714	0.4810126582278481	0.4871794871794871	475	0.6423611111111112
high	1	0.5593417553191489	0.5765765765765766	0.4719101123595505	0.5	0.4468085106382978	0.6160239361702128
high	1	0.5829530638852672	0.5675675675675675	0.4545454545454545	0.6896551724137931	0.3389830508474576	0.6179921773142113
high	2	0.6653027823240589	0.6696428571428571	0.6185567010309279	0.6	0.6382978723404256	0.6805237315875614
high	2	0.5991436100131753	0.6517857142857143	0.417910447761194	0.6666666666666666	0.3043478260869565	0.6762187088274044
high	2	0.5442708333333334	0.5625	0.4494382022471909	0.4878048780487805	0.4166666666666667	0.5846354166666667
high	2	0.5748044328552804	0.5855855855855856	0.4772727272727273	0.5833333333333334	0.4038461538461538	0.651890482398957
high	2	0.543449637919684	0.5855855855855856	0.28125	0.6	0.1836734693877551	0.663594470046083
high	2	0.5607655502392345	0.5535714285714286	0.2647058823529412	0.8181818181818182	0.1578947368421052	0.6822966507177033
high	2	0.5608108108108107	0.5803571428571429	0.4470588235294117	0.4042553191489361	0.5	0.5992176386913229
high	2	0.589862488007675	0.5982142857142857	0.5054945054945055	0.6052631578947368	0.4339622641509434	0.6539814518708026
high	2	0.6132659713168188	0.6216216216216216	0.5434782608695652	625	0.4807692307692308	0.6681877444589309
high	2	0.6459627329192547	0.6756756756756757	0.5500000000000002	0.5789473684210527	0.5238095238095238	0.7073844030365769
high	2	0.5833333333333333	0.6071428571428571	0.3714285714285714	0.7222222222222222	0.25	0.6833333333333333
high	2	0.5929144385026739	0.5982142857142857	0.5263157894736843	0.4901960784313725	0.5681818181818182	0.6463903743315508
high	2	0.5819967266775777	0.6071428571428571	0.4761904761904763	0.5405405405405406	0.425531914893617	0.653355155482815
high	2	0.5786971830985915	0.6216216216216216	0.4473684210526316	0.4722222222222222	425	0.6105633802816902
high	2	0.6122881355932204	0.6036036036036037	0.56	0.6829268292682927	0.4745762711864407	0.6851368970013039
high	2	0.5770975056689343	0.5982142857142857	0.4705882352941176	0.5555555555555556	0.4081632653061224	0.6750890832523486
high	2	625	0.6428571428571429	0.5454545454545454	0.6	0.5	0.6988932291666667
high	2	0.5583732057416269	0.5625	0.4235294117647059	0.6	0.3272727272727272	0.6392344497607656
high	2	0.5916387959866221	0.6036036036036037	0.5217391304347826	0.5217391304347826	0.5217391304347826	0.6521739130434783
high	2	0.6458616010854816	0.6666666666666666	0.5647058823529411	0.5853658536585366	0.5454545454545454	0.6529850746268656
high	2	0.5396825396825397	0.5535714285714286	0.4565217391304347	0.4883720930232558	0.4285714285714285	0.5827664399092971
high	2	0.5702127659574469	0.6071428571428571	0.4210526315789473	0.5517241379310345	0.3404255319148936	0.6782324058919804
high	2	0.6138888888888889	625	0.5227272727272727	0.4791666666666667	575	0.6496527777777777
high	2	0.5997340425531915	0.6036036036036037	0.5510204081632654	0.5294117647058824	0.574468085106383	0.6702127659574468
high	2	0.6207627118644068	0.6126126126126126	0.5742574257425742	0.6904761904761905	0.4915254237288136	0.6887222946544981
high	4	0.6546644844517184	0.6607142857142857	0.6041666666666666	0.5918367346938775	0.6170212765957447	0.7472995090016367
high	4	0.6940052700922266	0.7053571428571429	0.6373626373626373	0.6444444444444445	0.6304347826086957	0.7621870882740448
high	4	0.6197916666666666	0.6428571428571429	0.5238095238095238	0.6111111111111112	0.4583333333333333	0.6731770833333333
high	4	0.6144067796610169	0.6216216216216216	0.5531914893617021	0.6190476190476191	0.5	0.6975228161668839
high	4	0.6013824884792627	0.6216216216216216	0.5	0.6	0.4285714285714285	0.7027649769585254
high	4	0.6433811802232855	0.6428571428571429	0.6363636363636364	0.660377358490566	0.6140350877192983	0.7046251993620415
high	4	0.6401137980085349	0.6428571428571429	0.5454545454545454	0.48	0.631578947368421	0.6689189189189189
high	4	0.6370322993284299	0.6428571428571429	0.5833333333333333	0.6511627906976745	0.5283018867924528	0.675727534377998
high	4	0.6483050847457628	0.6576576576576577	0.5777777777777778	0.6842105263157895	0.5	0.7278357235984355
high	4	0.6842650103519669	0.7117117117117117	0.6	0.631578947368421	0.5714285714285714	0.7456866804692892
high	4	0.5903846153846154	0.5982142857142857	0.5263157894736843	0.5813953488372093	0.4807692307692308	0.7125
high	4	0.6216577540106951	0.6428571428571429	0.5348837209302325	0.5476190476190477	0.5227272727272727	0.6570855614973262
high	4	0.6410801963993453	0.6517857142857143	0.5806451612903226	0.5869565217391305	0.574468085106383	0.7345335515548281
high	4	0.5505281690140845	0.5855855855855856	425	425	425	0.5901408450704225
high	4	0.6315189048239895	0.6216216216216216	0.5714285714285715	0.717948717948718	0.4745762711864407	0.6795958279009127
high	4	0.6054421768707483	625	0.5116279069767442	0.5945945945945946	0.4489795918367347	0.6507936507936508
high	4	625	0.6428571428571429	0.5454545454545454	0.6	0.5	0.7421875
high	4	0.4553429027113237	0.4553571428571428	0.4504504504504504	0.4464285714285714	0.4545454545454545	0.4609250398724083
high	4	0.5685618729096991	0.5765765765765766	0.5052631578947369	0.4897959183673469	0.5217391304347826	0.6508361204013378
high	4	0.6419606512890095	0.6666666666666666	0.5542168674698795	0.5897435897435898	0.5227272727272727	0.6865671641791044
high	4	0.6326530612244898	0.6428571428571429	0.5744680851063829	0.6	0.5510204081632653	0.7003563330093943
high	4	0.6062193126022913	625	0.5227272727272727	0.5609756097560976	0.4893617021276595	0.6504091653027823
high	4	0.6236111111111111	0.6517857142857143	0.5185185185185186	0.5121951219512195	525	0.7468750000000001
high	4	0.6225066489361701	0.6396396396396397	0.5454545454545454	0.5853658536585366	0.5106382978723404	0.6898271276595744
high	4	0.5772490221642763	0.5675675675675675	0.510204081632653	0.6410256410256411	0.423728813559322	0.651238591916558
high	5	0.6363338788870704	0.6428571428571429	0.5833333333333334	0.5714285714285714	0.5957446808510638	0.7427168576104746
high	5	0.658102766798419	0.6785714285714286	0.5813953488372093	625	0.5434782608695652	0.7430830039525692
high	5	0.6119791666666666	0.6339285714285714	0.5176470588235293	0.5945945945945946	0.4583333333333333	0.7008463541666667
high	5	0.6613428943937418	0.6666666666666666	0.6185567010309277	0.6666666666666666	0.5769230769230769	0.7190352020860495
high	5	0.5954575378538512	0.6126126126126126	0.5057471264367815	0.5789473684210527	0.4489795918367347	0.7149440421329822
high	5	0.6349282296650718	0.6339285714285714	0.616822429906542	0.66	0.5789473684210527	0.6995215311004785
high	5	0.5874822190611664	0.6071428571428571	0.4761904761904761	0.4347826086956521	0.5263157894736842	0.6557610241820768
high	5	0.6172049888071633	625	0.5434782608695652	0.6410256410256411	0.4716981132075472	0.702270546850016
high	5	0.6471642764015646	0.6576576576576577	0.5681818181818181	0.6944444444444444	0.4807692307692308	0.7503259452411996
high	5	0.6677018633540373	0.7027027027027027	0.5714285714285715	0.6285714285714286	0.5238095238095238	0.7750172532781229
high	5	625	0.6339285714285714	0.5591397849462365	0.6341463414634146	0.5	0.7150641025641026
high	5	0.5588235294117647	0.5714285714285714	0.4782608695652174	0.4583333333333333	0.5	0.6356951871657754
high	5	0.6517184942716858	0.6607142857142857	0.5957446808510638	0.5957446808510638	0.5957446808510638	0.7567921440261866
high	5	0.5755281690140845	0.6036036036036037	0.4634146341463414	0.4523809523809524	475	0.6014084507042254
high	5	0.6292372881355932	0.6216216216216216	0.5882352941176471	0.6976744186046512	0.5084745762711864	0.6952411994784876
high	5	0.5850340136054422	0.6071428571428571	0.4761904761904761	0.5714285714285714	0.4081632653061224	0.6611597019760285
high	5	0.609375	625	0.5333333333333333	0.5714285714285714	0.5	0.7594401041666666
high	5	0.6398724082934609	0.6428571428571429	0.5652173913043479	0.7027027027027027	0.4727272727272727	0.713237639553429
high	5	0.5468227424749164	0.5585585585585585	0.4731182795698924	0.4680851063829787	0.4782608695652174	0.6438127090301003
high	5	0.6380597014925373	0.6666666666666666	0.5432098765432098	0.5945945945945946	0.5	0.6889416553595658
high	5	0.6201814058956916	0.6339285714285714	0.5494505494505494	0.5952380952380952	0.5102040816326531	0.703271784904438
high	5	0.6333878887070377	0.6428571428571429	0.574468085106383	0.574468085106383	0.574468085106383	0.6945990180032733
high	5	675	0.6964285714285714	0.5853658536585366	0.5714285714285714	0.6	0.7763888888888889
high	5	0.5799534574468085	0.6036036036036037	0.4761904761904763	0.5405405405405406	0.425531914893617	0.6805186170212767
high	5	0.5676336375488917	0.5585585585585585	0.505050505050505	625	0.423728813559322	0.6711212516297262
high	10	0.7327332242225859	0.7410714285714286	0.6881720430107526	0.6956521739130435	0.6808510638297872	0.8127659574468085
high	10	0.6972990777338604	0.7053571428571429	0.6451612903225806	0.6382978723404256	0.6521739130434783	0.7786561264822134
high	10	0.6692708333333333	0.6875	0.5977011494252873	0.6666666666666666	0.5416666666666666	0.7587890625
high	10	0.6947522816166884	0.6936936936936937	0.6851851851851851	0.6607142857142857	0.7115384615384616	0.7614080834419817
high	10	0.6379196840026333	0.6576576576576577	0.5476190476190477	0.6571428571428571	0.4693877551020408	0.7113232389730085
high	10	0.6791068580542265	0.6785714285714286	0.6727272727272728	0.6981132075471698	0.6491228070175439	0.723444976076555
high	10	0.6404694167852063	0.6517857142857143	0.5411764705882353	0.4893617021276595	0.6052631578947368	0.7258179231863442
high	10	0.6266389510713144	0.6339285714285714	0.5591397849462365	0.65	0.490566037735849	0.6875599616245603
high	10	0.6448826597131682	0.6576576576576577	0.5476190476190477	0.71875	0.4423076923076923	0.7897653194263364
high	10	0.6749482401656315	0.7117117117117117	0.5789473684210527	0.6470588235294118	0.5238095238095238	0.8005521048999309
high	10	0.6730769230769231	0.6785714285714286	0.6326530612244897	0.6739130434782609	0.5961538461538461	0.7403846153846154
high	10	0.6330213903743316	0.6517857142857143	0.5517241379310344	0.5581395348837209	0.5454545454545454	0.6620989304812834
high	10	0.6428805237315875	0.6607142857142857	0.5681818181818181	0.6097560975609756	0.5319148936170213	0.7675941080196399
high	10	0.6341549295774649	0.6576576576576577	0.5365853658536585	0.5238095238095238	0.55	0.6897887323943662
high	10	0.6727509778357237	0.6666666666666666	0.6476190476190476	0.7391304347826086	0.576271186440678	0.7320730117340287
high	10	0.6360544217687074	0.6517857142857143	0.5617977528089888	625	0.5102040816326531	0.7233560090702948
high	10	0.6770833333333333	0.6875	0.6236559139784946	0.6444444444444445	0.6041666666666666	0.7897135416666667
high	10	0.6856459330143541	0.6875	0.6464646464646464	0.7272727272727273	0.5818181818181818	0.74481658692185
high	10	0.6083612040133779	0.6306306306306306	0.5176470588235293	0.5641025641025641	0.4782608695652174	0.6665551839464883
high	10	0.6227951153324287	0.6576576576576577	0.5128205128205129	0.5882352941176471	0.4545454545454545	0.7327001356852104
high	10	0.6802721088435374	0.6964285714285714	0.6136363636363635	0.6923076923076923	0.5510204081632653	0.7414965986394559
high	10	0.6227495908346972	0.6339285714285714	0.5591397849462365	0.5652173913043478	0.5531914893617021	0.6936170212765957
high	10	0.7208333333333333	0.7410714285714286	0.6419753086419754	0.6341463414634146	0.65	0.804861111111111
high	10	0.6672207446808511	0.6846846846846847	0.5977011494252874	0.65	0.5531914893617021	0.7410239361702128
high	10	0.5845827900912647	0.5765765765765766	0.5346534653465347	0.6428571428571429	0.4576271186440678	0.6978487614080834
high	15	0.7114566284779051	0.7232142857142857	0.6593406593406593	0.6818181818181818	0.6382978723404256	0.7911620294599019
high	15	0.6613965744400527	0.6785714285714286	0.5909090909090909	0.6190476190476191	0.5652173913043478	0.7506587615283268
high	15	0.7005208333333333	0.7142857142857143	0.6444444444444444	0.6904761904761905	0.6041666666666666	0.7965494791666667
high	15	0.7478813559322034	0.7477477477477478	0.7358490566037735	0.7222222222222222	0.75	0.7861799217731421
high	15	0.6158657011191573	0.6306306306306306	0.5393258426966292	0.6	0.4897959183673469	0.7070441079657669
high	15	0.7248803827751196	0.7232142857142857	0.6990291262135923	0.782608695652174	0.631578947368421	0.7703349282296651
high	15	0.6269559032716927	0.6339285714285714	0.5287356321839081	0.4693877551020408	0.6052631578947368	0.7208392603129445
high	15	0.618164374800128	625	0.5531914893617021	0.6341463414634146	0.490566037735849	0.7006715701950752
high	15	0.6533572359843547	0.6666666666666666	0.5542168674698795	0.7419354838709677	0.4423076923076923	0.7940026075619295
high	15	0.7324016563146998	0.7657657657657657	0.6578947368421053	0.7352941176470589	0.5952380952380952	0.8091787439613527
high	15	0.719871794871795	0.7232142857142857	0.6930693069306932	0.7142857142857143	0.6730769230769231	0.7506410256410256
high	15	0.6397058823529411	0.6696428571428571	0.5432098765432098	0.5945945945945946	0.5	0.669451871657754
high	15	0.6458265139116204	0.6607142857142857	0.5777777777777778	0.6046511627906976	0.5531914893617021	0.7620294599018003
high	15	0.6248239436619718	0.6666666666666666	0.5066666666666667	0.5428571428571428	475	0.6901408450704226
high	15	0.6919817470664928	0.6846846846846847	0.6601941747572816	0.7727272727272727	0.576271186440678	0.7568448500651891
high	15	0.63718820861678	0.6607142857142857	0.5365853658536586	0.6666666666666666	0.4489795918367347	0.7411726595400064
high	15	0.6770833333333333	0.6875	0.6236559139784946	0.6444444444444445	0.6041666666666666	0.7861328125
high	15	0.6590111642743222	0.6607142857142857	0.6199999999999999	0.6888888888888889	0.5636363636363636	0.7311004784688995
high	15	0.6269230769230769	0.6486486486486487	0.5411764705882353	0.5897435897435898	0.5	0.6675585284280937
high	15	0.6721506105834465	0.6936936936936937	0.5952380952380952	625	0.5681818181818182	0.7323609226594301
high	15	0.6383219954648527	0.6517857142857143	0.5714285714285714	0.6190476190476191	0.5306122448979592	0.7434402332361516
high	15	0.6499181669394436	0.6517857142857143	0.6060606060606061	0.5769230769230769	0.6382978723404256	0.7067103109656302
high	15	0.7013888888888888	0.7232142857142857	0.6172839506172839	0.6097560975609756	625	0.7840277777777778
high	15	0.6778590425531915	0.6936936936936937	0.6136363636363638	0.6585365853658537	0.574468085106383	0.7127659574468085
high	15	0.598761408083442	0.5855855855855856	0.5	0.696969696969697	0.3898305084745763	0.6958930899608866
high	20	0.7150572831423896	0.7410714285714286	0.6419753086419752	0.7647058823529411	0.5531914893617021	0.8193126022913256
high	20	0.6722661396574441	0.6875	0.6067415730337078	0.627906976744186	0.5869565217391305	0.7631752305665349
high	20	0.7083333333333333	0.7232142857142857	0.6516853932584269	0.7073170731707317	0.6041666666666666	0.8050130208333333
high	20	0.7586375488917861	0.7567567567567568	0.7522935779816514	0.7192982456140351	0.7884615384615384	0.8024771838331161
high	20	0.6239302172481895	0.6396396396396397	0.5454545454545454	0.6153846153846154	0.4897959183673469	0.7142857142857143
high	20	0.7057416267942584	0.7053571428571429	0.7027027027027027	0.7222222222222222	0.6842105263157895	0.7550239234449762
high	20	0.6795874822190612	0.6696428571428571	0.5934065934065935	0.5094339622641509	0.7105263157894737	0.7371977240398293
high	20	0.6021746082507196	0.6071428571428571	0.5510204081632653	0.6	0.5094339622641509	0.692676686920371
high	20	0.6522164276401564	0.6666666666666666	0.5432098765432098	0.7586206896551724	0.4230769230769231	0.8021512385919166
high	20	0.7443064182194616	0.7747747747747747	0.6753246753246753	0.7428571428571429	0.6190476190476191	0.8253968253968254
high	20	0.719871794871795	0.7232142857142857	0.6930693069306932	0.7142857142857143	0.6730769230769231	0.7660256410256411
high	20	0.677807486631016	0.6964285714285714	0.6046511627906977	0.6190476190476191	0.5909090909090909	0.6881684491978609
high	20	0.6458265139116204	0.6607142857142857	0.5777777777777778	0.6046511627906976	0.5531914893617021	0.7649754500818331
high	20	0.630281690140845	0.6666666666666666	0.5194805194805195	0.5405405405405406	0.5	0.7045774647887324
high	20	0.6919817470664928	0.6846846846846847	0.6601941747572816	0.7727272727272727	0.576271186440678	0.7741199478487614
high	20	0.6496598639455782	0.6696428571428571	0.5647058823529412	0.6666666666666666	0.4897959183673469	0.7512147716229349
high	20	0.6770833333333333	0.6875	0.6236559139784946	0.6444444444444445	0.6041666666666666	0.794921875
high	20	0.6502392344497607	0.6517857142857143	0.6138613861386139	0.6739130434782609	0.5636363636363636	0.7352472089314195
high	20	0.6454849498327759	0.6666666666666666	0.5647058823529412	0.6153846153846154	0.5217391304347826	0.7150501672240802
high	20	0.6305970149253731	0.6576576576576577	0.5365853658536586	0.5789473684210527	0.5	0.751696065128901
high	20	0.6893424036281179	0.6964285714285714	0.6458333333333333	0.6595744680851063	0.6326530612244898	0.7703271784904439
high	20	0.6286415711947626	0.6339285714285714	0.577319587628866	0.56	0.5957446808510638	0.7158756137479542
high	20	0.7527777777777778	0.7678571428571429	0.6829268292682926	0.6666666666666666	0.7	0.7795138888888888
high	20	0.6884973404255319	0.7027027027027027	0.6292134831460674	0.6666666666666666	0.5957446808510638	0.7204122340425533
high	20	0.6191329856584094	0.6036036036036037	0.4999999999999999	0.7586206896551724	0.3728813559322034	0.703715775749674
high	25	0.6949263502454992	0.7142857142857143	0.627906976744186	0.6923076923076923	0.574468085106383	0.7810147299509002
high	25	0.6548089591567852	0.6785714285714286	0.5714285714285715	0.631578947368421	0.5217391304347826	0.7684453227931489
high	25	0.7083333333333333	0.7232142857142857	0.6516853932584269	0.7073170731707317	0.6041666666666666	0.8108723958333333
high	25	0.7394067796610169	0.7387387387387387	0.7289719626168225	0.7090909090909091	0.75	0.8122555410691005
high	25	0.6668861092824226	0.6756756756756757	0.6170212765957447	0.6444444444444445	0.5918367346938775	0.7211981566820277
high	25	0.6966507177033493	0.6964285714285714	0.6964285714285715	0.7090909090909091	0.6842105263157895	0.759170653907496
high	25	0.7126600284495022	0.6964285714285714	0.6304347826086957	0.5370370370370371	0.7631578947368421	0.7428876244665719
high	25	0.6191237607930924	625	0.5625	0.627906976744186	0.5094339622641509	0.7051487048289095
high	25	0.6618318122555411	0.6756756756756757	0.5609756097560975	0.7666666666666667	0.4423076923076923	0.8047588005215124
high	25	0.7681159420289855	0.7927927927927928	0.7088607594936708	0.7567567567567568	0.6666666666666666	0.8578329882677709
high	25	0.7365384615384616	0.7410714285714286	0.7070707070707072	0.7446808510638298	0.6730769230769231	0.773076923076923
high	25	0.6811497326203209	0.7053571428571429	0.6024096385542169	0.6410256410256411	0.5681818181818182	0.6998663101604278
high	25	0.6612111292962357	0.6785714285714286	0.5909090909090909	0.6341463414634146	0.5531914893617021	0.7666121112929624
high	25	0.6427816901408451	0.6756756756756757	0.5384615384615385	0.5526315789473685	525	0.709507042253521
high	25	0.7100717079530638	0.7027027027027027	0.6796116504854368	0.7954545454545454	0.5932203389830508	0.7858539765319427
high	25	0.6598639455782314	0.6785714285714286	0.5813953488372092	0.6756756756756757	0.5102040816326531	0.7379332685455134
high	25	0.6953125	0.7053571428571429	0.6451612903225806	0.6666666666666666	625	0.8001302083333334
high	25	0.6590111642743222	0.6607142857142857	0.6199999999999999	0.6888888888888889	0.5636363636363636	0.7400318979266347
high	25	0.664046822742475	0.6846846846846847	0.5882352941176471	0.6410256410256411	0.5434782608695652	0.7160535117056857
high	25	0.7215061058344641	0.7297297297297297	0.6666666666666666	0.6521739130434783	0.6818181818181818	0.7598371777476255
high	25	0.6643990929705215	0.6785714285714286	0.6	0.6585365853658537	0.5510204081632653	0.7414965986394557
high	25	0.6392798690671031	0.6428571428571429	0.5918367346938775	0.5686274509803921	0.6170212765957447	0.7211129296235679
high	25	0.7722222222222221	0.7857142857142857	0.7073170731707318	0.6904761904761905	725	0.8159722222222222
high	25	0.6934840425531915	0.7117117117117117	0.627906976744186	0.6923076923076923	0.574468085106383	0.7363696808510638
high	25	0.6360821382007823	0.6216216216216216	0.5333333333333334	0.7741935483870968	0.4067796610169492	0.7144719687092569
high	30	0.6630114566284779	0.6875	0.5783132530120482	0.6666666666666666	0.5106382978723404	0.7846153846153847
high	30	0.6472332015810276	0.6696428571428571	0.5647058823529412	0.6153846153846154	0.5217391304347826	0.7727272727272727
high	30	0.734375	0.75	0.6818181818181818	0.75	625	0.8209635416666667
high	30	0.7597783572359844	0.7567567567567568	0.7567567567567568	0.711864406779661	0.8076923076923077	0.8063885267275097
high	30	0.6749506254114549	0.6846846846846847	0.6236559139784946	0.6590909090909091	0.5918367346938775	0.7244897959183674
high	30	0.6885167464114832	0.6875	0.6728971962616822	0.72	0.631578947368421	0.759170653907496
high	30	0.7126600284495022	0.6964285714285714	0.6304347826086957	0.5370370370370371	0.7631578947368421	0.7489331436699858
high	30	0.6341541413495363	0.6428571428571429	0.5555555555555556	0.6756756756756757	0.4716981132075472	0.6907579149344419
high	30	0.6544980443285529	0.6666666666666666	0.5647058823529413	0.7272727272727273	0.4615384615384615	0.8073663624511082
high	30	0.7443064182194616	0.7747747747747747	0.6753246753246753	0.7428571428571429	0.6190476190476191	0.8423050379572118
high	30	0.7185897435897436	0.7232142857142857	0.6868686868686869	0.723404255319149	0.6538461538461539	0.7810897435897436
high	30	0.6657754010695187	0.6964285714285714	575	0.6388888888888888	0.5227272727272727	0.7022058823529412
high	30	0.653518821603928	0.6696428571428571	0.5842696629213483	0.6190476190476191	0.5531914893617021	0.769885433715221
high	30	0.6427816901408451	0.6756756756756757	0.5384615384615385	0.5526315789473685	525	0.7119718309859155
high	30	0.7174054758800521	0.7117117117117117	0.6981132075471698	0.7872340425531915	0.6271186440677966	0.7891134289439374
high	30	0.6462585034013606	0.6607142857142857	0.5777777777777778	0.6341463414634146	0.5306122448979592	0.7337220602526725
high	30	0.6536458333333333	0.6696428571428571	0.5842696629213483	0.6341463414634146	0.5416666666666666	0.791015625
high	30	0.6411483253588517	0.6428571428571429	0.6	0.6666666666666666	0.5454545454545454	0.7441786283891547
high	30	0.682608695652174	0.7027027027027027	0.6117647058823529	0.6666666666666666	0.5652173913043478	0.7267558528428093
high	30	0.7215061058344641	0.7297297297297297	0.6666666666666666	0.6521739130434783	0.6818181818181818	0.7747625508819539
high	30	0.6643990929705215	0.6785714285714286	0.6	0.6585365853658537	0.5510204081632653	0.7379332685455136
high	30	0.6576104746317513	0.6607142857142857	0.6122448979591838	0.5882352941176471	0.6382978723404256	0.7194762684124386
high	30	0.7388888888888889	0.75	0.6666666666666666	0.6363636363636364	0.7	0.804861111111111
high	30	0.7012965425531915	0.7207207207207207	0.6352941176470589	0.7105263157894737	0.574468085106383	0.7443484042553192
high	30	0.6253259452411994	0.6126126126126126	0.5376344086021505	0.7352941176470589	0.423728813559322	0.7232724902216427
high	40	0.7286415711947627	0.75	0.6666666666666666	0.7567567567567568	0.5957446808510638	0.8180032733224222
high	40	0.658102766798419	0.6785714285714286	0.5813953488372093	625	0.5434782608695652	0.7875494071146245
high	40	0.6510416666666666	0.6785714285714286	0.5499999999999999	0.6875	0.4583333333333333	0.7591145833333333
high	40	0.7840612777053455	0.7837837837837838	0.7735849056603773	0.7592592592592593	0.7884615384615384	0.82496740547588
high	40	0.6872942725477288	0.6936936936936937	0.6458333333333333	0.6595744680851063	0.6326530612244898	0.7300855826201449
high	40	0.6703349282296651	0.6696428571428571	0.6605504587155963	0.6923076923076923	0.631578947368421	0.7671451355661881
high	40	0.7190611664295875	0.6964285714285714	0.6382978723404255	0.5357142857142857	0.7894736842105263	0.7670697012802276
high	40	0.6172049888071633	625	0.5434782608695652	0.6410256410256411	0.4716981132075472	0.7016309561880397
high	40	0.6629726205997393	0.6756756756756757	0.5714285714285714	0.75	0.4615384615384615	0.8148631029986962
high	40	0.7608695652173914	0.7837837837837838	0.7	0.7368421052631579	0.6666666666666666	0.8567977915804003
high	40	0.7653846153846153	0.7678571428571429	0.7450980392156863	0.76	0.7307692307692307	0.7987179487179487
high	40	0.6771390374331551	0.7053571428571429	0.5925925925925926	0.6486486486486487	0.5454545454545454	0.7118983957219251
high	40	0.7037643207855975	0.7142857142857143	0.6521739130434782	0.6666666666666666	0.6382978723404256	0.7973813420621931
high	40	0.6677816901408451	0.6936936936936937	575	575	575	0.7193661971830987
high	40	0.7100717079530638	0.7027027027027027	0.6796116504854368	0.7954545454545454	0.5932203389830508	0.7597783572359843
high	40	0.6462585034013606	0.6607142857142857	0.5777777777777778	0.6341463414634146	0.5306122448979592	0.7654680919987042
high	40	0.7161458333333333	0.7232142857142857	0.6736842105263158	0.6808510638297872	0.6666666666666666	0.8092447916666667
high	40	0.6398724082934609	0.6428571428571429	0.5652173913043479	0.7027027027027027	0.4727272727272727	0.763317384370016
high	40	0.6934782608695653	0.7117117117117117	0.627906976744186	675	0.5869565217391305	0.7471571906354514
high	40	0.7140434192672999	0.7207207207207207	0.6593406593406593	0.6382978723404256	0.6818181818181818	0.7812075983717774
high	40	0.6825396825396826	0.6964285714285714	0.6222222222222223	0.6829268292682927	0.5714285714285714	0.7434402332361516
high	40	0.6451718494271685	0.6428571428571429	0.6078431372549019	0.5636363636363636	0.6595744680851063	0.7227495908346973
high	40	0.7388888888888889	0.75	0.6666666666666666	0.6363636363636364	0.7	0.8017361111111111
high	40	0.6856715425531915	0.7027027027027027	0.6206896551724138	675	0.574468085106383	0.7792553191489362
high	40	0.6434159061277706	0.6306306306306306	0.5591397849462365	0.7647058823529411	0.4406779661016949	0.7314211212516297
high	50	0.6872340425531915	0.7053571428571429	0.6206896551724138	675	0.574468085106383	0.790834697217676
high	50	0.677536231884058	0.7053571428571429	0.5925925925925927	0.6857142857142857	0.5217391304347826	0.7714097496706193
high	50	0.6614583333333334	0.6875	0.5679012345679013	0.696969696969697	0.4791666666666667	0.7682291666666666
high	50	0.7936766623207301	0.7927927927927928	0.7850467289719626	0.7636363636363637	0.8076923076923077	0.8230117340286832
high	50	0.6872942725477288	0.6936936936936937	0.6458333333333333	0.6595744680851063	0.6326530612244898	0.7360105332455562
high	50	0.6992025518341307	0.6964285714285714	0.6458333333333333	0.7948717948717948	0.543859649122807	0.7779904306220096
high	50	0.6600284495021338	0.6607142857142857	0.5681818181818182	0.5	0.6578947368421053	0.7716927453769559
high	50	0.6002558362647905	0.6071428571428571	0.5319148936170213	0.6097560975609756	0.4716981132075472	0.7109050207866965
high	50	0.6929595827900912	0.7027027027027027	0.6292134831460674	0.7567567567567568	0.5384615384615384	0.7796610169491526
high	50	0.7536231884057971	0.7747747747747747	0.691358024691358	0.717948717948718	0.6666666666666666	0.865079365079365
high	50	0.7653846153846153	0.7678571428571429	0.7450980392156863	0.76	0.7307692307692307	0.8067307692307693
high	50	0.6704545454545454	0.6875	0.5977011494252873	0.6046511627906976	0.5909090909090909	0.6948529411764706
high	50	0.6381342062193126	0.6517857142857143	0.5714285714285714	0.5909090909090909	0.5531914893617021	0.7914893617021277
high	50	0.6982394366197183	0.7117117117117117	0.6190476190476191	0.5909090909090909	0.65	0.745774647887324
high	50	0.7027379400260756	0.6936936936936937	0.6599999999999999	0.8048780487804879	0.559322033898305	0.7682529335071707
high	50	0.6723356009070294	0.6875	0.6067415730337078	675	0.5510204081632653	0.7638483965014577
high	50	0.7239583333333333	0.7321428571428571	0.6808510638297872	0.6956521739130435	0.6666666666666666	0.8020833333333333
high	50	0.6505582137161084	0.6517857142857143	0.6213592233009707	0.6666666666666666	0.5818181818181818	0.7779904306220096
high	50	0.7043478260869566	0.7207207207207207	0.6436781609195402	0.6829268292682927	0.6086956521739131	0.7498327759197324
high	50	0.7293080054274084	0.7297297297297297	0.6808510638297872	0.64	0.7272727272727273	0.7890094979647219
high	50	0.6904761904761905	0.7053571428571429	0.6292134831460674	0.7	0.5714285714285714	0.7470035633300939
high	50	0.6528641571194762	0.6517857142857143	0.613861386138614	0.5740740740740741	0.6595744680851063	0.7198036006546645
high	50	0.6861111111111111	0.6964285714285714	0.6046511627906976	0.5652173913043478	0.65	0.7746527777777777
high	50	0.6963098404255319	0.7117117117117117	0.6363636363636364	0.6829268292682927	0.5957446808510638	0.7855718085106382
high	50	0.651890482398957	0.6396396396396397	0.574468085106383	0.7714285714285715	0.4576271186440678	0.7366362451108214
high	100	0.7345335515548281	0.75	0.6818181818181819	0.7317073170731707	0.6382978723404256	0.814075286415712
high	100	0.691699604743083	0.7142857142857143	0.6190476190476191	0.6842105263157895	0.5652173913043478	0.8069828722002635
high	100	0.6588541666666666	0.6875	0.5569620253164557	0.7096774193548387	0.4583333333333333	0.7828776041666666
high	100	0.7936766623207301	0.7927927927927928	0.7850467289719626	0.7636363636363637	0.8076923076923077	0.8347457627118644
high	100	0.6872942725477288	0.6936936936936937	0.6458333333333333	0.6595744680851063	0.6326530612244898	0.7551020408163265
high	100	0.6901116427432217	0.6875	0.6391752577319588	775	0.543859649122807	0.7789473684210527
high	100	0.6998577524893315	0.6964285714285714	0.6136363636363636	0.54	0.7105263157894737	0.7841394025604551
high	100	0.6539814518708027	0.6607142857142857	0.5957446808510638	0.6829268292682927	0.5283018867924528	0.7182603133994243
high	100	0.703715775749674	0.7117117117117117	0.6521739130434783	0.75	0.5769230769230769	0.7848761408083442
high	100	0.7800207039337475	0.8018018018018018	725	0.7631578947368421	0.6904761904761905	0.8716356107660455
high	100	0.7833333333333333	0.7857142857142857	0.7647058823529411	0.78	0.75	0.832051282051282
high	100	0.6557486631016043	0.6696428571428571	0.5842696629213482	0.5777777777777777	0.5909090909090909	0.7122326203208557
high	100	0.6641571194762684	0.6785714285714286	0.6	0.627906976744186	0.574468085106383	0.793126022913257
high	100	0.7052816901408451	0.7207207207207207	0.6265060240963854	0.6046511627906976	0.65	0.7524647887323944
high	100	0.7123533246414602	0.7027027027027027	0.6666666666666665	825	0.559322033898305	0.7809647979139505
high	100	0.6802721088435374	0.6964285714285714	0.6136363636363635	0.6923076923076923	0.5510204081632653	0.7965662455458373
high	100	0.6979166666666667	0.7053571428571429	0.6526315789473683	0.6595744680851063	0.6458333333333334	0.7998046875
high	100	0.6755980861244019	0.6785714285714286	0.608695652173913	0.7567567567567568	0.509090909090909	0.8031897926634769
high	100	0.6903010033444816	0.7117117117117117	0.6190476190476191	0.6842105263157895	0.5652173913043478	0.7434782608695653
high	100	0.7254070556309362	0.7297297297297297	0.6739130434782609	0.6458333333333334	0.7045454545454546	0.8056309362279511
high	100	0.6984126984126984	0.7142857142857143	0.6363636363636365	0.717948717948718	0.5714285714285714	0.7628765792031098
high	100	0.6451718494271685	0.6428571428571429	0.6078431372549019	0.5636363636363636	0.6595744680851063	0.7240589198036006
high	100	0.7055555555555556	0.7142857142857143	0.627906976744186	0.5869565217391305	675	0.7989583333333333
high	100	0.7041223404255319	0.7207207207207207	0.6436781609195402	0.7	0.5957446808510638	0.7922207446808511
high	100	0.651890482398957	0.6396396396396397	0.574468085106383	0.7714285714285715	0.4576271186440678	0.7636897001303782
low	1	0.4702127659574467	0.4910714285714285	0.3595505617977527	0.3809523809523809	0.3404255319148936	0.5263502454991817
low	1	0.563570487483531	0.5982142857142857	0.430379746835443	0.5151515151515151	0.3695652173913043	0.6482213438735177
low	1	0.5546875	0.5803571428571429	0.4337349397590361	0.5142857142857142	375	0.5598958333333334
low	1	0.5894719687092569	0.6036036036036037	0.4634146341463414	0.6333333333333333	0.3653846153846153	0.5893089960886571
low	1	0.6175115207373272	0.6396396396396397	0.5121951219512195	0.6363636363636364	0.4285714285714285	0.6056616194865043
low	1	0.5835725677830941	0.5803571428571429	0.4946236559139784	0.6388888888888888	0.4035087719298245	0.6063795853269537
low	1	0.5224039829302988	0.5803571428571429	0.3561643835616438	0.3714285714285714	0.3421052631578947	0.5949502133712661
low	1	0.5	0.5267857142857143	0.0	0.0	0.0	0.5717940518068436
low	1	0.4509452411994784	0.4684684684684684	0.2337662337662338	0.36	0.173076923076923	0.4540417209908735
low	1	0.5522774327122153	0.5765765765765766	0.4470588235294118	0.4418604651162791	0.4523809523809524	0.5531400966183575
low	1	0.4916666666666666	0.5267857142857143	0.0	0.0	0.0	0.6060897435897435
low	1	0.5113636363636364	0.6160714285714286	0.0444444444444444	1.0	0.0227272727272727	0.6229946524064172
low	1	0.5	0.5803571428571429	0.0	0.0	0.0	0.5819967266775777
low	1	0.5044014084507042	0.5405405405405406	0.3703703703703704	0.3658536585365853	375	0.4876760563380281
low	1	0.5598109517601043	0.5405405405405406	0.3703703703703703	0.6818181818181818	0.2542372881355932	0.5593220338983051
low	1	0.5	0.5625	0.0	0.0	0.0	0.5834143181081958
low	1	0.5494791666666666	0.5803571428571429	0.4050632911392405	0.5161290322580645	0.3333333333333333	0.6116536458333334
low	1	0.5658692185007974	0.5714285714285714	0.3684210526315789	0.6666666666666666	0.2545454545454545	0.5674641148325359
low	1	0.4938127090301003	0.5225225225225225	0.3614457831325302	0.4054054054054054	0.3260869565217391	0.5622073578595318
low	1	0.5	0.6036036036036037	0.0	0.0	0.0	0.5702170963364993
low	1	0.5	0.5625	0.0	0.0	0.0	0.5665694849368319
low	1	0.5	0.5803571428571429	0.0	0.0	0.0	0.4654664484451718
low	1	0.5902777777777778	0.6517857142857143	0.4347826086956522	0.5172413793103449	375	0.5857638888888889
low	1	0.5028257978723404	0.5765765765765766	0.0408163265306122	0.5	0.0212765957446808	0.6263297872340426
low	1	0.5309647979139505	0.5135135135135135	0.3571428571428571	0.6	0.2542372881355932	0.5394393741851369
low	2	0.5684124386252045	0.5982142857142857	0.4444444444444445	0.5294117647058824	0.3829787234042553	0.6903436988543371
low	2	0.6037549407114624	0.6339285714285714	0.4938271604938271	0.5714285714285714	0.4347826086956521	0.6571146245059288
low	2	0.6119791666666666	0.6428571428571429	0.4871794871794872	0.6333333333333333	0.3958333333333333	0.6705729166666667
low	2	0.584419817470665	0.5945945945945946	0.4943820224719101	0.5945945945945946	0.4230769230769231	0.6160365058670144
low	2	0.542791310072416	0.5585585585585585	0.449438202247191	0.5	0.4081632653061224	0.532258064516129
low	2	0.5660287081339713	0.5625	0.4615384615384615	0.6176470588235294	0.3684210526315789	0.6570972886762361
low	2	0.5942389758179232	0.6160714285714286	0.4819277108433735	0.4444444444444444	0.5263157894736842	0.6137980085348506
low	2	0.5569235689158938	0.5625	0.4948453608247422	0.5454545454545454	0.4528301886792453	0.5753118004477135
low	2	0.5001629726205997	0.5135135135135135	0.3571428571428571	0.46875	0.2884615384615384	0.538787483702738
low	2	0.629399585921325	0.6666666666666666	0.5194805194805195	0.5714285714285714	0.4761904761904761	0.6942719116632161
low	2	0.5852564102564103	0.5982142857142857	0.4827586206896552	0.6	0.4038461538461538	0.6868589743589744
low	2	0.6062834224598931	0.6339285714285714	0.5060240963855421	0.5384615384615384	0.4772727272727273	0.6901737967914439
low	2	0.4944353518821603	0.5089285714285714	0.4086021505376344	0.4130434782608695	0.4042553191489361	0.5761047463175122
low	2	0.5059859154929578	0.5495495495495496	0.358974358974359	0.3684210526315789	0.35	0.5232394366197184
low	2	0.5783898305084746	0.5675675675675675	0.5	0.6486486486486487	0.4067796610169492	0.6323337679269883
low	2	0.5340136054421769	0.5625	0.379746835443038	0.5	0.3061224489795918	0.5850340136054422
low	2	0.5833333333333334	0.6071428571428571	0.4761904761904762	0.5555555555555556	0.4166666666666667	0.6188151041666666
low	2	0.5	0.5089285714285714	0.0	0.0	0.0	0.6807017543859649
low	2	0.5892976588628762	0.6306306306306306	0.4383561643835616	0.5925925925925926	0.3478260869565217	0.6471571906354515
low	2	0.5851424694708277	0.6216216216216216	0.4615384615384615	0.5294117647058824	0.4090909090909091	0.6322930800542741
low	2	0.5	0.5625	0.0	0.0	0.0	0.6073858114674442
low	2	0.5317512274959083	0.5625	0.3950617283950617	0.4705882352941176	0.3404255319148936	0.611456628477905
low	2	0.5472222222222223	0.5892857142857143	0.4102564102564102	0.4210526315789473	0.4	0.5902777777777778
low	2	0.5423869680851063	0.5765765765765766	0.3896103896103896	0.5	0.3191489361702128	0.6193484042553191
low	2	0.5332464146023468	0.5135135135135135	325	0.6190476190476191	0.2203389830508474	0.5951760104302477
low	4	0.6582651391162029	0.6785714285714286	0.5813953488372093	0.6410256410256411	0.5319148936170213	0.7430441898527004
low	4	0.6179183135704875	0.6428571428571429	0.5238095238095238	0.5789473684210527	0.4782608695652174	0.7065217391304349
low	4	625	0.6517857142857143	0.5185185185185185	0.6363636363636364	0.4375	0.6686197916666667
low	4	0.6432529335071708	0.6486486486486487	0.5979381443298969	0.6444444444444445	0.5576923076923077	0.6795958279009127
low	4	0.597103357472021	0.6216216216216216	0.4749999999999999	0.6129032258064516	0.3877551020408163	0.6125740618828177
low	4	0.6456140350877193	0.6428571428571429	0.5833333333333334	0.717948717948718	0.4912280701754385	0.6896331738437002
low	4	0.6340682788051208	0.6517857142857143	0.5301204819277109	0.4888888888888889	0.5789473684210527	0.7272403982930298
low	4	0.6039334825711544	0.6160714285714286	0.4819277108433735	0.6666666666666666	0.3773584905660377	0.6395906619763351
low	4	0.5867014341590613	0.5945945945945946	0.5161290322580645	0.5853658536585366	0.4615384615384615	0.6587353324641461
low	4	0.6935817805383022	0.7117117117117117	0.6190476190476191	0.6190476190476191	0.6190476190476191	0.7508626639061422
low	4	0.6846153846153846	0.6964285714285714	0.6136363636363638	0.75	0.5192307692307693	0.7788461538461539
low	4	0.6049465240641712	0.6517857142857143	0.4657534246575343	0.5862068965517241	0.3863636363636363	0.7459893048128342
low	4	0.623404255319149	0.6517857142857143	0.5185185185185186	0.6176470588235294	0.4468085106382978	0.7181669394435352
low	4	0.577112676056338	0.6126126126126126	0.4556962025316455	0.4615384615384615	0.45	0.61056338028169
low	4	0.6388526727509778	0.6306306306306306	0.594059405940594	0.7142857142857143	0.5084745762711864	0.6795958279009127
low	4	0.600907029478458	0.6071428571428571	0.5510204081632653	0.5510204081632653	0.5510204081632653	0.6631033365727244
low	4	0.5885416666666666	0.6160714285714286	0.4691358024691358	0.5757575757575758	0.3958333333333333	0.6907552083333334
low	4	0.6288676236044657	0.6339285714285714	0.4810126582278481	0.7916666666666666	0.3454545454545454	0.7476874003189792
low	4	0.6468227424749164	0.6756756756756757	0.55	0.6470588235294118	0.4782608695652174	0.7187290969899666
low	4	0.6192333785617368	0.6486486486486487	0.5185185185185185	0.5675675675675675	0.4772727272727273	0.6719810040705563
low	4	0.5941043083900226	0.6071428571428571	0.5217391304347826	0.5581395348837209	0.4897959183673469	0.6747651441528992
low	4	0.6227495908346972	0.6339285714285714	0.5591397849462365	0.5652173913043478	0.5531914893617021	0.6785597381342062
low	4	0.6013888888888889	0.6517857142857143	0.4657534246575342	0.5151515151515151	425	0.6534722222222222
low	4	0.6381316489361701	0.6576576576576577	0.558139534883721	0.6153846153846154	0.5106382978723404	0.7170877659574468
low	4	0.5575293350717079	0.5405405405405406	0.4	0.6538461538461539	0.288135593220339	0.6685136897001304
low	5	0.6747954173486088	0.6875	0.6153846153846154	0.6363636363636364	0.5957446808510638	0.7263502454991817
low	5	0.6613965744400527	0.6785714285714286	0.5909090909090909	0.6190476190476191	0.5652173913043478	0.717391304347826
low	5	0.6197916666666666	0.6428571428571429	0.5238095238095238	0.6111111111111112	0.4583333333333333	0.7138671875
low	5	0.6347783572359844	0.6396396396396397	0.5918367346938777	0.6304347826086957	0.5576923076923077	0.680573663624511
low	5	0.6561882817643186	0.6756756756756757	0.5714285714285715	0.6857142857142857	0.4897959183673469	0.6366030283080975
low	5	0.6452950558213717	0.6428571428571429	0.5918367346938775	0.7073170731707317	0.5087719298245614	0.7030303030303029
low	5	0.6401137980085349	0.6428571428571429	0.5454545454545454	0.48	0.631578947368421	0.7283072546230441
low	5	0.6048928685641191	0.6160714285714286	0.4941176470588235	0.65625	0.3962264150943396	0.650783498560921
low	5	0.5629074315514994	0.5765765765765766	0.4337349397590361	0.5806451612903226	0.3461538461538461	0.6685136897001305
low	5	0.6671842650103519	0.6846846846846847	0.5882352941176471	0.5813953488372093	0.5952380952380952	0.751552795031056
low	5	0.6653846153846154	0.6785714285714286	0.5813953488372092	0.7352941176470589	0.4807692307692308	0.7807692307692309
low	5	0.6390374331550802	0.6785714285714286	0.5263157894736842	625	0.4545454545454545	0.7600267379679144
low	5	0.6340425531914894	0.6607142857142857	0.5365853658536586	0.6285714285714286	0.4680851063829787	0.707037643207856
low	5	0.527112676056338	0.5765765765765766	0.3733333333333333	0.4	0.35	0.5985915492957747
low	5	0.6315189048239895	0.6216216216216216	0.5714285714285715	0.717948717948718	0.4745762711864407	0.6831812255541069
low	5	0.6394557823129252	0.6428571428571429	0.6000000000000001	0.5882352941176471	0.6122448979591837	0.6543569808875932
low	5	0.6875	0.7142857142857143	0.6	0.75	0.5	0.7294921875
low	5	0.6476874003189792	0.6517857142857143	0.5411764705882354	0.7666666666666667	0.4181818181818181	0.7272727272727273
low	5	0.5065217391304347	0.5225225225225225	0.4175824175824176	0.4222222222222222	0.4130434782608695	0.4739130434782608
low	5	0.6270352781546811	0.6486486486486487	0.5411764705882354	0.5609756097560976	0.5227272727272727	0.7126865671641791
low	5	0.6179138321995465	0.6339285714285714	0.5393258426966292	0.6	0.4897959183673469	0.6695821185617103
low	5	0.5996726677577742	0.6071428571428571	0.5416666666666667	0.5306122448979592	0.5531914893617021	0.6582651391162029
low	5	0.6236111111111111	0.6517857142857143	0.5185185185185186	0.5121951219512195	525	0.6715277777777778
low	5	0.6828457446808511	0.7027027027027027	0.611764705882353	0.6842105263157895	0.5531914893617021	0.7410239361702127
low	5	0.575619295958279	0.5585585585585585	0.4235294117647059	0.6923076923076923	0.3050847457627119	0.6971968709256845
low	10	0.7026186579378069	0.7232142857142857	0.6352941176470589	0.7105263157894737	0.574468085106383	0.8013093289689034
low	10	0.6940052700922266	0.7053571428571429	0.6373626373626373	0.6444444444444445	0.6304347826086957	0.7361660079051384
low	10	0.671875	0.6875	0.6067415730337078	0.6585365853658537	0.5625	0.7750651041666667
low	10	0.7252281616688396	0.7297297297297297	0.693877551020408	0.7391304347826086	0.6538461538461539	0.7614080834419817
low	10	0.7050691244239631	0.7207207207207207	0.6436781609195403	0.7368421052631579	0.5714285714285714	0.6998025016458196
low	10	0.6527910685805423	0.6517857142857143	0.6355140186915889	0.68	0.5964912280701754	0.734609250398724
low	10	0.7069701280227596	0.7142857142857143	0.6190476190476191	0.5652173913043478	0.6842105263157895	0.7507112375533428
low	10	0.6172049888071633	625	0.5434782608695652	0.6410256410256411	0.4716981132075472	0.6821234409977615
low	10	0.6251629726205997	0.6306306306306306	0.577319587628866	0.6222222222222222	0.5384615384615384	0.7180573663624511
low	10	0.7608695652173914	0.7837837837837838	0.7	0.7368421052631579	0.6666666666666666	0.8233264320220841
low	10	0.7064102564102563	0.7142857142857143	0.6595744680851063	0.7380952380952381	0.5961538461538461	0.8176282051282052
low	10	0.7259358288770054	0.75	0.6585365853658537	0.7105263157894737	0.6136363636363636	0.7566844919786095
low	10	0.6238952536824878	625	0.58	0.5471698113207547	0.6170212765957447	0.6477905073649755
low	10	0.6255281690140845	0.6396396396396397	0.5348837209302325	0.5	575	0.6285211267605634
low	10	0.6372229465449805	0.6216216216216216	0.5227272727272727	0.7931034482758621	0.3898305084745763	0.7483702737940027
low	10	0.7517006802721089	0.7589285714285714	0.7157894736842104	0.7391304347826086	0.6938775510204082	0.7712989957887917
low	10	0.6484375	0.6607142857142857	0.5869565217391304	0.6136363636363636	0.5625	0.7210286458333334
low	10	0.6649122807017545	0.6696428571428571	0.5432098765432098	0.8461538461538461	0.4	0.8149920255183414
low	10	0.6627090301003344	0.6756756756756757	0.6	0.6136363636363636	0.5869565217391305	0.6892976588628762
low	10	0.694538670284939	0.7207207207207207	0.617283950617284	0.6756756756756757	0.5681818181818182	0.8059701492537314
low	10	0.5328798185941044	0.5357142857142857	0.4901960784313725	0.4716981132075472	0.5102040816326531	0.6034985422740525
low	10	0.7049099836333879	0.7053571428571429	0.6666666666666666	0.6346153846153846	0.7021276595744681	0.7433715220949262
low	10	0.65	0.6785714285714286	0.55	0.55	0.55	0.7243055555555556
low	10	0.6878324468085106	0.7117117117117117	0.6097560975609756	0.7142857142857143	0.5319148936170213	0.7556515957446809
low	10	0.6761734028683182	0.6666666666666666	0.6262626262626263	775	0.5254237288135594	0.7519556714471969
low	15	0.7528641571194763	0.7678571428571429	0.7045454545454545	0.7560975609756098	0.6595744680851063	0.802291325695581
low	15	0.7101449275362319	0.7321428571428571	0.6428571428571428	0.7105263157894737	0.5869565217391305	0.7750329380764164
low	15	0.6875	0.6964285714285714	0.6382978723404256	0.6521739130434783	625	0.7828776041666666
low	15	0.7082790091264668	0.7117117117117117	0.68	0.7083333333333334	0.6538461538461539	0.7855280312907431
low	15	0.4315339038841342	0.4414414414414414	0.3541666666666666	0.3617021276595745	0.3469387755102041	0.4772876892692561
low	15	0.6982456140350877	0.6964285714285714	0.6666666666666666	0.7555555555555555	0.5964912280701754	0.7674641148325358
low	15	0.6475817923186344	0.6696428571428571	0.5432098765432098	0.5116279069767442	0.5789473684210527	0.7379089615931721
low	15	0.6247201790853854	0.6339285714285714	0.5393258426966292	0.6666666666666666	0.4528301886792453	0.7125039974416374
low	15	0.6641134289439374	0.6756756756756757	0.5813953488372092	0.7352941176470589	0.4807692307692308	0.7421773142112126
low	15	0.7727743271221532	0.7927927927927928	0.7160493827160495	0.7435897435897436	0.6904761904761905	0.8333333333333334
low	15	0.7794871794871795	0.7857142857142857	0.7500000000000001	0.8181818181818182	0.6923076923076923	0.8676282051282052
low	15	0.7192513368983957	0.7321428571428571	0.6590909090909091	0.6590909090909091	0.6590909090909091	0.7516711229946524
low	15	0.6571194762684125	0.6875	0.5569620253164557	0.6875	0.4680851063829787	0.7574468085106384
low	15	0.6505281690140845	0.6576576576576577	0.5681818181818181	0.5208333333333334	625	0.652112676056338
low	15	0.6761734028683182	0.6666666666666666	0.6262626262626263	775	0.5254237288135594	0.7907431551499347
low	15	0.7437641723356009	0.75	0.7083333333333333	0.723404255319149	0.6938775510204082	0.8150307742144477
low	15	0.6328125	0.6428571428571429	0.5744680851063831	0.5869565217391305	0.5625	0.7151692708333333
low	15	0.701913875598086	0.7053571428571429	0.6292134831460674	0.8235294117647058	0.509090909090909	0.8341307814992025
low	15	0.6377926421404683	0.6576576576576577	0.5581395348837209	0.6	0.5217391304347826	0.737123745819398
low	15	0.7247286295793758	0.7477477477477478	0.6585365853658537	0.7105263157894737	0.6136363636363636	0.8134328358208955
low	15	0.6791383219954649	0.6875	0.631578947368421	0.6521739130434783	0.6122448979591837	0.7162293488824102
low	15	0.7309328968903437	0.7321428571428571	0.6938775510204082	0.6666666666666666	0.723404255319149	0.730278232405892
low	15	0.6930555555555555	0.7053571428571429	0.6117647058823529	0.5777777777777777	0.65	0.7677083333333333
low	15	0.7062832446808511	0.7297297297297297	0.6341463414634146	0.7428571428571429	0.5531914893617021	0.7985372340425532
low	15	0.6665580182529336	0.6576576576576577	0.62	0.7560975609756098	0.5254237288135594	0.7783572359843547
low	20	0.7499181669394436	0.7678571428571429	0.6976744186046512	0.7692307692307693	0.6382978723404256	0.837315875613748
low	20	0.6732542819499341	0.6964285714285714	0.5952380952380952	0.6578947368421053	0.5434782608695652	0.7723978919631094
low	20	0.7369791666666667	0.75	0.6888888888888889	0.7380952380952381	0.6458333333333334	0.7978515625
low	20	0.6986636245110821	0.7027027027027027	0.6666666666666666	0.7021276595744681	0.6346153846153846	0.7975880052151239
low	20	0.7705727452271232	0.7747747747747747	0.7422680412371135	0.75	0.7346938775510204	0.7646477946017117
low	20	0.7157894736842105	0.7142857142857143	0.6923076923076923	0.7659574468085106	0.631578947368421	0.7866028708133972
low	20	0.6475817923186344	0.6696428571428571	0.5432098765432098	0.5116279069767442	0.5789473684210527	0.7613798008534851
low	20	0.6992324912056285	0.7053571428571429	0.6526315789473685	0.7380952380952381	0.5849056603773585	0.7380876239206908
low	20	0.6952411994784876	0.7027027027027027	0.6451612903225806	0.7317073170731707	0.5769230769230769	0.7630378096479791
low	20	0.7872670807453417	0.8108108108108109	0.7341772151898734	0.7837837837837838	0.6904761904761905	0.8564527260179434
low	20	0.8179487179487179	0.8214285714285714	0.8	0.8333333333333334	0.7692307692307693	0.8842948717948718
low	20	0.6811497326203209	0.7053571428571429	0.6024096385542169	0.6410256410256411	0.5681818181818182	0.7486631016042781
low	20	0.7055646481178396	0.7232142857142857	0.6436781609195402	0.7	0.5957446808510638	0.7636661211129296
low	20	0.6450704225352113	0.6576576576576577	0.5581395348837209	0.5217391304347826	0.6	0.6971830985915493
low	20	0.6857887874837028	0.6756756756756757	0.6326530612244898	0.7948717948717948	0.5254237288135594	0.7832464146023468
low	20	0.7573696145124716	0.7678571428571429	0.7173913043478259	0.7674418604651163	0.673469387755102	0.8250728862973761
low	20	0.6875	0.7053571428571429	0.6206896551724138	0.6923076923076923	0.5625	0.7454427083333333
low	20	0.7298245614035088	0.7321428571428571	0.6875	0.8048780487804879	0.6	0.8558213716108453
low	20	0.6391304347826088	0.6666666666666666	0.54320987654321	0.6285714285714286	0.4782608695652174	0.7441471571906355
low	20	0.728629579375848	0.7477477477477478	0.6666666666666666	0.7	0.6363636363636364	0.7920624151967436
low	20	0.6848072562358276	0.6964285714285714	0.6304347826086958	0.6744186046511628	0.5918367346938775	0.7414965986394558
low	20	0.7019639934533551	0.7053571428571429	0.6597938144329897	0.64	0.6808510638297872	0.7469721767594109
low	20	0.726388888888889	0.7410714285714286	0.6506024096385542	0.627906976744186	675	0.7934027777777778
low	20	0.6715425531914894	0.7027027027027027	0.5714285714285714	0.7333333333333333	0.4680851063829787	0.8115026595744681
low	20	0.6857887874837028	0.6756756756756757	0.6326530612244898	0.7948717948717948	0.5254237288135594	0.8151890482398957
low	25	0.7788870703764321	0.7946428571428571	0.7356321839080461	0.8	0.6808510638297872	0.8376432078559738
low	25	0.6874176548089592	0.7053571428571429	0.6206896551724138	0.6585365853658537	0.5869565217391305	0.7687747035573123
low	25	0.6588541666666667	0.6785714285714286	0.5813953488372092	0.6578947368421053	0.5208333333333334	0.7526041666666666
low	25	0.6817144719687092	0.6846846846846847	0.6534653465346534	0.673469387755102	0.6346153846153846	0.7985658409387223
low	25	0.7458854509545754	0.7567567567567568	0.7032967032967032	0.7619047619047619	0.6530612244897959	0.7857142857142857
low	25	0.7063795853269538	0.7053571428571429	0.6915887850467289	0.74	0.6491228070175439	0.7799043062200958
low	25	0.7069701280227596	0.7142857142857143	0.6190476190476191	0.5652173913043478	0.6842105263157895	0.7521337126600285
low	25	0.6539814518708027	0.6607142857142857	0.5957446808510638	0.6829268292682927	0.5283018867924528	0.7451231212024304
low	25	0.6686766623207301	0.6756756756756757	0.6170212765957447	0.6904761904761905	0.5576923076923077	0.7734680573663624
low	25	0.7251552795031055	0.7567567567567568	0.6493506493506493	0.7142857142857143	0.5952380952380952	0.8505866114561766
low	25	0.8346153846153846	0.8392857142857143	0.8163265306122449	0.8695652173913043	0.7692307692307693	0.8868589743589744
low	25	0.7005347593582887	0.7142857142857143	0.6363636363636364	0.6363636363636364	0.6363636363636364	0.7423128342245989
low	25	0.7026186579378069	0.7232142857142857	0.6352941176470589	0.7105263157894737	0.574468085106383	0.7636661211129296
low	25	0.652112676056338	0.6666666666666666	0.5647058823529412	0.5333333333333333	0.6	0.7165492957746479
low	25	0.6807366362451108	0.6666666666666666	0.5934065934065933	0.84375	0.4576271186440678	0.7897653194263363
low	25	0.7517006802721089	0.7589285714285714	0.7157894736842104	0.7391304347826086	0.6938775510204082	0.8231292517006802
low	25	0.7057291666666667	0.7232142857142857	0.6436781609195402	0.717948717948718	0.5833333333333334	0.7467447916666666
low	25	0.7113237639553429	0.7142857142857143	0.6521739130434782	0.8108108108108109	0.5454545454545454	0.84688995215311
low	25	0.6423076923076922	0.6666666666666666	0.5542168674698795	0.6216216216216216	0.5	0.7541806020066889
low	25	0.7211668928086838	0.7387387387387387	0.6588235294117647	0.6829268292682927	0.6363636363636364	0.7859565807327001
low	25	0.6507936507936507	0.6607142857142857	0.5957446808510639	0.6222222222222222	0.5714285714285714	0.7560738581146743
low	25	0.644026186579378	0.6517857142857143	0.5894736842105263	0.5833333333333334	0.5957446808510638	0.723404255319149
low	25	0.6930555555555555	0.7053571428571429	0.6117647058823529	0.5777777777777777	0.65	0.8003472222222222
low	25	0.6984707446808511	0.7207207207207207	0.6265060240963856	0.7222222222222222	0.5531914893617021	0.7898936170212766
low	25	0.7620599739243807	0.7567567567567568	0.7476635514018691	0.8333333333333334	0.6779661016949152	0.8259452411994784
low	30
low	30
low	30
low	30
low	30
low	30
low	30
low	30
low	30
low	30
low	30
low	30
low	30
low	30
low	30
low	30
low	30
low	30
low	30
low	30
low	30
low	30
low	30
low	30
low	30
low	40
low	40
low	40
low	40
low	40
low	40
low	40
low	40
low	40
low	40
low	40
low	40
low	40
low	40
low	40
low	40
low	40
low	40
low	40
low	40
low	40
low	40
low	40
low	40
low	40
low	50	0.7895253682487725	0.8035714285714286	0.7500000000000001	0.8048780487804879	0.7021276595744681	0.8333878887070377
low	50	0.724308300395257	0.7410714285714286	0.6666666666666667	0.7073170731707317	0.6304347826086957	0.7868906455862977
low	50	0.7552083333333333	0.7678571428571429	0.7111111111111111	0.7619047619047619	0.6666666666666666	0.837890625
low	50	0.7574967405475881	0.7567567567567568	0.7476635514018691	0.7272727272727273	0.7692307692307693	0.8275749674054759
low	50	0.7807768268597761	0.7837837837837838	0.7551020408163265	0.7551020408163265	0.7551020408163265	0.8021724818959842
low	50	0.7242424242424242	0.7232142857142857	0.7102803738317756	0.76	0.6666666666666666	0.7872408293460925
low	50	0.7201280227596016	0.7232142857142857	0.6352941176470589	0.574468085106383	0.7105263157894737	0.7930298719772404
low	50	0.6399104573073233	0.6428571428571429	0.6078431372549019	0.6326530612244898	0.5849056603773585	0.7182603133994242
low	50	0.7302803129074316	0.7387387387387387	0.6813186813186813	0.7948717948717948	0.5961538461538461	0.7819426336375489
low	50	0.770703933747412	0.8018018018018018	0.7105263157894737	0.7941176470588235	0.6428571428571429	0.8992408557625948
low	50	0.8179487179487179	0.8214285714285714	0.8	0.8333333333333334	0.7692307692307693	0.8814102564102564
low	50	0.7005347593582887	0.7142857142857143	0.6363636363636364	0.6363636363636364	0.6363636363636364	0.7690508021390375
low	50	0.6901800327332241	0.7053571428571429	0.6292134831460674	0.6666666666666666	0.5957446808510638	0.7702127659574467
low	50	0.6857394366197183	0.7027027027027027	0.6024096385542168	0.5813953488372093	625	0.7306338028169014
low	50	0.7654823989569752	0.7567567567567568	0.7326732673267327	0.8809523809523809	0.6271186440677966	0.8210560625814863
low	50	0.7596371882086168	0.7678571428571429	0.723404255319149	0.7555555555555555	0.6938775510204082	0.8354389374797538
low	50	0.6640625	0.6785714285714286	0.6000000000000001	0.6428571428571429	0.5625	0.7613932291666667
low	50	0.7200956937799043	0.7232142857142857	0.6593406593406592	0.8333333333333334	0.5454545454545454	0.8443381180223286
low	50	0.7152173913043478	0.7297297297297297	0.6590909090909092	0.6904761904761905	0.6304347826086957	0.731438127090301
low	50	0.7477951153324287	0.7567567567567568	0.6966292134831461	0.6888888888888889	0.7045454545454546	0.8134328358208955
low	50	0.772108843537415	0.7767857142857143	0.7422680412371135	0.75	0.7346938775510204	0.8231292517006803
low	50	0.7126022913256955	0.7142857142857143	0.673469387755102	0.6470588235294118	0.7021276595744681	0.7548281505728314
low	50	0.7597222222222222	0.7767857142857143	0.6913580246913581	0.6829268292682927	0.7	0.8121527777777778
low	50	0.7544880319148937	0.7657657657657657	0.711111111111111	0.7441860465116279	0.6808510638297872	0.800531914893617
low	50	0.728161668839635	0.7207207207207207	0.6990291262135923	0.8181818181818182	0.6101694915254238	0.8168187744458931
low	100	0.7345335515548281	0.75	0.6818181818181819	0.7317073170731707	0.6382978723404256	0.814075286415712
low	100	0.691699604743083	0.7142857142857143	0.6190476190476191	0.6842105263157895	0.5652173913043478	0.8069828722002635
low	100	0.6588541666666666	0.6875	0.5569620253164557	0.7096774193548387	0.4583333333333333	0.7828776041666666
low	100	0.7936766623207301	0.7927927927927928	0.7850467289719626	0.7636363636363637	0.8076923076923077	0.8347457627118644
low	100	0.6872942725477288	0.6936936936936937	0.6458333333333333	0.6595744680851063	0.6326530612244898	0.7551020408163265
low	100	0.6901116427432217	0.6875	0.6391752577319588	775	0.543859649122807	0.7789473684210527
low	100	0.6998577524893315	0.6964285714285714	0.6136363636363636	0.54	0.7105263157894737	0.7841394025604551
low	100	0.6539814518708027	0.6607142857142857	0.5957446808510638	0.6829268292682927	0.5283018867924528	0.7182603133994243
low	100	0.703715775749674	0.7117117117117117	0.6521739130434783	0.75	0.5769230769230769	0.7848761408083442
low	100	0.7800207039337475	0.8018018018018018	725	0.7631578947368421	0.6904761904761905	0.8716356107660455
low	100	0.7833333333333333	0.7857142857142857	0.7647058823529411	0.78	0.75	0.832051282051282
low	100	0.6557486631016043	0.6696428571428571	0.5842696629213482	0.5777777777777777	0.5909090909090909	0.7122326203208557
low	100	0.6641571194762684	0.6785714285714286	0.6	0.627906976744186	0.574468085106383	0.793126022913257
low	100	0.7052816901408451	0.7207207207207207	0.6265060240963854	0.6046511627906976	0.65	0.7524647887323944
low	100	0.7123533246414602	0.7027027027027027	0.6666666666666665	825	0.559322033898305	0.7809647979139505
low	100	0.6802721088435374	0.6964285714285714	0.6136363636363635	0.6923076923076923	0.5510204081632653	0.7965662455458373
low	100	0.6979166666666667	0.7053571428571429	0.6526315789473683	0.6595744680851063	0.6458333333333334	0.7998046875
low	100	0.6755980861244019	0.6785714285714286	0.608695652173913	0.7567567567567568	0.509090909090909	0.8031897926634769
low	100	0.6903010033444816	0.7117117117117117	0.6190476190476191	0.6842105263157895	0.5652173913043478	0.7434782608695653
low	100	0.7254070556309362	0.7297297297297297	0.6739130434782609	0.6458333333333334	0.7045454545454546	0.8056309362279511
low	100	0.6984126984126984	0.7142857142857143	0.6363636363636365	0.717948717948718	0.5714285714285714	0.7628765792031098
low	100	0.6451718494271685	0.6428571428571429	0.6078431372549019	0.5636363636363636	0.6595744680851063	0.7240589198036006
low	100	0.7055555555555556	0.7142857142857143	0.627906976744186	0.5869565217391305	675	0.7989583333333333
low	100	0.7041223404255319	0.7207207207207207	0.6436781609195402	0.7	0.5957446808510638	0.7922207446808511
low	100	0.651890482398957	0.6396396396396397	0.574468085106383	0.7714285714285715	0.4576271186440678	0.7636897001303782

## Sheet: HCP-YA_Individual_Bins_Age_Pred
bin	test_neg_mean_absolute_error	test_corr	test_neg_root_mean_squared_error	test_r2
1	-3.165703301382214	0.06657516905438758	-3.735921324709005	-0.07831585343047731
1	-2.5104518464745427	0.2695937941803981	-3.138247508076951	0.06373504071714843
1	-3.1839486140232727	0.12893080469909102	-3.8881578420305765	-0.004629851728531698
1	-3.1177849504324087	0.057556644761344075	-3.690218239829664	-0.1127464959133675
1	-3.079888230638205	0.2384984194013505	-3.7800240517622288	0.026726469869350008
1	-2.738984380710208	0.1724927075302685	-3.561084572386977	-0.001310656367806473
1	-2.8239370573670386	0.2428548609088429	-3.4393770076215597	0.030388870934414888
1	-3.0641396134726877	0.2860259932179738	-3.6735389452668983	-0.0006164463113191854
1	-2.9127420815021847	0.3333328045070442	-3.648924085407407	0.027558747403748415
1	-2.748139602650773	0.3651071809610653	-3.269421198508845	0.13223124728002256
2	-3.0225064207471015	0.21180987800606565	-3.5504184438946433	0.02611062296809652
2	-2.2591904511098293	0.4791467831789548	-2.8744641963077964	0.21451446539572336
2	-3.179015295603273	0.1871326785308044	-3.8307579845357616	0.024813376394808292
2	-3.0875064023079486	0.05784745213986034	-3.694039897387457	-0.11505245061934287
2	-2.9885816035332455	0.31842719187043256	-3.650949157726471	0.09205956880276787
2	-2.7943316862967156	0.1957239527934544	-3.5314270679467863	0.015298169189023603
2	-2.861214843190266	0.1518725943014284	-3.529661412579001	-0.021184274905347245
2	-2.939247398187478	0.38474359272786895	-3.542439425418674	0.06952822165371897
2	-2.9347462153905752	0.3245137191690953	-3.6377732003700585	0.03349310597406718
2	-2.7712667225037957	0.3498000410505113	-3.2889940198117436	0.12181012242839663
3	-3.070410774834674	0.18498547765177248	-3.5907393331661703	0.003864759008694208
3	-2.1662732360328483	0.534988472939822	-2.782301403123507	0.264076393812255
3	-3.231216270875534	0.14967328554525314	-3.8997515398449236	-0.010629988782921762
3	-2.996801151042774	0.1967953317789001	-3.5658870222147665	-0.039028097003716455
3	-2.8678390342886	0.4318269102577151	-3.4888382489830785	0.17089896808894445
3	-2.7311984574360864	0.2546164636226171	-3.4488635817456306	0.060803868346698715
3	-2.8960833617528836	0.1666623587604338	-3.5109865419003237	-0.010407017476027569
3	-2.8885273377488896	0.3801511119946093	-3.5095632804809385	0.0867188478405636
3	-2.8517453514181	0.3895751898075703	-3.5539521200954085	0.07752020426152029
3	-2.7884829512876923	0.38418836248228894	-3.2426569744758664	0.14638059831038494
4	-3.0794082789927835	0.16503841451186868	-3.607666542514126	-0.005549198688125978
4	-2.192902604326542	0.5032207411108605	-2.826458820673659	0.2405315981685641
4	-3.2081779609931984	0.18158680569720226	-3.8574759768034177	0.011162871490057014
4	-3.3398881495869266	0.18739050393098297	-3.968498291913585	-0.2868991929284652
4	-2.76432051165151	0.4935907301573559	-3.397939084392504	0.21353941216623806
4	-2.7430084955421985	0.2527221085461632	-3.453752946932945	0.05813903235475981
4	-2.931499959024705	0.16981912301036164	-3.521018007190786	-0.01618906347170368
4	-2.9782011624971765	0.2990449365594452	-3.603030558719205	0.03742576894954608
4	-2.8056159047130285	0.3834113779924337	-3.518828304294708	0.09566389289611
4	-2.7728810307743124	0.3700979742570865	-3.2644406270575117	0.1348731168962931
5	-2.903147110835752	0.3218129776274716	-3.4118843499589153	0.10062843972482728
5	-2.23037736804555	0.4924587629108778	-2.846472795405351	0.22973802400297794
5	-3.1319768587386854	0.2569771050989697	-3.753040292583458	0.06398079699705084
5	-3.022098098244762	0.31928617353253913	-3.5984226939520063	-0.05807508302586317
5	-2.7455427047286287	0.5106770337324212	-3.3519635434455224	0.23467771626552306
5	-3.0229616421848973	0.25091288883069274	-3.698302530520448	-0.07996363431291109
5	-2.819470832367206	0.26884101822941153	-3.403166831975543	0.050697763601823535
5	-2.8238038038958204	0.4134297138811304	-3.449732202512998	0.11759267325355614
5	-2.682159907149948	0.4170700049728159	-3.459839106994927	0.1257301042183433
5	-2.6760836862792745	0.44211186592693946	-3.1623680981712763	0.18812886730932032
6	-2.9190430025828866	0.28916778412036553	-3.4643680232731198	0.0727462692566011
6	-2.183086357729812	0.5198146126843587	-2.793940396922673	0.2579064470191219
6	-3.3359106480213674	0.1884726945597449	-4.05923656626023	-0.0949821229410297
6	-3.20976964900706	0.235449361733073	-3.723022610330796	-0.13261805542028782
6	-2.7814936106308346	0.5033271988305565	-3.381809735124666	0.22098803932487374
6	-2.911226872464935	0.303904651838247	-3.5563680419442454	0.0013399881563005422
6	-2.8324503602103475	0.21470635715166625	-3.4609873103056525	0.018166065604077963
6	-2.9151892828402413	0.4074588267604364	-3.5001016523115185	0.09163654154634704
6	-2.771816649452288	0.4547196179800474	-3.433666922204544	0.13890702259088294
6	-2.6383559137449746	0.4792180913900157	-3.110496086855261	0.2145445130598682
7	-2.992253131633664	0.2281401663282836	-3.547343048644388	0.02779707070745452
7	-2.3880574442813045	0.4249680279129915	-2.9413145022755667	0.17755415104919134
7	-3.15626732240214	0.2223794379839593	-3.788307033658406	0.04630688952025963
7	-3.0429734189568127	0.1510447386515311	-3.5903632351806656	-0.05334080714249545
7	-2.6886570276590374	0.5708520777335528	-3.2755248893585165	0.2691847632871405
7	-2.80222409503688	0.2344326161400111	-3.4976070705696154	0.034068567328540134
7	-2.8039741921126518	0.2653863685445039	-3.4229854468612655	0.039608893521298816
7	-2.9172650241755345	0.37873063739442997	-3.5209675741997555	0.0807738068611763
7	-2.7815387899811737	0.4178130234219286	-3.476536887907998	0.1172709858336971
7	-2.7516014942661906	0.3727983917964001	-3.2567977276400604	0.1389193460753344
8	-2.9077872993551463	0.26968120180375604	-3.5003431343827267	0.05338847807916602
8	-2.2349967784969618	0.5376127720761661	-2.777226130934792	0.266758781879857
8	-3.2133150828341335	0.17487629549595787	-3.8556057548144516	0.012121475843241192
8	-3.028977338244092	0.14485719470707747	-3.5747670617892213	-0.04420947205123915
8	-2.830375681386107	0.4622407971762199	-3.4403231771010785	0.19379726297626865
8	-2.838864714550811	0.2293358072037135	-3.4952011658276154	0.035396983975440666
8	-2.8142379026310542	0.24717054904406166	-3.4394231028534197	0.030362880908191062
8	-2.8268322434895627	0.4562142685187474	-3.4281494972268987	0.1285994186841294
8	-2.8053027023041786	0.35172123045235554	-3.5804899181008767	0.06369222829859733
8	-2.667821390321361	0.396833442433009	-3.221632803136528	0.15741381030792956
9	-3.0013137722648886	0.20137431982864012	-3.5905097181136365	0.0039921535708211655
9	-2.374590459031882	0.3905289826953327	-2.9932299560944458	0.1482648891856978
9	-3.2034620238137976	0.22113431742270206	-3.794202271782707	0.04333636864537682
9	-2.9516302532938297	0.22652831669341825	-3.5069838307559897	-0.004985186164119915
9	-2.665041525119588	0.5352739876980654	-3.3147071551660496	0.2515959702473469
9	-2.841659645858805	0.24215698518182036	-3.4832926568718032	0.04195878940246345
9	-2.7143241298218705	0.31190337745095803	-3.360345005535798	0.07443747667910018
9	-2.9122369728953474	0.4275311102762838	-3.4838795509789313	0.10003710683930887
9	-2.824358398465317	0.3321318110316708	-3.580912396961223	0.06347125653944262
9	-2.683471502032912	0.3836110307854113	-3.2442624953271766	0.1455350922672316
10	-2.9273673870607504	0.2701091346806552	-3.4956098034252436	0.055946853639314516
10	-2.3685470879774053	0.4356281936241637	-2.9331626553745345	0.18210664752769898
10	-3.2012440339019763	0.1748459848264545	-3.8471393931638533	0.016455193860899997
10	-3.0359910796243588	0.14129961091014787	-3.571353034052017	-0.042215911235347965
10	-2.685542714862909	0.5539290696332126	-3.2751385622991687	0.2693571430193308
10	-2.79603041018616	0.22689696400820605	-3.4971058619865545	0.03434538426463052
10	-2.8535883633394614	0.22091108895378306	-3.467831830254116	0.014278835555418869
10	-2.9682925512023752	0.3604307035642999	-3.5711226802467664	0.054399093601451336
10	-2.839599034069748	0.3584186139834188	-3.5618819010594547	0.07339903246776414
10	-2.7483359029060077	0.3423030502667533	-3.2996157395167574	0.11612878111033766
11	-2.9008605586521665	0.2326738057216235	-3.5222372584643185	0.0415096159613596
11	-2.1689293890375017	0.5422571361425232	-2.7704024196314667	0.2703575378926183
11	-3.10518457057766	0.296164323821602	-3.706007575041464	0.08729399067898391
11	-2.982864889666158	0.16901583465695275	-3.5758110229894955	-0.04481945492917583
11	-2.732315829332529	0.5126401771913928	-3.366961219914828	0.22781383844221206
11	-2.7784153500723083	0.28358343987885465	-3.4200152199316967	0.07645015462380532
11	-2.668892462447482	0.3258629945756172	-3.355345427397141	0.07718956301039037
11	-3.066172035404235	0.2830062348021323	-3.668873084446676	0.0019237593040504206
11	-2.9248608153818814	0.2528107445649775	-3.6928082133334654	0.004027782557579407
11	-2.6301735237177724	0.42071442361132416	-3.1908361117077297	0.17344595388911355
12	-2.8532154984977445	0.27683262065906616	-3.4720916428159376	0.06860713717891143
12	-2.25340345386832	0.5226632781356466	-2.811555821797068	0.2485193442826721
12	-3.1663617228580256	0.21998347904335014	-3.799657046556572	0.04058367629948478
12	-3.047845694967501	0.15407631498435936	-3.591679682127012	-0.05411338719455894
12	-2.745371896143532	0.4786294939624019	-3.396527919351532	0.21419251112100912
12	-2.7703409593966364	0.27066473048237744	-3.443573580204092	0.0636828100866722
12	-2.7528420788728583	0.24354631510060815	-3.4604744810550576	0.01845700909031367
12	-2.9510449919482946	0.3780051864091992	-3.5358447823024632	0.07298934944150381
12	-3.0022067260489362	0.22758292347501455	-3.735135212683221	-0.01893475008473411
12	-2.5809593251581244	0.4562731690807713	-3.1403574018450917	0.1993910983935264
13	-2.9908288988298963	0.15990648577422634	-3.634817278797332	-0.02074136450272301
13	-2.2865173844111957	0.52911256232026	-2.782078911263364	0.2641940880815489
13	-2.9996893988673663	0.3713196549820711	-3.6046308162172576	0.13654464553340973
13	-3.0940728041173293	0.11051988342036118	-3.6122854991915965	-0.06624318546112251
13	-2.7512722282576267	0.4543609401503642	-3.4430026113927923	0.1925409807305234
13	-2.736840126521628	0.2921514499784197	-3.408675515084957	0.0825644083585928
13	-2.7081568752275627	0.3518376221108189	-3.311566951438437	0.10111299102180216
13	-2.9735740978090086	0.36046129310159736	-3.5722738897254134	0.05378933567071331
13	-2.8878808692917364	0.33466560644200394	-3.5732671393053965	0.067465970422107
13	-2.5297004389266746	0.4304533080245027	-3.1757655979780157	0.18123524612353087
14	-2.837105019797709	0.3120984578467481	-3.4349780158430714	0.0884122709894597
14	-2.0878415728968283	0.5928423738023328	-2.6787466291825432	0.3178377859041384
14	-3.0737363710271044	0.32377586340021003	-3.6730162066950567	0.1034717192028487
14	-3.0292600207248177	0.169505746268673	-3.583366641334909	-0.049239485627339034
14	-2.7765763302056317	0.46049763844453107	-3.4415026284924544	0.1932443847225276
14	-2.885665807008849	0.22032833698597384	-3.5033492850250068	0.0308943179682033
14	-2.751090273299014	0.2700518350500961	-3.4186515657461896	0.04203927835713472
14	-3.0283219808307416	0.3275287750916072	-3.635457259141187	0.020021774061179443
14	-2.8364760023811186	0.3746990173318404	-3.577722726845352	0.06513892499601459
14	-2.4888845041620797	0.5120470010633934	-3.0477228502204965	0.2459273287270192
15	-2.866958083058633	0.30678522580029643	-3.4323999383824733	0.08978011778904382
15	-2.1180254764692847	0.6144536635231688	-2.641387628972472	0.33673258253869703
15	-3.0677083084837853	0.2738907866831681	-3.7314837382810353	0.07470245213920212
15	-3.0301214256619335	0.21173587521180012	-3.5217691620012586	-0.013477019721419348
15	-2.696375546679907	0.5142936350745222	-3.375636980075221	0.22382927630740732
15	-2.7450030771760803	0.30673151596492243	-3.3899118119610883	0.09263700622549732
15	-2.81239187324206	0.2263034983991403	-3.4588786914331013	0.019362072815460873
15	-2.9947669314723395	0.3653560135802513	-3.584163198678358	0.04748046230142655
15	-2.870204963567514	0.3056755376510168	-3.6058592862122616	0.05037690594229627
15	-2.5197992231385142	0.5166156320454217	-3.0431870210080074	0.2481701833586968
16	-2.9280435358783077	0.23693879827252004	-3.5240596540759532	0.040517518937297936
16	-2.216348936449232	0.550207680723432	-2.758487386823921	0.2766201795326463
16	-3.080979754200696	0.2961989928742798	-3.7064607007305517	0.08707078777708542
16	-2.9704446700207003	0.22532643398906915	-3.519408192027087	-0.012118619071966874
16	-2.6692150939693557	0.5887487612260329	-3.2471333226571715	0.2817989648456879
16	-2.7918826338676137	0.2697020920975641	-3.429435354451128	0.07135547236922858
16	-2.741622712831985	0.2910317225783835	-3.359153177001598	0.07509390701638452
16	-2.8382524330740537	0.4422932359931501	-3.4354319337341197	0.12489324440767212
16	-2.879920303012845	0.3767676730665456	-3.5459626684684107	0.08166309830267393
16	-2.572855856855703	0.4341678262488802	-3.1670403858628697	0.1857280729596682
17	-2.904896443732388	0.2919331679667946	-3.5061928819624004	0.05022189394178478
17	-2.0974133045048813	0.6364173292567816	-2.6307220821741257	0.3420781270395993
17	-2.9950077963288555	0.3719761934902859	-3.6175601359621967	0.13033934318172258
17	-3.0049426176000127	0.25278257871637305	-3.6362082499250814	-0.08041257098707955
17	-2.8638091990102703	0.5130064391277329	-3.414852062118457	0.2056908349011901
17	-2.743383807889293	0.2883949046104009	-3.453912376498227	0.05805207538202184
17	-2.680650324281624	0.4003589997428134	-3.3028982266632863	0.1058128840514625
17	-2.8236285262581067	0.4503784445737146	-3.4676191096619124	0.10841836294850392
17	-2.7069718880924	0.4181741026485937	-3.4782200682151063	0.11641602480932399
17	-2.8385684477035245	0.34440760457055264	-3.4182452151077474	0.05143152226421277
18	-2.9281487509545916	0.28898363644075603	-3.546236143600938	0.028403704130465224
18	-2.361763892886493	0.4355886142870226	-2.9385087718984613	0.17912247072712362
18	-3.192708825707501	0.3011620302073654	-3.7503622553211726	0.06531614101904815
18	-2.7232834849405734	0.33411051214715504	-3.4583232007409013	0.022710372213880503
18	-2.8766121538562532	0.4573044347295057	-3.473605270595483	0.1781232102735366
18	-3.0062378514639203	0.17374852565767565	-3.6639397593438527	-0.05998790941324739
18	-2.7338043620863512	0.3090633494579219	-3.4336765366209687	0.033600301172364566
18	-2.905720479344964	0.3739913217636324	-3.54942862149161	0.06585297737180917
18	-2.8762740377080314	0.3588000583732701	-3.6070832628699447	0.049732114408619583
18	-2.6122399569917225	0.4220519190547847	-3.1907036944045264	0.17351455521043435
19	-2.983019097406708	0.15692677573369296	-3.7180337651786304	-0.06801463940194719
19	-2.421353984525432	0.36223355013389225	-3.060703573283789	0.10943232886641753
19	-2.9892734697689143	0.393838300437677	-3.5708375714681435	0.15265846352064585
19	-3.0011710014819037	0.23114498025669644	-3.6257806280741693	-0.07422481775093859
19	-2.9339629537714758	0.4137339617684465	-3.5325731987981195	0.14998199482625876
19	-2.639905494364851	0.33777481477243304	-3.355581700323996	0.11092193222263924
19	-2.7969610948650248	0.22382776483093772	-3.5513081902927297	-0.033748161620728016
19	-2.9597135655211466	0.3805083146865256	-3.5543510221361156	0.06326020267198895
19	-2.9776183398170963	0.3292632340127982	-3.6216466554877287	0.04204331953681861
19	-2.7498136130386563	0.3454389357215454	-3.3267778032357604	0.10151703060412054
20	-3.0352252652371057	0.16086393770879098	-3.5902157496287246	0.004155240683488937
20	-2.530539920123958	0.2426621683981913	-3.1504158888509686	0.056460333396497475
20	-2.9970427382342284	0.3995995482602875	-3.612420556098295	0.13280869551780827
20	-2.9727087172195312	0.2376321477719618	-3.6195843628843747	-0.07055636949273669
20	-2.972974422693272	0.34678900154939296	-3.6179629700598217	0.10839186810074697
20	-2.6235253236129195	0.2183597125966011	-3.5710279634104465	-0.006910255891459993
20	-2.8635983699777268	0.19927272266006607	-3.4931465529703134	-0.00016496503992713407
20	-3.043083588285978	0.270983580777034	-3.6861955027763083	-0.0075232336037929235
20	-3.0041824205369707	0.3044823189794013	-3.6498487682453398	0.027065827490735828
20	-2.731176483976621	0.40061788697267336	-3.2541722763414977	0.1403070982624567
full	-2.9610933820922085	0.251160094342378	-3.505166530387596	0.050777860833752235
full	-2.187964885904183	0.5560503141974716	-2.750989335748041	0.2805473805486004
full	-3.0966603737329703	0.2655480111771032	-3.741094225238846	0.0699300816320465
full	-3.277225759567472	0.19114614545942624	-3.871098343676948	-0.22450494173684832
full	-2.7224629049677818	0.5143833347470883	-3.3499405358280465	0.23560122607219455
full	-2.713557466739174	0.2867981545460485	-3.4157224995888424	0.0787671344358849
full	-2.7867170125002767	0.26363740399360763	-3.410933687423559	0.04635974127839915
full	-2.8742738761458964	0.4453595996938505	-3.439124755825133	0.12301088988107335
full	-2.7840297824861837	0.4043252930877678	-3.5102955889578484	0.10004437765053552
full	-2.6286670908553718	0.4589570022131602	-3.1303385199934537	0.20449141640711466

## Sheet: HCP-AGING_Individual_Bins_Age_P
bin	test_neg_mean_absolute_error	test_corr	test_neg_root_mean_squared_error	test_r2
1	-9.921973517691566	0.6015068139055366	-12.233398470588725	0.358486784019165
1	-9.31560288249858	0.7166473965255926	-11.187643879434564	0.49360954668076
1	-9.12865022276308	0.6300827850680004	-11.129274857225107	0.3896801908923779
1	-8.33178251818641	0.6865704119625724	-10.415905131668747	0.4521774700238486
1	-8.97643841697462	0.6960041327936421	-10.7934376166544	0.4815756292600749
1	-9.72184089107432	0.599237362372514	-12.18559741261067	0.3471576162656852
1	-8.400579227200412	0.7411776908495988	-10.165274618433664	0.5488266475274489
1	-9.319077105413726	0.6469125420397106	-11.10888366444119	0.4155975801127812
1	-9.326236318976012	0.59307589812994	-11.929743793095197	0.3494102759595877
1	-8.99490167196696	0.668541652614703	-11.051550810993753	0.44169943142859
1	-8.614279660368666	0.7404223413496196	-10.297948294589998	0.5443424025389312
1	-10.192412418883816	0.5905834902858732	-11.990883383703132	0.3366578328088254
1	-10.030238560780292	0.603764617707247	-11.917621596919323	0.355685885035421
1	-8.699668342862141	0.618346039873572	-11.080166690284251	0.3441004217175799
1	-9.244660170263224	0.6993622658894804	-11.575655084651864	0.4794085136443961
1	-9.070198427575946	0.6372829783255571	-11.314496527850094	0.4013737307842967
1	-7.878279605956574	0.7331196872627821	-9.599106613682055	0.5351100127875181
1	-9.874693975210286	0.6107577573916457	-12.1041918633415	0.3109052602753572
1	-8.94915478871955	0.6975754334509358	-11.194561158206245	0.4750671179515134
1	-9.58143230691383	0.6626709740125166	-11.98988109655213	0.3980733923645987
1	-8.79828935910672	0.7276184672332023	-10.65336099839374	0.5293682654008136
1	-9.833554381000363	0.5703042384811446	-12.495137059362849	0.2508993376103884
1	-8.562904416310387	0.6517362858128317	-10.705727567110785	0.4189739508664587
1	-9.858322681776524	0.6182467202545103	-12.252398202145711	0.3805228267981152
1	-9.31205286266076	0.6858776996479421	-11.016844795553288	0.4628124335568636
2	-9.05876079819802	0.6954894376367099	-10.998565911961157	0.4814585384195045
2	-8.565080730833026	0.7510179169387037	-10.625773753520708	0.5431965539814523
2	-8.387326419439454	0.7156372832365449	-10.021433187017744	0.5051388040665442
2	-8.222287841307276	0.7083990019578924	-10.271588196768972	0.4672529457386668
2	-8.545037147806811	0.7310398255203947	-10.30595479408922	0.5273471249309999
2	-8.698020387882059	0.7026992455591776	-10.75448483623825	0.4914965388355073
2	-7.739950176994932	0.7636601257705642	-9.778873932076069	0.5824745966810877
2	-7.983487260257477	0.7534553564551976	-9.60672629138269	0.5629591797446712
2	-8.306317382875802	0.727939360561427	-10.21007438352603	0.5234562499570478
2	-8.27472560905772	0.7155056791950698	-10.344997955778782	0.5108045162341301
2	-8.120385431230858	0.766642752435539	-9.900174991787605	0.5788634410420949
2	-9.3274852327345	0.663915752647858	-11.12385106276664	0.4291190150910158
2	-8.41533765750012	0.7396085414851239	-10.110564382956577	0.5362656567267665
2	-8.20194095212904	0.6993789524080624	-9.866434624813394	0.4799258728183259
2	-8.791705488576746	0.7371324415193601	-10.954174607358462	0.533807562371525
2	-8.269765045601629	0.700608373134998	-10.45653709111161	0.4887173347381088
2	-7.5614712523991185	0.7508497817770732	-9.309501130787591	0.562738359305339
2	-9.630201862106333	0.6543034032427766	-11.447940973443105	0.383600752920461
2	-8.874597119433638	0.7142053480427103	-10.89559535133419	0.5027307974625023
2	-8.469961034005339	0.7511136410580673	-10.588828402953952	0.5305280926357834
2	-8.342782293484689	0.7499639188433438	-10.31272492172215	0.5589835509248651
2	-7.879067230746818	0.7316750909625931	-9.919681951129173	0.5278786630853549
2	-7.720726338684815	0.7422079582259942	-9.454914322679487	0.5468119766242749
2	-8.714999634666484	0.7259592895431024	-10.745398899047894	0.523538090641224
2	-8.888993578199551	0.7126179877669423	-10.557800651429757	0.5066462827055421
3	-8.640938080357747	0.6951726297121255	-11.003368760842276	0.4810055666287196
3	-9.049750274765628	0.7062425986338854	-11.295562700941566	0.4837928880854181
3	-8.929870683142282	0.660583540516438	-10.725569275212518	0.4331548512203315
3	-7.89638123405993	0.6843174865896464	-10.40388985008274	0.4534406239018006
3	-8.626181749553197	0.7333095849171215	-10.283013566275216	0.5294490492818227
3	-8.937903674895733	0.6898880324869637	-10.91917553238602	0.4758031758829041
3	-8.237808757448487	0.7637340723140773	-9.825445062634676	0.5784882620625887
3	-8.007330683799767	0.7237544846830238	-10.15720708879637	0.5114378903441771
3	-9.01349639031461	0.6772925897800601	-10.881854677001233	0.4586840679322442
3	-8.247815806484947	0.7076031164348786	-10.531447701357436	0.4930118933057007
3	-8.895364568348073	0.738905080159139	-10.33606512833031	0.5409630170987167
3	-9.437501820412155	0.6462063342293518	-11.27814498596391	0.4131723165296834
3	-8.273192242607776	0.733879839971581	-10.264930897155386	0.5219971102732067
3	-8.609055696986717	0.6230768607405959	-11.06259428056874	0.3461791984936123
3	-8.62226549021331	0.73007151372921	-11.074795220182825	0.5234841892480031
3	-8.513813859355865	0.6853195390677428	-10.68056832249948	0.4665741857006176
3	-7.549863581988366	0.7514739212445544	-9.306594894985697	0.56301132496924
3	-9.1737667828444	0.6890324425220604	-11.00269237160453	0.4306159756796146
3	-9.044121146878435	0.7345461196026665	-10.740641168869866	0.5167742747041508
3	-8.478735129715531	0.7340589444089717	-10.804380380206448	0.5112198952694003
3	-8.710030613025404	0.7265888501362661	-10.704786904474592	0.5248136316216168
3	-8.106688315450247	0.7154200024684216	-10.268320880680234	0.4941089501399531
3	-8.048377191705233	0.6954345270282392	-10.150815587899396	0.4776457839616528
3	-8.852676393500168	0.723885987561052	-10.805033501078013	0.5182348978463388
3	-8.945125442244352	0.6861964820115396	-10.960952262659417	0.4682493097017359
4	-8.452515452414383	0.7100796242032239	-10.774919837867188	0.5023322945027063
4	-8.431725026023308	0.7474240500868469	-10.718221619716369	0.5352132833503764
4	-8.806536786322104	0.6774426976561319	-10.59711361406935	0.4466512787320924
4	-7.708013725447179	0.7123272097996186	-9.956286348413494	0.4994578955005297
4	-8.631724098343858	0.7262113505778008	-10.414044068119011	0.5173807283424745
4	-8.896630532860758	0.7037750253889312	-10.724336224655277	0.4943435714794529
4	-8.279324651392232	0.7525687478083483	-10.009180864024598	0.5625763264841752
4	-7.871538936090041	0.7567676757089317	-9.605505383146289	0.5630702587562797
4	-8.468737158041323	0.6820532419711974	-10.81916836991496	0.4649027429272767
4	-8.495734954800252	0.6786983463221673	-10.86884189999579	0.4600069582943047
4	-8.920588017587406	0.7343647538198139	-10.435176362032806	0.5321175139965528
4	-9.410573650017373	0.629892933148005	-11.486322030390626	0.391308520267381
4	-7.595798752387973	0.7647705693714183	-9.65964516152782	0.5767072710211298
4	-8.56693732245647	0.6463378304125096	-10.773773398109793	0.3798732901257886
4	-8.556435323948419	0.7481641958943516	-10.788905193051136	0.5477686564508986
4	-8.308205231396377	0.698735672833214	-10.550313314680023	0.479505651700448
4	-7.254998087873507	0.7611955581770609	-9.155487169565165	0.577086568162839
4	-8.700982229562777	0.7051018859242745	-10.664051709797947	0.4651255891088659
4	-8.21564712016048	0.7698090375480345	-10.024029754046634	0.5791044582726768
4	-8.568643635315027	0.7360206545743164	-10.794532151984573	0.5121105385155769
4	-8.183770073842624	0.7513100769446177	-10.29958259083454	0.5601068798221914
4	-7.6230380160408515	0.7517615808518474	-9.739260624576666	0.5448965705680842
4	-8.241463129142021	0.6779778729089885	-10.341619142386902	0.4578239766544185
4	-8.731003294508406	0.7382005079688301	-10.65018544992877	0.531944403558795
4	-8.854327496990992	0.7063407316953763	-10.642533829940888	0.4986955399783743
5	-8.802038694893373	0.6798496473784011	-11.223590825489136	0.4600233071377013
5	-8.367151846190055	0.756076000451569	-10.56745652911458	0.5481969251809959
5	-8.753687709149636	0.6872510325832679	-10.494869164067598	0.4572775495683095
5	-8.230388911180349	0.7070808010697003	-10.029904810151576	0.4920283433856866
5	-9.395054658689691	0.6537558682118925	-11.34459488811082	0.4272780585033873
5	-8.825447598348127	0.7083893615696283	-10.65310760616897	0.5010381769073343
5	-8.426072396495622	0.7413081927036524	-10.1777126313074	0.5477218799033143
5	-8.49447550373942	0.6869250818799068	-10.659760319382372	0.4618962137975844
5	-8.712970688885873	0.6761547173901771	-10.9058692879099	0.4562922264986981
5	-8.94267308211499	0.6481797121450817	-11.2872031694048	0.4176362881831725
5	-9.567035621307316	0.6725574431731323	-11.301595688132553	0.4511966736708587
5	-9.051309237657748	0.6651589314317576	-11.093301686051932	0.4322503246341662
5	-7.997017965330252	0.7574870805439236	-9.931257093394215	0.5525681337585184
5	-8.758498391997568	0.6360359417585247	-10.884422237715675	0.3670702266166021
5	-9.00593857178412	0.721170759756531	-11.246165920232547	0.5086229382889769
5	-8.491127412569424	0.6467671991535161	-11.174101381756977	0.4161375859608129
5	-7.334321027554245	0.7526134786820536	-9.334373642174423	0.5603987444107419
5	-8.838829995185362	0.6951687658971074	-10.874594567010124	0.4437967974074108
5	-8.90971575736216	0.723836777679875	-10.779604351695976	0.5132619773258946
5	-9.05713888666124	0.7386501657632971	-11.093433263994296	0.4847170896728929
5	-8.872590963651296	0.7093259121736477	-10.959157788687646	0.5019622291884425
5	-7.695190725736324	0.7532299927966054	-9.651204390668257	0.5530888821932572
5	-8.198108118380327	0.68095410561746	-10.32611365769839	0.459448557816939
5	-9.347798098729474	0.6924554304406293	-11.356439042686748	0.4678090925334741
5	-8.625144756079386	0.7085396161387105	-10.621367080815189	0.5006876283115507
6	-9.32715272600469	0.6749801406236029	-11.283944779581883	0.4542003306307888
6	-8.905575922298677	0.7412995078200778	-10.90399302338396	0.5189620143456655
6	-8.137076864098221	0.6986315149734044	-10.329574970690375	0.47423867808063
6	-7.860891930396648	0.7168101613253288	-9.849987443504649	0.5100889764870282
6	-9.25908367583299	0.6490293387900206	-11.450660258172183	0.416518761233693
6	-8.266466620455263	0.7334791435988496	-10.27575195325805	0.5357606871098733
6	-8.179341518989474	0.7538655443614659	-10.029147918923018	0.5608293755000875
6	-8.325668978013772	0.7112965983166348	-10.25341637414003	0.5021387151955453
6	-8.526142678703087	0.721906002170505	-10.389488983684853	0.5065611501155841
6	-8.788855746998367	0.6623804176660835	-11.110111193051743	0.4357670666317285
6	-9.69231351069534	0.6586180773307335	-11.496884166639177	0.4320664646955047
6	-9.160654302983218	0.6523932850482649	-11.239306923013425	0.4172070239953738
6	-7.954670201738341	0.746521522115852	-10.035042427164475	0.5431676104602905
6	-8.665633473035323	0.6297577566448109	-10.8923722899765	0.3661452969686074
6	-8.300384912968147	0.7784414038728363	-10.660588206472406	0.5584618418625737
6	-8.02770861876647	0.732520118742545	-10.212383636613447	0.5123148337673464
6	-7.669569609985992	0.7280944767102075	-9.705192337623272	0.5247776525146722
6	-8.475033002135872	0.7151622951531005	-10.434120650496686	0.4879421304692444
6	-8.843655886932273	0.7401753618156618	-10.743309102313107	0.5165341821117706
6	-9.08876042655788	0.7062079089327405	-11.439717216783231	0.4520456650428482
6	-8.985076883319072	0.7173002752289418	-10.831328591677291	0.5135128387984701
6	-7.116729005172194	0.7842053656202189	-9.22382658541162	0.5917930532163773
6	-7.977558634012917	0.6931350123938076	-10.184218786894371	0.4742023147824463
6	-8.949128288844552	0.7232727346358645	-10.939023570504368	0.5062123561066019
6	-9.17210225617873	0.6731752432278506	-11.229458800280003	0.4418779998543115
7	-9.138267392947116	0.70394312039496	-10.969676454846049	0.4841790216673799
7	-8.457470809399519	0.7475906273390656	-10.661757841028912	0.5400973936674032
7	-8.127537345151536	0.7047251068204776	-10.214171718001976	0.4859207918333946
7	-8.134868465284045	0.6980807320931786	-10.110553693329578	0.4838264604049948
7	-7.765360234024483	0.7616827481357215	-9.851372200085637	0.5681237784765669
7	-8.616980950182533	0.7066617015226382	-10.673579285514885	0.4991186617159012
7	-7.828812958354598	0.7861131524713629	-9.668271137623444	0.591865928021335
7	-7.945737466793872	0.7370882328726374	-9.922219372120754	0.5337822355921368
7	-8.201057179158887	0.7510153178399155	-9.879269304269767	0.5538359081932608
7	-8.119652092767927	0.7023874770930787	-10.5599796753181	0.4902610907983405
7	-9.278753341980124	0.6963276674379593	-10.972728022737732	0.4826714682467252
7	-8.887479974755546	0.6893661125292783	-10.78494461358723	0.4633747733426591
7	-8.002418410453634	0.7492106807559802	-10.061122411881144	0.5407900094375453
7	-8.542451557777644	0.6443733841083595	-10.61771157053883	0.3977086709094872
7	-8.356297485443768	0.7901822604454185	-10.46471673070396	0.5745379192417088
7	-8.576314641075639	0.6601726621460259	-11.01541245255392	0.4326032678427038
7	-7.557472993845083	0.7617954253290612	-9.156628160085704	0.5769811515365542
7	-8.348975387199808	0.7468511603456761	-10.030443136322091	0.5267969044718763
7	-8.351588925467407	0.7626302720612514	-10.492758022525486	0.5388216124913444
7	-8.67153168062222	0.7423266599711122	-10.677368010667326	0.5226441908928987
7	-8.427424010827998	0.7436715854396043	-10.456765413055711	0.5465779343436761
7	-7.223445842630751	0.7645989227359289	-9.549769929777074	0.5624336157861083
7	-8.110572200868885	0.6976189250489027	-10.177323893468484	0.4749140221557751
7	-9.10088224466561	0.7219825827012605	-11.043518059099238	0.4967335335967171
7	-8.719492487576733	0.703435950619526	-10.771944551945026	0.4864299271952874
8	-9.161657471015785	0.6605418386487997	-11.56711589688872	0.426462871086998
8	-8.626209920879091	0.74477883381646	-10.924063573561584	0.5171895292536749
8	-8.565713366441669	0.7050024569012849	-10.327555304270152	0.4744442545309358
8	-8.071852781059679	0.6775979886554224	-10.393417707979497	0.4545403600464068
8	-9.165426307922411	0.6726598569999139	-11.247016349461951	0.4370880211435355
8	-8.783712177620082	0.6917661339456787	-10.916032262561728	0.4761049303324599
8	-8.437563585630603	0.7546480846373891	-10.55451596941876	0.5136131192094033
8	-8.493920616776126	0.6944266057439784	-10.596938767966108	0.4682199777429761
8	-8.958130161443071	0.7092359811476842	-10.71711561349236	0.4749498371387903
8	-8.545307420421807	0.6818644439348384	-10.87716347360999	0.4591797658268292
8	-9.400815741469914	0.6940320777401519	-11.18393216912913	0.46256462281832
8	-8.882974794046286	0.7140451481580223	-10.810359589900292	0.4608426533509437
8	-8.272819243043951	0.713033219359716	-10.550399197058209	0.495040849255435
8	-8.755213250197833	0.6077581706827707	-10.912694098002824	0.3637779357906996
8	-8.79269022327213	0.7566725295278022	-11.277710211586706	0.5058625523178395
8	-8.764912786421764	0.6642059875588137	-10.973239415479442	0.4369395624951926
8	-7.211207577736671	0.7948968024804681	-8.759164481341143	0.6129082411357833
8	-9.193810347569288	0.6633219841540896	-11.334494128548588	0.3957570106870257
8	-9.153550765111266	0.6855136462679811	-11.442399465203945	0.4515666678407323
8	-9.685151980437752	0.6981003046398889	-11.39608071537615	0.4562180070819009
8	-9.46082692334178	0.677037951642079	-11.505332261092686	0.4510835436090145
8	-8.07595766427639	0.7236827486258056	-10.259311946050277	0.4949962500533935
8	-8.533711996554304	0.6326035962978775	-11.004217607669569	0.3861227083577236
8	-9.368585045630226	0.6956828022593482	-11.39527347818208	0.4641631133041375
8	-8.921276961178854	0.6975197632480294	-10.87861578388387	0.4762081139681496
full	-8.725492052995302	0.7220029162210393	-10.573486947236349	0.5207657696804168
full	-8.5122557791514	0.7584107841132124	-10.468072254646382	0.5566551523970109
full	-8.388196530881716	0.7211970095783635	-9.970700262460662	0.5101365338394668
full	-7.629877332711758	0.737857811662188	-9.573797931333004	0.5371775983933779
full	-8.534270465204148	0.7350750976302305	-10.190487282261223	0.5378789618274085
full	-8.768199643864888	0.7100361329683978	-10.638635154861255	0.5023929544775934
full	-7.730739408623082	0.7928801074121417	-9.242339819596948	0.6270341444890306
full	-7.706754184598396	0.7655697312802705	-9.415536466879267	0.5801817561081444
full	-8.310945472085429	0.7256496802275357	-10.230357576806652	0.5215609787520037
full	-7.843092079586524	0.7453325873972194	-9.88061625096324	0.5537382284828072
full	-8.197610656624933	0.7697703420683748	-9.76027194704263	0.5906818157310532
full	-9.07118565528697	0.6778490258871047	-10.911873844140937	0.4506692385668638
full	-8.223819987002438	0.7483935461086615	-9.894823781063376	0.5558449643714078
full	-8.257797432916878	0.6928902736060973	-10.162808279993198	0.4482120282358248
full	-8.642890574875093	0.7502965218457118	-10.768138161313717	0.5495079365494826
full	-7.883320632997608	0.7236279397696368	-10.128271005733383	0.5203152290859971
full	-7.225648276682768	0.7794579072374326	-8.887966562980656	0.601440297371777
full	-9.245531931270897	0.7074160677971064	-10.79674719246774	0.4517316179296515
full	-8.38085180645997	0.7525019417577591	-10.313006447768988	0.554487175690189
full	-8.410938402360317	0.749782465957752	-10.585015333444057	0.5308661482982504
full	-8.207671146300429	0.7752623355206771	-9.83215288721508	0.5991285130899469
full	-7.828676667171253	0.7357921488257598	-9.897684460677056	0.5299702562300201
full	-7.636554058541828	0.7464711180924385	-9.38893960809042	0.5531144421347409
full	-8.580196019201692	0.7385721967058785	-10.578240033654176	0.5382467752904339
full	-8.272417989703783	0.7617486053547233	-9.742266583568552	0.5799204807400717

## Sheet: HCP-YA_Combined_Bins_Age_Predic
bins	test_neg_mean_absolute_error	test_corr	test_neg_root_mean_squared_error	test_r2
1_2	-3.103418623069736	0.1612121025745445	-3.61604885807848	-0.0102273598648523
1_2	-2.321394301419605	0.420055821573406	-2.951074189398492	0.1720871184056384
1_2	-3.1700295460091072	0.171550171907929	-3.847520463146657	0.0162603384493725
1_2	-3.2836791376136527	0.06702933700487	-4.096257284394805	-0.3710919672869104
1_2	-2.9833572955387715	0.3228320241572822	-3.6571581624295297	0.0889687560824793
1_2	-2.7250538880415376	0.2072145411189183	-3.513698147931848	0.0251604022054648
1_2	-2.842437827268702	0.2102016458837313	-3.4707127906560045	0.0126403459186204
1_2	-2.98118952542033	0.3659447310011084	-3.5719403400787697	0.0539660262090231
1_2	-2.9226511142136284	0.3354579390272969	-3.64019766007768	0.0322043846901424
1_2	-2.7539867509087754	0.3736307506295704	-3.2564492495497284	0.1391036078645741
1_3	-3.108543454603846	0.1478284609465224	-3.631713132429877	-0.0189986757303155
1_3	-2.357602632673458	0.4222099283195969	-2.9450300239442417	0.1754749817176945
1_3	-3.162599880629252	0.1754702769954457	-3.84511580299143	0.01748960824267
1_3	-3.2733876641058157	0.1161700127144426	-4.035544769680215	-0.3307499925360897
1_3	-2.9458829977632908	0.358291387411165	-3.611426365425859	0.1116107097887123
1_3	-2.663036189505699	0.2319326947776635	-3.482869231124657	0.0421916924052087
1_3	-2.828009029930239	0.2447134093420678	-3.429716642549108	0.0358280204942612
1_3	-2.9800049688502805	0.3590226595900667	-3.568529811504207	0.0557717313750942
1_3	-2.8774307558747183	0.3671001272816206	-3.6051247305520686	0.0507637651698937
1_3	-2.7595681827344567	0.3816096129194075	-3.245175111260907	0.1450543001180444
1_4	-3.128086009959471	0.1271598403280978	-3.6594365273825553	-0.0346155089224067
1_4	-2.379108186962161	0.3991312191313114	-2.975826978095812	0.1581402660213969
1_4	-3.177591508039369	0.1633516522837727	-3.859026873640369	0.0103675884227795
1_4	-3.2283648999124286	0.150153603431404	-3.9888130363333	-0.3001081900636477
1_4	-2.9324920984249268	0.3745390627977378	-3.586106236399865	0.1240242410106383
1_4	-2.687630201436248	0.2531229528333104	-3.455692262369181	0.0570810074418892
1_4	-2.8422351515861046	0.2506191298162381	-3.4291108926050606	0.03616857081189
1_4	-2.9927736057210104	0.3500209841814602	-3.5831629130754603	0.0480120556315227
1_4	-2.8649371700768524	0.3546385700746574	-3.604608430202982	0.0510356314393627
1_4	-2.718815716684837	0.3891599769725306	-3.2354760338205395	0.1501571328196578
1_5	-3.066410612481654	0.1739187894083477	-3.60021248486874	-0.001398217331691
1_5	-2.3786394906739985	0.3915212154647194	-2.985886604648412	0.1524389206453773
1_5	-3.156291549973252	0.1833566402261134	-3.831871164180731	0.0242465352474864
1_5	-2.99353239247593	0.1460331098260424	-3.5858400729923807	-0.0506884681627948
1_5	-2.918523159125028	0.382504096894304	-3.5671178384098514	0.1332762477633268
1_5	-2.694245552486485	0.2395936354245346	-3.4772656486622817	0.0452712454250079
1_5	-2.821729933979253	0.2523688578208409	-3.422559973864571	0.0398476296146284
1_5	-2.936801518845716	0.3729249052647121	-3.541904504923436	0.0698092092926648
1_5	-2.8194888130757403	0.3797984097226487	-3.5723562365880426	0.0679413558199472
1_5	-2.676506704040497	0.4053578680542136	-3.2136444549581387	0.1615871766364401
1_6	-3.0776786175750184	0.1633268218168873	-3.618952700249432	-0.011850523049028
1_6	-2.3955966450587693	0.3824197685299369	-2.997051857979069	0.1460884267670642
1_6	-3.1763756121887856	0.1559499480363273	-3.865117801613122	0.0072411335237997
1_6	-3.061804567021387	0.0993920804055312	-3.641543260464149	-0.0835852390570668
1_6	-2.936302985873928	0.3841587877283962	-3.569765327443232	0.1319892181409793
1_6	-2.6796240339289907	0.2458215677097434	-3.4664078948343766	0.0512242134191033
1_6	-2.834198124664016	0.2257993892274412	-3.450962281452248	0.0238457501818918
1_6	-2.993731117794109	0.3588925339868868	-3.579660194047628	0.0498723765412176
1_6	-2.850210234060856	0.3833619563758434	-3.5766666072072377	0.0656907729114213
1_6	-2.6890663567603688	0.4126710615013181	-3.2049612052295595	0.1661118292935026
1_7	-3.09872328694412	0.1577221411765124	-3.629990070292793	-0.0180319795989327
1_7	-2.411670458837221	0.3675263580367744	-3.016553539544854	0.1349395433972353
1_7	-3.184728783700949	0.1590362166306967	-3.8564085834552335	0.0117100334945797
1_7	-3.084946285479118	0.0715997706070966	-3.668744396224617	-0.0998337526361503
1_7	-2.9325916058386343	0.3820035283329682	-3.568628398165344	0.1325420330338507
1_7	-2.6988089299797133	0.2237754549990117	-3.499856020750455	0.0328259863138601
1_7	-2.813731597428234	0.2481038695559461	-3.434877332981161	0.0329242607010397
1_7	-2.9649917436655104	0.3737199630592315	-3.55511788409184	0.0628559501929224
1_7	-2.856145167996292	0.3707939203681533	-3.5842626420485177	0.0617180337745172
1_7	-2.717344458235881	0.3763825084162342	-3.2545155733015334	0.1401257031168119
1_8	-3.05524836605974	0.1782123929828696	-3.603380314253907	-0.0031612545683747
1_8	-2.397123687370228	0.379687039395497	-3.0005942397704675	0.1440686629530934
1_8	-3.1837124453925467	0.1440659743781895	-3.8729855590012128	0.0031953392953607
1_8	-3.076159871750716	0.0731874225384454	-3.6644100741551298	-0.0972365601028713
1_8	-2.952954726426165	0.3660338575414324	-3.597151236339376	0.1186200220494214
1_8	-2.726706984924959	0.2083125771023832	-3.51672676933586	0.0234791579085771
1_8	-2.807603100867231	0.2440787034157236	-3.4331768819724715	0.0338815338186667
1_8	-2.953636732568641	0.3899267936971159	-3.539176859280609	0.0712413506076298
1_8	-2.853271884366784	0.3639255010598621	-3.5971045747929944	0.054982512011011
1_8	-2.711291556717569	0.3983641157412463	-3.223053082430672	0.1566707265486263
1_9	-3.0990841164825023	0.142024709239927	-3.6478485496776383	-0.0280734530584316
1_9	-2.450659270307636	0.3366430582721083	-3.0568089781082	0.1116972942822089
1_9	-3.1831916108556384	0.1589239042848245	-3.86369945725276	0.0079696058023619
1_9	-3.098198422390762	0.057072001233298	-3.680035361361365	-0.1066138890423269
1_9	-2.931443654575535	0.3632918295035113	-3.606569201694248	0.1139987692717608
1_9	-2.70468158671092	0.2267495687819351	-3.491410910955919	0.0374879130773521
1_9	-2.810680158822981	0.244111685245936	-3.4400763051386947	0.0299945462737589
1_9	-2.9727278626702303	0.3785435798567802	-3.561789528567849	0.0593353026365714
1_9	-2.870415526379847	0.3447542861363716	-3.6153198477556336	0.045387386127686
1_9	-2.7208753281735625	0.3893337777651064	-3.2367029192180765	0.1495124935268948
1_10	-3.057780845206192	0.1652827180599254	-3.6170492889520607	-0.0107864244609607
1_10	-2.4178648008461967	0.35074191531816	-3.0374144619203647	0.1229335524195361
1_10	-3.1946657708498982	0.1573248888765308	-3.865062576422316	0.0072695025976364
1_10	-3.089846508806094	0.0493472657457674	-3.684776779300664	-0.1094672850225597
1_10	-2.9472281701560568	0.3621608745030677	-3.602631480931333	0.1159324190448606
1_10	-2.70079933750188	0.2163090877927185	-3.503660877744963	0.0307219231086163
1_10	-2.8306876867891044	0.2279067061526181	-3.4590120341150605	0.0192864625247403
1_10	-2.994524581389255	0.3618666462606828	-3.5800872510200303	0.0496456607034149
1_10	-2.88760355345374	0.3447438942532587	-3.6152401090892528	0.0454294950975742
1_10	-2.7363170837314668	0.371844855742748	-3.2597959961676573	0.1373331625635638
1_11	-3.090484022591243	0.1391260458670275	-3.644031221313597	-0.0259229029542398
1_11	-2.4222215772664915	0.359159766870389	-3.027555379733568	0.1286180163760123
1_11	-3.1644146450596806	0.1922367062357628	-3.824300187134808	0.0280984962248929
1_11	-3.075136651929025	0.0603860016651683	-3.679644227382452	-0.1063786677745606
1_11	-2.952684920823561	0.3539784250224554	-3.617838168134171	0.1084533792292455
1_11	-2.6843952521693546	0.2305881278544242	-3.487972967166921	0.0393825243628898
1_11	-2.810314087212372	0.2492857766608188	-3.4377820469947484	0.0312879482902046
1_11	-3.037979326650747	0.3325145042316185	-3.620294106737629	0.0281795210618331
1_11	-2.915003321069371	0.3137914261775469	-3.658828351121073	0.0222725932057529
1_11	-2.6999041648229265	0.3924018659432755	-3.232732196318572	0.1515979359371738
1_12	-3.0818099790105444	0.1407233523606064	-3.646560766145596	-0.0273477089092646
1_12	-2.4306363012688	0.3585757334088176	-3.028308504829619	0.1281844380051301
1_12	-3.2129859673408463	0.1392501934983128	-3.881730004548501	-0.0013109228770287
1_12	-3.079365955330745	0.0509204166852629	-3.6851236265240095	-0.1096761626732603
1_12	-2.982581252951459	0.3359791826315785	-3.649203250719195	0.0929277269014428
1_12	-2.7041484277666266	0.2250276737554319	-3.493423599988121	0.0363778770784343
1_12	-2.820994757624588	0.2331111581591057	-3.451218192248868	0.0237009687245696
1_12	-2.98412487629721	0.3685247894613361	-3.577806198716767	0.0508563112788276
1_12	-2.9369973555017923	0.2988791270101077	-3.6865687469541024	0.0073905811944565
1_12	-2.7054118720469824	0.3907831061061785	-3.2353684656561463	0.1502136404350191
1_13	-3.0813395533617083	0.1348683355454871	-3.65433690171465	-0.0317339311370363
1_13	-2.436974484362101	0.3454920692812372	-3.0449474601083795	0.1185777867658056
1_13	-3.180481768299489	0.1593557219339308	-3.860059494054261	0.0098378945964434
1_13	-3.0779013729493325	0.0575926646978452	-3.673665454561171	-0.1027862483069734
1_13	-2.9674568567041417	0.3342275492658236	-3.647894236150151	0.0935783663845089
1_13	-2.690853518049348	0.2302675836037584	-3.4856443956275105	0.0406647131119332
1_13	-2.809482597368039	0.2530100819588378	-3.42787220824023	0.0368647671894432
1_13	-2.977049769065166	0.3695142839754429	-3.575476103316535	0.0520921944175665
1_13	-2.8874695425276427	0.3445383540529365	-3.621039189188493	0.0423646527042974
1_13	-2.685930853220581	0.3930871702977873	-3.2329936274433275	0.1514607098010042
1_14	-3.0732128449266565	0.1460935842993688	-3.636622778899554	-0.0217556693300344
1_14	-2.3891160584260844	0.3761520419185168	-3.005485082792108	0.141276124436759
1_14	-3.1780386033025163	0.1603533099893267	-3.857012987061396	0.0114002256433943
1_14	-3.092068645854825	0.0510887210123062	-3.678266687157139	-0.1055504377926954
1_14	-2.998462406455649	0.3237568236793047	-3.6610292600645074	0.0870390843340377
1_14	-2.710465557852044	0.2190533793795387	-3.5031766634641213	0.0309898176746022
1_14	-2.802360884345608	0.2556799487384216	-3.42700236993518	0.0373535051430894
1_14	-3.0052866125624784	0.3473080741835246	-3.6059490277237582	0.0358657595290902
1_14	-2.875700357176864	0.3487996721447363	-3.619710161534981	0.0430674842554342
1_14	-2.6722223956389617	0.414678845478889	-3.2035439278321425	0.1668491795860013
1_15	-3.103696366177578	0.1204440564512906	-3.673648599481276	-0.0426673403747372
1_15	-2.4129672269509395	0.3708074044653257	-3.0122790972167084	0.1373893797462447
1_15	-3.1880584461147072	0.1378447828055622	-3.881944482580193	-0.0014215772134538
1_15	-3.075081657865648	0.0570237260147589	-3.666512551121627	-0.0984960132484902
1_15	-2.975202612005561	0.3349422181278668	-3.645809789758	0.0946139487635286
1_15	-2.6839324218617477	0.2229121055809232	-3.494340459103931	0.0358719998828287
1_15	-2.82434383878623	0.2441194974097785	-3.442328965760883	0.028723755555273
1_15	-3.02467975431896	0.3458274954046625	-3.6103444008078176	0.0335139168436728
1_15	-2.890637582588892	0.3386972768484892	-3.631717272255389	0.0367083830260022
1_15	-2.679018054928602	0.4153186910001715	-3.202218741983499	0.1675383234489916
1_16	-3.1015589476197456	0.1101420667297416	-3.684708481747384	-0.0489548970059032
1_16	-2.421501900461354	0.3676810509465965	-3.0165515347778	0.1349406932154662
1_16	-3.16180257165789	0.1539708421401079	-3.8652694290143454	0.0071632407364102
1_16	-3.0955565841288104	0.0486275867413779	-3.691180936610702	-0.1133271538209741
1_16	-2.966729067782925	0.3523306540457884	-3.620880608219829	0.1069532470579616
1_16	-2.6613615637413166	0.2309248621848991	-3.485021127371986	0.0410077600240793
1_16	-2.825135498973776	0.2349238148691391	-3.449129293704009	0.0248824486122644
1_16	-2.996698570489852	0.3603375580113679	-3.585116093169742	0.0469739165750139
1_16	-2.873677462987457	0.3491893682212881	-3.618414081052239	0.0437526438159422
1_16	-2.6874085242643813	0.3974943735167387	-3.2262210907718742	0.1550120587405731
1_17	-3.1123179664292056	0.1109956116620838	-3.684664492481227	-0.0489298516157752
1_17	-2.408429934096163	0.3672976509928929	-3.017243468229404	0.1345437948936458
1_17	-3.1779345414183533	0.141961442012497	-3.872575934518813	0.0034061812901589
1_17	-3.122766713151213	0.030860253197792	-3.712961682485596	-0.1265048550442096
1_17	-3.008125963300884	0.3162429277139962	-3.668653799848189	0.0832324197072261
1_17	-2.6840336783645142	0.216286323061237	-3.501402029766533	0.0319713282989508
1_17	-2.815639442797881	0.2320835248967962	-3.453437567606332	0.0224449074820625
1_17	-3.0169573797221694	0.3354434260630629	-3.6158231337290583	0.0305783870266066
1_17	-2.8603971458189283	0.3473791165549369	-3.623375289423761	0.0411286242152219
1_17	-2.7194979953330933	0.3801000682833079	-3.248810283147599	0.1431378455960492
1_18	-3.0967816649103628	0.1157282978674402	-3.674940296954313	-0.0434006971504057
1_18	-2.451548289500655	0.3331993502865022	-3.059341727940614	0.1102246601644243
1_18	-3.175418918966528	0.1340627911833959	-3.883298044881062	-0.0021200533595304
1_18	-3.1282970065650937	0.0268994296629254	-3.716887044385589	-0.1288880073979219
1_18	-3.0032290823989096	0.3125098039575186	-3.673203904103352	0.0809569393212943
1_18	-2.6804452738519364	0.2191443183875629	-3.4979230009760958	0.033894058936658
1_18	-2.810499815127228	0.2423994961931004	-3.440954939312173	0.0294989823935213
1_18	-3.0372104279983945	0.3264282996605196	-3.627666062253268	0.0242176818700373
1_18	-2.891688058803101	0.3397511449170846	-3.638139260986576	0.0332985815268046
1_18	-2.7042165416934574	0.3936348498379949	-3.2331140558595326	0.1513974927595689
1_19	-3.140520853853685	0.0878546639071371	-3.712127507222092	-0.064624159316097
1_19	-2.4809847521005293	0.3124178220827368	-3.085589126932989	0.0948916417245616
1_19	-3.14890389094674	0.1632024261698287	-3.851316815402939	0.0143180669021426
1_19	-3.116987969726268	0.027185708955179	-3.718577883058333	-0.1299153195725151
1_19	-3.025455589185534	0.2915185676420062	-3.703643178236169	0.0656618908201858
1_19	-2.6802824868699977	0.2211080609333706	-3.496887554042504	0.0344659430936739
1_19	-2.804095371320595	0.247353954447312	-3.432472827545771	0.0342777442445408
1_19	-3.0297102663235504	0.3228006697766157	-3.629742760793528	0.0231001668064431
1_19	-2.878536973898348	0.3354907192849664	-3.634553253605981	0.0352033409164926
1_19	-2.712800379952985	0.3842187823777673	-3.246650581113067	0.1442766943923683
1_20	-3.131016969788322	0.0880544452506762	-3.707752395145048	-0.0621161069187885
1_20	-2.484193167453068	0.3003655447038514	-3.099956619074713	0.0864430684346008
1_20	-3.173843214980573	0.1464606353718075	-3.872012573235409	0.0036961182956263
1_20	-3.101902083198858	0.0393382624309105	-3.700175280014504	-0.1187594786508878
1_20	-3.0411613497022216	0.285530482304716	-3.7096248519368618	0.0626413952237207
1_20	-2.6904128501856714	0.2066668271386733	-3.5148126813609304	0.0245418723319745
1_20	-2.8384721165812143	0.2330648749056998	-3.450613473879419	0.024043070673527
1_20	-3.019340675108819	0.3285227042861877	-3.623548318884628	0.0264316346893841
1_20	-2.8821187183762453	0.345468154367002	-3.622612335478643	0.0415323901068463
1_20	-2.7293199046060788	0.383065496179866	-3.2480476357491117	0.1435400894542071
2_3	-3.0593881774128038	0.200819206319564	-3.568147756013815	0.0163599416958785
2_3	-2.1649569232973294	0.5372694109055708	-2.782151099112624	0.2641559030141481
2_3	-3.194499846102953	0.1769662124823438	-3.845791981619996	0.0171440212810358
2_3	-3.3802945687179697	0.0983803002290646	-4.064977560392329	-0.3502321298011475
2_3	-2.9277338614803514	0.3790254639110204	-3.5660111757401047	0.1338139491112746
2_3	-2.740185797180108	0.2322820188971204	-3.48140001904509	0.0429996048651798
2_3	-2.873421353296613	0.1660319883437929	-3.5087803496431764	-0.0091376011750636
2_3	-2.9233578975586934	0.380145839029921	-3.5308206369856934	0.0756218899447146
2_3	-2.8872268395578478	0.3567250674935752	-3.592132160995684	0.0575933730983808
2_3	-2.7777102434277987	0.3752664590223707	-3.2533066808859457	0.1407643864672104
2_4	-3.0637281429724594	0.1887815184083939	-3.574520733224022	0.0128430952535171
2_4	-2.220730888357223	0.5011855919760112	-2.838798076402808	0.2338860171400013
2_4	-3.1882794340641967	0.1825966288982407	-3.840414259460714	0.0198908317802483
2_4	-3.380854103213822	0.1093736545428279	-4.056050439353291	-0.3443081364261255
2_4	-2.892879307473683	0.3957810365652042	-3.5398390998290696	0.1464817144398154
2_4	-2.75779305309298	0.2404290055616755	-3.473361763749457	0.0474137673620592
2_4	-2.8730908774235404	0.1797376455511262	-3.4994353016105286	-0.003769421796933
2_4	-2.9747538087388343	0.3495360428387997	-3.5689417778657764	0.055553707282139
2_4	-2.8706252559112024	0.3436471199522727	-3.594534762370349	0.0563322921741656
2_4	-2.752119968600609	0.380683823164137	-3.246691544301983	0.1442551008295962
2_5	-2.9757439095387346	0.2833156483968125	-3.459160457427122	0.0755318310673286
2_5	-2.22711588315591	0.5092406374056874	-2.824416686043002	0.2416286432994276
2_5	-3.1437641780373102	0.2177542568492572	-3.795750517635344	0.0425554652620332
2_5	-3.319597140050732	0.1429362124933954	-3.989127943896752	-0.3003134792360247
2_5	-2.855694378419548	0.4237565738721028	-3.491412605818071	0.1696749564115917
2_5	-2.766208443566585	0.2366335810764881	-3.4842144566446445	0.0414516605966754
2_5	-2.8377560367002506	0.2141958576082904	-3.454866510018224	0.0216357665038434
2_5	-2.872042152179355	0.4141671237054603	-3.473057882843769	0.1056193744049026
2_5	-2.8200770754773816	0.3746969405907563	-3.550646923690508	0.0792352296857497
2_5	-2.6872403990885543	0.418114015929994	-3.1930515447581835	0.1722977840738914
2_6	-2.9858713991249344	0.2563576210527035	-3.498272052474324	0.0545083282910606
2_6	-2.2303179785736345	0.5089452201616316	-2.824405402316044	0.2416347027723594
2_6	-3.276519233140355	0.2223434941523572	-3.9738468023568254	-0.0493987569386284
2_6	-3.3530496978393582	0.1208116073714332	-3.996197016737535	-0.3049260939934388
2_6	-2.8527042992051714	0.4271624858404423	-3.4917434962626395	0.1695175647348904
2_6	-2.9668157095526264	0.2521082888607605	-3.677133990670262	-0.0676359105446646
2_6	-2.8409933094283706	0.1791476094976839	-3.494589076356741	-0.0009911881774407
2_6	-2.90353650786172	0.4360621945343567	-3.474363544852298	0.1049467807729329
2_6	-2.864626332984724	0.3853178786312896	-3.5535886027090107	0.0777089070256318
2_6	-2.697503562753428	0.4256350044855516	-3.182391169908886	0.1778153189001945
2_7	-3.005824526126285	0.2406277174234492	-3.516758976021318	0.0444888573926191
2_7	-2.26285939628097	0.5016908836536401	-2.8313694907568667	0.23789031534821
2_7	-3.141526519319698	0.2137342486820899	-3.798416171245162	0.0412102179152727
2_7	-3.377606477972229	0.085132642211331	-4.031245857230696	-0.3279163078799076
2_7	-2.862829503520344	0.4194837792745028	-3.502952494311066	0.1641770708409462
2_7	-2.767224457607614	0.2270662565478243	-3.499309751062885	0.0331278825123019
2_7	-2.823354164994427	0.2017115093094689	-3.473526304969244	0.0110389016897917
2_7	-2.9028096690333807	0.426998940606755	-3.4717521521917885	0.1062917505702044
2_7	-2.8554481538429317	0.3757338210452642	-3.559404140511174	0.0746877314395356
2_7	-2.731549869665393	0.3850254923671202	-3.2392493034627545	0.1481737732737291
2_8	-2.9914928173822144	0.2510858526261071	-3.503467011932117	0.0516981192214996
2_8	-2.2297660087450364	0.5194194797668817	-2.808357409979739	0.2502281330329886
2_8	-3.154583276903156	0.1958871607904824	-3.8201739797679575	0.0301946202323775
2_8	-3.432459108389283	0.069127688847446	-4.079410099365446	-0.3598370400095316
2_8	-2.900867857044368	0.397208497877257	-3.5371955736785594	0.1477560409562238
2_8	-2.798105466150661	0.2114035673301479	-3.513535720734665	0.0252505276500056
2_8	-2.82436064912109	0.1932349451781658	-3.480535869663748	0.0070434338252519
2_8	-2.8732074608626275	0.449963522193207	-3.444153112639876	0.1204445171645764
2_8	-2.8514444669810985	0.3485293337751582	-3.5933529316321278	0.0569527185923804
2_8	-2.713575071183525	0.3986302314974584	-3.219183463276877	0.1586945244931656
2_9	-3.0295194138418293	0.2225476506161467	-3.540194175824804	0.0317116353622889
2_9	-2.256435809547429	0.4748135311656818	-2.870374003586232	0.2167482739903554
2_9	-3.1730158280502367	0.1990388137150223	-3.818628642339674	0.0309790732112178
2_9	-3.433973387162783	0.0501618323905505	-4.104829045542473	-0.376836220522958
2_9	-2.843879953378924	0.417516450712523	-3.50913314949978	0.1612249949835056
2_9	-2.7825194244247147	0.2228129593294181	-3.497708327810092	0.0340126382517886
2_9	-2.7989894664058417	0.2131933553551765	-3.460597503439985	0.0183872187151973
2_9	-2.8946049634874105	0.4335508808658724	-3.4764465424834445	0.1038732301242144
2_9	-2.875752258443456	0.3371848655433255	-3.6068692243125127	0.0498448858186744
2_9	-2.6957174038164324	0.4134771901683377	-3.1990592733786074	0.1691802094235381
2_10	-2.9788396703459976	0.2553331162331497	-3.4968587076737023	0.0552721544179307
2_10	-2.253297291936002	0.4825429591065062	-2.8619521764066627	0.2213377341510695
2_10	-3.1643055676955094	0.2053785589816438	-3.808296372044516	0.0362158436943649
2_10	-3.416922329514424	0.0682459233510524	-4.082799050180856	-0.3620973349763394
2_10	-2.874111240145729	0.4026918152231994	-3.52642698077132	0.1529372632993559
2_10	-2.775313918665511	0.2210084801401149	-3.503445828403474	0.0308409050663366
2_10	-2.830303244150224	0.1846821610362846	-3.4928660465792016	-4.341146170538934e-06
2_10	-2.9122451482126643	0.414170170339774	-3.504893168216749	0.0891478040417199
2_10	-2.877132251177198	0.3554678840726241	-3.588253122550592	0.0596276288373828
2_10	-2.72150328333732	0.3918486327902416	-3.2302499806372005	0.152900306982981
2_11	-3.0093569716268336	0.2288866030208763	-3.524927358139724	0.0400449677175667
2_11	-2.208916190937145	0.5113114477551027	-2.8164776434369374	0.2458860043373558
2_11	-3.1481894221056947	0.2346163424037974	-3.777457574966388	0.051761694148771
2_11	-3.448620538898268	0.0558153574195921	-4.162312821960782	-0.4156684937723414
2_11	-2.8937748718265133	0.3873484481647294	-3.5541595257202028	0.1395619259524732
2_11	-2.7727051964607146	0.2250647709195071	-3.496111267692289	0.0348945801041364
2_11	-2.792614904064232	0.2209492946274337	-3.461365657970576	0.0179513899364068
2_11	-2.95954266456343	0.3894167200418615	-3.5321191882110483	0.0749418366758858
2_11	-2.9276437220651186	0.2972466022236429	-3.660907746812456	0.0211609477906751
2_11	-2.67866591892377	0.4178991664297487	-3.192887680216135	0.172382735765045
2_12	-2.9855411900108098	0.2472613808240062	-3.500984195886144	0.0530417167755811
2_12	-2.224255159328444	0.5098115584275522	-2.825310439911294	0.2411486117392464
2_12	-3.1704247484017123	0.2163174083023278	-3.796845456561761	0.0420030082494015
2_12	-3.46520640596826	0.0402351078804587	-4.155964232231168	-0.411353275416888
2_12	-2.8931985912028404	0.3792614013168062	-3.569510333279684	0.1321132205656281
2_12	-2.7792307910367047	0.2132720436600167	-3.51263550918796	0.0257499495367613
2_12	-2.816613905143204	0.1884730674072454	-3.4858920457455795	0.003984972326703
2_12	-2.9148513308220227	0.4297420339309543	-3.483099202473978	0.1004402241320358
2_12	-2.9266992769146785	0.3073362784844164	-3.654094322757845	0.0248010501037216
2_12	-2.67862968325424	0.413569534985504	-3.19828806162813	0.1695807401405177
2_13	-3.000233130551752	0.2357661684011787	-3.5207544802622968	0.0423164494551215
2_13	-2.21389896617076	0.5051780480631308	-2.827481366771136	0.239981983278725
2_13	-3.142644413838336	0.2315621027409987	-3.7807111681467793	0.0501275207473718
2_13	-3.434705625659971	0.0536550833092524	-4.121878108622368	-0.3882971196130709
2_13	-2.910262279819757	0.3663470362441551	-3.5853968884167733	0.124370750646362
2_13	-2.76901012630442	0.2204498630067754	-3.501641221724841	0.03183906551936
2_13	-2.8289927304918905	0.2060158340367721	-3.4681625394361726	0.0140908203344765
2_13	-2.906789066991244	0.4198675800547273	-3.4914651683891536	0.0961137758390671
2_13	-2.8840320628855105	0.3473935038456892	-3.5976499668009105	0.0546959237023564
2_13	-2.6728601260376315	0.4098868662202239	-3.2049766795148398	0.1661037768686712
2_14	-2.993712958877747	0.2411182365337636	-3.5123773945673435	0.046868344770551
2_14	-2.160769094305204	0.5434414376215487	-2.7732574561694987	0.2688528977928495
2_14	-3.1392836572820157	0.2295485131911318	-3.782517493679473	0.049219655156463
2_14	-3.492621827701475	0.0310437485098371	-4.18220160204464	-0.4292297945532601
2_14	-2.943144795045725	0.3570126829356033	-3.60108508562586	0.1166912113626169
2_14	-2.8028805328700783	0.2076941395116418	-3.518789344521112	0.0223333547558134
2_14	-2.8177043358957	0.2005811800198997	-3.4749906098974117	0.0102049101071703
2_14	-2.933237788814404	0.3956199077540219	-3.5195800308340663	0.0814981616648143
2_14	-2.887730144015781	0.360354704627476	-3.5929142960429785	0.057182937477447
2_14	-2.661374894963725	0.4301947295181724	-3.175415484241381	0.181415766364736
2_15	-3.0153948186691037	0.2293010789703507	-3.52606121318658	0.0394272954610642
2_15	-2.198840122214144	0.5266640645513951	-2.7966083263896406	0.2564885223283382
2_15	-3.180427182230249	0.1831049851423553	-3.8343618374601927	0.0229776653892828
2_15	-3.3802581119210284	0.082531731775647	-4.048885981330694	-0.3395632580160899
2_15	-2.917675145354333	0.361750465993222	-3.594443279264847	0.1199465388479082
2_15	-2.7666111833483056	0.2239974586624674	-3.494651418901121	0.0357003976072922
2_15	-2.8625432951502217	0.1649166539314742	-3.52033769988338	-0.0157964190387567
2_15	-2.917514716540879	0.4152456392169512	-3.5041499382756123	0.0895340645146081
2_15	-2.9203308422987195	0.3377470362084377	-3.6153567846380175	0.0453678799177513
2_15	-2.672653394037859	0.4223924043746734	-3.186684928239246	0.1755951996928653
2_16	-3.005167176474928	0.2295277065869893	-3.5249014438899176	0.0400590822910252
2_16	-2.1947378217934483	0.5297073899325203	-2.7952800546070944	0.2571946282035515
2_16	-3.1391970635551942	0.2126937185136632	-3.7996444479464953	0.0405900386063855
2_16	-3.442663585324934	0.0757053719669315	-4.114090273577843	-0.3830560063170281
2_16	-2.8946295660438564	0.3956946468558739	-3.5433895840363068	0.1447686857590648
2_16	-2.769545812417776	0.2160689248285794	-3.5019370172139723	0.0316754909469337
2_16	-2.830137990060347	0.1872744435192877	-3.485236909682352	0.0043593178531895
2_16	-2.874265384097507	0.4427924553188479	-3.4606625833214046	0.1119920482913353
2_16	-2.906970083150368	0.3435493194607888	-3.605755256083636	0.0504316989775909
2_16	-2.6978614591708787	0.4011375767016213	-3.216529803691716	0.1600809743142834
2_17	-2.9853434052958527	0.239387398896359	-3.512360108919988	0.0468777261412204
2_17	-2.1868963112105564	0.5281506795215546	-2.792968341402056	0.2584227290774281
2_17	-3.1415619542480457	0.2239767724084168	-3.7871436479733234	0.0468925561716842
2_17	-3.5146724591945566	0.0399094128270183	-4.213321219842561	-0.4505786272624301
2_17	-2.9415783532569098	0.352254924082627	-3.6076264595636345	0.1134792344886945
2_17	-2.798556530311425	0.1957771083934103	-3.5266572124407083	0.0179564222670336
2_17	-2.837802168222022	0.1693347783191734	-3.508741423297157	-0.0091152105905114
2_17	-2.8948281921327634	0.4207888281635252	-3.49424802812531	0.0946723230972381
2_17	-2.871201179999374	0.3714149955121503	-3.574435119550116	0.066856243083016
2_17	-2.7339569203764613	0.3788417374565255	-3.2483208640237686	0.1433959912558879
2_18	-2.9664212954799085	0.2479422041922752	-3.500326956794483	0.0533972279962182
2_18	-2.2282616999267506	0.4959666462573618	-2.8459335900512595	0.230029816739872
2_18	-3.1616134792447435	0.1993160761269266	-3.816200945718085	0.0322107934186692
2_18	-3.4149950704745247	0.0742339798335449	-4.098553562942088	-0.3726296107107671
2_18	-2.935383658216113	0.349337443081754	-3.609047179841759	0.1127808550726009
2_18	-2.776717465598006	0.21677366998207	-3.499033153571716	0.0332807262738062
2_18	-2.8300428360233805	0.1810259041770346	-3.499350703224396	-0.003720890397217
2_18	-2.914705509759777	0.4000297924512073	-3.5168071232723186	0.0829448782461294
2_18	-2.905681086958871	0.3478412792154906	-3.6063917861971992	0.0500964115684469
2_18	-2.722665394417978	0.3963190597849103	-3.2248592784312886	0.1557252597958802
2_19	-3.022122534030761	0.2142816901847554	-3.541985483105734	0.0307314965716647
2_19	-2.239684145358932	0.4942320562352963	-2.8492076972275773	0.2282571717036763
2_19	-3.12870298402354	0.2271882903591877	-3.7839514315473273	0.0484986441551804
2_19	-3.411730993686526	0.0695274423291449	-4.125139116381659	-0.3904946802478415
2_19	-2.9456534720982046	0.3499187932576957	-3.60449499707907	0.1150175875878437
2_19	-2.771458669797489	0.2099162402113792	-3.511621225533614	0.026312503340574
2_19	-2.8210005100776154	0.1907875397909324	-3.4831373314302008	0.005558545291511
2_19	-2.927889473037665	0.3944446299250586	-3.527478941550196	0.0773707912132317
2_19	-2.890853547011732	0.3513701447427765	-3.599998466320862	0.0534613562493543
2_19	-2.7160116598372457	0.3934379784347955	-3.2296270531065647	0.1532269881027483
2_20	-3.0136797593739155	0.2187532010068647	-3.5361879669607426	0.0339018940523325
2_20	-2.2714465304080407	0.4764611579083012	-2.876777824372535	0.2132494973006422
2_20	-3.1476533736008747	0.2158926011003992	-3.796411973066653	0.0422217436091325
2_20	-3.4309841945142883	0.0614307537188122	-4.107448920716926	-0.378594291374436
2_20	-2.968434206910704	0.3296446756168256	-3.636397074680219	0.0992829470040196
2_20	-2.785514343396893	0.1986915498867535	-3.5278768775446148	0.0172770415795855
2_20	-2.8492422879507044	0.1799062882583139	-3.49741399385615	-0.0026101827899851
2_20	-2.9134340791241464	0.4012634623530798	-3.517916159371679	0.0823663946591811
2_20	-2.887106176698728	0.3606821029933557	-3.5858266758339417	0.0608989950916948
2_20	-2.735560032609027	0.3860157257507173	-3.239881786837797	0.1478410921645989
3_4	-3.076215257149705	0.180455409522201	-3.5924894103139207	0.0028935170481417
3_4	-2.1502947091768623	0.5341078442232613	-2.7801004302550014	0.2652402556628828
3_4	-3.2125543995091648	0.174402890366275	-3.866344267582349	0.0066109958628864
3_4	-3.39300324708888	0.1900943594709108	-3.966189000445021	-0.2854019209390821
3_4	-2.7984978699445127	0.4682489157350853	-3.4299769172058303	0.1986390410206644
3_4	-2.7195430075932747	0.257669308588361	-3.4459322286332794	0.0623997247420184
3_4	-2.9222835728980185	0.1768228273669385	-3.5044637434730244	-0.0066561861584855
3_4	-2.926660957591007	0.3582330346943582	-3.5317255862205523	0.0751479930528302
3_4	-2.8236063604655177	0.383592973649381	-3.5346967472615654	0.0874891472949401
3_4	-2.7614754493924814	0.3958773998957363	-3.2279938886009334	0.1540831674360214
3_5	-2.9826856132117747	0.265255198972858	-3.488015838055029	0.0600441757745986
3_5	-2.145074763451837	0.5484609285273464	-2.759255037500133	0.2762175093752651
3_5	-3.152109856484057	0.2166762422651852	-3.8062759444956256	0.0372382113508888
3_5	-3.233061617843084	0.2592857550815424	-3.78193124706372	-0.1687439933901675
3_5	-2.762051705154384	0.4907934067295993	-3.3873346148826857	0.2184406085463555
3_5	-2.7221113293062515	0.2632390364525613	-3.4457508381790145	0.062498430840897
3_5	-2.880678949691432	0.2172963308677038	-3.457916094496392	0.0199078148308663
3_5	-2.82509228451747	0.4200068145284527	-3.447083147452279	0.1189473570114826
3_5	-2.7511944108816184	0.417753858867125	-3.484620144429904	0.1131613673122295
3_5	-2.693689252455402	0.4485402205124824	-3.151819321233837	0.1935361843870235
3_6	-2.9983574942541007	0.2365188694892165	-3.531362204965561	0.0365369227277746
3_6	-2.131062444571896	0.5610625516351021	-2.734827527577397	0.2889759843041554
3_6	-3.181466040384859	0.1875403224113363	-3.841715922245039	0.0192263264709464
3_6	-3.3485709923845213	0.1984376864624526	-3.8827958212211353	-0.2319164094689554
3_6	-2.7700526268747376	0.4894034971362647	-3.3912492104087533	0.216633136238823
3_6	-2.713901669042327	0.2815315710142785	-3.420249599488416	0.0763235653505556
3_6	-2.8663832155928075	0.1954482127187779	-3.480097889126612	0.0072933196494394
3_6	-2.862640052635596	0.4430898524413273	-3.440017139085452	0.1225557089890134
3_6	-2.7802419974443846	0.4318083447500886	-3.4797917863827643	0.1156173066556232
3_6	-2.695015565405708	0.4555820330723077	-3.139503206741041	0.1998265795234749
3_7	-3.005426311965704	0.2216106915820564	-3.5510566481675463	0.0257604691853978
3_7	-2.196360162626443	0.531075571427481	-2.7845996421499786	0.2628601151685379
3_7	-3.1446183402751706	0.224475817925154	-3.793862978400319	0.0435074586943311
3_7	-3.3719244787289417	0.1602210129407555	-3.929408245096312	-0.2616719195393933
3_7	-2.7639574009562824	0.4982914762026399	-3.380686418586052	0.2215054733339102
3_7	-2.718232693506084	0.263529395361279	-3.443229600369857	0.0638698588824767
3_7	-2.878215977412484	0.2187897654647052	-3.4621340920945745	0.0175153057406467
3_7	-2.847031281450367	0.4375426007312332	-3.428843480033081	0.1282465762939932
3_7	-2.7763764585597035	0.4214884546390227	-3.486647993173416	0.1121288887017709
3_7	-2.7415132405957414	0.4108611801483413	-3.203176081833703	0.1670405012017222
3_8	-2.9753732451353856	0.2475084178260368	-3.520272348309924	0.0425787217765439
3_8	-2.129249367925659	0.5793742817329642	-2.708428343778182	0.3026367056899528
3_8	-3.171298010117889	0.2020411541294064	-3.827950154327798	0.0262424173195421
3_8	-3.406393083423189	0.1494018948514875	-3.953507085003861	-0.2771949007406431
3_8	-2.810405274265635	0.4633597410736086	-3.436160038199893	0.1957472560742043
3_8	-2.724453327194454	0.2589700891782181	-3.446397386773576	0.0621465788252237
3_8	-2.8704216373076674	0.2011982605702933	-3.47998199267324	0.0073594380584049
3_8	-2.8032780778487014	0.4649845489718138	-3.390910140121767	0.147428321045382
3_8	-2.7985727775988525	0.3804274308369282	-3.546192877017789	0.0815438551587258
3_8	-2.716562262853553	0.4317588184453699	-3.172424769425365	0.1829569814474416
3_9	-3.033199822191793	0.2075488722541549	-3.5722327531121043	0.0141064100824265
3_9	-2.1932106086641223	0.5221604110151441	-2.795924859543068	0.2568518934480076
3_9	-3.1649244589987786	0.2044290138098783	-3.8196698724215135	0.0304505529530495
3_9	-3.3387445981492347	0.1845496195285977	-3.9201940538615383	-0.2557617898859201
3_9	-2.7272982284845315	0.5006944090783075	-3.375626429934415	0.2238341279532901
3_9	-2.732354026564161	0.2740855777461483	-3.427122088948772	0.0726078516165298
3_9	-2.835677898322239	0.2344962633790478	-3.4403209654379108	0.0298565666228828
3_9	-2.838934044934604	0.4384929601206924	-3.4368294043533565	0.1241811448887885
3_9	-2.7915595819349672	0.3849271430099465	-3.535953611319067	0.086840092463912
3_9	-2.7357222308076605	0.4262373579812346	-3.181086629928265	0.178489247964087
3_10	-2.988292466809674	0.2334532540344868	-3.537792495168997	0.0330249704499687
3_10	-2.183492138581375	0.5380318955494803	-2.7757640860253705	0.2675305947314315
3_10	-3.183235503682695	0.2002361505010678	-3.821782665874805	0.0293776726624859
3_10	-3.374722794063101	0.1703726994297988	-3.9340583287083	-0.2646598256055412
3_10	-2.7674493874172232	0.4919675002610956	-3.3859529522121865	0.2190780603058989
3_10	-2.7076309843280857	0.2734501953745796	-3.429311740576294	0.0714224170803421
3_10	-2.8937204444800875	0.1904103994629528	-3.4933149610993626	-0.0002614052941112
3_10	-2.878368126316559	0.4181147630307966	-3.467153017575086	0.1086580266511383
3_10	-2.8253626130032385	0.3960672205837601	-3.531365670167269	0.0892082264385329
3_10	-2.752975605281752	0.4102932786895501	-3.204196236069609	0.1665098513379908
3_11	-3.0212858786567085	0.2148477368703167	-3.5515379651524417	0.0254963507220657
3_11	-2.102519730129372	0.5717883562577215	-2.7179758427053198	0.2977114799349232
3_11	-3.150748479721869	0.239523872593034	-3.779154422850923	0.0509095985159918
3_11	-3.3318350265465075	0.1999041338275821	-3.935198641402087	-0.2653930718027981
3_11	-2.774374108116022	0.4793198261220061	-3.4114862181720897	0.2072558825638114
3_11	-2.689052807547281	0.294807302786987	-3.402005892819063	0.0861511167257301
3_11	-2.8317946510275678	0.2318702356498553	-3.452850177703704	0.0227774208959924
3_11	-2.914019889959284	0.3887415414391643	-3.5059206364207864	0.0886136885628382
3_11	-2.8610471197772096	0.3395646540484231	-3.6028448969902644	0.0519639546299122
3_11	-2.704274463386231	0.4386221304098071	-3.162613807234533	0.1880027011964303
3_12	-2.992017553283709	0.23006997762561	-3.53204094425597	0.036166525667284
3_12	-2.1298331352090347	0.5639411657639729	-2.737884824839812	0.2873853707680552
3_12	-3.170826529649654	0.2165534919333221	-3.803933883383506	0.0384226516053565
3_12	-3.396281911471349	0.1700161325663583	-3.994706686694919	-0.3039529648335892
3_12	-2.770810006703888	0.4678642688634084	-3.424141803366251	0.2013632896535515
3_12	-2.7176525452251643	0.2715483109157945	-3.431109856986594	0.0704483858711423
3_12	-2.8571979864198163	0.1986766342195123	-3.481419864326779	0.0065389828976817
3_12	-2.864423581593547	0.4199296767582229	-3.456723825692778	0.1140122727908592
3_12	-3.0257579592843658	0.233322950791671	-3.890564192956647	-0.105500360853493
3_12	-2.699885011548381	0.4399501966162507	-3.1584474806529585	0.1901406907062608
3_13	-3.0363126531723044	0.1913666152068578	-3.5898900966307963	0.0043358900628228
3_13	-2.125475442279816	0.5680299909983904	-2.7232433043713287	0.2949867592684283
3_13	-3.141751842455712	0.2441694037427585	-3.776820092651135	0.0520817158206425
3_13	-3.3459633490760865	0.1702623215236135	-3.9352912022096223	-0.2654525997670622
3_13	-2.7861934185239745	0.4567671935534963	-3.445153490541228	0.1915318096983552
3_13	-2.6955068444567347	0.2785869687056111	-3.4216638504686365	0.0755595390182579
3_13	-2.845770525515743	0.2290907128171663	-3.443258876069929	0.0281989237935418
3_13	-2.868003726061335	0.4082540435376093	-3.4716127609929632	0.1063635140821006
3_13	-2.828558433238712	0.3747865062117502	-3.5571184313024427	0.0758757480886977
3_13	-2.707784076061311	0.4274639697865138	-3.1808137282129763	0.1786301948183337
3_14	-2.990922332465788	0.2271679479868015	-3.545612543845123	0.0287453812868592
3_14	-2.051667941428903	0.5960077264445516	-2.682422310237047	0.3159644239451381
3_14	-3.1371631800180086	0.2367851545103416	-3.7800301244611862	0.0504697031357153
3_14	-3.338327983242099	0.1815157512900594	-3.902664450304656	-0.2445563295551109
3_14	-2.7956737849258317	0.4621970661974932	-3.433342641797425	0.1970655706042317
3_14	-2.7334431120282643	0.2760079927474411	-3.4262016530373978	0.0731059315722971
3_14	-2.835835381438191	0.2268296073676217	-3.44490583832125	0.0272690474628998
3_14	-2.8942280812213226	0.3905817238857835	-3.501337183937897	0.0909951259647332
3_14	-2.8262702937969197	0.3985185989760321	-3.5387845891434364	0.0853773072599951
3_14	-2.6571255263225533	0.478101217067187	-3.104297940444097	0.2176716782978405
3_15	-3.023294645221335	0.2109261578525309	-3.562434091961047	0.019507619107475
3_15	-2.091437594739169	0.5889987939851338	-2.688700832727581	0.3127585462622684
3_15	-3.1699998831751057	0.2018222024426062	-3.8254233051487794	0.0275275575863939
3_15	-3.258590606517106	0.212432987505568	-3.8236085584227353	-0.1946453118256168
3_15	-2.7783517544293117	0.4703742838960584	-3.427586568115671	0.1997555878771811
3_15	-2.7111621873679663	0.2797254339756409	-3.4202779370049767	0.0763082595642765
3_15	-3.020533995881647	0.2168398279184424	-3.629895626247561	-0.0800063261804051
3_15	-2.868015107523161	0.4109997352313953	-3.4748321522865595	0.1047053225187518
3_15	-2.8643711391347204	0.377036499331087	-3.560647325795461	0.0740412549858106
3_15	-2.684088797056969	0.4621408099409047	-3.1295411581638524	0.2048966297026951
3_16	-3.0176396286678457	0.2045923683521368	-3.568155105671922	0.0163558894950904
3_16	-2.087976580545813	0.5885763860522258	-2.695176618121556	0.3094440922456301
3_16	-3.15080348928194	0.2197918654160713	-3.803826768511711	0.0384768049042177
3_16	-3.2703934019045304	0.2109310699645906	-3.858925527079616	-0.2168160446713067
3_16	-2.7856064888968595	0.4974715505598507	-3.3887335890840093	0.2177949048684768
3_16	-2.7012100167094166	0.2783567367312683	-3.421445224302176	0.0756776689259044
3_16	-2.873225346147744	0.2062770577918112	-3.462159902049727	0.0175006569836991
3_16	-2.834177304133376	0.4327568653640619	-3.441000053418975	0.1220542139384411
3_16	-2.9562705271739382	0.3101823122163985	-3.7319375025159007	-0.0171908435855991
3_16	-2.725830717883507	0.4228088633770443	-3.183504831440937	0.1772397795565612
3_17	-3.0276271479722823	0.2028123985145057	-3.570306698894288	0.0151692594116933
3_17	-2.0871755787388144	0.582552030355108	-2.7038572896027477	0.3049886198204525
3_17	-3.123508617761958	0.2289871199265415	-3.790094567643534	0.0454066662642033
3_17	-3.282764998059235	0.2064240571471283	-3.865429261036988	-0.2209210820305125
3_17	-2.8083696142597643	0.4680047691454015	-3.433696337215532	0.1969001290001861
3_17	-2.725192435649458	0.2716342242139478	-3.4296562837360085	0.0712358192142916
3_17	-3.003395385376112	0.1907084040072899	-3.673734697565079	-0.1062508171005256
3_17	-2.8625099520283	0.4121045320588201	-3.473839228274419	0.1052169055451224
3_17	-2.8317604486201065	0.4042583368636557	-3.5304182593968423	0.0896968635641812
3_17	-2.7561279125992484	0.4010094635845083	-3.2164533565537297	0.1601208984850767
3_18	-3.014318988929927	0.2089998512705406	-3.563038656455661	0.0191748010602353
3_18	-2.124209081538711	0.5567128771654302	-2.750254450841356	0.2809317108294761
3_18	-3.163407090410011	0.2814214671192506	-3.857143361014425	0.0113333916247919
3_18	-3.2097782839690354	0.2381776646072896	-3.7993973358551183	-0.1795641392817153
3_18	-2.7993078783085883	0.4640217376077869	-3.43691730053942	0.1953927339234091
3_18	-2.840944384144273	0.2799820833388889	-3.5208812068756594	0.0211705957768436
3_18	-2.97578075291496	0.2262137410568919	-3.6232498667633526	-0.0760553079530592
3_18	-2.8573865191664525	0.3949351509082351	-3.4865481965850456	0.0986578387977803
3_18	-2.897918055861957	0.3423172076930703	-3.693111328666564	0.0038642718507414
3_18	-2.748737921163788	0.4226394970998021	-3.186590199742111	0.1756442120482055
3_19	-3.0657920075995184	0.1716803910030054	-3.607843169876136	-0.0056476622506398
3_19	-2.1424254418155755	0.5434359098083907	-2.769052149579272	0.2710686073502217
3_19	-3.133130915639513	0.2315225413748947	-3.7875756818652713	0.0466750845127655
3_19	-3.2655842379797506	0.2250675006769494	-3.857098564751519	-0.2156641432865502
3_19	-2.8307964899423554	0.4550055042794012	-3.448887884754904	0.1897781721627728
3_19	-2.892387585646829	0.2585188617372693	-3.577827103116339	-0.0107481653043202
3_19	-2.941308228356439	0.2279663543379806	-3.595040485904636	-0.0593649394289619
3_19	-2.877550953641907	0.3847872784375389	-3.5031859429250933	0.0900349358917158
3_19	-2.920908800131173	0.3333061430615689	-3.697102203626201	0.0017102067438865
3_19	-2.7547736452884144	0.4133044235659499	-3.201414946781059	0.1679561866720138
3_20	-3.05982477861965	0.1776299054798344	-3.597888060584249	-0.0001055586732219
3_20	-2.1699731968906786	0.5409237668119836	-2.7785530715068423	0.2660579387260653
3_20	-3.167340373543224	0.2118213696622307	-3.811802467125679	0.0344404176000675
3_20	-3.30648578949869	0.2005843050969301	-3.907262645518372	-0.2474907782306601
3_20	-2.858620604246422	0.4365405890298536	-3.481783342692718	0.1742486883673122
3_20	-2.6935200463177003	0.2652173617062278	-3.436474377553394	0.0675394163428148
3_20	-2.8991891276812005	0.1759964294930163	-3.503834561563274	-0.0062947539672719
3_20	-2.847587469847531	0.4043343122735371	-3.471939625022745	0.1061952283923965
3_20	-2.8305679827639327	0.4135383338234724	-3.5147710903828773	0.0977480922304011
3_20	-2.751221658375704	0.4181801462243015	-3.194439953617142	0.1715778214178727
4_5	-2.9747341454961225	0.2543014610775261	-3.498776537664116	0.0542356102569195
4_5	-2.202793685110583	0.5144059038982608	-2.8152578634199403	0.2465390569162292
4_5	-3.1512937965069505	0.2225607734989294	-3.7956090759645233	0.0426268187563924
4_5	-3.189767093994856	0.2648805420930342	-3.785487172597571	-0.1709428278699081
4_5	-2.721656072204356	0.515152078237248	-3.345223036422575	0.2377526145173146
4_5	-2.7419184265765493	0.2737569669707316	-3.435113059624416	0.0682780360718128
4_5	-2.8698383405732875	0.2373702716020904	-3.4405209253288667	0.0297437891148077
4_5	-2.887579792589092	0.374970397876215	-3.501909066351987	0.0906981615033331
4_5	-2.7190593474051985	0.4197258598689176	-3.459330730826208	0.1259870094169846
4_5	-2.707651151869792	0.4173746672677653	-3.1967311588153318	0.1703890271827639
4_6	-3.015388862368848	0.2287019508837728	-3.5353897653037545	0.0343379874295782
4_6	-2.16494902797799	0.5413863565915694	-2.771874538853076	0.2695819061175759
4_6	-3.186424924632912	0.1860537980066217	-3.8446918401272936	0.0177062596918156
4_6	-3.27603895782001	0.2170139162171283	-3.8538408934535657	-0.2136115321169291
4_6	-2.7297156772846813	0.5182335938583943	-3.348332944402588	0.2363346994275219
4_6	-2.700029035233678	0.3057247541024411	-3.391798109057996	0.0916269313511032
4_6	-2.857965860280294	0.214365215887346	-3.464033474574071	0.0164369962037302
4_6	-2.928070729521742	0.3836136810108312	-3.5147143529515694	0.0840359899520564
4_6	-2.78163862486454	0.425766841344862	-3.4662346650689004	0.1224949180455218
4_6	-2.706481175470137	0.4316597847660442	-3.178844557532277	0.1796468633962974
4_7	-3.025959587723684	0.2091199853532322	-3.559169234797658	0.0213039755350433
4_7	-2.222529243150205	0.5155989645534276	-2.807702835721118	0.2505776071891974
4_7	-3.155225957514632	0.225273183224419	-3.79283217583112	0.0440271511720657
4_7	-3.331185712850292	0.1669645285576461	-3.931327617746456	-0.2629047820270354
4_7	-2.718235892378067	0.5305609854561444	-3.331951096722321	0.2437889433176386
4_7	-2.737767102975336	0.2762918575741139	-3.429482866031095	0.0713297412095449
4_7	-2.873287982196896	0.2352286117388226	-3.453821259192788	0.0222276743666957
4_7	-2.926332105026132	0.3765055200774507	-3.508414779917909	0.0873164904572331
4_7	-2.767549302228224	0.4191301020954192	-3.462893306925365	0.1241858858081721
4_7	-2.7451424518309584	0.39176126128112	-3.232917495625472	0.1515006728108374
4_8	-2.9935104564657364	0.2216210398673821	-3.547076750446224	0.0279430313135442
4_8	-2.143647166586573	0.5597827668801799	-2.739307326609133	0.286644682992781
4_8	-3.1739199660717614	0.1964585031526159	-3.832871565282241	0.0237369814436009
4_8	-3.3348087189635764	0.1703114864614457	-3.947291034641101	-0.2731818225420164
4_8	-2.7482184666446146	0.5004362839543663	-3.3791002254629703	0.2222358297303117
4_8	-2.7629792856326336	0.2711767972178923	-3.434332280615277	0.06870153670464
4_8	-2.871315474021339	0.209459857695486	-3.479108042048656	0.0078579520783537
4_8	-2.8881880195307232	0.4065568811838245	-3.470898528920152	0.1067311807701935
4_8	-2.8036790068361963	0.3779811151864795	-3.526484063174665	0.0917245642174809
4_8	-2.706469376303575	0.4124041121536438	-3.203519784324905	0.1668617376201763
4_9	-3.052165635636953	0.1880029150559031	-3.5882242112967084	0.0052597497595885
4_9	-2.21927921442683	0.498177188226043	-2.830148447128988	0.2385475015760726
4_9	-3.1689031623581463	0.2075580042460627	-3.8138172277931335	0.0334194383616013
4_9	-3.3024828135855024	0.1911239844911779	-3.931738355143026	-0.2631686874403027
4_9	-2.682720959715899	0.5314935453598998	-3.327392879733365	0.2458565704824628
4_9	-2.7559712971640686	0.2818381842187457	-3.42082193950119	0.0760144059167742
4_9	-2.824538416517293	0.2468995761181303	-3.432515105513956	0.0342539543832365
4_9	-2.940582720718869	0.378197540164465	-3.515734610697762	0.0835041373349574
4_9	-2.8291122075631985	0.3764981839438759	-3.5227180159497924	0.093663482206981
4_9	-2.724757463748584	0.410755490321761	-3.2037758237718843	0.1667285561205086
4_10	-3.008373201549728	0.2126376278176139	-3.5539108639372734	0.0241937201195147
4_10	-2.2207830686255656	0.5067610221591365	-2.821594103825136	0.2431436434967663
4_10	-3.187456220214357	0.1959281869060321	-3.827189127210788	0.0266295604285258
4_10	-3.324265495860331	0.1783696446402635	-3.9412562126890553	-0.269291786496673
4_10	-2.7114926922407765	0.5169550732639474	-3.346634488906042	0.2371092475871467
4_10	-2.721890453881911	0.2896166662111235	-3.4102582318046637	0.0817122429063037
4_10	-2.909813056245932	0.1852510468588787	-3.51130526135712	-0.0105904707526363
4_10	-2.968287297969337	0.3604809995627066	-3.5408254738802496	0.0703758828717973
4_10	-2.8198561503552413	0.3932635652523269	-3.508356885450339	0.101038177331314
4_10	-2.761539462573305	0.3845520270645737	-3.2420225756868017	0.1467145726688217
4_11	-3.0382453620174976	0.1854381449669323	-3.5793254633357448	0.0101875167569525
4_11	-2.1371414221906746	0.5537527164276913	-2.744952911198186	0.2837012689466299
4_11	-3.1485721133752027	0.2449708618324211	-3.76988503953613	0.0555596829863237
4_11	-3.2782656889795296	0.1941201210343593	-3.957324712843735	-0.2796626888804843
4_11	-2.721826195451659	0.4991983016390185	-3.3799347032154854	0.2218516404533214
4_11	-2.729334863683651	0.3036975767067658	-3.391775279666214	0.0916391593990069
4_11	-2.829617604220092	0.2391180889986654	-3.4542130193613487	0.0220058481940079
4_11	-3.0000989186706186	0.3327914196914222	-3.573050467804116	0.0533778967092133
4_11	-2.861386112936893	0.3415795885890556	-3.5816888445995807	0.0630650782887711
4_11	-2.701498613057759	0.4104626304215651	-3.2056365760596046	0.1657603472948962
4_12	-3.0101299561392776	0.1973857509816779	-3.567669873150877	0.0166234023378497
4_12	-2.1616865008790924	0.5419288322657853	-2.772020421021174	0.2695050211232348
4_12	-3.178567972888572	0.2085590421838455	-3.816196992148958	0.0322127986692318
4_12	-3.3704166665363884	0.178524366590038	-3.993229137520343	-0.302988539424883
4_12	-2.697062388770812	0.5005303845769424	-3.3657653282493443	0.2283622777837248
4_12	-2.741035405721453	0.2815630375713718	-3.4213542061230617	0.0757268463997191
4_12	-2.8697393835339624	0.2014226082079352	-3.491706234367878	0.0006596549367667
4_12	-2.9465282709800755	0.3760802996961679	-3.5156358702871686	0.0835556167081272
4_12	-2.860757278147077	0.3389082048659361	-3.584369027913016	0.0616623339391615
4_12	-2.681028129567555	0.4257766998267706	-3.182004116325008	0.178015300711571
4_13	-3.06179659417402	0.1606314233812603	-3.619316327943933	-0.0120538721327347
4_13	-2.1745204020395925	0.5482093161155489	-2.7562784083499934	0.2777782712124861
4_13	-3.120349467536464	0.2647723909716248	-3.747355245780976	0.066814383764941
4_13	-3.272921755715611	0.2011790844915269	-3.8827664497859553	-0.2318977718594699
4_13	-2.720644252891305	0.4916396683706817	-3.390007227555395	0.2172068186748609
4_13	-2.728160151096648	0.2993553916805939	-3.397514838845592	0.088562303423877
4_13	-2.856923030478496	0.2263276570661699	-3.460211295543244	0.0186063054208101
4_13	-2.955399671436195	0.3656199436291221	-3.523938355534108	0.079221976570126
4_13	-2.8092527933075524	0.3709755405942524	-3.532842726476552	0.0884461574787522
4_13	-2.698194682858949	0.4059345659316721	-3.2152520892758547	0.1607481302629174
4_14	-3.018234697828732	0.1917107335593088	-3.5839755058391742	0.0076140375248561
4_14	-2.098889029258976	0.5744140344363854	-2.717142914576692	0.2981418489052768
4_14	-3.126943439104533	0.2494477026690388	-3.763372263727703	0.0588200555846094
4_14	-3.289477247171689	0.1930083615435796	-3.913872153747492	-0.2517148476982884
4_14	-2.738257589731414	0.4859778649355597	-3.3940729360253377	0.2153280513806655
4_14	-2.7619057882713225	0.2974156990802519	-3.4011007506166337	0.0866373317288092
4_14	-2.867606896877482	0.2153228595007712	-3.470617146814691	0.0126947633104245
4_14	-2.9948558766166937	0.334307792178254	-3.5734645117234622	0.0531584954785626
4_14	-2.8166686743820977	0.3937890240752366	-3.515152721460157	0.0975521499900207
4_14	-2.666478727254733	0.4517706970651365	-3.1503804854221484	0.1942723332843384
4_15	-3.0486329639464733	0.1811406881252521	-3.5953809560351715	0.0012877562674153
4_15	-2.113304350309356	0.5714020595624916	-2.718696300048023	0.2973391175526373
4_15	-3.160467694238359	0.2228129982066031	-3.7963108900631575	0.0422727464057884
4_15	-3.1836233585421323	0.2389920497513031	-3.802691545660137	-0.1816104723930016
4_15	-2.6985136918276926	0.5058086410949417	-3.369413380180488	0.2266886613897504
4_15	-2.741614055477824	0.2942519068520147	-3.403497709354693	0.0853494756775359
4_15	-2.908634290588737	0.1911347662338992	-3.5018639881079165	-0.0051631822121092
4_15	-2.956383123082713	0.3517083228080925	-3.5473184338586377	0.0669633755476111
4_15	-2.82784401049591	0.3780405914948369	-3.527583235728444	0.0911582738269042
4_15	-2.657229556371763	0.4479056071391649	-3.153297578474163	0.1927795163011253
4_16	-3.0706067639237964	0.1631446162519456	-3.614988575100048	-0.0096350172940877
4_16	-2.137385143984156	0.555954765238162	-2.7492480144553486	0.2814578905610924
4_16	-3.146649672169234	0.2331627249588519	-3.785187372951954	0.0478769702250064
4_16	-3.2288829869769278	0.2156303455894647	-3.8689183361435786	-0.2231261711056353
4_16	-2.704490335168648	0.5341525635414621	-3.330927352334553	0.2442535647188042
4_16	-2.7300603062266355	0.2935638229523065	-3.403908772016629	0.0851285256925031
4_16	-2.875936612784085	0.2056339511387774	-3.474399159871993	0.0105418114559633
4_16	-2.9497332170420814	0.366827765613842	-3.525847427492767	0.0782240546574863
4_16	-2.836869692668112	0.3810215297067489	-3.527665499768011	0.0911158845430835
4_16	-2.7008653496224424	0.4107271416511706	-3.2049094208665543	0.1661387762773265
4_17	-3.06382140707798	0.1713363374198858	-3.600782785320427	-0.0017155003204809
4_17	-2.113711576010455	0.5707186208285707	-2.7201075694024737	0.2966094287308169
4_17	-3.107724836142164	0.2544132154079537	-3.755504546434461	0.0627512092488717
4_17	-3.2489552054202977	0.2163773133655994	-3.885103842199243	-0.2333814022755085
4_17	-2.7367169014272	0.5074024860507795	-3.371867971646576	0.2255615483900814
4_17	-2.7079517715671297	0.2975881938489963	-3.399032544066097	0.0877478241460869
4_17	-2.871708531742343	0.1878929577627328	-3.500775525125721	-0.0045384218644399
4_17	-2.949049208059509	0.357424331694812	-3.5411218772572943	0.0702202382275477
4_17	-2.795018200027776	0.4034723126099601	-3.5024105216959045	0.1040829210935642
4_17	-2.763871309085219	0.3733950272264972	-3.26135251951935	0.1365091345219529
4_18	-3.0554324678115727	0.1744428138223721	-3.5967579652487225	0.0005226082446253
4_18	-2.1346451482917823	0.5393622802905806	-2.776272772563497	0.267262105439406
4_18	-3.153006084303627	0.2257102445298002	-3.792771099082147	0.0440579393751245
4_18	-3.1867106145888404	0.2397814093882778	-3.828364926845368	-0.1976193125964702
4_18	-2.72987030852867	0.5093416037307331	-3.370296175840097	0.2262833888703516
4_18	-2.699196033413348	0.309884985435999	-3.383934684770361	0.0958339287439343
4_18	-2.8549874760257987	0.2164250737291367	-3.4701414240648574	0.0129654076091972
4_18	-2.9753068197469124	0.3271550272741643	-3.572024169118889	0.0539216211837488
4_18	-2.796355870296303	0.4125818336437287	-3.488550988171335	0.1111594330077001
4_18	-2.7424921280626524	0.4002462780053131	-3.222448907825061	0.156986868022266
4_19	-3.094233365024137	0.1462950796658615	-3.627840310834652	-0.0168265350722922
4_19	-2.1935615511437216	0.5112063841533245	-2.817267176188304	0.2454631491074959
4_19	-3.1288339258180944	0.2417495459679099	-3.774036367659372	0.0534785371164143
4_19	-3.284529560546124	0.2247448080562596	-3.886482836387741	-0.2342571202506067
4_19	-2.747389053281408	0.4992539235748854	-3.380172973913515	0.2217419244354818
4_19	-2.686874559749925	0.3076825737207	-3.386427727251555	0.0945011874382882
4_19	-2.8718139357928547	0.2053540088863941	-3.475221018696826	0.0100736492868725
4_19	-2.98261223052306	0.3125951442267713	-3.59352841451629	0.0424961995806192
4_19	-2.777879126224543	0.4100480252790367	-3.4874032369682206	0.1117442030244614
4_19	-2.726901834917961	0.4041705430075874	-3.2156883031961847	0.1605203918635278
4_20	-3.064539531527344	0.1581520445681067	-3.6150465087573513	-0.0096673782914027
4_20	-2.22260357016984	0.507318313606751	-2.824748902147513	0.2414502291183433
4_20	-3.146260381291142	0.2241632464640544	-3.7958960988121295	0.0424820207221924
4_20	-3.279557578691069	0.2081531355537289	-3.889489097744673	-0.2361672969882871
4_20	-2.775122298909229	0.4846486620555218	-3.407822598543504	0.2089576355489733
4_20	-2.717980005048496	0.2660386048171422	-3.438585540794231	0.0663933689821056
4_20	-2.9127968485419355	0.1834612067589082	-3.509513404027287	-0.0095593032729781
4_20	-2.959538740506813	0.3269045883746139	-3.569557916591403	0.0552275825081138
4_20	-2.782934047801767	0.4153927134839656	-3.4769830790585248	0.1170443861097706
4_20	-2.739582859561919	0.4081715086342696	-3.211060160770937	0.1629350757111656
5_6	-2.888715379066951	0.311045695942731	-3.4285112657892327	0.0918413822930668
5_6	-2.190340905781881	0.5250976876927073	-2.793830737553091	0.2579646987372244
5_6	-3.16332696719889	0.2804385927546969	-3.857340671058994	0.0112322396458525
5_6	-3.149605027180748	0.2845028589371523	-3.6636766543250254	-0.0967973873560161
5_6	-2.725763360353335	0.524244522806106	-3.3313720521764703	0.2440517574026008
5_6	-2.915921346403358	0.2844534816398913	-3.619506301517616	-0.0344343570822474
5_6	-2.801517353368621	0.2599661846427654	-3.4109643102215994	0.0463426179527571
5_6	-2.8147609117259744	0.3977146186477014	-3.4705124920799637	0.10692987024101
5_6	-2.7031984169304373	0.4451646347463542	-3.428087449786306	0.1417031826028616
5_6	-2.6533003776123247	0.466621271033233	-3.127971085503278	0.205694227082596
5_7	-2.9046171012770925	0.3006361747907788	-3.442915724489412	0.0841943235589234
5_7	-2.2829455665187663	0.4851179436538751	-2.854239216681266	0.2255290675661545
5_7	-3.1087117373941706	0.2670520354198767	-3.73913797128236	0.0709025122330544
5_7	-3.187541530274056	0.2377492388223987	-3.744679649516709	-0.1458333914204816
5_7	-2.698526750834904	0.5468746106032512	-3.294584445423464	0.2606551142217526
5_7	-2.760661407382534	0.2673466291810819	-3.451158120577092	0.0595537528727186
5_7	-2.8292891710923707	0.2647950152293233	-3.416320619752339	0.0433451695329257
5_7	-2.8185100169672666	0.4223757402443091	-3.4396926720123018	0.1227212246493824
5_7	-2.714989176583759	0.4320849109978104	-3.4440787090541964	0.1336769815581238
5_7	-2.6921897723144856	0.4252917739163384	-3.18365551189341	0.1771618925591795
5_8	-2.8807594035021222	0.3088244975326414	-3.4329416137126088	0.0894928071211439
5_8	-2.2165277409910127	0.5332666029229663	-2.7904882882320226	0.259739131046669
5_8	-3.14958183457386	0.2337311030883092	-3.7811622909540095	0.0499008254587759
5_8	-2.8862044561704456	0.2630473999596888	-3.4455806252582457	0.0298989682789297
5_8	-2.7327290857115183	0.5187617430947489	-3.341587887836535	0.2394083349042624
5_8	-2.7803891212062486	0.2633950147955113	-3.457111446651747	0.0563063721483008
5_8	-2.821369218256109	0.2660320375194209	-3.409702738581776	0.0470479226752026
5_8	-2.794368283903082	0.4506986088820126	-3.4000206891320603	0.1428408620479663
5_8	-2.708287308058838	0.3941439219714274	-3.5040304561049034	0.1032539705587866
5_8	-2.6587501116412584	0.4410959721770154	-3.160182964821108	0.189250453233267
5_9	-2.9307212142598997	0.2840299709268713	-3.4681223964685404	0.0707354304159262
5_9	-2.2628961137324	0.4778480385345053	-2.867130929870388	0.2185171780426686
5_9	-3.1211225405460854	0.2651272082134099	-3.7416819741162137	0.0696378192840148
5_9	-2.8752606066533573	0.2764320892138721	-3.4409222277987426	0.0325203327270874
5_9	-2.659008364695514	0.5443101704963437	-3.284649315444764	0.2651075191643014
5_9	-2.7835021684756245	0.2678274566270713	-3.4460149995545426	0.0623546820856601
5_9	-2.7707278951418304	0.3079359172371605	-3.358218667305077	0.0756084494851392
5_9	-2.819653185104116	0.4449780046092669	-3.41260598937354	0.1364835063432053
5_9	-2.713320044395715	0.4089728242809574	-3.475551903644692	0.1177711105523782
5_9	-2.679682350946265	0.4390969932666151	-3.163588044714119	0.1875023555360693
5_10	-2.9028242620081484	0.3195741909451292	-3.417493787461745	0.0976687170455239
5_10	-2.282356277024972	0.4748111410365197	-2.8730887516463137	0.2152660026041718
5_10	-3.0885016345990954	0.2692432069366611	-3.7370710363983775	0.0719294084023044
5_10	-3.133556344667409	0.2674889784124615	-3.683892082887989	-0.1089345939239119
5_10	-2.678652446010441	0.5428407197976562	-3.2883009102621577	0.2634726285096761
5_10	-2.9505851106379337	0.256352298692177	-3.673293263922155	-0.0654068069294961
5_10	-2.818631747997732	0.2745918977607221	-3.403453972506554	0.0505375630232196
5_10	-2.8579276774305096	0.417764231615897	-3.4556789249849897	0.1145478257183546
5_10	-2.7180989380185383	0.4242300958261299	-3.4589985489861648	0.1261548553539655
5_10	-2.7076760124564	0.4231487360778058	-3.187744899779751	0.1750466729464956
5_11	-2.9123380069461438	0.2953819287493336	-3.4463932231858494	0.082343379967956
5_11	-2.1854545442996915	0.5366684963827676	-2.7801540950253028	0.2652118889945088
5_11	-3.085411844769393	0.2927010261038767	-3.709600209258849	0.085523563540353
5_11	-3.0880692326358363	0.2818099883896661	-3.69173834240199	-0.113663426612993
5_11	-2.6824434113210325	0.5336681493176119	-3.3097076608110685	0.2538518678769985
5_11	-2.743218277998713	0.3001729380982336	-3.4003919240103917	0.0870180016022543
5_11	-2.747860276971449	0.3157785491255375	-3.357768543728965	0.0758562371285478
5_11	-2.908309591509092	0.3918684347370944	-3.493048349169144	0.0952938680522997
5_11	-2.7665071484718737	0.3777875012172537	-3.5334101249870544	0.0881533305025188
5_11	-2.650189729534333	0.4533616439045416	-3.1432337597981093	0.1979238180113912
5_12	-2.885974374997189	0.308585920841096	-3.4291805394791464	0.091486787574593
5_12	-2.196499390260554	0.527323091281813	-2.798997525812424	0.2552175856850777
5_12	-3.1217292448678235	0.2706141372877572	-3.735947431227965	0.0724874005521939
5_12	-3.1789238089863545	0.2608185552622839	-3.721162810293606	-0.1314867612030135
5_12	-2.6619898505293387	0.5263383520685032	-3.305784242993925	0.2556198280931515
5_12	-2.739046513886374	0.2886297684186337	-3.4177530303849366	0.0776715256997038
5_12	-2.7880691466513	0.2762763910975743	-3.4025962291056877	0.0510160725160725
5_12	-2.8269847141428985	0.448772971062581	-3.4131649514376874	0.1362006067101823
5_12	-2.897273370427938	0.3070402998666018	-3.767643013664716	-0.0367480106027868
5_12	-2.61671384223541	0.4617445722783453	-3.1298299331783785	0.2047498883313411
5_13	-2.9382986864675846	0.2760010746016473	-3.4760794174786955	0.0664664576382774
5_13	-2.2208937825190667	0.5287664083418906	-2.7882897954338257	0.2609051041114186
5_13	-2.922298307016292	0.3720718550367462	-3.672669996008153	0.1036407209312469
5_13	-3.0922884446722394	0.2836187226490542	-3.621875360943997	-0.0719120051200676
5_13	-2.6741527768113595	0.5233165134259522	-3.322712992825838	0.2479764427990836
5_13	-2.898167914364924	0.2982804853429475	-3.579461217307097	-0.0116716616394265
5_13	-2.7661850610237013	0.315000041157441	-3.352186544206035	0.0789263011536772
5_13	-2.757892017020449	0.4192376175939166	-3.407978508761929	0.1388237686695089
5_13	-2.699917475496713	0.4140642835067598	-3.471054874895353	0.1200526716208292
5_13	-2.6316655245627723	0.446237859064842	-3.15446309552385	0.1921826788082314
5_14	-2.8899948466484418	0.3108025041521878	-3.429565801638452	0.0912826365129841
5_14	-2.1160251201193216	0.572452988766329	-2.7240364546191302	0.2945760263331332
5_14	-3.0799575723666206	0.2997352157162757	-3.701008928723786	0.0897544377445356
5_14	-3.092963687150244	0.2881510197256292	-3.639848014586109	-0.0825765920615657
5_14	-2.7093329339187	0.5122621367220962	-3.33824219808316	0.2409306230571278
5_14	-2.8020380461180654	0.2688551555070946	-3.448272471791866	0.0611257834314332
5_14	-2.773307035495542	0.3088742357642144	-3.3564720194213256	0.0765697726287022
5_14	-2.863264359999074	0.4195586254211708	-3.4513203158663166	0.1167800389150042
5_14	-2.6942114282460525	0.4341384929466066	-3.4539637894152944	0.1286968617845045
5_14	-2.617201595756089	0.4857768858300439	-3.098189520261411	0.2207474709678963
5_15	-2.9043148771624563	0.3047364043703613	-3.4352214703795942	0.0882830486004322
5_15	-2.1614936792228097	0.5651388686209918	-2.74050691085903	0.2860197679545293
5_15	-3.0001496932377205	0.3372774063666066	-3.7257992254136303	0.07751948673809
5_15	-3.031203417585858	0.3159737241107019	-3.576859223643722	-0.0454320941026846
5_15	-2.679121520487094	0.5351632882947015	-3.3070923803937813	0.2550305916920944
5_15	-2.96665106036052	0.2715808422997193	-3.638983105211956	-0.0455970299302539
5_15	-2.8159769367427554	0.2820299462311627	-3.392415265110872	0.0566865172441393
5_15	-2.829291186607593	0.437788034274425	-3.4287196519609995	0.128309539562644
5_15	-2.7813717251686545	0.3915538210046631	-3.566717798155315	0.0708812686006398
5_15	-2.6159790172101016	0.4798786557340442	-3.106063423072635	0.216781570554293
5_16	-2.928204462153105	0.2820506910311258	-3.464987636303733	0.0724145551492114
5_16	-2.173585729324578	0.5503774946614952	-2.76512957385818	0.2731323195719604
5_16	-3.079159055820903	0.2937530405594776	-3.7081561554016496	0.0862353902180903
5_16	-3.029215009247156	0.310152042112225	-3.606962500144343	-0.0631031071245384
5_16	-2.682512010964492	0.5609453407099351	-3.2677332911543777	0.2726574562850028
5_16	-2.9247173912969973	0.2769677743046206	-3.604434912614771	-0.0258376576618548
5_16	-2.7767935849764025	0.2947757072228227	-3.3673666020851094	0.0705654239503988
5_16	-2.8002730703146	0.4527522781039867	-3.396959432926644	0.144383677636256
5_16	-2.744370402246815	0.4147881641586276	-3.477362290148852	0.1168517795815951
5_16	-2.6490097690765544	0.4465499376515925	-3.149068708644814	0.1949431822818464
5_17	-2.894989820741403	0.299503057407619	-3.441285235212475	0.0850615290780875
5_17	-2.1490819352528674	0.566066696670736	-2.740984364972633	0.2857709654480813
5_17	-2.930521143590658	0.3958386355234645	-3.581745580350709	0.1474737268602325
5_17	-3.1185112201865155	0.2958485688616812	-3.65362513986962	-0.0907873855562992
5_17	-2.734513343951375	0.5291663160803545	-3.323813586364312	0.2474781696433977
5_17	-2.915131902488237	0.2948761996465259	-3.57104420611892	-0.0069194157116057
5_17	-2.7720628321677347	0.2819030785110383	-3.390521269574575	0.057739532659551
5_17	-2.7911967951189776	0.4493428005116847	-3.411032325534469	0.1372797139169677
5_17	-2.6811697225006954	0.437320674942956	-3.441784005061352	0.1348310159428982
5_17	-2.695864961713581	0.4207476246059166	-3.1860062891140943	0.1759462941952017
5_18	-2.8773180816694155	0.327050732541261	-3.403528640438373	0.105028170052031
5_18	-2.184032789787198	0.5304862382621245	-2.8023242961252013	0.2534460996731921
5_18	-3.0254094664216997	0.3302983276941406	-3.728713801934561	0.0760756667671989
5_18	-2.9971827263756383	0.3329763694140801	-3.556270208137295	-0.0334313598642166
5_18	-2.7087053936876093	0.5260893091317067	-3.324034739758532	0.2473780266665193
5_18	-2.876926914095988	0.2964151663509466	-3.568156805711506	-0.0052917662235136
5_18	-2.768929807577097	0.2869710059513988	-3.3845227015494834	0.0610707098240342
5_18	-2.81195074757843	0.4306709697443633	-3.4278221342558006	0.1287658353840021
5_18	-2.677430903253728	0.4546011482434434	-3.416233414226987	0.1476287549474461
5_18	-2.6630296225153103	0.4597517406709517	-3.13537621769511	0.2019289098755399
5_19	-2.906022760902957	0.3094299649609903	-3.427289432541038	0.092488555709172
5_19	-2.219077456642904	0.5051682221957998	-2.835833389477314	0.2354853574538927
5_19	-2.945644136569244	0.374426000506544	-3.6331271723969696	0.1228386150803461
5_19	-3.039240426749396	0.3302105737638257	-3.5501550992231827	-0.0298803855954983
5_19	-2.7194469696155683	0.5247902962768988	-3.321362077780992	0.2485878187550978
5_19	-2.9127233926940863	0.2864240777975311	-3.614195052455185	-0.0314007348070402
5_19	-2.7958943669696787	0.2765780788229233	-3.3920854908162497	0.0568699060064895
5_19	-2.7441679026968786	0.4150120520494728	-3.405371795456277	0.1401406672428751
5_19	-2.61037239844763	0.4590861100207007	-3.4068297144366504	0.1523148583057992
5_19	-2.641068276402574	0.4619562705864629	-3.1345416207251517	0.2023537259218735
5_20	-2.904872189323003	0.297941815434424	-3.443462127121484	0.0839036174367773
5_20	-2.258587626424508	0.5009668638154114	-2.847476781875495	0.2291945661588382
5_20	-2.9376237512481618	0.3425257921829994	-3.703599336885655	0.0884797946664569
5_20	-3.015095155224503	0.3196061966098049	-3.5702831054613418	-0.041591537471902
5_20	-2.738486846312486	0.5080881665555586	-3.357169609753444	0.2322985658927735
5_20	-2.9717039194361297	0.2548744375896955	-3.676459319692848	-0.0672441723673451
5_20	-2.8245960326481807	0.2632147364422407	-3.4123869719158675	0.0455469398748574
5_20	-2.747439483609916	0.4174344999013848	-3.4073919623146165	0.1391201768714169
5_20	-2.654039413068677	0.4556247993924974	-3.4099876781498724	0.1507426050105812
5_20	-2.640521259796325	0.4672736814680746	-3.1267517486755514	0.2063133744345624
6_7	-2.936339102269574	0.2721473433097857	-3.490283868705801	0.0588213936427358
6_7	-2.2642556608497624	0.4920565379278953	-2.8381222575561496	0.2342507437776504
6_7	-3.1733637252624862	0.2034360191423164	-3.814828748096254	0.0329066473903935
6_7	-2.9974484145513083	0.2151034572881898	-3.5148561330068238	-0.0095021313502894
6_7	-2.711459630899608	0.5600525865557384	-3.288076432954219	0.2635731838072592
6_7	-2.9759033701625133	0.2681955872355717	-3.667274161207615	-0.0619180906723049
6_7	-2.799783952338416	0.2530502112753452	-3.429922004173247	0.0357125533159183
6_7	-2.887861824373371	0.4181595235909447	-3.475231965943881	0.1044992857281433
6_7	-2.761589830756124	0.4424588193770716	-3.441322744185837	0.1350628967705665
6_7	-2.677355153059863	0.4533251822222855	-3.145004117979856	0.1970200595758865
6_8	-2.9056267335681176	0.2844977119889749	-3.474176087605779	0.0674884917261259
6_8	-2.1979705118607664	0.5404926689567299	-2.7661011211601227	0.2726214499171124
6_8	-3.176716635032057	0.188790820438772	-3.8371757588245927	0.0215431253338547
6_8	-3.3231402474274354	0.1901193337181886	-3.8229006024145695	-0.1942029663210112
6_8	-2.7606800018276734	0.5194238547039746	-3.352959368006059	0.2342229142213275
6_8	-2.7611760291223413	0.2850878039466959	-3.4224389908444044	0.0751406479037127
6_8	-2.803146306055468	0.2493015782793273	-3.4293101665069323	0.0360565464205079
6_8	-2.8426423753945613	0.4582148605368451	-3.4197191824236204	0.132879948786919
6_8	-2.747582442942033	0.4196209432370926	-3.482337579373044	0.114322816079922
6_8	-2.630732524490748	0.4666885197934387	-3.120350337261661	0.2095598833666312
6_9	-2.966920612266716	0.2479835418001539	-3.5263683312934893	0.0392599574029268
6_9	-2.234217712118532	0.4971510334305212	-2.835227823046487	0.2358118328908491
6_9	-3.1592867846142614	0.2030882004267413	-3.8173280150842017	0.031639059039162
6_9	-2.9606774250656382	0.2374520580892636	-3.4837317905905008	0.0082971611792925
6_9	-2.688717467999877	0.5492590589132934	-3.2965251526570345	0.259783820983706
6_9	-2.7891294156125763	0.2831637643645735	-3.4276316910266504	0.0723320306269752
6_9	-2.7555971158274266	0.2784642122144468	-3.3950091540681715	0.0552434239414511
6_9	-2.8645371352524185	0.4633745120921189	-3.425092818748758	0.1301526787863011
6_9	-2.772950502638458	0.4150482330504891	-3.482148005586155	0.1144192436109882
6_9	-2.6421153880113595	0.4569980875474393	-3.135057984280638	0.2020909063834798
6_10	-2.934691253244021	0.2756922732013165	-3.4851164632699154	0.0616061821765764
6_10	-2.22898160907985	0.5104911330127336	-2.818077392680841	0.2450290929319116
6_10	-3.1587323473550084	0.1952329624545288	-3.8269656705423833	0.0267432207461099
6_10	-3.3022526291805754	0.2017588882436451	-3.8017960996178575	-0.1810540539546523
6_10	-2.72356684353065	0.5410518887448847	-3.3113714597596107	0.2531014979696375
6_10	-2.948909958627963	0.2801731041955199	-3.6247117672408047	-0.0374118817533495
6_10	-2.828332021601227	0.2320936462645983	-3.453460485965824	0.0224319325647894
6_10	-2.913726957213657	0.4278137645525621	-3.480023893867832	0.102028007017329
6_10	-2.7606611439955877	0.4285453681490268	-3.469970022786288	0.1206026275108658
6_10	-2.687820670627875	0.4287833179364868	-3.1785979110060025	0.1797741608454973
6_11	-2.9340485136962826	0.2703063259764031	-3.4854350343722613	0.0614346190054329
6_11	-2.139635007041562	0.5675320932940645	-2.7233735814709954	0.2949193034689295
6_11	-3.143278633136809	0.2318903194829064	-3.7871438155061874	0.0468924718459556
6_11	-2.9825024863093086	0.2183792981920986	-3.5179465789059647	-0.0112781262445105
6_11	-2.696948972491748	0.543565377177302	-3.3082165835543926	0.2545240202298278
6_11	-2.728920263966847	0.318466265406259	-3.3768645835293447	0.099608155045914
6_11	-2.7444060040798486	0.2807776017295351	-3.398269045128453	0.0534282405403135
6_11	-2.9603798016614946	0.3905312343586384	-3.529976800000069	0.0760636746222459
6_11	-2.8107897541197784	0.3877574718034254	-3.534405524149378	0.0876395043536166
6_11	-2.6169009601496707	0.4698372215279086	-3.1192994162400414	0.2100922275963743
6_12	-2.8949414689454698	0.2807949010999788	-3.473147817185182	0.0680404108431326
6_12	-2.1736046659105908	0.5600713634591762	-2.744591011276121	0.2838901329269878
6_12	-3.161999670075584	0.2203423326163514	-3.7989075403571015	0.0409621407510486
6_12	-3.280523989972484	0.2125266322045604	-3.7827663752068217	-0.1692602157661185
6_12	-2.705820494013783	0.5286357877426382	-3.313330034455573	0.2522177015477029
6_12	-2.736680762059104	0.311275972936905	-3.386402427404497	0.0945147172683849
6_12	-2.762658359499253	0.2535172973926147	-3.427547594786516	0.037047172968761
6_12	-2.863312858003502	0.4593147799322103	-3.428659322860234	0.1283402144759124
6_12	-2.8075984404779155	0.3936766389608842	-3.5293705446610746	0.0902370808532339
6_12	-2.5912174327415443	0.4803546630437993	-3.099215975240716	0.2202310402365909
6_13	-2.949625603219189	0.2770903324462028	-3.644409322684236	-0.0261358116569601
6_13	-2.1738002047840035	0.5531942743639374	-2.741787658661336	0.2853522693367547
6_13	-3.091532156102937	0.3106714145051567	-3.826966424521637	0.0267428372488139
6_13	-3.1654170993074966	0.2272183530478664	-3.7073226900179375	-0.1230857361974078
6_13	-2.7226295412160875	0.5236587423359983	-3.3349392806567115	0.2424319540077676
6_13	-2.8745430271463563	0.3327574702819048	-3.49170766907213	0.0373242855812127
6_13	-2.7646038947841576	0.2886466924786057	-3.380132073258937	0.0635052129333746
6_13	-2.7947427036543595	0.445470697282678	-3.400202310743616	0.142749284498161
6_13	-2.7575985535912344	0.4328832157732073	-3.4615658676818084	0.1248572129863414
6_13	-2.600311428175852	0.4668714844521081	-3.124158286426724	0.2076294639773326
6_14	-2.8916163204610927	0.2833153127532879	-3.4735478060808798	0.0678257381761696
6_14	-2.1003271930434364	0.5963553312911598	-2.67028352563957	0.3221413580208628
6_14	-3.118629071398372	0.260007568233727	-3.749130839956575	0.0659298391240869
6_14	-3.214904800519523	0.2293553819418959	-3.745021610330357	-0.1460426739473195
6_14	-2.712749073219139	0.5273208854556837	-3.323086722404948	0.2478072622203349
6_14	-2.9507599427447584	0.3122528269821069	-3.5535955694112307	0.0028964514842712
6_14	-2.7582279040044884	0.2784888598239391	-3.3924071419575053	0.0566910347753494
6_14	-2.9135497396275665	0.4252316037268278	-3.4846886938795403	0.0996190193948624
6_14	-2.75572090715239	0.4528722814801224	-3.448178545983549	0.1316132092531399
6_14	-2.5633610652497856	0.5117251398565439	-3.0558430683906264	0.2419037398732207
6_15	-2.877885149029253	0.3222649236242815	-3.55455010521963	0.0238426523630224
6_15	-2.1047371641418016	0.5937732525412791	-2.677831273100644	0.3183039103513133
6_15	-3.225985591246441	0.2614669984315967	-3.91013863155918	-0.0160208381581594
6_15	-3.1143956769198047	0.2818978341886204	-3.61324408057624	-0.0668091520673519
6_15	-2.692052337041155	0.5380044870603372	-3.318568865772039	0.2498511383981781
6_15	-2.893008200560327	0.3318148164986527	-3.476198189525859	0.0458573251823658
6_15	-2.8990813546704626	0.3064527901463716	-3.478855946821064	0.008001727558014
6_15	-2.841335556413884	0.4380711383796529	-3.4087023024884617	0.1384579329446383
6_15	-2.8238668148896133	0.4096717360224206	-3.56418489002195	0.0722004291846293
6_15	-2.57688469622798	0.511768957234835	-3.056421289839979	0.241616821350145
6_16	-2.9824688763104468	0.2707979503040027	-3.6634433825558177	-0.0368824284523794
6_16	-2.157041865186887	0.5825558976928543	-2.7057102796863868	0.3040356919490694
6_16	-3.240121446636358	0.2536330878270247	-3.9197169024751113	-0.0210046216863386
6_16	-3.1500161012613126	0.2671450922386779	-3.67325333985373	-0.1025388393112112
6_16	-2.7025085390709767	0.5638892981700521	-3.2802280939169006	0.2670845556417919
6_16	-2.9232710411764944	0.3108197883233917	-3.517030041248452	0.0233107262205377
6_16	-2.7785183444804984	0.2558934515471824	-3.407777580880856	0.0481237144714146
6_16	-2.860458821430376	0.4551214643322815	-3.432866160512777	0.126199913877548
6_16	-2.800537762487441	0.4255032572629544	-3.4819819988016727	0.1145036793726047
6_16	-2.6230069820136666	0.4692251232575825	-3.1143163928196684	0.2126139380564708
6_17	-2.934409217850736	0.2950941479699246	-3.5960008754970207	0.0009433284924359
6_17	-2.114141445213352	0.5902028800024431	-2.687940267503322	0.3131472975996262
6_17	-3.115817568576275	0.3077159284810128	-3.7730386456300415	0.053978924709079
6_17	-3.2501586751735965	0.2369829674472881	-3.7497923991020823	-0.1489644248133441
6_17	-2.741038178450753	0.5319281076033598	-3.3375460129505985	0.2412471954802517
6_17	-2.8550414017769308	0.3348078765779583	-3.4545692252989517	0.0576937708684396
6_17	-2.85073799509833	0.2822846118673052	-3.513063628575647	-0.011602877226589
6_17	-2.863315269641677	0.4469734640758724	-3.4515136031992504	0.116681108653304
6_17	-2.716162560974833	0.4634589778966227	-3.4300837975917835	0.1407032326834681
6_17	-2.645261951968808	0.4584550909992702	-3.128759439149631	0.2052937932254992
6_18	-2.8348522115889656	0.3266407726450204	-3.535114853877946	0.0344881610833096
6_18	-2.1521447750070357	0.5560018129766353	-2.7464314079670205	0.2829294301522079
6_18	-3.211804444402122	0.2479733681032042	-3.9159323707050544	-0.0190339900595057
6_18	-3.158576764078269	0.2663512264126296	-3.6660926033413848	-0.0982443929212311
6_18	-2.709674688554692	0.5312599752757851	-3.3277976645033207	0.2456730728590701
6_18	-2.861035806548318	0.3333944942885211	-3.459812020876844	0.0548314355532517
6_18	-2.868408898883786	0.3075924328899183	-3.479069996123968	0.0078796511775408
6_18	-2.870851161597043	0.4412093618207743	-3.451731135225928	0.1165697626029211
6_18	-2.7104240698015065	0.4444440700310784	-3.486103680977082	0.112406084078217
6_18	-2.6177606666819364	0.494810486828861	-3.086686471506332	0.2265231921001026
6_19	-2.88738482156196	0.3032985165892966	-3.5770262007643154	0.0114587662423045
6_19	-2.1973919061342544	0.5328754426200428	-2.781726765945397	0.2643803475058459
6_19	-3.2301994631764748	0.2504400959584742	-3.920238096511036	-0.0212761601221065
6_19	-3.1486933130904147	0.2695194374863285	-3.6527519647460047	-0.090266076138086
6_19	-2.724742646969087	0.5324575646641755	-3.325164749716048	0.2468662300398548
6_19	-2.855907289506344	0.3347746947233733	-3.482906662358006	0.042171104702059
6_19	-2.8812784090098424	0.2918462372606019	-3.4899133267135567	0.0016856661930095
6_19	-2.922890176807193	0.4045427866348291	-3.501535706821614	0.0908920434135007
6_19	-2.7387033363827844	0.4691704632414256	-3.42048999770356	0.14550334414769
6_19	-2.613825266673572	0.4946568868075306	-3.0902621207506678	0.2247301472370926
6_20	-2.946348009076904	0.2950727220553317	-3.626541696594885	-0.0160987031011135
6_20	-2.213227439313459	0.5257407495873839	-2.8004777351097414	0.254429642611127
6_20	-3.2193298651034614	0.2246976425973653	-3.9752045377486422	-0.0501159709171326
6_20	-3.1965672584913105	0.2406811507777795	-3.727925684913844	-0.1356032468239294
6_20	-2.757463963033533	0.5243732693506336	-3.348129064839393	0.2364276955604309
6_20	-2.969605315275169	0.2922485006661252	-3.5808791714414405	-0.0124733399131067
6_20	-2.8116598082882995	0.2352831295420596	-3.441193582607919	0.0293643618612883
6_20	-2.876119833060411	0.4417794663022288	-3.448518100636449	0.118213674424405
6_20	-2.739667976350663	0.4617196305472144	-3.420930565096843	0.1452832074952298
6_20	-2.6100476099941	0.5032890333382919	-3.0778968968508638	0.2309219883763785
7_8	-2.939480319522805	0.2675404317048229	-3.4993916446431017	0.0539030383377493
7_8	-2.282322431571409	0.5025281147303459	-2.8275920084934074	0.2399225018274476
7_8	-3.1757442361396677	0.2049209270425857	-3.811958712545668	0.0343612595871675
7_8	-3.020575875216627	0.1616414456450455	-3.567791634175622	-0.0401383250205524
7_8	-2.73316093139632	0.5366910892783603	-3.3273997621990987	0.2458534506995772
7_8	-2.817353028663947	0.2403354666329716	-3.486666236165161	0.0401021592406337
7_8	-2.8129036051422918	0.2587163317123438	-3.42826222794599	0.0366455856871311
7_8	-2.868030490212391	0.4328315242624355	-3.449058602373696	0.1179372400967742
7_8	-2.7751180054707194	0.3996031819566056	-3.502692003552645	0.1039389091137709
7_8	-2.7090132332882857	0.3943603766393072	-3.225934580788807	0.1551621332233778
7_9	-3.0019400289345404	0.2212505849681869	-3.563596472941245	0.0188676681067059
7_9	-2.357043904908901	0.4316337525630655	-2.9340701940008214	0.1816004467279434
7_9	-3.161096736699091	0.2273217476092781	-3.783996802007696	0.0484758265719498
7_9	-2.983968577201136	0.1913984889097313	-3.545547266114125	-0.0272087066714314
7_9	-2.652162781894537	0.5750652047842986	-3.252789777530011	0.2792945957781427
7_9	-2.826609335786916	0.2399137086038822	-3.486807554928321	0.040024346042875
7_9	-2.757794668750197	0.2888931484589453	-3.393294847819946	0.0561972907027665
7_9	-2.903041729689351	0.4179800682195121	-3.481748614265373	0.1011377060050726
7_9	-2.781569175582594	0.4073900200654244	-3.4868536963350296	0.1120241214395535
7_9	-2.703648666210285	0.3964456193749726	-3.2239578282462986	0.1561971968221138
7_10	-2.9565179883824926	0.2591584281093457	-3.506390176817316	0.0501150021579629
7_10	-2.3449829680418617	0.4495546115788544	-2.9078977503333108	0.1961358748473994
7_10	-3.146119318402372	0.2299136724285416	-3.7810073840141794	0.0499786713323783
7_10	-3.014643009802686	0.1705139638637592	-3.5534202984919494	-0.0317756893289271
7_10	-2.662224944717731	0.5821253657168824	-3.2380678055985026	0.2858035894818285
7_10	-2.778862666889576	0.2571463086012219	-3.4645692810962148	0.0522304248156475
7_10	-2.816657379064712	0.2541054722579941	-3.438196283758689	0.0310544836226023
7_10	-2.9155863967792746	0.4006175605607344	-3.508351855930356	0.0873492284169054
7_10	-2.784148341085158	0.4214847894256423	-3.472636531768715	0.1192505570559148
7_10	-2.739437670388776	0.3805912985440299	-3.246658547797143	0.1442724948116458
7_11	-2.946955179255701	0.2526062800971031	-3.5070979489630103	0.0497314909330435
7_11	-2.240688174109029	0.5193312422818811	-2.804956991168827	0.2520427132097633
7_11	-3.109300962382147	0.2763365179741061	-3.729027933237201	0.0759199853202733
7_11	-2.99431443588234	0.1782319295346877	-3.562259767858427	-0.0369153534825115
7_11	-2.6653068980016807	0.5684715333192587	-3.2652543484698424	0.2737605797121356
7_11	-2.776930358358771	0.271697528816854	-3.443878257187444	0.0635171177264871
7_11	-2.721807406152752	0.3038470472522522	-3.384254553507907	0.0612194823978218
7_11	-2.9874993868910606	0.3515922280170759	-3.57363477798126	0.0530682642758103
7_11	-2.826886367239692	0.3835136809494098	-3.527981711999548	0.0909529364657545
7_11	-2.683884215845844	0.4063598171801681	-3.210260455208274	0.1633519611545834
7_12	-2.916218479817278	0.272528808656608	-3.482775801300168	0.0628662405733531
7_12	-2.2665433199998164	0.5129099398607307	-2.817268794437174	0.2454622822896321
7_12	-3.1353606865674903	0.2570544206680512	-3.751640542642277	0.0646788702361684
7_12	-3.022403770005732	0.1724268365471883	-3.566990522513069	-0.0396712723014343
7_12	-2.657697914050202	0.556898237187642	-3.2647005134051774	0.2740069205495926
7_12	-2.76130786543999	0.2803684720766066	-3.433688524443235	0.0690506426703596
7_12	-2.7633584543452088	0.2739804848078378	-3.415292572223457	0.0439208407109598
7_12	-2.886601237458358	0.4162048407712335	-3.473562249367907	0.1053595869684427
7_12	-2.8309967376703047	0.389835725652319	-3.517822009968862	0.0961810526391933
7_12	-2.6407665227230304	0.44082996201735	-3.1582319761993234	0.1902512021742579
7_13	-2.961508256940997	0.2392946042396072	-3.532001633057699	0.036187980253205
7_13	-2.294191171164829	0.4987994907662961	-2.830592312960854	0.2383086383102857
7_13	-3.066831866172623	0.3092779878042801	-3.6891385143380018	0.0955840180309982
7_13	-3.0039131466926148	0.1670020226377468	-3.5643961348718785	-0.0381594491764745
7_13	-2.670108649490425	0.5537621418743509	-3.2865415270334286	0.2642605656703296
7_13	-2.792193000434256	0.2666760092327243	-3.449716144882447	0.0603394701754956
7_13	-2.7572878430950296	0.3076095054840934	-3.366336545920596	0.0711339533093891
7_13	-2.912683386970785	0.3968760071775721	-3.5007381297697147	0.0913061480379197
7_13	-2.776219035627958	0.4190488911838557	-3.4664261490237367	0.1223979639723692
7_13	-2.660026362678145	0.4114766861916734	-3.203105238773715	0.1670773451002108
7_14	-2.9265065706187663	0.257163431036065	-3.5107216660624783	0.0477667421293841
7_14	-2.212768592674593	0.5470744039729494	-2.7571274978338143	0.2773332324762529
7_14	-3.0918236640325403	0.2870489415052069	-3.71635234306386	0.0821915135028529
7_14	-2.995935965972405	0.1870029737583705	-3.551968990590788	-0.0309330541824026
7_14	-2.7118739694685976	0.5423800448386	-3.303295232365384	0.2567403323511907
7_14	-2.840693517458309	0.2453943759110294	-3.4839608362851786	0.0415912034000154
7_14	-2.768785418575595	0.2954612659131104	-3.3823830818111627	0.0622574748789863
7_14	-2.926950145338373	0.3977365720245291	-3.512922411772657	0.0849697416311628
7_14	-2.749760588016798	0.4471794543053694	-3.4464971110511065	0.1324599054798086
7_14	-2.635033367384939	0.4616283739244442	-3.130489141138256	0.204414860280377
7_15	-2.9451065080694647	0.2618711326957058	-3.49968979381857	0.0537418160029875
7_15	-2.2404260073259965	0.532958184726595	-2.776427371904943	0.2671804967796629
7_15	-3.10293410519767	0.2528049822570306	-3.7549701142531218	0.0630179431958923
7_15	-2.987060312236076	0.2091243602466359	-3.516939339350577	-0.0106991217102081
7_15	-2.6613481964247456	0.5598640937237809	-3.278592464809885	0.2678152846792394
7_15	-3.0014472048448755	0.2504415160206756	-3.7076679173067455	-0.0854402460820185
7_15	-2.892651135173989	0.2935743958205944	-3.555219406499351	-0.0360264426557088
7_15	-2.908494577273008	0.4179356317731074	-3.482769390733091	0.1006105731872999
7_15	-2.7721941037288187	0.4296636204061623	-3.4506915111180616	0.1303470213913242
7_15	-2.637126750590689	0.4651581082699341	-3.124809353699217	0.2072991732358514
7_16	-2.954978882551076	0.2479476372795478	-3.5153698136424274	0.0452435852424987
7_16	-2.2804106699141884	0.5049892394896796	-2.825620615182847	0.2409819823646717
7_16	-3.1234443079955314	0.2574879794738879	-3.7495094762360703	0.0657411603476685
7_16	-3.0028320276837484	0.1906727949727731	-3.5458777596223903	-0.0274002154039727
7_16	-2.6643783490597936	0.5951075241269314	-3.228594283454473	0.2899764842047374
7_16	-2.802766943475016	0.2546180347991545	-3.4633678397588703	0.0528876448141414
7_16	-2.7626808960862483	0.2976601090774186	-3.372419499036964	0.0677740078484424
7_16	-2.862943798279028	0.4247605316759297	-3.460259043791498	0.1121991331543107
7_16	-2.7868798780609607	0.4263067914259444	-3.46729138260502	0.1219598034659025
7_16	-2.689978104604559	0.408942171985817	-3.204434995525204	0.1663856323115538
7_17	-2.9476515832348	0.2590285598868051	-3.4976362427844045	0.0548519826026432
7_17	-2.256682073824765	0.5251411931465493	-2.798988121227433	0.2552225905896437
7_17	-3.062272450302882	0.2964439950883143	-3.706293443938826	0.0871531791354351
7_17	-3.0012864876489	0.1818108711279856	-3.550865352810184	-0.0302925081017877
7_17	-2.7118404074697886	0.5655684062045476	-3.286524720257474	0.264268090526544
7_17	-2.9950394241316767	0.2525109582256801	-3.670388511196612	-0.0637224765592479
7_17	-2.7661860891122134	0.2852440235401183	-3.398230601689669	0.0534496568950372
7_17	-2.865705613064877	0.4174263631072771	-3.480291917204214	0.1018896822672205
7_17	-2.736426907521753	0.4491811216016458	-3.437148073634314	0.1371601352882056
7_17	-2.7268210441953142	0.391295620703665	-3.2298842264988883	0.1530921266126952
7_18	-2.935002046902226	0.2622889087276874	-3.493722346726429	0.0569660625769554
7_18	-2.2878416161548114	0.4872424850706653	-2.8591858407305137	0.2228423016875892
7_18	-3.066275088122352	0.2932793297825626	-3.70902435092138	0.0858074582873278
7_18	-3.1297284779337806	0.227205429027897	-3.709415466731967	-0.1243540536664953
7_18	-2.6765243585475136	0.566751058546566	-3.2747370975435808	0.269536255672102
7_18	-2.9782271542255665	0.2494623729751329	-3.680701784192401	-0.0697086946288101
7_18	-2.7807945596201664	0.3372950203982015	-3.471952815526636	0.0119346872711448
7_18	-2.878429633285596	0.4126626070357186	-3.478015352051232	0.1030642607116186
7_18	-2.7459335349547653	0.447521406694901	-3.438759818785878	0.1363507409900185
7_18	-2.697575860965501	0.4250323349864131	-3.1846291464948058	0.1766585302112273
7_19	-2.987082523416162	0.2207563839154611	-3.552204377565665	0.0251306036773436
7_19	-2.3558393601985594	0.4525667179413869	-2.901581196658607	0.1996243991881224
7_19	-3.0556145805860253	0.2982459450297291	-3.703163355443888	0.0886943872647377
7_19	-3.094250830050886	0.2294368830926109	-3.7123635481913504	-0.1261419388756475
7_19	-2.6823367499820803	0.5729393778952839	-3.2623627316607724	0.2750462843085421
7_19	-2.9502655257763566	0.2577500890249686	-3.669207994253169	-0.0630383307480009
7_19	-2.8064205793790453	0.3081928985611317	-3.506474963324113	-0.0078119623435801
7_19	-2.933816126432122	0.3710886390607952	-3.5376143989931905	0.0720612181873618
7_19	-2.7437728016249925	0.456046354477252	-3.4266032578502514	0.1424462216711078
7_19	-2.6910246004444245	0.4195281507861362	-3.194403909573737	0.1715965160979652
7_20	-2.970067168216432	0.2189141101841256	-3.5588095453656097	0.0215017794640343
7_20	-2.352025519944556	0.4457139275396282	-2.916693254932237	0.1912656324205939
7_20	-3.096273941379475	0.2670939793956405	-3.7384237786540657	0.0712574021626748
7_20	-3.015906494906796	0.1709016120636617	-3.566108038476181	-0.0391569004238843
7_20	-2.692490940483632	0.5659487667456498	-3.2855598950393	0.2647000048218816
7_20	-3.1285089142193625	0.1947119139148098	-3.837454873365888	-0.1627619865551464
7_20	-2.8260710588593545	0.2623050822280924	-3.4296633771163827	0.0358579685303587
7_20	-2.899335822023487	0.3992125418967168	-3.491123095133866	0.096290882091959
7_20	-2.759778288614677	0.4382501018075816	-3.4433982489553383	0.1340192733939551
7_20	-2.7048691151907027	0.4100310897398627	-3.205006800876633	0.1660881023659329
8_9	-2.9517578608679	0.2482008050662421	-3.5317377670920997	0.0363319822758563
8_9	-2.2944617232885367	0.4873115610331542	-2.854692545686924	0.2252830349162777
8_9	-3.190345140949884	0.2105263698683788	-3.807472828565906	0.0366326349618866
8_9	-2.9861794847340617	0.1969797105912603	-3.5194362725920696	-0.0121347700692275
8_9	-2.7092564808607262	0.5336944134840967	-3.325043059940836	0.246921353324897
8_9	-2.838375281910343	0.2369648179995968	-3.4912403062227586	0.0375819753976995
8_9	-2.7642660184098684	0.2879403699656169	-3.387558395280249	0.0593856391197387
8_9	-2.8604267253801354	0.4590576952434638	-3.4280272000927234	0.1286615909394489
8_9	-2.802120801390448	0.3536362325726877	-3.564368773994413	0.0721046923600823
8_9	-2.65826513478497	0.4044425033634157	-3.210787399217718	0.163077277613496
8_10	-2.922843411997232	0.2775612072892468	-3.489534808827834	0.0592253283985279
8_10	-2.310753447562118	0.4925234409484292	-2.8469711695441244	0.2294682780526938
8_10	-3.1627525593111336	0.2113491544201776	-3.807743533301195	0.0364956425839639
8_10	-3.029517085261433	0.1573717808989126	-3.557903730619317	-0.034380962099844
8_10	-2.728800570129609	0.5344561395628722	-3.322320901361198	0.2481539150160711
8_10	-2.8020870649976346	0.2444106310108053	-3.4788056566275567	0.0444253995129751
8_10	-2.844302925436355	0.238789416618278	-3.452920446334616	0.0227376457607132
8_10	-2.875602457752909	0.4434947780101336	-3.452321188422002	0.1162677023503941
8_10	-2.782391096337136	0.3747317989930948	-3.5390087366279963	0.0852614387387907
8_10	-2.685014593675445	0.3849210089936699	-3.2395907763361143	0.1479941693879842
8_11	-2.912250587380265	0.2667081516647899	-3.492062452242878	0.0578619351297264
8_11	-2.151147653938747	0.5831808262580493	-2.704166767881991	0.3048295113968933
8_11	-3.1293065488366603	0.2589967054759375	-3.752768341585517	0.064116442827586
8_11	-3.006353147002658	0.1681581010220592	-3.556257885562101	-0.033424198139808
8_11	-2.7244961462715214	0.5157396362019804	-3.356714544285191	0.2325066761616269
8_11	-2.790791092516141	0.2603481499817245	-3.454679777890246	0.0576334588263202
8_11	-2.7387453070399177	0.3005418327121332	-3.376394885009199	0.065574908707441
8_11	-2.9264696999278006	0.4034963050288854	-3.5094020105629604	0.0868027793048208
8_11	-2.837470016777221	0.3176759942824391	-3.615977455752587	0.0450400763412527
8_11	-2.60752448047017	0.4316250402993994	-3.170688659819982	0.1838509904184941
8_12	-2.8597938890752848	0.2880354227773095	-3.465101664480429	0.072353502915554
8_12	-2.1759622534490664	0.5790818799578082	-2.720986291273316	0.2961548992697095
8_12	-3.189238634396756	0.2125977643192678	-3.811180519708093	0.0347554802518602
8_12	-3.0265302331022514	0.1596845640591558	-3.5622630078675384	-0.0369172397103216
8_12	-2.70931146022119	0.510592192495772	-3.3478630835242496	0.2365490098196229
8_12	-2.790411482485354	0.2557429702879541	-3.463464179853886	0.0528349526557655
8_12	-2.769954752308845	0.2556954787753963	-3.431939533759783	0.0345778041114269
8_12	-2.829656094828452	0.4616491273738011	-3.417864298227293	0.1338203599650174
8_12	-2.8453387208183454	0.3191298117094082	-3.618469659327353	0.043723267970276
8_12	-2.597174321158562	0.4440119457473642	-3.150103021840924	0.1944142528017587
8_13	-2.9270878921247085	0.2521930753639447	-3.5199552376202394	0.0427512055034222
8_13	-2.1879788117952472	0.5684237734773114	-2.722751952664129	0.2952411457991819
8_13	-3.1097300942716752	0.2693369906045974	-3.744666356972715	0.0681531050517449
8_13	-3.023382629239835	0.1541274790559701	-3.5603804225583	-0.0358215489435649
8_13	-2.7394271875651945	0.4953355435732581	-3.3825378036453686	0.2206525768455551
8_13	-2.7958195845792075	0.2651195787721699	-3.4489566099470985	0.0607532006973431
8_13	-2.7525494908509467	0.2998174285877497	-3.36635762167318	0.0711223224982692
8_13	-2.839614032495628	0.4625503132080429	-3.411184418806141	0.1372027771637206
8_13	-2.8149674717090045	0.3482705578090094	-3.5690343313165287	0.0696739775115691
8_13	-2.590187191011513	0.4324862799682053	-3.16983999159034	0.1842878337123185
8_14	-2.871921406144336	0.2802914543922371	-3.480475810976746	0.0641035794085383
8_14	-2.0845508065773872	0.619205645426012	-2.64627263942173	0.3342770062818991
8_14	-3.12633392933656	0.2404247647023798	-3.773926751717931	0.0535335192757729
8_14	-2.997386978707268	0.1826215274573509	-3.5377432175318577	-0.0226917372568975
8_14	-2.756120149494829	0.4858386273005808	-3.394939620690292	0.2149272644879936
8_14	-2.8595813363410723	0.2377744218119239	-3.490290239027606	0.0381057075392304
8_14	-2.755564527908891	0.2866162140872469	-3.3872274868681225	0.0595693950677842
8_14	-2.849548302001789	0.4616191384989442	-3.429269261690825	0.1280300603370817
8_14	-2.7632666204856746	0.3866451393478984	-3.5372181914770926	0.086186820097232
8_14	-2.5724552827273293	0.4761714723747465	-3.1020254984885023	0.2188166360529941
8_15	-2.889164164222469	0.2917374459102163	-3.4614744223321097	0.0742945930628794
8_15	-2.139520752800917	0.5904046706610175	-2.689221069048773	0.312492572041316
8_15	-3.1219956837009897	0.2248251567969203	-3.7935949877048616	0.0436425832623252
8_15	-3.179822337914882	0.2151247067060516	-3.7131835775404607	-0.126639504064187
8_15	-2.7502449290959445	0.5082619382249598	-3.3715856292026065	0.2256912377446971
8_15	-2.791869401431984	0.2641838517707733	-3.4503612872143834	0.0599879795339183
8_15	-2.807936288085484	0.262236457727981	-3.4175734703282408	0.0426433821674556
8_15	-2.832276933860008	0.48512263092386	-3.3914090034337367	0.1471774456168313
8_15	-2.78785683333847	0.3690779521996056	-3.541343951117721	0.0840538602003937
8_15	-2.572048678290036	0.4761578776905361	-3.101140725138801	0.219262197607973
8_16	-2.889271871334897	0.2780260149585576	-3.4806375073422555	0.0640166174106968
8_16	-2.183607241801373	0.5798791650636107	-2.714118961264037	0.2997031986968026
8_16	-3.135841029950495	0.2284476385263435	-3.788239290459315	0.0463409974444753
8_16	-3.2577717714357046	0.1954785857147587	-3.7890208841637	-0.1731299733068025
8_16	-2.733650571585037	0.5430417051119849	-3.317944396752422	0.2501334291497116
8_16	-2.8258204505136755	0.243286279534186	-3.4743050338913037	0.0468963043264201
8_16	-2.7478032758989794	0.284034819725401	-3.377462795289147	0.0649837219514659
8_16	-2.797799896804229	0.4864107054243572	-3.36872483940428	0.1585478631707769
8_16	-2.792250473380682	0.3805868959979331	-3.5426150997616617	0.0833961931280889
8_16	-2.599945033361428	0.4461102612124656	-3.146717957458901	0.1961446688681086
8_17	-2.8688695971478224	0.3059943361425949	-3.4406210635296746	0.0854146631784505
8_17	-2.138554651113317	0.6063419054894	-2.674081403689598	0.3202117837245797
8_17	-3.089868329884934	0.2499836983495035	-3.759548521631421	0.0607316395798753
8_17	-3.2341411921651	0.2080066946051899	-3.755351859082903	-0.1523738705734862
8_17	-2.7543129410735823	0.5181878253268273	-3.3633293002294704	0.2294788445589441
8_17	-2.9935775800860007	0.2420410950831367	-3.646389282890216	-0.0498574276600178
8_17	-2.8018913222692445	0.301893445548952	-3.501324364627198	-0.004853422686714
8_17	-2.779870127246776	0.4977560245122378	-3.370936743779742	0.15744250563186
8_17	-2.740201766723176	0.3990685819140221	-3.513226107359241	0.0985411211209494
8_17	-2.683426984457705	0.3816528630674562	-3.4037472972925933	0.0594608490045722
8_18	-2.84599743925104	0.3174548260954788	-3.421662868732998	0.0954658237576394
8_18	-2.171997639244424	0.5693843030073813	-2.739750041203686	0.2864140857706294
8_18	-3.122063599183182	0.246138375492514	-3.766641013511268	0.0571843854500687
8_18	-3.120811351123305	0.2448121799293403	-3.6652629441594136	-0.0977473703188571
8_18	-2.738031341247667	0.5140134709307187	-3.3609023511807368	0.2305904460257659
8_18	-2.8990129611054347	0.270927290096041	-3.5980824318935123	-0.0222249573974233
8_18	-2.725092888267822	0.302424155806308	-3.3632084643354774	0.072859401002203
8_18	-2.8084891143022457	0.4772099118044701	-3.3948639594142	0.1454389556743727
8_18	-2.826828016981887	0.3532009439454259	-3.6500925914975073	0.0269358320236006
8_18	-2.6135485539543213	0.4470783064200366	-3.1460012067048546	0.19651082707104
8_19	-2.9005137693499736	0.2783526941123555	-3.4787466567532745	0.0650332840441867
8_19	-2.231511719687245	0.5373439872847597	-2.7832483417220097	0.2635753747236226
8_19	-3.085362525879599	0.2595132271780026	-3.7500590700434553	0.0654672575840777
8_19	-3.142527489631746	0.229782595782135	-3.686746171607281	-0.1106535496814826
8_19	-2.777809689941245	0.5076041878874229	-3.3675412872725885	0.2275477477203489
8_19	-2.92116605899125	0.2733358492230944	-3.610726783277517	-0.0294221703110117
8_19	-2.7668069294493134	0.2769440944761936	-3.3877841974470573	0.0592602391621921
8_19	-2.857563265480472	0.4432674052221668	-3.4425179205877847	0.1212794978802265
8_19	-2.7507961257110862	0.3941186857302078	-3.515314896993476	0.097468877171403
8_19	-2.629725715456219	0.4312115881835291	-3.170978320427844	0.1837018638140756
8_20	-2.913879147368431	0.2503854992416741	-3.5231463533756475	0.0410147763941982
8_20	-2.23322994744567	0.5449572071552612	-2.784874017687456	0.2627148424956836
8_20	-3.1257474811082866	0.231059932234398	-3.7842912617745847	0.0483277310514844
8_20	-3.002862133346614	0.1673410437413463	-3.5495199357231098	-0.0295119037149633
8_20	-2.7787608575021494	0.4900356834952718	-3.4042348511145937	0.2106223737656587
8_20	-2.7875496194567115	0.2280503236109944	-3.4976503425479564	0.0340446664032795
8_20	-2.7974737548180766	0.2718385959255093	-3.408245779380286	0.047862137738013
8_20	-2.8329944157128883	0.4634996989844997	-3.4122749523148355	0.1366510276430453
8_20	-2.784630100496224	0.3784910345123791	-3.5345820653957283	0.0875483584561955
8_20	-2.6382662765956444	0.4365768276962193	-3.162846954897132	0.1878829760184943
9_10	-2.9629542612522237	0.241595415305852	-3.536459587338012	0.0337534732033201
9_10	-2.3442935855238094	0.4242233629546185	-2.947511029005006	0.1740851742160004
9_10	-3.158118307659024	0.2283158738687576	-3.785382813471045	0.0477786457803415
9_10	-2.967486679266772	0.2002460587624907	-3.516492672600903	-0.010442411553881
9_10	-2.6332518494278254	0.5615591510172919	-3.2582600641372297	0.2768685058955669
9_10	-2.81525950508776	0.2484711266996989	-3.4727315938762477	0.0477593902663486
9_10	-2.754033950769986	0.284545866140481	-3.3911375668893577	0.0573969508982639
9_10	-2.9233310456503	0.4230422247834909	-3.49234935747868	0.0956559121653773
9_10	-2.7996148624255044	0.3639573756320679	-3.545669659992872	0.0818148592790189
9_10	-2.724406611732717	0.3621849338308106	-3.273692114736864	0.1299625959519696
9_11	-2.9565143285885043	0.2282369623234316	-3.53971497665706	0.0319737518179435
9_11	-2.2456374606556717	0.4919230137747219	-2.8508466188323958	0.2273690723400732
9_11	-3.146735012889565	0.2761368788180111	-3.730379157909272	0.0752501775519373
9_11	-2.9499970356172938	0.2131506375372271	-3.520778009891024	-0.012906642454755
9_11	-2.651710666546086	0.5555013335988254	-3.2849789277545383	0.2649600198494168
9_11	-2.806726007051191	0.2712705132250741	-3.4405066801807105	0.0653498646176452
9_11	-2.6532206890484877	0.3415598080192656	-3.3255860027217894	0.0934862592123696
9_11	-2.9494755345908827	0.3954723521945557	-3.5248711506643238	0.0787344476489568
9_11	-2.853074376788944	0.3095187241071646	-3.615311524240077	0.0453917817132106
9_11	-2.636120630830757	0.4178611011236799	-3.1924626423158178	0.172603066278187
9_12	-2.92033096633118	0.2557842489753514	-3.5087772027828805	0.0488212659663007
9_12	-2.241065577494344	0.4993285645690995	-2.8426008605156663	0.2318321074634504
9_12	-3.191000492295463	0.2351913220684066	-3.77913481484129	0.0509194471346905
9_12	-2.989162768804628	0.1933202618842272	-3.547545626204501	-0.0283669545896596
9_12	-2.6111835314013203	0.551131003338414	-3.268631688046816	0.2722574651914079
9_12	-2.8027059533638297	0.2719158155302941	-3.443899875928359	0.0635053602584023
9_12	-2.700987505722116	0.3068628604359852	-3.3689829600126298	0.0696729404882039
9_12	-2.8889574093688783	0.4439183471957947	-3.451472755586774	0.1167020161497872
9_12	-2.860618625224409	0.3163624601908291	-3.608697363638492	0.0488814707211698
9_12	-2.58864899615458	0.4504571252505337	-3.1431702416369807	0.1979562342383078
9_13	-2.9703803421294745	0.2194957684234977	-3.560763792670055	0.0204268399283426
9_13	-2.268986849304624	0.4954767040100121	-2.8411427523174826	0.232619966671947
9_13	-3.1096193409216397	0.295817969468251	-3.706931521809698	0.0868388394838785
9_13	-3.0137403187308323	0.1835763285851244	-3.547575927483691	-0.0283845222099603
9_13	-2.650366498607248	0.531758583937383	-3.3135431428735926	0.2521215059826096
9_13	-2.7852567558451287	0.2742999776199801	-3.4360204403105903	0.0677857447501367
9_13	-2.693800657369091	0.3415870394879485	-3.3210134389517743	0.0959773944330428
9_13	-2.893427831129372	0.4411113288291874	-3.4545029880725244	0.1151503462400154
9_13	-2.809713480902582	0.3500891101328592	-3.55485790670542	0.0770499242473209
9_13	-2.585306959680809	0.4318919199096597	-3.1726961141267416	0.1828172083771502
9_14	-2.9379904446823697	0.2431900717872089	-3.5344788490026424	0.0348355415918368
9_14	-2.1758239929687937	0.5383954258962078	-2.7741259534616938	0.2683948813847563
9_14	-3.1388573766261225	0.2673263620430404	-3.739553045741324	0.0706962261613163
9_14	-2.9777751007169826	0.2094648964644326	-3.523683511928114	-0.0145791231693737
9_14	-2.633559235071236	0.5416011638970026	-3.3009367890932424	0.2578012789940731
9_14	-2.870648213402184	0.2333061882560367	-3.495900255168134	0.035011077074267
9_14	-2.691884675262068	0.3266080570119034	-3.3420295976658374	0.0844994535847849
9_14	-2.9071166741109447	0.4251331657722848	-3.4891411818135443	0.0973166635914202
9_14	-2.7580292468488263	0.3892631636835106	-3.526647582671843	0.0916403306390639
9_14	-2.576197155632945	0.4593168975226391	-3.127558891221257	0.2059035555683147
9_15	-2.964445908883586	0.2405713432939736	-3.527572680732692	0.0386036083165738
9_15	-2.235965243642911	0.5138134121303906	-2.811720422705364	0.2484313517069266
9_15	-3.132125834881061	0.2428686703717793	-3.7689469296301255	0.0560296594294379
9_15	-2.9494592811682265	0.2313165317621841	-3.49486615655247	0.0019478618332369
9_15	-2.6257105102254483	0.5567766307286383	-3.289785726787151	0.2628073275236168
9_15	-2.8044669107825384	0.2530696118688388	-3.466938937374263	0.0509334923544549
9_15	-2.7494396896746585	0.2968165066275577	-3.38166775400109	0.0626540724014276
9_15	-2.905437458956049	0.4422229003555428	-3.469505334766244	0.1074481404394666
9_15	-2.822622845458948	0.3502344656243762	-3.552879930005349	0.0780767252642076
9_15	-2.5635676658494475	0.4809042609632798	-3.096339985225128	0.221677578471084
9_16	-2.987484616987194	0.2178540645667975	-3.5613910700895794	0.0200816790117465
9_16	-2.271778786191091	0.5026320908582926	-2.83453413586786	0.2361857306632381
9_16	-3.140792000172381	0.2553932156223616	-3.753305869188291	0.0638483211492462
9_16	-2.954991495880349	0.2347676555764027	-3.4916743116034445	0.003770062068664
9_16	-2.597606349710001	0.6036348255770293	-3.2083031363535155	0.2988731847566608
9_16	-2.8067698307943587	0.2570165180249653	-3.454862573687061	0.0575337302197733
9_16	-2.692276675311541	0.3404645469185569	-3.312462809539716	0.100626584348439
9_16	-2.8335270819749847	0.473365441484887	-3.399812665734989	0.1429457459397231
9_16	-2.809874516895856	0.3816812845830352	-3.528522175902461	0.090674394910536
9_16	-2.6101041183270746	0.4332295472523563	-3.167427839525888	0.1855288257755682
9_17	-2.9258108960350944	0.2503901331988663	-3.513732232610324	0.0461328952803145
9_17	-2.228336867552226	0.5270930242591028	-2.8002115177331186	0.2545713858202008
9_17	-3.111938148805613	0.2673945769960189	-3.738627288414056	0.0711562829001628
9_17	-2.947961663744913	0.2307687321963493	-3.48969254520148	0.004900599781562
9_17	-2.626375626476912	0.573655109231694	-3.266273635167139	0.2733071009693982
9_17	-2.7952519317053843	0.2855635319980803	-3.418083339784053	0.0774932398592194
9_17	-2.6470115598605397	0.3561688926743235	-3.302800054458143	0.1058660391960355
9_17	-2.824863530556411	0.4737140603823478	-3.414671276520153	0.135438000841097
9_17	-2.7577511680247664	0.3935784053229606	-3.5151470691498314	0.0975550522316037
9_17	-2.64748762773258	0.4077836090579328	-3.2057841725355622	0.1656835240714486
9_18	-2.9148048194280207	0.2641399683881996	-3.49666395651782	0.0553773812697404
9_18	-2.2914458339742967	0.482006972716762	-2.8709649371807613	0.2164257394345687
9_18	-3.147972817394315	0.2594555126376774	-3.748997210478137	0.0659964236682361
9_18	-2.9031664110949724	0.256368231758767	-3.467308524664296	0.0176254388597139
9_18	-2.631461135697563	0.5612555496482292	-3.281245023742324	0.2666300512077044
9_18	-2.7883391783834166	0.2894216472711768	-3.413766531918069	0.0798218956379994
9_18	-2.665340166593588	0.3402895396505837	-3.3190111638383946	0.0970671559370203
9_18	-2.853843525608582	0.4538444401273507	-3.439422602018537	0.1228589796145752
9_18	-2.787218748349003	0.3804794414136976	-3.531968878425676	0.0888970470856698
9_18	-2.6053136652829365	0.4464870083863	-3.149023701867524	0.194966194008379
9_19	-2.9819418994489606	0.2119011047562952	-3.570288128513549	0.0151795042650326
9_19	-2.352685575307578	0.417169631156995	-2.955309558887287	0.1697089787844665
9_19	-3.137748022999709	0.2816174778595696	-3.722471729983313	0.0791664777893658
9_19	-2.910717438811799	0.2530993351882076	-3.4737845529052365	0.0139523728332098
9_19	-2.6872811593196477	0.5489437406485393	-3.2956761552589264	0.260165047066029
9_19	-2.7576447518519984	0.3002358046144538	-3.4013230366996585	0.0865179383562204
9_19	-2.678671755670406	0.3346376487641552	-3.317719877804961	0.0977696047709711
9_19	-2.8896523594867043	0.4268879615864389	-3.4791257075972197	0.1024914762670957
9_19	-2.770306795552049	0.3895041852760189	-3.520133730351615	0.0949927814935257
9_19	-2.638593932350697	0.419635351269382	-3.193471577189806	0.1720800082965454
9_20	-2.9824109686943454	0.2012966376506826	-3.5888199686553497	0.0049294063996672
9_20	-2.366697445466885	0.4201323641271906	-2.9572645244205966	0.1686101245529885
9_20	-3.128690329224032	0.2651866232111123	-3.741444757659851	0.0697557823953913
9_20	-2.938196098834597	0.2248474566633588	-3.502521416098724	-0.0024292534206828
9_20	-2.676963372137388	0.5456619685780412	-3.3092477016149244	0.254059241991368
9_20	-2.801937738029017	0.251944685833852	-3.466926493676457	0.0509403052091596
9_20	-2.709927458651182	0.3222213776984469	-3.350021895772433	0.0801154694606804
9_20	-2.875162695367632	0.4413408933008245	-3.4537792231620768	0.1155210832426971
9_20	-2.803464938300692	0.3666040205887981	-3.5332074832261373	0.0882579166726627
9_20	-2.6209735712077427	0.4362648307441269	-3.167029824014904	0.1857335040252108
10_11	-2.9170309154638243	0.2584634381028657	-3.49958278944978	0.0537996795381691
10_11	-2.265078284427789	0.4990638433932244	-2.843632524449487	0.2312744245821909
10_11	-3.135277119996742	0.2590825426559339	-3.752148449607302	0.0644256006235199
10_11	-3.018121396832925	0.1571878211415972	-3.572996978025621	-0.0431756253204109
10_11	-2.6699618241735035	0.5579290103028596	-3.272005428148592	0.2707544012241113
10_11	-2.7781608389789105	0.265360302825022	-3.446982020693308	0.0618283639671722
10_11	-2.7458941742853207	0.2917991183833562	-3.390478782291827	0.0577631478106603
10_11	-3.007930809395886	0.3428836104348809	-3.593967345762656	0.0422622768420357
10_11	-2.8644364817347028	0.311532632522697	-3.6184094081446383	0.0437551136563493
10_11	-2.675655098243474	0.38751106944856	-3.236825591414499	0.1494480247448363
10_12	-2.9022858108034297	0.264828981866509	-3.492701597973739	0.0575170279943491
10_12	-2.279219559782912	0.501953578901729	-2.840428783010809	0.2330055980866344
10_12	-3.178956139563878	0.2063081037944661	-3.812124968182177	0.0342770265739014
10_12	-3.0649504384334416	0.1379361264252664	-3.597581202304432	-0.0575802788769193
10_12	-2.651167930915468	0.544054814762762	-3.275309068970472	0.2692810651850984
10_12	-2.761912529518362	0.271300918767734	-3.4400414173062512	0.065602634715714
10_12	-2.789495938832192	0.2384479421301196	-3.4555000964274383	0.0212768900497714
10_12	-2.939130127461444	0.390196714151604	-3.5199437925676147	0.0813082906665069
10_12	-2.8661994802798403	0.3231678845233381	-3.61416148573674	0.0459990110417063
10_12	-2.6266507604036025	0.4241176080070914	-3.1847440923116013	0.1765990938615915
10_13	-2.936409781175904	0.2360161649952454	-3.5377362917042112	0.0330556940808202
10_13	-2.292381738073185	0.5101546973621885	-2.8202046351418284	0.2438888741954444
10_13	-3.093360321427564	0.2904124344830961	-3.713727693238421	0.0834874483429373
10_13	-3.038293591882954	0.1401450683551803	-3.5793648109455805	-0.0468972559485914
10_13	-2.682772282135766	0.5322849475989668	-3.306172727874845	0.2554448635988282
10_13	-2.770959628415375	0.2573256094741446	-3.4592093063540905	0.0551607119402738
10_13	-2.778966681379507	0.2878760607453302	-3.389773011290159	0.0581553839963083
10_13	-2.929332390418627	0.3947228784708599	-3.5213987161855216	0.0805486748414083
10_13	-2.830745606230635	0.358301469855553	-3.548592553621333	0.0803004126775824
10_13	-2.633209843397064	0.3961443921143469	-3.2253312367193443	0.1554781224270038
10_14	-2.8815485334142683	0.2928457501000418	-3.4642960358337285	0.0727848043820705
10_14	-2.188872623816299	0.5506755891309459	-2.75909570872844	0.2763010942879825
10_14	-3.1071787918272	0.2795701395640962	-3.727511605524485	0.0766713464121049
10_14	-3.0379206204553157	0.1582633074554065	-3.575730779789615	-0.0447725627891175
10_14	-2.683467660496452	0.533406274963782	-3.31097709600626	0.2532793893120574
10_14	-2.8577883262323254	0.2372259576693592	-3.4908078062024304	0.0378204121686597
10_14	-2.786740003769485	0.2615211724477576	-3.4277268938842225	0.0369464239147033
10_14	-2.967378770617296	0.383853063056676	-3.551678645223092	0.0646682688520812
10_14	-2.783946357116252	0.3986078439605727	-3.5236364472123767	0.0931908265474126
10_14	-2.6225151052577567	0.4374464410993723	-3.1666266565958545	0.1859408054048761
10_15	-2.9221670614417974	0.267563443877696	-3.492041008130366	0.0578735060869524
10_15	-2.205686281728747	0.5552072855198343	-2.7533934239771667	0.279289372520947
10_15	-3.1343869816246164	0.2364798089933072	-3.776087453420483	0.0524494403860246
10_15	-3.0147146666623352	0.1816077179774843	-3.5440509315180253	-0.0263418596274518
10_15	-2.6495167366510124	0.5566333543357992	-3.280390374433004	0.2670120357832745
10_15	-2.983284781117273	0.2272021400633035	-3.721179066018492	-0.0933655869361764
10_15	-2.844970179803848	0.2256995993099038	-3.4687965120410302	0.0137303432624804
10_15	-2.9617985644025624	0.3919576041754784	-3.5408436487951063	0.0703663394008383
10_15	-2.817027204379376	0.3697295019598923	-3.5342785422056555	0.0877050606273199
10_15	-2.6289069911046745	0.4351926086418242	-3.1694839319774	0.1844710769338537
10_16	-2.920043988504047	0.2655647059613508	-3.4986385364407755	0.0543102158039764
10_16	-2.261594244253652	0.5279136895453889	-2.800280002746212	0.2545349233513091
10_16	-3.09499409007364	0.2695073830642137	-3.736763659509489	0.0720820711248516
10_16	-3.01721019440864	0.178964861548027	-3.549565132015256	-0.0295381215798276
10_16	-2.6298093382036702	0.6007562515592832	-3.202918728018931	0.3012245742848127
10_16	-2.9489169691431925	0.2153618166615237	-3.714061096130023	-0.0891867501430809
10_16	-2.7638107073930724	0.2720631789409289	-3.3949938412252734	0.0552519463787959
10_16	-2.8882518427375614	0.4139760497281711	-3.482052215715767	0.1009809412156623
10_16	-2.8353916965216985	0.3771007510919809	-3.541158889432259	0.0841495877601968
10_16	-2.6648835235891104	0.3916986566871454	-3.230592630702972	0.1527205845702112
10_17	-2.91197924751404	0.2978858905270597	-3.5481991811881888	0.0273277419758881
10_17	-2.213334719565694	0.5658608186207322	-2.749563511947471	0.281292964559503
10_17	-3.109737280912759	0.2737180879967583	-3.732754272491297	0.0740722350911295
10_17	-3.2057401247205424	0.1908069957349199	-3.764016432998445	-0.1576976579328965
10_17	-2.686843305246615	0.5726235523821787	-3.2652868343956927	0.2737461289681505
10_17	-2.902481802807812	0.2590947301272342	-3.599016984372461	-0.0227560441371295
10_17	-2.7604245576922875	0.3185801142583477	-3.4430035107037	0.0283430634846002
10_17	-2.889828698896017	0.4216747865377162	-3.494959982595251	0.0943033637417376
10_17	-2.7666430979960674	0.423369642535493	-3.4848470575795454	0.1130458643930617
10_17	-2.7716508168630285	0.3505859159477485	-3.439477224315343	0.0396110927792525
10_18	-2.81578011328102	0.3031226535610584	-3.546033800501675	0.028514576722725
10_18	-2.312598274291929	0.4868955757600106	-2.8687977101391318	0.2176082981933922
10_18	-3.0717245616404445	0.3443505469778182	-3.702918960430361	0.0888146688601615
10_18	-3.057115288585007	0.2521842734184418	-3.619679135242536	-0.0706124314433769
10_18	-2.6840821208943813	0.5678810911901871	-3.266864170548922	0.2730443081295345
10_18	-2.9147115697008448	0.2569287885323423	-3.603179229673151	-0.0251230366433694
10_18	-2.762993357801795	0.3347736228879718	-3.3990980747172777	0.0529663396685391
10_18	-2.905377499022746	0.4021813412325338	-3.5117199699162502	0.0855960477359932
10_18	-2.865032560110346	0.3841328117199419	-3.54677301232775	0.0812433230430113
10_18	-2.690279097765916	0.4136126546403983	-3.2033087300212406	0.1669715116408783
10_19	-2.832505748913696	0.2851360072052604	-3.590597467013961	0.0039434698640091
10_19	-2.3230719031092835	0.4574456689691693	-2.902576670464539	0.1990751196288662
10_19	-3.020091684701808	0.3632629531260353	-3.6704795454706223	0.1047096136730474
10_19	-3.100506854375625	0.2402634907985459	-3.666035291121451	-0.0982100553640525
10_19	-2.680462123830232	0.5762859660039595	-3.241518388562709	0.2842806398824827
10_19	-2.7916123556184167	0.3004837707500119	-3.5256048808412057	0.0185424056736851
10_19	-2.7971339611345614	0.3244459807649994	-3.395767862811336	0.054821112757161
10_19	-2.928861638373537	0.3750860509328494	-3.545870032028788	0.0677251543856688
10_19	-2.77429670816995	0.4373552623684486	-3.474174063963536	0.1184704694205958
10_19	-2.733963714730661	0.357655244006222	-3.343684932647982	0.0923614034506492
10_20	-2.933887650227132	0.2335484180892742	-3.542324125934667	0.0305461476928626
10_20	-2.368792633651296	0.4351227416522977	-2.941944080324148	0.1772020300718355
10_20	-3.123695232400997	0.2676954702186432	-3.739694264328696	0.0706260373218903
10_20	-3.154707553330834	0.1870796324498657	-3.760383787311088	-0.1554641522528788
10_20	-2.7135214387415485	0.5580713943160792	-3.2907816526978952	0.2623609152182045
10_20	-3.007766775603645	0.2351311152461572	-3.694221555238949	-0.0775815289063168
10_20	-2.824100410476084	0.2534576768720798	-3.4343311485089925	0.0332317882811999
10_20	-2.947305738467737	0.3831096175503839	-3.542736440978698	0.0693721844437481
10_20	-2.8079119061296427	0.4016264794160831	-3.5043030872862	0.103114422433669
10_20	-2.663887663938739	0.4083040058103953	-3.210178362556192	0.1633947500679136
11_12	-2.859059916470804	0.2871173161447936	-3.455070766214118	0.0777164966361072
11_12	-2.1884568886102653	0.5586182823720496	-2.7481616658568604	0.2820256334400907
11_12	-3.147447055907726	0.2708958980859689	-3.737659138459597	0.0716372848816163
11_12	-3.0215035191063038	0.1520143959614142	-3.594916808004759	-0.0560143559622297
11_12	-2.6778592067080806	0.5143327058606938	-3.3381619145515766	0.2409671333124535
11_12	-2.7688103822949315	0.2838407270828934	-3.423577762282711	0.0745250760047194
11_12	-2.7088521131688585	0.2884764247823269	-3.4046462309218763	0.0498722372306547
11_12	-2.995069363493311	0.3462617536616953	-3.5796871058050503	0.0498580904364746
11_12	-2.940475690845189	0.2620134160105408	-3.6880900436768096	0.0065711932333482
11_12	-2.553666820143156	0.4714200021267073	-3.1137466840301795	0.2129019882567069
11_13	-2.9074800842425086	0.2347945005747753	-3.529263565032632	0.037681728136243
11_13	-2.210511387521554	0.5616150737576681	-2.7303969389845437	0.2912779233172918
11_13	-3.0557973635122315	0.3478605520882307	-3.637334992832855	0.1208056144098529
11_13	-3.020624353947042	0.1566003593238902	-3.575252120092538	-0.0444928677688314
11_13	-2.708859779135964	0.5003198161106895	-3.368759676562689	0.2269886942588592
11_13	-2.7364937354854826	0.2985503751682138	-3.4013047128338605	0.0865277806895937
11_13	-2.677021067570668	0.338071155998584	-3.3365601312217907	0.0874935635847288
11_13	-2.9908183459949536	0.3408156642879483	-3.596390647798944	0.0409702950274289
11_13	-2.89052439742551	0.2980273446200601	-3.626095460142669	0.0396883798622011
11_13	-2.5795982641367625	0.4386125543128255	-3.164937584256961	0.1868090088936096
11_14	-2.8602961979542045	0.2880754019017627	-3.459171627756474	0.075525860467975
11_14	-2.0928233887017	0.5974443086894909	-2.671048483240998	0.3217529293104797
11_14	-3.115366142048265	0.3040526247582272	-3.6960319884378663	0.0922009013290278
11_14	-3.000099289233307	0.1811335676357456	-3.5554352836361813	-0.0329461684554439
11_14	-2.717327396736257	0.501781550760822	-3.371420354210537	0.2257671490528932
11_14	-2.82620870415938	0.2693669108527055	-3.44176553848078	0.0646657750671504
11_14	-2.678937226498108	0.3224604124025073	-3.3581599608555823	0.0756407685667185
11_14	-3.025789085334324	0.3326693652516376	-3.617626969041936	0.0296109098810619
11_14	-2.860512581035216	0.3252164525886111	-3.614919380209556	0.0455988585361577
11_14	-2.545832875288777	0.4921490125345	-3.082766555474159	0.2284864876643769
11_15	-2.8995976281960507	0.2671708746817974	-3.4837327406182883	0.0623511897098562
11_15	-2.106923448246956	0.6010518265872747	-2.661524742303412	0.3265809462542479
11_15	-3.0842760088837977	0.288988331210675	-3.714391229465062	0.083159910268568
11_15	-2.991388202314201	0.1922597236087741	-3.5451912584868484	-0.0270024334237211
11_15	-2.6783621674982943	0.5294781512050346	-3.3346048865832905	0.2425838689561211
11_15	-2.77057394613355	0.2811044170927393	-3.4260494453786787	0.0731882835507281
11_15	-2.731315601649484	0.292693497199359	-3.393052301294328	0.0563322084726763
11_15	-3.0252801116777968	0.3385309346822077	-3.611149670500945	0.0330827287567877
11_15	-2.884639779144728	0.2917267519412321	-3.636721585448933	0.0340518247861864
11_15	-2.53666039422294	0.4869149698383181	-3.0961483996482224	0.2217738926598444
11_16	-2.8927046809652275	0.2635989348116601	-3.4883580739518107	0.0598597142234231
11_16	-2.2006194419514573	0.5678857943319954	-2.721805145476971	0.2957312049319415
11_16	-3.0621335917567434	0.3162663443783383	-3.680389160563841	0.0998688513852378
11_16	-2.979663493170572	0.1956780019525014	-3.541662490283472	-0.024958961218598
11_16	-2.669617548139773	0.5721131852331508	-3.2749394990362366	0.2694459574180664
11_16	-2.7558775655615	0.3046481056330085	-3.3920108204705444	0.0915129933329019
11_16	-2.6576941383598407	0.3384618450287778	-3.318931853041115	0.0971103082282279
11_16	-2.9425254020725804	0.3724154713895323	-3.5454765247729028	0.0679320635824062
11_16	-2.9003546283503647	0.3134849342903139	-3.6235850551683	0.0410175983489075
11_16	-2.580901902922957	0.4462309584127169	-3.150638677708304	0.1941402595910156
11_17	-2.934044020339184	0.2416098575412317	-3.604817036068316	-0.0039613649418657
11_17	-2.120605840037124	0.6122040775355035	-2.655673210111784	0.3295388007891356
11_17	-3.0565673292330744	0.3464573561616978	-3.643041076438827	0.118044971407011
11_17	-3.0889532090368643	0.243529397236173	-3.718871792527222	-0.13009393943522
11_17	-2.725862344183411	0.5390761262598379	-3.338064911717793	0.2410112457738107
11_17	-2.746965143394065	0.3221511200466138	-3.369640642197713	0.1034563523740367
11_17	-2.629740963921013	0.3486717423650883	-3.323008717834398	0.0948907869224443
11_17	-2.913967103203221	0.4001744733525011	-3.52822729534801	0.0769792785643759
11_17	-2.857706529820246	0.3298376540998311	-3.603385008303688	0.0516796885073121
11_17	-2.643011136772069	0.4118491193588165	-3.1993924286978164	0.1690071545210373
11_18	-2.8348092308650368	0.2640249871095695	-3.5667641629680595	0.0171226307845883
11_18	-2.1760667061878736	0.5638917779437196	-2.745416587726311	0.2834592546234835
11_18	-3.0844844080143967	0.321321509185226	-3.673939498343978	0.1030209392087678
11_18	-2.9629954920795027	0.2828934424097327	-3.616583055814813	-0.0687817257971212
11_18	-2.6902724204203774	0.5472287798513237	-3.3156074188557216	0.2511893868375361
11_18	-2.759761894620956	0.3098451570557316	-3.3850555695966005	0.095234842784607
11_18	-2.596164372155308	0.3933794761713659	-3.3404390545131326	0.0853706586881939
11_18	-2.962954075460374	0.3644169882182805	-3.565018890774202	0.0576287873510168
11_18	-3.036656202144317	0.2608130469868645	-3.770476600079351	-0.0383080415148291
11_18	-2.588872133423449	0.4630842392641933	-3.134813308044479	0.2022154474774201
11_19	-2.8676734060351143	0.281625071109306	-3.4675415400527405	0.071046678996022
11_19	-2.200671657144016	0.5269291900035296	-2.793404688406372	0.2581909969143581
11_19	-3.065322591289869	0.3334204730578786	-3.6584221486465687	0.1105819477589644
11_19	-2.9386987908003537	0.2222345248498533	-3.5094551004097725	-0.006402052947444
11_19	-2.7163568406979017	0.5381594403720394	-3.322495033146295	0.248075100394771
11_19	-2.7020916183588475	0.3390560173843643	-3.3481965969025	0.114831065587076
11_19	-2.658705958792777	0.3286236481841423	-3.338697550771736	0.0863240754043641
11_19	-3.0159949259028136	0.3177775274233049	-3.624486028197612	0.0259276854292547
11_19	-2.886441535909965	0.3431178485117639	-3.590689802401319	0.0583500353465528
11_19	-2.586737673167683	0.4670422720378182	-3.1325021857672577	0.2033913375950421
11_20	-2.888645440978673	0.2410565081918356	-3.515090832540228	0.0453951189028898
11_20	-2.2259787445200674	0.5310962353222909	-2.808340688958215	0.2502370613226419
11_20	-3.070503820445878	0.3184889644348644	-3.677875869755489	0.1010978077800714
11_20	-2.957255757199882	0.2010528255370779	-3.5431392500260386	-0.0258138894908359
11_20	-2.747741609421463	0.5235172477578893	-3.361160817756732	0.2304721002489558
11_20	-2.7367037008369386	0.2696447694710821	-3.437060842653466	0.0672211237019735
11_20	-2.7241082755192654	0.3149535991344543	-3.375108136225664	0.0662869943952597
11_20	-3.0098754189939023	0.3222560236614596	-3.6200034549469473	0.0283355581215468
11_20	-2.9060941846570545	0.3179713764613385	-3.612199717210114	0.0470343943185507
11_20	-2.5332190169961963	0.4918873287083057	-3.096232505308965	0.2217316116697095
12_13	-2.892258381272282	0.2449720884516732	-3.516762596747389	0.0444868898731446
12_13	-2.243455126945797	0.5438346314526059	-2.76884616305951	0.2711770520077179
12_13	-3.068842338578292	0.3251386791815914	-3.66866675020966	0.1055937365060599
12_13	-3.060073013081324	0.1353965923221409	-3.6021861187975266	-0.0602894245209002
12_13	-2.716133121820216	0.4785357505050515	-3.397804180780627	0.2136018584109558
12_13	-2.736086120198985	0.3018851015617999	-3.398992562688599	0.0877692848903629
12_13	-2.7213367848497736	0.295399217880775	-3.386522614655388	0.0599607561038737
12_13	-2.9295706411075724	0.3974694356860855	-3.50907296665996	0.0869740152533418
12_13	-2.930963231162617	0.297600290151239	-3.6342042501488105	0.0353886188197503
12_13	-2.540183642426471	0.4544007829382058	-3.1376114811081988	0.2007905871537921
12_14	-2.844590412626584	0.2956588376219378	-3.450632170161329	0.0800846185770073
12_14	-2.141967596786244	0.5810708991035194	-2.707009651608335	0.3033670811012994
12_14	-3.124229738709877	0.2871831336474301	-3.716643441555467	0.0820477256673437
12_14	-3.028015943134144	0.170180725819823	-3.574171804185539	-0.043861744847643
12_14	-2.728309089915839	0.4817261533199883	-3.393560028604806	0.2155651904538793
12_14	-2.823674785659555	0.2694205434161442	-3.4445926011085586	0.0631285788847449
12_14	-2.742872470311657	0.2699000839840237	-3.420255188784103	0.041140346040852
12_14	-2.9522775986663845	0.3923410941763717	-3.52738851606282	0.077418093055662
12_14	-2.911332659043791	0.3152863813106448	-3.644611830085485	0.0298558284087612
12_14	-2.519367786273925	0.4979167377290094	-3.070296248341616	0.2347156658933902
12_15	-2.858665614180236	0.3020623923503361	-3.436437167888646	0.0876376356869708
12_15	-2.157990553135335	0.5873507753075089	-2.6970098086499954	0.3085043756686865
12_15	-3.0775302154044617	0.2897403095174102	-3.7131227345327535	0.0837860200925108
12_15	-3.0214036385604794	0.1856161874448515	-3.5570964916265977	-0.0339116419692144
12_15	-2.6908005968426694	0.5148903949267967	-3.34168706798932	0.2393631846825308
12_15	-2.7683930822399034	0.2869307638192873	-3.4202200847534963	0.0763395068464608
12_15	-2.787853078233018	0.2397277351729016	-3.4528365392433558	0.0227851407705245
12_15	-2.9168883407892867	0.4178138521233893	-3.4951082554899875	0.0942265141575953
12_15	-2.928668218312802	0.2864412864472437	-3.653828767584408	0.0249427868479479
12_15	-2.5151580972059646	0.506006683327536	-3.060885893698289	0.2393996182414044
12_16	-2.8849873017085987	0.2730918839859293	-3.476647000081002	0.0661615735479747
12_16	-2.2360252388831805	0.5476039238916501	-2.7658390324443247	0.2727592819559692
12_16	-3.090102943270731	0.2962335657191492	-3.7062080650066855	0.0871952357023292
12_16	-3.0167597801323445	0.1792222170100477	-3.5698549005884623	-0.0413417041605612
12_16	-2.6526772128700435	0.5550962456470848	-3.2687547435517885	0.2722026689222826
12_16	-2.760685013297505	0.2924696916067396	-3.4086038056681165	0.0826030087351697
12_16	-2.7249755244167697	0.2694348360009929	-3.4017348310152737	0.0514964994695639
12_16	-2.856108636860004	0.4442802587865774	-3.439757240341697	0.1226882885925942
12_16	-2.9435568721423024	0.3070835100662175	-3.642498131594954	0.0309807754508717
12_16	-2.556085460405861	0.4640200992840532	-3.121129425396662	0.2091651203888118
12_17	-2.854388954566556	0.2917946950593383	-3.453470627388035	0.0785705688126713
12_17	-2.129746019395081	0.6104090466783472	-2.672711529546354	0.320908086968023
12_17	-3.075319436049694	0.3054570938578801	-3.6945851553191646	0.0929114886451335
12_17	-3.196001125921597	0.2140556287945186	-3.7447177070058895	-0.1458566819380005
12_17	-2.730464386022583	0.5226663753928312	-3.3328402705547453	0.2433852802484286
12_17	-2.741081848349079	0.3106155765123038	-3.3862876204020536	0.0945761123867261
12_17	-2.709170604179027	0.2836693754743584	-3.396958379608844	0.0541582590890601
12_17	-2.8327170081427018	0.4591421083666768	-3.4365024661442862	0.124347766501259
12_17	-2.8879474013791464	0.3221796406458916	-3.62489622638231	0.0403234694186073
12_17	-2.619986081088064	0.4370674189042275	-3.1601603236546443	0.1892620704401793
12_18	-2.8413982309679326	0.300865736590176	-3.441373266020961	0.0850147187743906
12_18	-2.211583589364408	0.5541705000696968	-2.7696906146554703	0.2707324266893125
12_18	-3.1187494637009503	0.2850833600368283	-3.7192491900972513	0.080760116920305
12_18	-2.9768903285379964	0.2071477772462262	-3.5299622219813074	-0.0181980200217211
12_18	-2.709321355825402	0.5201300145703991	-3.332078550159063	0.243731089202335
12_18	-2.8921109544225456	0.2801179308512722	-3.5535611181223765	0.0029157847680854
12_18	-2.730488932186873	0.2670701614740731	-3.4178652820659496	0.042479886150362
12_18	-2.859285671122725	0.4301829267849293	-3.468140877377117	0.1081500327208466
12_18	-2.96694528074035	0.253038413209159	-3.772988068732168	-0.0396917109265562
12_18	-2.57673317354064	0.4963845898159756	-3.0850921407249787	0.22732201596204
12_19	-2.865981477820506	0.2786582143195763	-3.4707270187313086	0.0693391174922263
12_19	-2.2313337304086627	0.5215174198711047	-2.808066853106575	0.250383270052845
12_19	-3.135931720998036	0.3390007199256965	-3.717166429199056	0.0817893681027795
12_19	-3.190173758826144	0.2275696349591318	-3.736552440247468	-0.1408651040973958
12_19	-2.719605471798461	0.5273446057250302	-3.314093174670265	0.2518731971025799
12_19	-2.7942452103361264	0.3358712959382749	-3.445637582605346	0.0625600577768477
12_19	-2.7617313340543825	0.3231411950208789	-3.4173060753940594	0.0427931857034835
12_19	-2.88640424111322	0.4110870011227451	-3.494409303766516	0.0945887510841049
12_19	-3.004545671340809	0.2703359184648584	-3.737588061505592	-0.0202734505051691
12_19	-2.577988817070034	0.4852920418571304	-3.107178023003432	0.2162193593432702
12_20	-2.8409156260104087	0.2807082393343109	-3.466970782208992	0.0713524655322221
12_20	-2.2945901391425148	0.5232395911649574	-2.830833990320618	0.2381785655937184
12_20	-3.088424765771301	0.2814501511727704	-3.723242606882193	0.0787850523054964
12_20	-3.255594614680268	0.1983556507232893	-3.814309819828266	-0.1888417958386816
12_20	-2.735588029017351	0.516601838237399	-3.3399660858990936	0.240146444891344
12_20	-2.9274137582434245	0.2816759556197553	-3.5844434047788543	-0.0144898766442043
12_20	-2.773138189511944	0.2391321667687709	-3.4573749535409632	0.0202145466933278
12_20	-2.900100321341685	0.3972071162962197	-3.5078154540791617	0.0876282826049202
12_20	-3.043868105280984	0.2321056353159621	-3.808694375817831	-0.0594634214708897
12_20	-2.5394215546458265	0.5087461133064867	-3.071901593817044	0.2339151783673878
13_14	-2.904768255854191	0.2445658435238263	-3.523966847135404	0.0405680546658536
13_14	-2.154136616322533	0.5894602174345375	-2.684534036503843	0.3148869914508743
13_14	-3.039652589990025	0.3609597811004377	-3.62012521041033	0.1291056192830141
13_14	-3.0567110121868266	0.1344835152092525	-3.605951802412537	-0.0625074117931159
13_14	-2.7266546152741635	0.477159039562436	-3.4049612896517925	0.2102854431269082
13_14	-2.8007574030853046	0.2609224133306655	-3.450947009170924	0.0596688057623805
13_14	-2.709132388179618	0.3290714195613638	-3.3392111002413585	0.0860429754447211
13_14	-2.9551566049930367	0.3684812495816146	-3.5649672764097797	0.0576560744653787
13_14	-2.8369956768529754	0.38523786653363	-3.540746182786496	0.0843630520737954
13_14	-2.5040350955275934	0.4866322933967711	-3.0916614540170047	0.2240278724937533
13_15	-2.9321247429188144	0.2270814243269663	-3.541825148140053	0.0308192462903228
13_15	-2.1515807020911977	0.5998046800559909	-2.660177927093519	0.3272623162463246
13_15	-2.991575474504553	0.351983700571061	-3.6329755507563086	0.1229118268710786
13_15	-3.051953868796177	0.1660747064816687	-3.5682580979683385	-0.0404103244169216
13_15	-2.669554432082562	0.5135695478580047	-3.3523643854497225	0.2344946643577554
13_15	-2.74919215889596	0.2946470029478468	-3.406283581513617	0.0838515212205961
13_15	-2.7536822418186904	0.2924699774608224	-3.3780128692852864	0.0646791323497489
13_15	-2.947839809155899	0.3896561823462537	-3.540426317551	0.0705854636251342
13_15	-2.866457028596515	0.3312598434284153	-3.5745371321262445	0.0668029794182805
13_15	-2.4915169450159222	0.4961945289004109	-3.0791571041036465	0.2302920802710957
13_16	-2.933804679979571	0.210810502406061	-3.56331582406165	0.0190221989853363
13_16	-2.24686565540143	0.5621776903213125	-2.725476879766469	0.2938297961711797
13_16	-2.9834177218908224	0.3799956052641516	-3.5977908345026224	0.1398184428468558
13_16	-3.066333455484899	0.1477847453926519	-3.5939842007914105	-0.0554665163809513
13_16	-2.6395574707729086	0.5598824120564082	-3.272456778913086	0.2705531984648684
13_16	-2.747448692288585	0.2943861533557978	-3.4038936472151144	0.0851366558861396
13_16	-2.679254989501376	0.3504264218426295	-3.3006159425728976	0.1070482136327513
13_16	-2.8507162376244617	0.4369799330350218	-3.4517267403445224	0.1165720122385384
13_16	-2.8768943831581137	0.3645581474706142	-3.547581292372139	0.0808245213307634
13_16	-2.50022222374361	0.4669824802196313	-3.1190994165062187	0.2101935171864456
13_17	-2.9178752777099897	0.2352392185139097	-3.659782901998697	-0.0348113759675736
13_17	-2.148544571613555	0.6132551226226198	-2.652171109544488	0.3313059416708364
13_17	-3.0074347571712448	0.3704878339148305	-3.609898953539	0.1340189358960551
13_17	-3.15054375744414	0.2100276089218083	-3.73252752122442	-0.1384086062425584
13_17	-2.7312948348289936	0.5221087967142293	-3.352300794856152	0.2345237056381089
13_17	-2.856038937171026	0.307757798989778	-3.445716110487239	0.0625173277971768
13_17	-2.656288657178424	0.3710304487411601	-3.2863621478859177	0.1147440308115547
13_17	-2.834290221581555	0.4482746421055609	-3.459911900191478	0.1123772579279898
13_17	-2.821323073471412	0.3812850969537261	-3.508080868976123	0.101179621614337
13_17	-2.5708676525277943	0.4410587522845759	-3.15629630137595	0.1912434852247048
13_18	-2.8700151997307333	0.24760916578769	-3.632500518779065	-0.0194405788187679
13_18	-2.2265097598010604	0.5572949849188565	-2.752138597304871	0.2799461336166918
13_18	-2.91425867231198	0.4207008711180767	-3.543116361687822	0.1657635995299168
13_18	-3.022988456446236	0.2419701178675985	-3.630309183247053	-0.0769098805394206
13_18	-2.71131020110554	0.5171288541155957	-3.3496112053072227	0.2357515137978724
13_18	-2.85572253760311	0.2736902795601218	-3.507409904688264	0.028646497478583
13_18	-2.582058261180332	0.417728169847603	-3.221267485674549	0.1494661505278693
13_18	-2.863249405738233	0.4200858140935919	-3.486751059561109	0.0985529475056209
13_18	-2.8291038576893137	0.3682383342276965	-3.531060696727016	0.0893655340256267
13_18	-2.5290553900038955	0.4879207233972336	-3.098750132155604	0.2204654367296036
13_19	-2.893789834091394	0.2244511815074419	-3.661507966017127	-0.0357871368975089
13_19	-2.2621427333083237	0.5217829048042999	-2.79930797395574	0.2550523628593092
13_19	-2.908856014661667	0.43893996520007	-3.5077881831402955	0.182316891926456
13_19	-3.1645083108474945	0.2074411379570939	-3.6922195074628754	-0.1139537455908461
13_19	-2.719313508670578	0.516997191084978	-3.3410936020682467	0.2396333308301672
13_19	-2.720472845059039	0.3376506984856666	-3.394245524854022	0.0903155510099104
13_19	-2.6752434665824656	0.3422289020042372	-3.307952810663354	0.1030739548022685
13_19	-2.7771497590982728	0.4210446902336026	-3.453229823958528	0.1158024523354873
13_19	-2.8558917431605657	0.3741823430313238	-3.516501192184702	0.0968596293408207
13_19	-2.5338128030678666	0.4796507639049964	-3.11578997535144	0.2118686362301618
13_20	-2.9608007332870945	0.1811378134967769	-3.601301928882029	-0.0020043661985789
13_20	-2.2779373998009134	0.5386950553643897	-2.792107320227881	0.2588798880806444
13_20	-2.9760250237391173	0.383595206253381	-3.5908291278577527	0.1431441158734633
13_20	-3.203375301164388	0.1489673064020336	-3.817008053566437	-0.1905243584935176
13_20	-2.749079278560267	0.4918137236694248	-3.3953456313914447	0.2147394749969201
13_20	-2.886765594866794	0.245307448034481	-3.579078409349658	-0.0114552853581184
13_20	-2.736422118507304	0.3137304243731696	-3.351668603289067	0.0792109063776796
13_20	-2.915513310534963	0.3784678200627371	-3.536442983362458	0.0726756559979817
13_20	-2.8968818294656065	0.379250768678303	-3.5287070853410336	0.0905790874223401
13_20	-2.494915260824206	0.4856901436782496	-3.099278875213664	0.2201993883965215
14_15	-2.843110696462981	0.3152922704884576	-3.426460759347677	0.092927351151376
14_15	-2.053029928865465	0.6197989588490974	-2.6223210114867497	0.3462734943212833
14_15	-3.04280970232652	0.3151162518880201	-3.682333388420009	0.0989175811654917
14_15	-3.0159633070783363	0.2037153193267382	-3.531700930673987	-0.0192013088028919
14_15	-2.709913001704082	0.4984441717243231	-3.380332443074461	0.2216684896788329
14_15	-2.8005931918043645	0.2724766498144498	-3.435235927837744	0.0682113826264094
14_15	-2.782872893497349	0.2588515269289025	-3.4269871462475727	0.037362057805376
14_15	-2.996406175628521	0.3721831430080391	-3.580455148764336	0.0494503296079714
14_15	-2.8203693964176457	0.3657734941749923	-3.5538450317719747	0.0775757960776496
14_15	-2.474006293236735	0.5357180944359128	-3.0109900492708133	0.2639947710931919
14_16	-2.872463925557444	0.2898636183695805	-3.461266859258727	0.0744056073158137
14_16	-2.118452767593225	0.6079419279141255	-2.652653302745212	0.3310627680395169
14_16	-3.0443440228594736	0.3426037350941385	-3.648080486417633	0.1156032712260212
14_16	-2.997779519126909	0.211756762089593	-3.5355541744503034	-0.0214265105227071
14_16	-2.690173600565497	0.5434397386504363	-3.306292825983579	0.255390770062166
14_16	-2.831381222459972	0.2614850359560274	-3.444766111627318	0.0630341926049937
14_16	-2.704801241718501	0.2988966062826116	-3.36331521585448	0.0728005433731965
[truncated: 193 more rows]

## Sheet: HCP-AGING_Combined_Bins_Age_Pre
bins	test_neg_mean_absolute_error	test_corr	test_neg_root_mean_squared_error	test_r2
[truncated: 700 more rows]

[truncated: 2 more sheets: HCA-YA_Sequential_Age_Predictio, HCP-AGING_Sequential_Age_Predic]
