# Supplementary material for: Intermediately synchronised brain states optimise trade-off between subject specificity and predictive capacity
Source: Commun Biol. 2023 Jul 10;6:705. doi: 10.1038/s42003-023-05073-w (PMC10333234; doi:10.1038/s42003-023-05073-w)
Supplement: Supplementary file 7 — Supplementary Data 4 [file 42003_2023_5073_MOESM7_ESM.xlsx]

## Sheet: HCP-YA_Individual_Bins_Correlat
bin	full	Rank 1	Rank 2	Rank 3	Rank 4	Rank 5	Rank 6	Rank 7	Rank 8	Rank 9	Rank 10	Rank 11	Rank 12	Rank 13	Rank 14	Rank 15	Rank 16	Rank 17	Rank 18	Rank 19	Rank 20
count	762.0	762.0	762.0	762.0	762.0	762.0	762.0	762.0	762.0	762.0	762.0	762.0	762.0	762.0	762.0	762.0	762.0	762.0	762.0	762.0	762.0
mean	0.23055830010115044	0.17258468911026612	0.19163413093171594	0.2018469844204325	0.2092603145902881	0.21573337476172433	0.220715542468034	0.22560274333058677	0.22959673341830794	0.23377498909612054	0.2375554755824091	0.24093321448468524	0.24440119507696725	0.24788379556417706	0.2506349965109914	0.25405124491898556	0.2564348238002182	0.25837792296787	0.2592882070345887	0.255917968219005	0.23873296472202052
std	0.020482091953239853	0.020591158473024604	0.020836481823193795	0.020344331446093055	0.01979030326426025	0.019657097020995024	0.019161247289358172	0.018801942387484318	0.018851883655687504	0.018390648286326132	0.018478923905538014	0.01846624617497883	0.018369015277391612	0.017730676050942154	0.01753578823553964	0.017310531321067964	0.01739724516087613	0.017328612606728275	0.017314262350184472	0.017305346517447515	0.017710216130534154
min	0.1740541701957856	0.1145957393249761	0.1356242728750011	0.1462521694936316	0.1593755953348959	0.1625798045323125	0.1690871848296223	0.1760349308581002	0.172087567247584	0.1821155889133379	0.1846449054232184	0.1850673783853371	0.1966425134921712	0.1934749706791059	0.2011345383820742	0.1969899009157489	0.2032010745352843	0.2010582258558807	0.2030704520270823	0.1957185682724946	0.1629974668120681
25%	0.21641245465983966	0.15873112754964502	0.17727194903502957	0.18754324185454696	0.19573074757112152	0.20224424413804998	0.20820437773641712	0.21332065726138605	0.21707061385223497	0.22144273107073523	0.22530850135199917	0.2280576872172224	0.23153850581437524	0.23640293032008763	0.2394141827499736	0.2425223138156355	0.2451967212800273	0.2468993669124047	0.2478712738307341	0.24452054372759569	0.22725601399099493
50%	0.22957006662756446	0.17212941958156586	0.1900272035905014	0.20071344658156745	0.2076475242147281	0.21535126935636215	0.22038959463138874	0.2255374381512682	0.22957603633631884	0.23398265165411714	0.23735144518915324	0.2406919947390077	0.24403464161037608	0.24720808153014656	0.2511651393167248	0.25425844604517456	0.2567249731438032	0.25850849059922176	0.2597518715534972	0.25642537838833074	0.23904501852965385
75%	0.2436618276143256	0.18599402271136753	0.2055664697282328	0.21577863160103217	0.2222948411580587	0.2286380452312583	0.23276410879928935	0.2369457147277289	0.24118417683859206	0.2451334229407496	0.24900035928249345	0.2524349590163345	0.2562728557586771	0.2595744151958484	0.2609935450153297	0.26488226244894963	0.2673395961155647	0.2700336435083553	0.2705515502865279	0.2675260713492894	0.25014952404564306
max	0.2932251786952477	0.2284894304238079	0.2518218418430851	0.2662627449321986	0.2727375711441166	0.2813694557420108	0.2843985041859699	0.2825981035393676	0.2899722553758005	0.2977152411884814	0.2993312330045765	0.3024992085695779	0.3118908566006317	0.3115265378954235	0.3131856064533087	0.3151943441222367	0.3240993046711952	0.3237160683383288	0.3177207999654465	0.3143642264579701	0.2944027458356162

## Sheet: HCP-YA_Combined_Bins_Correlatio
bins	full	1_2	1_3	1_4	1_5	1_6	1_7	1_8	1_9	1_10	1_11	1_12	1_13	1_14	1_15	1_16	1_17	1_18	1_19	1_20	2_3	2_4	2_5	2_6	2_7	2_8	2_9	2_10	2_11	2_12	2_13	2_14	2_15	2_16	2_17	2_18	2_19	2_20	3_4	3_5	3_6	3_7	3_8	3_9	3_10	3_11	3_12	3_13	3_14
count	762.0	762.0	762.0	762.0	762.0	762.0	762.0	762.0	762.0	762.0	762.0	762.0	762.0	762.0	762.0	762.0	762.0	762.0	762.0	762.0	762.0	762.0	762.0	762.0	762.0	762.0	762.0	762.0	762.0	762.0	762.0	762.0	762.0	762.0	762.0	762.0	762.0	762.0	762.0	762.0	762.0	762.0	762.0	762.0	762.0	762.0	762.0	762.0	762.0
mean	0.23055830010115044	0.18457030934480362	0.18864254183611676	0.19054780369531155	0.19181732810594063	0.19242743123748368	0.19291907774543424	0.19310382120879446	0.19318668268324735	0.19317179437038992	0.193037026468904	0.1927855771354696	0.192500493427721	0.19192073634974968	0.1914535995038979	0.19077137849324624	0.1898858116054776	0.18880779298162714	0.18719121945933864	0.18346852598947785	0.19905612923712637	0.20297706101534468	0.20559392814626143	0.20715228535463856	0.20844110019128523	0.20929762500223095	0.2099832877333448	0.21049990035901686	0.2108414284749438	0.2110244798647147	0.21116194814492034	0.21101605472985652	0.21088463468615104	0.21051856129722646	0.20991314813227635	0.20907018555535176	0.20760725688621173	0.2037393146324726	0.20784361470222606	0.21153372584062893	0.21382566436515968	0.21568429670909048	0.21701226557849246	0.21813183472964842	0.21895848907115772	0.2196536167881934	0.220130418238141	0.22055647793944008	0.22065256450588075
std	0.020482091953239853	0.020969733321315753	0.020980769116905756	0.020878008498808387	0.020949262291599144	0.020924423300184493	0.02097300026870631	0.021095314992223696	0.02100631942031137	0.021087592724244823	0.021120070172297438	0.021191528751141844	0.02113971770616165	0.021079098955447552	0.021142451326856306	0.021168936021222936	0.021239285657123085	0.02123367398725813	0.021207322154950258	0.021120192878537163	0.02086646069727522	0.02075520509117517	0.020823867884323374	0.020748871137605568	0.020731014122677673	0.020794346420951	0.020783764054029274	0.020889457188786157	0.02096366429955684	0.020989888834300342	0.020887652780290235	0.020915805134276908	0.02095126505704745	0.020992747356303312	0.021092680520952787	0.021126915336174255	0.021124766577579633	0.021118305566309368	0.020319165360010105	0.020426232809811557	0.020282489880697238	0.02026511077485872	0.02034916581870236	0.020287769636630593	0.02038293668031813	0.020440001933597397	0.020456258418628286	0.020297111923503235	0.020304294283055618
min	0.1740541701957856	0.1256511024174195	0.1284923451647739	0.1337296170817801	0.1338823072813261	0.1342762362012433	0.134739051815773	0.134169276475921	0.1347521709764217	0.1343049335366183	0.1333574220016447	0.1317133135748568	0.1303990429660821	0.1313563911279942	0.1295971734945144	0.1292762062016115	0.1291408371918977	0.1272860768840117	0.1255438753242598	0.1205039471010022	0.1423045139517887	0.1482630189310408	0.1489583361559845	0.1512790393330279	0.152944064414281	0.1523593464584666	0.1543390095730989	0.1525834504568635	0.1546001057820688	0.1539590145774363	0.1516436315566141	0.1527004014206816	0.1510799564935853	0.1509442378871752	0.1502663210726727	0.148366479297553	0.1471102824373074	0.1434075366087679	0.1549153192587663	0.1555340563536536	0.1604316334997882	0.1624202164801635	0.1625455541551794	0.1638589008227104	0.1659704278462124	0.1643607947230193	0.1642764661374796	0.1620265177997484	0.1640827118827319
25%	0.21641245465983963	0.17021174460369426	0.17442074105709496	0.17658578637990224	0.1781149249526803	0.17825341288788155	0.17914619809113908	0.17891747411779046	0.17873236775035886	0.17852601275588803	0.1788676021205752	0.17785909776553954	0.1780297390116479	0.17738959250866349	0.17647707308065302	0.17627269553493236	0.17540090456769922	0.17414972400297218	0.17239502101018028	0.16906235302660222	0.18445414770278012	0.18850994247128347	0.1910877143839568	0.19306683310611458	0.1939491634131827	0.19495461975207518	0.19547826675128016	0.1958985068313986	0.1964226971998449	0.19607244088551434	0.19659162029335142	0.19596948400915706	0.19617265415667953	0.19567237555551217	0.19493265860285255	0.1943649291503475	0.19280991519579008	0.18900441837305762	0.19369618479460926	0.19728316742313773	0.19952268129090725	0.20140648124430466	0.20317911767562805	0.2035252850229366	0.20452468563729218	0.2045472362071482	0.20544593477350612	0.2056855238123128	0.20598210538314926
50%	0.22957006662756446	0.18325903471855465	0.18688745730704687	0.1892963152795665	0.19026988294245345	0.1907863612872675	0.191555873305557	0.1920229733140651	0.192222734916346	0.19252217241813058	0.19193924507632115	0.19190935920069085	0.19142982201926545	0.19094822823882396	0.1902505200005739	0.1902757235421261	0.18934532368562315	0.18805532267941594	0.1862707539818511	0.18233395488676019	0.19791106491048405	0.20155338167517234	0.2042805568155501	0.20593380160105196	0.20729178332518325	0.20853273285992835	0.20880463234533225	0.20964470734560045	0.20981153966736615	0.20984149678142455	0.21021291037160017	0.21050654104912103	0.2098477510481812	0.2094202216932582	0.20898028097818433	0.20800621676385994	0.20649869817913585	0.20231751569086176	0.20613485226853873	0.21031079412763626	0.2128076864180563	0.21479118438359185	0.21614474149515395	0.21728464165242883	0.21810265044978472	0.21848188696984994	0.2192988860323024	0.2196298099974452	0.2197901073531521
75%	0.24366182761432556	0.1986217467314521	0.20242545690263336	0.20472875099882062	0.2060751253083707	0.20628014978462736	0.20692185722035528	0.20717493721395833	0.2069052658983247	0.20695922624113414	0.20691579013569147	0.20712516275965687	0.20676773290578998	0.20583284580009348	0.20550313289037364	0.20515056212590904	0.2040371990877257	0.20238598749034645	0.20136635689329674	0.19715256922401125	0.21301660312026302	0.21638031370347005	0.21927649242134384	0.22024123596050327	0.22108565719765833	0.2222820776129269	0.2230572566673572	0.22374156621858207	0.22391992613163111	0.22442656787994322	0.22465267080735027	0.22436610885829394	0.22433142969405298	0.22486102287254364	0.22389617627418715	0.2232892765728589	0.22124254244183855	0.21726482751666237	0.2215726705125148	0.22478329332358132	0.22713965164262317	0.22881744013549488	0.23034851846534377	0.23179151780305715	0.23251323859356895	0.23360526550362093	0.23376553290968055	0.23420427109571018	0.23419268891408332
max	0.2932251786952478	0.2438646956157987	0.2514554422309349	0.255564383813575	0.2568299560089501	0.2534618260891325	0.2544354721644632	0.2561159117657938	0.2545803140842752	0.2552844297203465	0.2548875746348693	0.2534422991878491	0.2531222751131008	0.2545610091117847	0.2548949993127479	0.2529894470500375	0.2514205778532259	0.2498804429547147	0.2459254544662214	0.2421083546191945	0.2606439596537212	0.267026407928002	0.2693957479602226	0.2659866883969102	0.2682522308054945	0.2697427452521531	0.2695030544804223	0.2728126389558082	0.2688009495838259	0.2699357864012522	0.27021686586064	0.2729875196490456	0.2743853368067651	0.2720737628910144	0.2729442130652316	0.2709569696563066	0.2678736081157418	0.2640019918248516	0.2736686061281577	0.2795232526814383	0.2728641972419662	0.2782945154493557	0.2805743776357239	0.2807234783566568	0.2835867424319485	0.2797821986147561	0.2811263321038152	0.2830798979627889	0.2852968448674147
[truncated: 142 more columns]

## Sheet: HCP-YA_Sequential_Correlations_
threshold+ampl_magnitude	full	1_high	1_low	2_high	2_low	4_high	4_low	5_high	5_low	10_high	10_low	15_high	15_low	20_high	20_low	25_high	25_low	30_high	30_low	40_high	40_low	50_high	50_low	100_high	100_low
count	762.0	762.0	762.0	762.0	762.0	762.0	762.0	762.0	762.0	762.0	762.0	762.0	762.0	762.0	762.0	762.0	762.0	762.0	762.0	762.0	762.0	762.0	762.0	762.0	762.0
mean	0.23055830010115044	0.1301584733959725	0.1659924312687256	0.15314714913529123	0.1955684027467681	0.16855971877946016	0.22883000792177166	0.17258419485921084	0.23873296472327568	0.1845700618967133	0.26300257589391784	0.19148450078562976	0.2712634512725389	0.1965221057030374	0.27413675864698217	0.2006518264500214	0.2747455907556203	0.20410960590765506	0.2742303493472712	0.20987137652044094	0.27135711593625766	0.21462473465301285	0.2672352871309539	0.23055830010115044	0.23055830010115044
std	0.020482091953239853	0.018371436985539964	0.01762569725853565	0.019642188761493373	0.018439119155340116	0.020426798233799334	0.017936107849413626	0.02059073354113917	0.01771021613744251	0.02097011612931728	0.017368446865682646	0.021078883359081608	0.01737583785736965	0.021053132549621573	0.017440559456251985	0.021045201509359568	0.017520339602575076	0.020995168502382647	0.017583630316757717	0.020889193734507743	0.017799575385292872	0.020788492072693548	0.01813396513151516	0.020482091953239853	0.020482091953239853
min	0.1740541701957856	0.0726713985686388	0.1159679960572963	0.0934353081239324	0.1305428550824539	0.1116758624413824	0.1533800836132396	0.1145957393300652	0.1629974668166467	0.1256511023893621	0.198206978351994	0.131927116784294	0.2099009362251918	0.1383526381855784	0.215338198112686	0.1427591895627192	0.2176053989526219	0.1469624000049059	0.216645537202037	0.1537039037856869	0.2162467308556425	0.1593242952894424	0.2145079119674095	0.1740541701957856	0.1740541701957856
25%	0.21641245465983966	0.11715246466035248	0.1545987408246099	0.13858898546148282	0.1832788440327546	0.15426534279885373	0.21692954544994258	0.1587311275088418	0.2272560141572274	0.1702117445984806	0.25110335547527457	0.17720997326634047	0.2593246718877351	0.18211045125629216	0.2622360809110373	0.18626679765651682	0.262969750004193	0.18984925294586635	0.26263027997663624	0.19568038567402252	0.2593100161518814	0.2004403239422729	0.2550192859914683	0.21641245465983966	0.21641245465983966
50%	0.22957006662756446	0.1294155906286002	0.1660716773861381	0.15307575807393103	0.19566133739524783	0.16826546329874004	0.22911173462929252	0.1721294195606401	0.23904501861844846	0.1832590346526693	0.26303229774714854	0.18999528470979543	0.27113705894661244	0.1947514307835862	0.27406089146476775	0.19868032684560377	0.2746315630631715	0.20219344066836326	0.27422290394082094	0.2078073436914214	0.2713605380114422	0.21313816448486683	0.2675913400465503	0.22957006662756446	0.22957006662756446
75%	0.2436618276143256	0.14288679029001275	0.17776803815972725	0.16673196877276025	0.2085271389658241	0.18183583972974085	0.2403887994326425	0.18599402270579693	0.25014952401167184	0.19862174666660648	0.2743854547607287	0.20569561269457828	0.2826231564425073	0.21012767164357463	0.28527372768663156	0.21420289236017712	0.2860304305450774	0.21793038512737217	0.28488443379969086	0.22350275030601918	0.28204905173842115	0.2277780436700061	0.27852355354616726	0.2436618276143256	0.2436618276143256
max	0.2932251786952477	0.183494982159279	0.22323077449279	0.2104700981368334	0.2474784639944285	0.2234570250906651	0.2827103298636692	0.228489430418189	0.2944027457389155	0.2438646954899473	0.3204711985848997	0.2534552234095174	0.330597084547005	0.261208481233162	0.3354579994102791	0.2666683125682184	0.3392779486028069	0.2687774736224672	0.337965269048031	0.2738482579279233	0.3349318722997599	0.2782562101387448	0.3320294666766615	0.2932251786952477	0.2932251786952477
