# Supplementary material for: Intermediately synchronised brain states optimise trade-off between subject specificity and predictive capacity
Source: Commun Biol. 2023 Jul 10;6:705. doi: 10.1038/s42003-023-05073-w (PMC10333234; doi:10.1038/s42003-023-05073-w)
Supplement: Supplementary file 8 — Supplementary Data 5 [file 42003_2023_5073_MOESM8_ESM.xlsx]

## Sheet: HCP-YA_Individual_Bins_Psychome
test_neg_mean_absolute_error	test_corr	test_neg_root_mean_squared_error	test_r2	fold	target	bin
-3.9635609670373935	0.1112114897097977	-4.7039312022602	0.0073686343068416	0	PMAT24_A_CR	1
-4.1279876533132605	0.1238123181673918	-4.992526727694063	0.0144397723549674	1	PMAT24_A_CR	1
-3.672931522371593	0.229530533459228	-4.47523429026986	0.043674865570589	2	PMAT24_A_CR	1
-3.3215881571130783	0.1984287647011679	-4.08356332694024	0.0029298695574498	3	PMAT24_A_CR	1
-3.94947836084064	0.1923690698165026	-4.744001488139195	0.0305786358104017	4	PMAT24_A_CR	1
-3.4662702272804085	0.0541492856258451	-4.470305106055088	-0.0771431416300185	5	PMAT24_A_CR	1
-3.755526645993041	0.1518375169554497	-4.426075520107332	0.0221573174197597	6	PMAT24_A_CR	1
-3.806486838071612	0.044451686319523	-4.523692781294917	-0.0413854083236808	7	PMAT24_A_CR	1
-3.515714715983934	0.480006702261577	-4.1285405820353	0.0751521594707727	8	PMAT24_A_CR	1
-4.08597613327748	0.3444239943917263	-4.728720388328708	0.0723472960669543	9	PMAT24_A_CR	1
-7.659579584705445	0.2891137644714946	-9.936681103468077	0.0642827559428724	0	ReadEng_Unadj	1
-7.791117599564448	0.2451519421131957	-9.910836157587234	0.0487246454535943	1	ReadEng_Unadj	1
-7.385939578271525	0.1941493240745034	-8.88818803815854	-0.0600777383984996	2	ReadEng_Unadj	1
-7.608539125895021	0.0674895601726693	-10.031051764827527	-0.0601763726836739	3	ReadEng_Unadj	1
-9.125199980963757	0.3585100214582056	-11.287067445861314	0.0503303689079803	4	ReadEng_Unadj	1
-7.176132143752866	0.2568202936375082	-9.36294219816082	0.0334882500612341	5	ReadEng_Unadj	1
-8.746176519507829	0.1633799414398359	-10.86462355054639	0.0013774176405527	6	ReadEng_Unadj	1
-8.949832139109924	0.3546094792597241	-10.837572664572614	0.1076094151488185	7	ReadEng_Unadj	1
-7.480854306539848	0.4165508320529518	-9.589854019170325	0.1626672247977257	8	ReadEng_Unadj	1
-8.778418450013152	0.2609515769684697	-10.721672772196298	0.0019536123616923	9	ReadEng_Unadj	1
-6.052245221419548	0.3709214247260936	-7.459331795317699	0.1369246418059009	0	PicVocab_Unadj	1
-6.992612327781416	0.2467912235364224	-9.101934240518574	0.0509652409724765	1	PicVocab_Unadj	1
-6.546274115988819	0.3204727048852542	-8.10863182980659	0.0939953881644228	2	PicVocab_Unadj	1
-7.023505939386675	0.0528095354167571	-9.149748147241018	-0.0985007150259236	3	PicVocab_Unadj	1
-7.858609565421226	0.3359373857039784	-9.4814074143641	0.0418215032236496	4	PicVocab_Unadj	1
-7.394646603419414	-0.0485945010904935	-9.330566457325853	-0.1540154164775371	5	PicVocab_Unadj	1
-7.304955742222724	0.1842555034663515	-8.951445963235832	0.0130520119684569	6	PicVocab_Unadj	1
-7.770736220444377	0.2825832405506066	-9.984262938052476	0.0350398973281311	7	PicVocab_Unadj	1
-7.80119607868838	0.3004004741535532	-9.7607764450599	0.0843614118829523	8	PicVocab_Unadj	1
-7.702886313452482	0.1940722896216651	-10.425179397965556	-0.082194978047448	9	PicVocab_Unadj	1
-3.943659937929111	0.0857142978488785	-4.719526027980272	0.0007760322595651	0	PMAT24_A_CR	5
-4.151285586376118	0.1162750765745964	-4.997000957594856	0.0126724912966075	1	PMAT24_A_CR	5
-3.688181651870662	0.1777598297598167	-4.557581834558656	0.008156919872876	2	PMAT24_A_CR	5
-3.2315303199468	0.1583594219349124	-4.20204896478558	-0.0557700403466041	3	PMAT24_A_CR	5
-3.932347108849765	0.2546170260986766	-4.710373798328139	0.0442733452878997	4	PMAT24_A_CR	5
-3.549014716139015	0.1073022576280067	-4.608001338932499	-0.1445223628548688	5	PMAT24_A_CR	5
-4.1370270852957125	-0.0626536787365572	-4.727151923595887	-0.1153995648958705	6	PMAT24_A_CR	5
-3.7732956148759738	0.0723176189544657	-4.4983647162551765	-0.0297566622962739	7	PMAT24_A_CR	5
-3.582931199108492	0.4581505375720193	-4.169503176846256	0.0567087863948909	8	PMAT24_A_CR	5
-4.099249508729587	0.3315789187873257	-4.755813911893421	0.0616867452091591	9	PMAT24_A_CR	5
-7.443994882597939	0.3506301764108629	-9.638508779124711	0.1195967785328701	0	ReadEng_Unadj	5
-7.758001835019087	0.1647847389718138	-10.21986642747875	-0.0115237667329493	1	ReadEng_Unadj	5
-7.355968613240619	0.1170710078736832	-8.966313816927574	-0.078795475528725	2	ReadEng_Unadj	5
-7.264578870204827	0.2961648171066607	-9.325705267798604	0.0836770802260372	3	ReadEng_Unadj	5
-8.738486636543449	0.3793648234717476	-10.83057884464364	0.1255929582433547	4	ReadEng_Unadj	5
-7.226070819174645	0.1687754849401252	-9.666375626026818	-0.0301721108661572	5	ReadEng_Unadj	5
-8.174093024555892	0.2528979032969341	-10.553424409134868	0.0577658853846655	6	ReadEng_Unadj	5
-8.703828573203324	0.4651533102182309	-10.37115992836039	0.1827675601007402	7	ReadEng_Unadj	5
-7.750968488088202	0.4543278133597832	-9.39323171103286	0.1966511623858159	8	ReadEng_Unadj	5
-8.346916325370842	0.3857539513909343	-10.187204354957691	0.0989774364555742	9	ReadEng_Unadj	5
-6.252525694172813	0.2689829521465025	-7.81299346857421	0.0531443190820762	0	PicVocab_Unadj	5
-6.632307606111681	0.2963723321651412	-8.97628516113843	0.0769865832746723	1	PicVocab_Unadj	5
-6.715885443980291	0.304336475408254	-8.151089876794144	0.0844825881630373	2	PicVocab_Unadj	5
-6.659196740544099	0.2485836632511661	-8.568292183005775	0.0366799502602643	3	PicVocab_Unadj	5
-7.068214204521882	0.4533269549469141	-8.80125457038249	0.17436143769929	4	PicVocab_Unadj	5
-7.29385973113273	-0.0705136942065039	-9.396613212465692	-0.1704107196743125	5	PicVocab_Unadj	5
-7.306237050468345	0.1182734433952026	-9.152627367172167	-0.0318093042976266	6	PicVocab_Unadj	5
-7.503389598500298	0.431452602433074	-9.48247272882957	0.1295966726163642	7	PicVocab_Unadj	5
-7.545125520008783	0.3384570154983344	-9.605238875546746	0.1133102364373452	8	PicVocab_Unadj	5
-7.4118206040353085	0.3463698813157311	-9.784743395966489	0.0466830351075018	9	PicVocab_Unadj	5
-3.994878150996246	0.0222550518314344	-4.887161698279373	-0.0714686991306241	0	PMAT24_A_CR	10
-4.110604130066878	0.1510304716784108	-5.007599502564171	0.0084798436217085	1	PMAT24_A_CR	10
-3.5821524979095725	0.1893186902188313	-4.551720396217603	0.010706468672804	2	PMAT24_A_CR	10
-3.243561406322664	0.1954220592089953	-4.155245051352076	-0.0323819391119364	3	PMAT24_A_CR	10
-3.9081278648890354	0.2992046252622057	-4.692746583823948	0.0514130235082666	4	PMAT24_A_CR	10
-3.5721786977535515	0.081273077278267	-4.60805697919434	-0.1445500025640338	5	PMAT24_A_CR	10
-4.019823416696568	0.0091487063666942	-4.7099296547842044	-0.1072869768464528	6	PMAT24_A_CR	10
-3.8990439232755048	0.1190787887135782	-4.6070628824099	-0.0801238665420334	7	PMAT24_A_CR	10
-3.43392215316072	0.3641489938387876	-4.099783320253406	0.0879913038011505	8	PMAT24_A_CR	10
-4.083417440453262	0.353986213362109	-4.74822196782294	0.0646801070124762	9	PMAT24_A_CR	10
-7.906277641129279	0.2688769016235832	-9.983345855919788	0.0554734677782539	0	ReadEng_Unadj	10
-7.528590902033218	0.2998378480844239	-9.728077687440736	0.0834847145408703	1	ReadEng_Unadj	10
-7.115955760911087	0.1742582660112283	-8.799080363089905	-0.0389288704618731	2	ReadEng_Unadj	10
-7.613735129192846	0.2533181571240077	-9.51247894422379	0.0466056036181985	3	ReadEng_Unadj	10
-8.967361149135066	0.2914508468214298	-11.14932174324156	0.0733681863930253	4	ReadEng_Unadj	10
-7.339129530348907	0.1579199112337513	-9.627917766433344	-0.0219912983225296	5	ReadEng_Unadj	10
-7.948486495421774	0.3005777052832514	-10.388567740203875	0.0869735295840475	6	ReadEng_Unadj	10
-8.558378723666346	0.4910493960494405	-10.325483084623585	0.1899502469127258	7	ReadEng_Unadj	10
-7.670671666187563	0.4129637506088178	-9.599320523083325	0.1610132838084691	8	ReadEng_Unadj	10
-8.311901696588599	0.3512536631148774	-10.22169015044082	0.0928668152967736	9	ReadEng_Unadj	10
-6.209463851812746	0.3818902183521028	-7.421650664971167	0.1456223411984055	0	PicVocab_Unadj	10
-6.51412531248543	0.3340991768640853	-8.837678804409373	0.1052717309009451	1	PicVocab_Unadj	10
-6.369137266771144	0.425450330947917	-7.738068163802478	0.1749118556731572	2	PicVocab_Unadj	10
-6.856568656287614	0.220484056655782	-8.67368601884156	0.0128356618232042	3	PicVocab_Unadj	10
-7.336452446694787	0.3847868490336397	-9.002422198698593	0.1361873558835483	4	PicVocab_Unadj	10
-7.413202880487622	-0.0227640867718341	-9.235873387760693	-0.1307107753652887	5	PicVocab_Unadj	10
-6.787452168754781	0.286300933794495	-8.658716294941572	0.0765467850635586	6	PicVocab_Unadj	10
-7.295464681134103	0.4634354084229399	-9.39997217661473	0.1446763628216051	7	PicVocab_Unadj	10
-7.304716630783863	0.4290184004845109	-9.271419257880384	0.1738711364721408	8	PicVocab_Unadj	10
-7.267167052060721	0.4270854316888104	-9.422895545144913	0.1158881861624496	9	PicVocab_Unadj	10
-3.951223668519889	0.1010227302883605	-4.706380316826809	0.0063347327876663	0	PMAT24_A_CR	15
-4.096105682536531	0.1813258003777751	-4.964772856224311	0.0253669378000904	1	PMAT24_A_CR	15
-3.665150537689114	0.2119579386140757	-4.517555691125391	0.0255017870798495	2	PMAT24_A_CR	15
-3.272899313961409	0.1331222457197645	-4.178437157997716	-0.0439383839617966	3	PMAT24_A_CR	15
-3.899516358121073	0.2302239713499389	-4.699105775407145	0.0488404006785089	4	PMAT24_A_CR	15
-3.440200147606987	0.0895549210334468	-4.454107305948588	-0.0693513961764831	5	PMAT24_A_CR	15
-3.8216022829243	0.0862860423008793	-4.5945400660596905	-0.0536962554913882	6	PMAT24_A_CR	15
-3.7209712171914986	0.1986294178357405	-4.450267882271056	-0.0078539222080327	7	PMAT24_A_CR	15
-3.450426942856342	0.3688204781223753	-4.142686705534931	0.0688034628930357	8	PMAT24_A_CR	15
-4.113846700556575	0.3704195722926631	-4.743075676816949	0.0667064738940627	9	PMAT24_A_CR	15
-7.7129027478134065	0.3279421134770173	-9.710731892098698	0.1063533004082816	0	ReadEng_Unadj	15
-8.098488165934459	0.2053976786325758	-10.096289249098009	0.0127907397452262	1	ReadEng_Unadj	15
-7.461303914667868	0.0820480319547511	-9.035172754097898	-0.0954288334349062	2	ReadEng_Unadj	15
-7.345740181871708	0.2704782560198482	-9.44032380882057	0.0610143390437752	3	ReadEng_Unadj	15
-9.208970497750528	0.1991609846972821	-11.486822412751485	0.0164190163048164	4	ReadEng_Unadj	15
-7.247598647103862	0.2043822284291796	-9.397651286762995	0.0263091131351893	5	ReadEng_Unadj	15
-8.149373892283228	0.2953935166814424	-10.38824834853892	0.087029669866149	6	ReadEng_Unadj	15
-8.509823120933316	0.5108936766504992	-10.262436089793315	0.1998123100816164	7	ReadEng_Unadj	15
-8.013262580465895	0.3485990876549842	-9.882042872356124	0.1108652873041541	8	ReadEng_Unadj	15
-8.569652274392272	0.2591432678703399	-10.59003188364819	0.0263112196630547	9	ReadEng_Unadj	15
-5.931815973572801	0.3843332642860631	-7.428711741745662	0.1439958307685258	0	PicVocab_Unadj	15
-6.943356966597994	0.2548071520621111	-9.101747052779212	0.0510042757182124	1	PicVocab_Unadj	15
-6.539681864599694	0.3592486360765798	-7.952883687445054	0.128465654717613	2	PicVocab_Unadj	15
-6.560113726234976	0.1983688153968644	-8.69847391251558	0.0071853097768921	3	PicVocab_Unadj	15
-7.333330101124973	0.4201944690901388	-8.895088763281095	0.1566625708638968	4	PicVocab_Unadj	15
-6.945421683819322	0.0149076876872142	-9.090810738060926	-0.0954708410625728	5	PicVocab_Unadj	15
-6.941369569152728	0.1899479186880537	-8.947396703088998	0.0139447180780799	6	PicVocab_Unadj	15
-7.449998655166664	0.3981174522326681	-9.577823899830976	0.1120039512685073	7	PicVocab_Unadj	15
-7.603332246314459	0.2972454231484923	-9.775023605760564	0.0816864667436798	8	PicVocab_Unadj	15
-7.717216108741215	0.3365669448761417	-9.832990780450736	0.0372584756101072	9	PicVocab_Unadj	15
-4.022849860671115	0.0037037117691177	-4.744099560476266	-0.0096565354751505	0	PMAT24_A_CR	20
-4.221718443611782	0.0565647834759969	-5.025305698201168	0.0014556845336365	1	PMAT24_A_CR	20
-3.7851316514843902	0.1026400521510474	-4.654976707181676	-0.0346871157115142	2	PMAT24_A_CR	20
-3.2768893405894466	0.1541449320901212	-4.15788403589245	-0.0336936813006696	3	PMAT24_A_CR	20
-3.947018954785687	0.2585572248729326	-4.730866280603308	0.0359394783357018	4	PMAT24_A_CR	20
-3.4806077999782423	0.0610013463636632	-4.581849261331054	-0.1315680692212504	5	PMAT24_A_CR	20
-3.723165897721672	0.2166584278454279	-4.402050873591966	0.0327439270531826	6	PMAT24_A_CR	20
-3.7278686266695744	0.1639289705051389	-4.461216585470656	-0.0128191367625856	7	PMAT24_A_CR	20
-3.4003175797049554	0.3395681671890858	-4.122253854786607	0.0779666355178007	8	PMAT24_A_CR	20
-4.114032955291426	0.3807034682345234	-4.776466952127484	0.0535194365909666	9	PMAT24_A_CR	20
-7.381879670164568	0.4405408730715802	-9.37687819453508	0.1667439462113323	0	ReadEng_Unadj	20
-7.685111314365002	0.2625226367965342	-9.821357171086223	0.0658240926448822	1	ReadEng_Unadj	20
-7.085249133870456	0.1665904592397879	-8.723970732416781	-0.0212678171969116	2	ReadEng_Unadj	20
-8.000371456556582	0.1429576465095789	-10.116155020852911	-0.0782417151270948	3	ReadEng_Unadj	20
-8.780945905484462	0.3750471614024967	-10.884763847697794	0.1168218171045214	4	ReadEng_Unadj	20
-6.963154811752581	0.2561416537926922	-9.30813962199008	0.0447693880129705	5	ReadEng_Unadj	20
-7.801509392740754	0.3994164225648249	-10.061591933031323	0.1435432901519776	6	ReadEng_Unadj	20
-8.566039092558992	0.5492663260669972	-10.133200201319864	0.2198390992791059	7	ReadEng_Unadj	20
-8.41037356283491	0.2727871190658177	-10.149601260173975	0.062066473525396	8	ReadEng_Unadj	20
-8.603671643453154	0.2597363872907242	-10.74395997619795	-0.002199989960308	9	ReadEng_Unadj	20
-5.849687654536298	0.4244105656153128	-7.310028499671909	0.1711288818818378	0	PicVocab_Unadj	20
-6.998963409478986	0.2524901382166563	-9.063970927323425	0.0588654008915806	1	PicVocab_Unadj	20
-6.691204705014504	0.3232330906932797	-8.207034398192146	0.0718722622571627	2	PicVocab_Unadj	20
-7.307462694756982	0.0811968430340587	-9.397030694382453	-0.1586795842271693	3	PicVocab_Unadj	20
-7.042656160030197	0.5353912416174302	-8.628746051561436	0.2064100147800763	4	PicVocab_Unadj	20
-7.01332909867523	0.1632674265969459	-8.932893202491158	-0.0577423016672777	5	PicVocab_Unadj	20
-6.585925323941724	0.3811360295465126	-8.358180306319774	0.1395386872069426	6	PicVocab_Unadj	20
-6.97487143221196	0.5970125469784647	-8.868520607738889	0.2386581607962534	7	PicVocab_Unadj	20
-7.610377369317725	0.3498980670308724	-9.67364296640625	0.1006360739196388	8	PicVocab_Unadj	20
-8.580201869065501	0.160158523461376	-10.65345547742045	-0.1301066499655887	9	PicVocab_Unadj	20
-3.9616124476600874	0.0946054744101987	-4.806827863955218	-0.0365331868798599	0	PMAT24_A_CR	full
-4.083085079991254	0.154935221175739	-5.011815655660328	0.0068095181009664	1	PMAT24_A_CR	full
-3.5650956206679925	0.2088681926030642	-4.527346942863422	0.0212729969748781	2	PMAT24_A_CR	full
-3.2377384967919998	0.2000164434937314	-4.104297187907997	-0.0072208711433014	3	PMAT24_A_CR	full
-3.914761339955985	0.2730219665984736	-4.698225969056946	0.049196535635135	4	PMAT24_A_CR	full
-3.507300781005749	0.0708196860665718	-4.620046903941452	-0.1505138705532702	5	PMAT24_A_CR	full
-3.986658549656799	0.0686194658003319	-4.5935810169023	-0.0532564112317357	6	PMAT24_A_CR	full
-3.903027204570327	0.1117466698140814	-4.615756656109192	-0.084204215671672	7	PMAT24_A_CR	full
-3.3556334429447587	0.4249481322258477	-3.995364932635368	0.1338560464002975	8	PMAT24_A_CR	full
-4.081584653730077	0.3514084030582741	-4.728264574671121	0.072526125161534	9	PMAT24_A_CR	full
-7.625701916593162	0.2914577451884072	-9.868592514023629	0.0770623515799689	0	ReadEng_Unadj	full
-7.632405442494103	0.2433691383198125	-9.92580131530887	0.0458496642687501	1	ReadEng_Unadj	full
-7.367784808792119	0.1285868446675589	-9.028301562942197	-0.0937633337180234	2	ReadEng_Unadj	full
-7.385132235971967	0.2582808141779024	-9.450824000268137	0.0589243657257173	3	ReadEng_Unadj	full
-8.538311429348143	0.4109968171107263	-10.715447477163664	0.144084416393621	4	ReadEng_Unadj	full
-7.315444234567186	0.1848344532967206	-9.614858699051002	-0.0192207715502599	5	ReadEng_Unadj	full
-8.234671564842477	0.2499636394777363	-10.55628284568042	0.0572554006223871	6	ReadEng_Unadj	full
-8.359587188884174	0.548025670142997	-10.010027067132064	0.2386901681438976	7	ReadEng_Unadj	full
-7.516158371446549	0.4552513694908262	-9.390171538483822	0.1971745148769119	8	ReadEng_Unadj	full
-8.200117067469368	0.4081309789631184	-10.088865095851688	0.1162890015266037	9	ReadEng_Unadj	full
-6.0185850340848885	0.4047002741500298	-7.343154364638931	0.1635996952358901	0	PicVocab_Unadj	full
-6.539995467978758	0.3411067258074442	-8.826406230619657	0.1075527502310862	1	PicVocab_Unadj	full
-6.526821350164608	0.3691867539242445	-7.938068833998862	0.1317096673327871	2	PicVocab_Unadj	full
-6.693850812330739	0.1754570582697839	-8.778459231727748	-0.0111571498241627	3	PicVocab_Unadj	full
-6.826329933938697	0.515271099678823	-8.519558544043994	0.2263670004045156	4	PicVocab_Unadj	full
-7.221503543066927	-0.022782609204716	-9.232146450428475	-0.1297984116349528	5	PicVocab_Unadj	full
-6.964338147747354	0.2304656521703944	-8.818414196165396	0.0421690535986069	6	PicVocab_Unadj	full
-7.196335573671659	0.4480097630544252	-9.383596515581782	0.1476538800658285	7	PicVocab_Unadj	full
-7.439886791834229	0.3751529505199413	-9.467355418160938	0.1385844290137307	8	PicVocab_Unadj	full
-7.356283839639936	0.3603228664758182	-9.750580981006202	0.0533282285918544	9	PicVocab_Unadj	full

## Sheet: HCP-YA_Combined_Bins_Psychometr
test_neg_mean_absolute_error	test_corr	test_neg_root_mean_squared_error	test_r2	fold	target	bin
-3.95285145396546	0.098879682725279	-4.712247784617561	0.0038555734810225	0	PMAT24_A_CR	1_5
-4.134202424524347	0.1112631624595411	-5.001122973123766	0.0110429307126782	1	PMAT24_A_CR	1_5
-3.7411363343044592	0.1305970177806939	-4.6799686035611145	-0.045827110977419	2	PMAT24_A_CR	1_5
-3.296699079568665	0.2282380275522304	-4.061176172659224	0.0138322970482596	3	PMAT24_A_CR	1_5
-3.9502192683262094	0.1977846756825827	-4.739382367781412	0.0324655213734024	4	PMAT24_A_CR	1_5
-3.4871889233163373	0.0318507708227111	-4.494030324362556	-0.0886069100845448	5	PMAT24_A_CR	1_5
-3.786441914916252	0.1429825092226215	-4.431464275105767	0.0197748174628944	6	PMAT24_A_CR	1_5
-3.8143199245259054	0.0317229851703026	-4.530836892458352	-0.0446772533577641	7	PMAT24_A_CR	1_5
-3.5078111432585466	0.4966857138816301	-4.111145638709905	0.0829291373307773	8	PMAT24_A_CR	1_5
-4.082965822793055	0.3469759693056873	-4.724767274789098	0.0738976451448301	9	PMAT24_A_CR	1_5
-7.766290424647044	0.2536960036251609	-10.073207676522753	0.0383932482355942	0	ReadEng_Unadj	1_5
-7.77557846436606	0.2139553693918739	-10.023440477337155	0.0269855642780444	1	ReadEng_Unadj	1_5
-7.476232526980517	0.1514246368715734	-9.041553038092257	-0.0969764772871548	2	ReadEng_Unadj	1_5
-7.506067856297357	0.1507791513564151	-9.767889615814836	-0.0052791248966563	3	ReadEng_Unadj	1_5
-8.500591809663845	0.3896720479639635	-10.8188397022211	0.127487450864872	4	ReadEng_Unadj	1_5
-7.2457576879823105	0.2121079819677951	-9.55080183152389	-0.0056853451320493	5	ReadEng_Unadj	1_5
-8.456008814751176	0.2009703438476367	-10.712016940528724	0.0292340868622755	6	ReadEng_Unadj	1_5
-8.67235780706706	0.4456285319590206	-10.428532600160937	0.1737007832938717	7	ReadEng_Unadj	1_5
-7.467229882246265	0.4598696213544179	-9.369832890931958	0.2006485092088873	8	ReadEng_Unadj	1_5
-8.41315558344734	0.3504501271402457	-10.356911688361151	0.0687073473477442	9	ReadEng_Unadj	1_5
-6.126858232175505	0.3399398392606389	-7.558511346861869	0.1138210995817274	0	PicVocab_Unadj	1_5
-6.687662018064842	0.306400626105998	-8.943770347353029	0.083661338649606	1	PicVocab_Unadj	1_5
-6.696870698164862	0.2929945528488608	-8.227271269269572	0.0672894721181124	2	PicVocab_Unadj	1_5
-7.048121462414906	0.0559055263686883	-9.128976269750876	-0.093518715273295	3	PicVocab_Unadj	1_5
-7.262153314587371	0.4024158088351287	-8.978805060144172	0.1407136983580232	4	PicVocab_Unadj	1_5
-7.504466343171349	-0.1035375655830277	-9.492282833741664	-0.1943646190482868	5	PicVocab_Unadj	1_5
-7.212497595319943	0.1864560081588747	-8.913650165894616	0.0213688213259998	6	PicVocab_Unadj	1_5
-7.561546083350692	0.354348442820848	-9.718120218230537	0.0857986205390839	7	PicVocab_Unadj	1_5
-7.587385596891325	0.345366381161733	-9.589711237913692	0.1161747292049171	8	PicVocab_Unadj	1_5
-7.572712357226963	0.2563289754755741	-10.162979815635785	-0.0284438041228318	9	PicVocab_Unadj	1_5
-3.950749383112824	0.1132986403966041	-4.701597203864222	0.0083534383528063	0	PMAT24_A_CR	1_10
-4.119811806873109	0.131926911954327	-4.986943789532635	0.0166427631829351	1	PMAT24_A_CR	1_10
-3.7466405025959766	0.1417507522820535	-4.672031991780803	-0.0422829480385316	2	PMAT24_A_CR	1_10
-3.2993878372361376	0.2344429436503509	-4.062432036708038	0.0132222845764289	3	PMAT24_A_CR	1_10
-3.94842281877372	0.2009633420660282	-4.738002922545251	0.0330286608251417	4	PMAT24_A_CR	1_10
-3.4756329348745307	0.0413808273615937	-4.479185490562175	-0.0814269415274477	5	PMAT24_A_CR	1_10
-3.769612059685509	0.1594969219224513	-4.421902830142109	0.0240001739217898	6	PMAT24_A_CR	1_10
-3.816266606050141	0.035197974032402	-4.533701712303283	-0.0459987568089921	7	PMAT24_A_CR	1_10
-3.511418590661329	0.4716722820031082	-4.126162059156825	0.0762174938382257	8	PMAT24_A_CR	1_10
-4.088431162118193	0.3477406996520418	-4.725900063782852	0.0734535156227474	9	PMAT24_A_CR	1_10
-7.812793054120852	0.2490510889973028	-10.099239884775578	0.0334166620059811	0	ReadEng_Unadj	1_10
-7.776041434969554	0.2490632130892382	-9.901765984504491	0.0504650200892984	1	ReadEng_Unadj	1_10
-7.386348237202447	0.1834474246388312	-8.908773017991594	-0.0649936893659153	2	ReadEng_Unadj	1_10
-7.588178529794856	0.1200804410467822	-9.867730588322502	-0.0259347624321937	3	ReadEng_Unadj	1_10
-8.534815015279746	0.3770806296954539	-10.862595541021284	0.120415579518267	4	ReadEng_Unadj	1_10
-7.3047639435229295	0.2251055498946952	-9.494062195263703	0.0062283608296123	5	ReadEng_Unadj	1_10
-8.413525329098286	0.2108473493169628	-10.68229543143317	0.0346135781191986	6	ReadEng_Unadj	1_10
-8.686090419466765	0.4345981490012256	-10.49224638164527	0.163573285250641	7	ReadEng_Unadj	1_10
-7.526080909716834	0.4234878770515143	-9.552473216876392	0.1691822702949136	8	ReadEng_Unadj	1_10
-8.545127030836012	0.3328617375398898	-10.426339561001589	0.0561796002832297	9	ReadEng_Unadj	1_10
-6.014584328406586	0.3921732806750457	-7.387480439917484	0.1534715572588579	0	PicVocab_Unadj	1_10
-6.785382281865442	0.2855994748399167	-8.980716720830323	0.076074981496349	1	PicVocab_Unadj	1_10
-6.52812095986694	0.3579082592058629	-7.985354352857048	0.1213343869785883	2	PicVocab_Unadj	1_10
-7.014355128948339	0.0856881088296154	-9.034546799132384	-0.071013161235945	3	PicVocab_Unadj	1_10
-7.272701635095003	0.4058616676862864	-8.960017075394735	0.1443060176123015	4	PicVocab_Unadj	1_10
-7.426764938887245	-0.0868113968273588	-9.410382290920898	-0.1738432934864311	5	PicVocab_Unadj	1_10
-7.149431899489676	0.2260425704269609	-8.81471123964209	0.0429732938167071	6	PicVocab_Unadj	1_10
-7.514009300198395	0.3379100548783879	-9.773298137355784	0.0753877726950945	7	PicVocab_Unadj	1_10
-7.557749675393322	0.3675674821006501	-9.502004489855702	0.132267592528708	8	PicVocab_Unadj	1_10
-7.627507252908548	0.2453101286176719	-10.19523867951674	-0.0349830441562679	9	PicVocab_Unadj	1_10
-3.9410517131363343	0.1228052337247246	-4.696081872951623	0.0106786273345824	0	PMAT24_A_CR	1_15
-4.11675719718996	0.1236303221655872	-4.992963686541758	0.0142672472466751	1	PMAT24_A_CR	1_15
-3.7472086795797424	0.1323839899926494	-4.694663657043151	-0.0524051951809441	2	PMAT24_A_CR	1_15
-3.307970700984165	0.2370458172139786	-4.058988870741886	0.0148942877306683	3	PMAT24_A_CR	1_15
-3.9544960286355177	0.1868558285525705	-4.746045052911739	0.0297432642167582	4	PMAT24_A_CR	1_15
-3.4667431935825603	0.0485844936084592	-4.472548208573176	-0.0782243871468444	5	PMAT24_A_CR	1_15
-3.760251502862995	0.17646663160421	-4.412806693442994	0.0280114319920808	6	PMAT24_A_CR	1_15
-3.810068591580434	0.0447844646885598	-4.522926944964798	-0.0410328365160379	7	PMAT24_A_CR	1_15
-3.5025749453790533	0.4814576574347951	-4.120887448977752	0.0785777880495772	8	PMAT24_A_CR	1_15
-4.080268630301593	0.3543887655291687	-4.717364519303038	0.0767974021631799	9	PMAT24_A_CR	1_15
-7.742582163632468	0.2592689432219364	-10.032244551866452	0.0461981753466305	0	ReadEng_Unadj	1_15
-7.81394955027238	0.2445356701926617	-9.917429587139706	0.0474585053837194	1	ReadEng_Unadj	1_15
-7.491344368130108	0.1619453477719229	-9.00362841807022	-0.0877932837289303	2	ReadEng_Unadj	1_15
-7.587024132005404	0.1091713970148679	-9.891980648981349	-0.0309834512238287	3	ReadEng_Unadj	1_15
-8.641640852642581	0.3573802464595688	-10.94639038865303	0.1067928824960822	4	ReadEng_Unadj	1_15
-7.27319688568544	0.2370045799260017	-9.435833353356127	0.018380950207831	5	ReadEng_Unadj	1_15
-8.543385355197717	0.1991050338056686	-10.708782639287694	0.0298202090500119	6	ReadEng_Unadj	1_15
-8.715614362660128	0.4269120619463369	-10.513470746484009	0.1601859112483662	7	ReadEng_Unadj	1_15
-7.571642346152442	0.4040691284804242	-9.65070878674067	0.1520065062461948	8	ReadEng_Unadj	1_15
-8.657983517920268	0.3059844830297622	-10.554325014657865	0.0328662073650458	9	ReadEng_Unadj	1_15
-6.027836442596983	0.3844160991459021	-7.413519499551983	0.1474934291198225	0	PicVocab_Unadj	1_15
-6.846539686906179	0.2897243428398339	-8.973686488956922	0.0775209384210224	1	PicVocab_Unadj	1_15
-6.591081487885063	0.3359377282137896	-8.05551405105537	0.1058265640738205	2	PicVocab_Unadj	1_15
-6.95838733703104	0.0582711669329793	-9.106433469425854	-0.0881247834322171	3	PicVocab_Unadj	1_15
-7.323607470979972	0.3972468568256544	-8.992872612834795	0.1380190135462643	4	PicVocab_Unadj	1_15
-7.37838532295736	-0.0682237390077328	-9.353825437998095	-0.1597759835175607	5	PicVocab_Unadj	1_15
-7.227334022515757	0.2041718483172197	-8.870388694889108	0.0308451378540595	6	PicVocab_Unadj	1_15
-7.611721192268129	0.3158359208096274	-9.856336850957636	0.0596091106438436	7	PicVocab_Unadj	1_15
-7.682907599608789	0.32863901384805	-9.65763966993278	0.1036092831773698	8	PicVocab_Unadj	1_15
-7.691347611780215	0.2248132338901366	-10.28870437293028	-0.0540466140975883	9	PicVocab_Unadj	1_15
-3.944798960495031	0.1334651998194644	-4.690395351444366	0.0130731303500164	0	PMAT24_A_CR	1_20
-4.128011183394879	0.1201169179973028	-4.99508848307903	0.013428095459031	1	PMAT24_A_CR	1_20
-3.7885363109253616	0.1021488128711276	-4.745747904791486	-0.0754329685880774	2	PMAT24_A_CR	1_20
-3.3031406313985783	0.2354545953708584	-4.060519704644574	0.0141510890450268	3	PMAT24_A_CR	1_20
-3.949944991326301	0.1883320063395544	-4.745346159160071	0.0300289995750422	4	PMAT24_A_CR	1_20
-3.48131074562069	0.0326819039187478	-4.481712007778461	-0.0826472590886164	5	PMAT24_A_CR	1_20
-3.749262474004016	0.187571443867195	-4.40711194218596	0.0305185264013357	6	PMAT24_A_CR	1_20
-3.804145134014907	0.0506021649908416	-4.519614295769143	-0.0395084635868201	7	PMAT24_A_CR	1_20
-3.501485569150499	0.4740202262232844	-4.1218610704105405	0.0781423369949622	8	PMAT24_A_CR	1_20
-4.089810650036086	0.3377859857709595	-4.730950558326359	0.071472086323005	9	PMAT24_A_CR	1_20
-7.737317462442375	0.2666245032932595	-10.020871392054746	0.0483595245236136	0	ReadEng_Unadj	1_20
-7.697243239995212	0.2641105852319292	-9.845440069912094	0.0612370998958617	1	ReadEng_Unadj	1_20
-7.438621219150484	0.18791021605153	-8.919580348299581	-0.0675791677137698	2	ReadEng_Unadj	1_20
-7.609604828131497	0.0686628316963849	-10.028611109938858	-0.0596605324862091	3	ReadEng_Unadj	1_20
-8.582401001883232	0.3667352074284908	-10.892186602283443	0.1156168575360045	4	ReadEng_Unadj	1_20
-7.254742259932575	0.2420432938776917	-9.43430927725988	0.0186980268774556	5	ReadEng_Unadj	1_20
-8.553075046488628	0.1944443399448403	-10.731954474005269	0.0256170855528529	6	ReadEng_Unadj	1_20
-8.820932130922351	0.4148006551777595	-10.586366057988084	0.1484998104684359	7	ReadEng_Unadj	1_20
-7.625710027318291	0.3892295774735607	-9.705594047312198	0.142333705604466	8	ReadEng_Unadj	1_20
-8.647676002154501	0.3015307179828184	-10.579975042416972	0.0281596718631376	9	ReadEng_Unadj	1_20
-5.997813178987203	0.3817247439311819	-7.424256181618658	0.1450223436854409	0	PicVocab_Unadj	1_20
-6.88515597178188	0.2672882563952788	-9.028874959061314	0.0661394938139383	1	PicVocab_Unadj	1_20
-6.667927131036195	0.2883669594364703	-8.243296912786105	0.0636523381014156	2	PicVocab_Unadj	1_20
-7.032076570727751	0.0261283602325573	-9.202675567835078	-0.1112461957574986	3	PicVocab_Unadj	1_20
-7.296206994414672	0.3824289040093088	-9.035741154706106	0.1297813917334991	4	PicVocab_Unadj	1_20
-7.445164921253121	-0.0730375681890099	-9.408031417419956	-0.1732568747171452	5	PicVocab_Unadj	1_20
-7.182887382648642	0.224118232927432	-8.815070350662154	0.0428953137608495	6	PicVocab_Unadj	1_20
-7.713002535520159	0.2986718704318473	-9.912212004159455	0.0489168175472621	7	PicVocab_Unadj	1_20
-7.765828704717822	0.3116633322787571	-9.71621772129029	0.0927022565351605	8	PicVocab_Unadj	1_20
-7.75390489297065	0.20221363781605	-10.380639063100253	-0.0729676338133356	9	PicVocab_Unadj	1_20
-3.9530085549401783	0.0678606114523742	-4.725926923317624	-0.0019362169208376	0	PMAT24_A_CR	5_10
-4.139474250672748	0.1298774986972686	-4.989903244735976	0.0154752885411095	1	PMAT24_A_CR	5_10
-3.598590736027196	0.2102475979458851	-4.5140725003359	0.0270039510137253	2	PMAT24_A_CR	5_10
-3.245238134036509	0.1750373702846923	-4.176818015309085	-0.0431294893222651	3	PMAT24_A_CR	5_10
-3.922463491668263	0.2748752988542089	-4.700166154673874	0.048411083372777	4	PMAT24_A_CR	5_10
-3.574980221854749	0.0811352801204031	-4.64437522469403	-0.1626625635638474	5	PMAT24_A_CR	5_10
-4.096167871946351	-0.020493534099946	-4.708008485657372	-0.1063838416181222	6	PMAT24_A_CR	5_10
-3.881421696492508	0.0895149466028132	-4.632176969907969	-0.0919319367571751	7	PMAT24_A_CR	5_10
-3.38623971764355	0.4105925481217388	-4.034495622190661	0.1168068986071156	8	PMAT24_A_CR	5_10
-4.082760418720562	0.3584314958443688	-4.739187968467142	0.0682358131944139	9	PMAT24_A_CR	5_10
-7.559302011041423	0.3278363602931199	-9.73765710295995	0.1013907529396852	0	ReadEng_Unadj	5_10
-7.694557466077965	0.2274636413201273	-9.998205731348849	0.0318786674442568	1	ReadEng_Unadj	5_10
-7.243133512316837	0.1604031435744901	-8.838849754084213	-0.0483414314803272	2	ReadEng_Unadj	5_10
-7.258123721654294	0.3185297932057007	-9.243093019143672	0.0998397619220511	3	ReadEng_Unadj	5_10
-8.688481669207277	0.364224379371522	-10.872082287725569	0.1188785549056326	4	ReadEng_Unadj	5_10
-7.341372250304316	0.1525977453564919	-9.69349161622381	-0.0359598679695369	5	ReadEng_Unadj	5_10
-8.052395602317398	0.2922525487189627	-10.422819081627493	0.0809430670558876	6	ReadEng_Unadj	5_10
-8.573050110197817	0.490016714058864	-10.283568696580724	0.1965133930580459	7	ReadEng_Unadj	5_10
-7.603916492001806	0.4542419292269171	-9.390802343840075	0.1970666481304451	8	ReadEng_Unadj	5_10
-8.213489678219114	0.4043489748382207	-10.05432560292128	0.12232945929296	9	ReadEng_Unadj	5_10
-6.201511906988285	0.3259286088977704	-7.607852478600258	0.1022135795073162	0	PicVocab_Unadj	5_10
-6.464063948962101	0.3334945542763745	-8.857582702506468	0.1012370438286845	1	PicVocab_Unadj	5_10
-6.504379955971911	0.3853184448437683	-7.876899062959801	0.1450399824005431	2	PicVocab_Unadj	5_10
-6.598302300585874	0.2680519199121932	-8.493862176690323	0.0533433643379378	3	PicVocab_Unadj	5_10
-7.022643831188047	0.4594500673567635	-8.742586895085868	0.1853318860497133	4	PicVocab_Unadj	5_10
-7.290538734347192	-0.0612452272642589	-9.358260382642586	-0.1608760172265702	5	PicVocab_Unadj	5_10
-7.068464407075536	0.2128148339385119	-8.87923937904123	0.0289101690067719	6	PicVocab_Unadj	5_10
-7.322965992831657	0.4665839145162704	-9.3818099342872	0.1479784124915706	7	PicVocab_Unadj	5_10
-7.372237522527828	0.4017992915689338	-9.359259652508896	0.158142962143244	8	PicVocab_Unadj	5_10
-7.231210130026997	0.3934061098842118	-9.575082143654033	0.087099474920423	9	PicVocab_Unadj	5_10
-3.927438771784065	0.0955677663099991	-4.81340161252391	-0.0393702212186146	0	PMAT24_A_CR	5_15
-4.045584355395421	0.168353353653759	-4.998848955816808	0.0119420864476254	1	PMAT24_A_CR	5_15
-3.629440610061245	0.2191164156634527	-4.508443444969375	0.0294290931383609	2	PMAT24_A_CR	5_15
-3.1923305773902007	0.1850384073319411	-4.127159578004426	-0.0184732785666059	3	PMAT24_A_CR	5_15
-3.93257774170048	0.2683644021915547	-4.701598668970543	0.0478309453882516	4	PMAT24_A_CR	5_15
-3.522030731347321	0.1240701016936281	-4.5592566720600365	-0.1204363091175992	5	PMAT24_A_CR	5_15
-4.054268803035908	-0.0156802064805225	-4.676412968622008	-0.0915837528273317	6	PMAT24_A_CR	5_15
-3.833181347093428	0.1273588771352182	-4.5618226956443735	-0.0590149363080234	7	PMAT24_A_CR	5_15
-3.3604103985652087	0.4283434029034952	-4.001404077489223	0.1312356489444713	8	PMAT24_A_CR	5_15
-4.097020943512317	0.3354367779482136	-4.753204628549212	0.0627160762781918	9	PMAT24_A_CR	5_15
-7.556287664301511	0.3389660068482297	-9.679520900035412	0.1120885585848102	0	ReadEng_Unadj	5_15
-7.774154442067693	0.1961976025053207	-10.094489918532956	0.0131425833716131	1	ReadEng_Unadj	5_15
-7.369586281260575	0.1230871398325351	-8.944836234703283	-0.0736334504622324	2	ReadEng_Unadj	5_15
-7.222504568348486	0.3254369343425201	-9.216911753195662	0.104931987444673	3	ReadEng_Unadj	5_15
-8.819300963353541	0.3399200178579248	-10.980639569307526	0.1011947869560948	4	ReadEng_Unadj	5_15
-7.167395540470868	0.1840243677225991	-9.557059097355724	-0.0070035385267122	5	ReadEng_Unadj	5_15
-8.162510947809073	0.2680213322077094	-10.502096235615582	0.066908992589165	6	ReadEng_Unadj	5_15
-8.591429143440553	0.4855786850519257	-10.279416209272805	0.1971621550599998	7	ReadEng_Unadj	5_15
-7.789449855462415	0.4348418767441465	-9.47577585245275	0.1824700789709096	8	ReadEng_Unadj	5_15
-8.355758483393098	0.3569169130387155	-10.258354354721584	0.0863475479616709	9	ReadEng_Unadj	5_15
-6.146420298014592	0.3018627904760191	-7.689895454057423	0.0827457394364215	0	PicVocab_Unadj	5_15
-6.636238277708553	0.3018005202520585	-8.961022127597147	0.080122848905928	1	PicVocab_Unadj	5_15
-6.6162165884763935	0.3406891342583216	-8.02534714956936	0.1125111614345335	2	PicVocab_Unadj	5_15
-6.54253842923615	0.2707955427510582	-8.462827303362513	0.060248514196592	3	PicVocab_Unadj	5_15
-7.040396529744398	0.4852120889240691	-8.67193340875907	0.1984462102521583	4	PicVocab_Unadj	5_15
-7.198196990293035	-0.0459955090410029	-9.29937163733907	-0.1463118916745265	5	PicVocab_Unadj	5_15
-7.140114529264388	0.1494163918861771	-9.05323251412386	-0.0095206951108028	6	PicVocab_Unadj	5_15
-7.3832339213595075	0.4549400607889059	-9.402028908559956	0.1443020289682537	7	PicVocab_Unadj	5_15
-7.485466623988875	0.3499246685548878	-9.563021785077504	0.1210874918273914	8	PicVocab_Unadj	5_15
-7.483380965579764	0.3573399573467349	-9.742162601198764	0.0549621829670763	9	PicVocab_Unadj	5_15
-3.948553828937753	0.1084495617806083	-4.802795885233241	-0.0347950231355265	0	PMAT24_A_CR	5_20
-4.121950334757687	0.1429402079205043	-5.0368543079759975	-0.0031390804008184	1	PMAT24_A_CR	5_20
-3.6102962438812543	0.2039013071651101	-4.524024310155989	0.0227090508426957	2	PMAT24_A_CR	5_20
-3.2120250456271293	0.172588676925032	-4.172628413837315	-0.0410378947201195	3	PMAT24_A_CR	5_20
-3.928764201953467	0.2678730478855418	-4.704395445483143	0.0466978005632066	4	PMAT24_A_CR	5_20
-3.512860319416155	0.1237109159542454	-4.56946281592637	-0.125458238917079	5	PMAT24_A_CR	5_20
-4.0800726420772335	-0.0054517785798575	-4.673021283099483	-0.0900009301639497	6	PMAT24_A_CR	5_20
-3.772810435717781	0.0800229547602722	-4.494453399553692	-0.0279666992113476	7	PMAT24_A_CR	5_20
-3.36343845727974	0.4181107801336178	-4.0126982848446255	0.1263244467640504	8	PMAT24_A_CR	5_20
-4.095083502511945	0.3441741619060316	-4.750491455893034	0.0637857913542403	9	PMAT24_A_CR	5_20
-7.445819531170213	0.370888514178119	-9.553293842040247	0.1350954126068531	0	ReadEng_Unadj	5_20
-7.639072844500295	0.2195890435507407	-10.016513584218025	0.0283299406171538	1	ReadEng_Unadj	5_20
-7.364647243381626	0.1408389725119483	-8.914914338448703	-0.0664625160774805	2	ReadEng_Unadj	5_20
-7.293602651087787	0.2837916310715003	-9.37205643972273	0.0745457191146776	3	ReadEng_Unadj	5_20
-8.600646282307226	0.4101002124651061	-10.718993110061756	0.1435178951085787	4	ReadEng_Unadj	5_20
-7.135848032848654	0.1971110551924962	-9.544875506287276	-0.0044376657363534	5	ReadEng_Unadj	5_20
-8.091528254787546	0.3081986632239415	-10.373045490063854	0.0896999183953142	6	ReadEng_Unadj	5_20
-8.583816695544492	0.5088728739501738	-10.192266645015229	0.2107174727290612	7	ReadEng_Unadj	5_20
-7.850196998343497	0.4146534177701261	-9.568010665737562	0.1664773611045827	8	ReadEng_Unadj	5_20
-8.329166746536481	0.381318609740354	-10.202547940295393	0.0962612196411379	9	ReadEng_Unadj	5_20
-6.053008686074572	0.3287886564691031	-7.60579164062977	0.1026999038037215	0	PicVocab_Unadj	5_20
-6.524029092056421	0.3592343700373145	-8.790915793618765	0.1147152722782326	1	PicVocab_Unadj	5_20
-6.679120530617556	0.317739818498521	-8.115605215735822	0.0924363985258277	2	PicVocab_Unadj	5_20
-6.694969385004104	0.2230877031006101	-8.647777017163904	0.0187243331417825	3	PicVocab_Unadj	5_20
-6.872643593822626	0.5137060012615252	-8.561110377289173	0.2188022279811988	4	PicVocab_Unadj	5_20
-7.16906565627787	-0.0307558967752495	-9.291527368190309	-0.1443788177272462	5	PicVocab_Unadj	5_20
-7.229341292985491	0.1738521991127671	-8.996769156120614	0.0030324291219386	6	PicVocab_Unadj	5_20
-7.360789661068056	0.4901061793211506	-9.256293455326546	0.1706238023665112	7	PicVocab_Unadj	5_20
-7.500704788835558	0.3475024105989209	-9.570772994195352	0.1196621273859332	8	PicVocab_Unadj	5_20
-7.493759670041358	0.3549279056235517	-9.75163450923556	0.053123646051077	9	PicVocab_Unadj	5_20
-3.937341493655528	0.0706104674512567	-4.824245793861145	-0.0440587207441205	0	PMAT24_A_CR	10_15
-4.038534747747528	0.1980965783020213	-4.949385331923286	0.0313990160681806	1	PMAT24_A_CR	10_15
-3.5599121372797584	0.2283276963527524	-4.491852322783744	0.0365593727342253	2	PMAT24_A_CR	10_15
-3.2123157862749863	0.1892853599712505	-4.134401545575658	-0.0220506646438889	3	PMAT24_A_CR	10_15
-3.759989766660458	0.31560820031374	-4.575833493145252	0.0980896329115931	4	PMAT24_A_CR	10_15
-3.545801280583599	0.1303312393282844	-4.530310044265462	-0.1062542187586284	5	PMAT24_A_CR	10_15
-3.934657098521238	0.0512721615565017	-4.6414658783975975	-0.0753297836774853	6	PMAT24_A_CR	10_15
-3.8267552578794586	0.1595802407253899	-4.52698797841532	-0.0429031152924799	7	PMAT24_A_CR	10_15
-3.395957957378601	0.3835249569202779	-4.086022992178668	0.0941030797339511	8	PMAT24_A_CR	10_15
-4.077530695592995	0.3829791194658067	-4.7296622723544335	0.0719777126663704	9	PMAT24_A_CR	10_15
-7.727413175008981	0.2951050054588963	-9.841669412677136	0.0820913258087179	0	ReadEng_Unadj	10_15
-7.684222774908522	0.2891525301161669	-9.78537616719391	0.0726563492724829	1	ReadEng_Unadj	10_15
-7.226404232881315	0.1408095052772009	-8.887451183044947	-0.0599019789927923	2	ReadEng_Unadj	10_15
-7.372504823777204	0.2886890842766766	-9.36748417883684	0.0754484849623567	3	ReadEng_Unadj	10_15
-8.986998838123625	0.2732231019032092	-11.222942004716794	0.0610904700346256	4	ReadEng_Unadj	10_15
-7.148327234442709	0.2130298453865643	-9.407621237259438	0.0242420435965904	5	ReadEng_Unadj	10_15
-7.839816100721672	0.3320799539484304	-10.272803716674291	0.1072086025729799	6	ReadEng_Unadj	10_15
-8.41264985301837	0.5290280417801686	-10.153362355956457	0.2167314189365636	7	ReadEng_Unadj	10_15
-7.76002330033861	0.3877328905035061	-9.712903107629192	0.1410414415622677	8	ReadEng_Unadj	10_15
-8.366048051443228	0.3302910364833005	-10.316539993181925	0.0759536356557777	9	ReadEng_Unadj	10_15
-6.139777429224005	0.3944094858273659	-7.383463621486805	0.1543918782361257	0	PicVocab_Unadj	10_15
-6.637944421736672	0.3299993269396434	-8.865138486326122	0.0997030462961304	1	PicVocab_Unadj	10_15
-6.376876355593072	0.4191143504008345	-7.74588431323398	0.173244186395309	2	PicVocab_Unadj	10_15
-6.59435873240367	0.2485057965087743	-8.547670478395492	0.0413113040277832	3	PicVocab_Unadj	10_15
-7.194810479545354	0.4403536877518272	-8.80473931821561	0.1737075055235241	4	PicVocab_Unadj	10_15
-7.231933547147861	-0.0032654007661162	-9.139311812086474	-0.1071910818356665	5	PicVocab_Unadj	10_15
-6.733355098779575	0.270525159220201	-8.696822577242006	0.0684008196744542	6	PicVocab_Unadj	10_15
-7.112183994237092	0.487491494732433	-9.29025693873901	0.1645262897391326	7	PicVocab_Unadj	10_15
-7.35038385004632	0.3900579443511363	-9.421973642552524	0.1468230281361995	8	PicVocab_Unadj	10_15
-7.380649691278458	0.4086639634125731	-9.534178785934214	0.0948823720630818	9	PicVocab_Unadj	10_15
-3.945861597113248	0.0922438415673502	-4.78153140728243	-0.0256521554962254	0	PMAT24_A_CR	10_20
-4.203848801547512	0.1628142371573583	-5.004002647290306	0.0099037089617396	1	PMAT24_A_CR	10_20
-3.5090190798748737	0.2217881048880736	-4.513284406601358	0.0273436642782184	2	PMAT24_A_CR	10_20
-3.2490065928354794	0.193612761710518	-4.152606351089263	-0.0310711709119053	3	PMAT24_A_CR	10_20
-3.720224631893924	0.3444672319871021	-4.52991549415617	0.1160999592329666	4	PMAT24_A_CR	10_20
-3.541932357656645	0.1165143204365138	-4.536580559389171	-0.1093187262335295	5	PMAT24_A_CR	10_20
-3.92207289450997	0.0740476992014825	-4.609291482574004	-0.0604731970070893	6	PMAT24_A_CR	10_20
-3.8516201331663256	0.1519859761012081	-4.54773161224498	-0.0524826261525348	7	PMAT24_A_CR	10_20
-3.423283927580873	0.364411709056069	-4.096137168294354	0.0896127766171834	8	PMAT24_A_CR	10_20
-4.078712026209204	0.3786974757922771	-4.738083885962016	0.0686699064237835	9	PMAT24_A_CR	10_20
-7.630095940267197	0.3549218567293828	-9.627194648498085	0.1216624820433863	0	ReadEng_Unadj	10_20
-7.380857574649328	0.3606151929012494	-9.495986482222715	0.1266952395785483	1	ReadEng_Unadj	10_20
-7.288932578598135	0.1551144301023792	-8.901696837463584	-0.0633025261363167	2	ReadEng_Unadj	10_20
-7.535707595147777	0.2397530909009186	-9.5432655982176	0.0404243923030913	3	ReadEng_Unadj	10_20
-8.765530924328141	0.3476151122053457	-10.936386996281213	0.1084246566725499	4	ReadEng_Unadj	10_20
-7.216057444313625	0.2081424737808072	-9.44598526231161	0.0162675877455881	5	ReadEng_Unadj	10_20
-7.725305767225459	0.3815569474921161	-10.100225256978517	0.1369536186541161	6	ReadEng_Unadj	10_20
-8.334086018137544	0.5569255811528118	-10.070193835180524	0.2295107299013566	7	ReadEng_Unadj	10_20
-7.885989724785134	0.3726229398842742	-9.776344811892027	0.1297838880563284	8	ReadEng_Unadj	10_20
-8.26676450406987	0.3716396396212812	-10.16079342964879	0.1036432881352847	9	ReadEng_Unadj	10_20
-5.954402239621887	0.456136922556106	-7.168352085672982	0.2029464081250543	0	PicVocab_Unadj	10_20
-6.40782933691681	0.3892536024926194	-8.666094218518653	0.1396769775800674	1	PicVocab_Unadj	10_20
-6.295673746447342	0.4178490899270453	-7.756879415527976	0.1708953993273969	2	PicVocab_Unadj	10_20
-6.776524376915522	0.2264032746213788	-8.640298783337144	0.0204207311833881	3	PicVocab_Unadj	10_20
-7.072215574174764	0.4745425222588631	-8.665350748249649	0.1996626296249422	4	PicVocab_Unadj	10_20
-7.204632034933875	0.0329685600144053	-9.05311493069897	-0.0864047537562016	5	PicVocab_Unadj	10_20
-6.608561883746566	0.3391171072506601	-8.481095673329655	0.1140447169793329	6	PicVocab_Unadj	10_20
-7.1409323846823245	0.5303736904756013	-9.147157555490413	0.1900659501916491	7	PicVocab_Unadj	10_20
-7.3547677563015075	0.4083975548712707	-9.344001431843289	0.1608856512564961	8	PicVocab_Unadj	10_20
-7.306885110984557	0.4328044455320265	-9.418268311520205	0.1167562818399177	9	PicVocab_Unadj	10_20
-3.938119010407141	0.1181023562411348	-4.745493485886213	-0.0102499431991345	0	PMAT24_A_CR	15_20
-4.109413404880842	0.2249347500554542	-4.91563953032382	0.0445621804568711	1	PMAT24_A_CR	15_20
-3.616756974780009	0.2408773489338643	-4.474967481954912	0.0437888921779447	2	PMAT24_A_CR	15_20
-3.258840993647279	0.1386517882991904	-4.172916116238153	-0.0411814586311767	3	PMAT24_A_CR	15_20
-3.7746813944503104	0.3178299369092375	-4.57837463812276	0.0970876203204298	4	PMAT24_A_CR	15_20
-3.4939678286544344	0.140043236333244	-4.465937170642961	-0.0750392167364339	5	PMAT24_A_CR	15_20
-3.7656667995737623	0.1409161587294769	-4.511336205403643	-0.0158784282600958	6	PMAT24_A_CR	15_20
-3.7373884489687215	0.2017197858802539	-4.441019161808841	-0.0036691524668477	7	PMAT24_A_CR	15_20
-3.434818597454171	0.3797890189748318	-4.107856152021046	0.0843961179606754	8	PMAT24_A_CR	15_20
-4.087636721823799	0.4065091412286129	-4.729507531905896	0.0720384359178846	9	PMAT24_A_CR	15_20
-7.418341281851446	0.4274100310844713	-9.385383515052713	0.1652316467330072	0	ReadEng_Unadj	15_20
-7.710607432767152	0.3041526251667552	-9.745243145884915	0.0802474284745262	1	ReadEng_Unadj	15_20
-7.51562942108539	0.1069316199787311	-8.99019251576678	-0.0845491296085785	2	ReadEng_Unadj	15_20
-7.25258316054496	0.2721806741721558	-9.425230491270796	0.0640144647858054	3	ReadEng_Unadj	15_20
-8.815842799351145	0.3157388785280546	-11.06257213610773	0.0877317901658567	4	ReadEng_Unadj	15_20
-7.064841977746323	0.26820367190581	-9.216486482454448	0.0634882417443144	5	ReadEng_Unadj	15_20
-7.9091875456477245	0.3813376612887427	-10.102188438380118	0.1366180852924976	6	ReadEng_Unadj	15_20
-8.435997258943148	0.5528332377129761	-10.106135649518054	0.2240009646880487	7	ReadEng_Unadj	15_20
-8.159412244046388	0.3069884327232431	-10.049623432331025	0.0804535420902798	8	ReadEng_Unadj	15_20
-8.407678615512069	0.308072792901799	-10.425753874587908	0.0562856331351038	9	ReadEng_Unadj	15_20
-5.745682595387889	0.456491091891433	-7.1883340085569	0.1984966095769819	0	PicVocab_Unadj	15_20
-6.7336723011096105	0.3232558845600634	-8.893156140642985	0.0940034018855671	1	PicVocab_Unadj	15_20
-6.520240825460015	0.3861618300224342	-7.859682087869863	0.1487733648494309	2	PicVocab_Unadj	15_20
-6.366472605541802	0.2181243824304538	-8.61673906709321	0.0257555339910388	3	PicVocab_Unadj	15_20
-6.966244826862569	0.528898732014994	-8.46620191763514	0.236026934445361	4	PicVocab_Unadj	15_20
-6.756997628217831	0.0869675951759326	-8.90020347981894	-0.0500148981742225	5	PicVocab_Unadj	15_20
-6.629819603070694	0.3038244904698113	-8.587093655519022	0.0917607284112462	6	PicVocab_Unadj	15_20
-7.046535347947422	0.5386365957962258	-9.0906451769913	0.2000428000842332	7	PicVocab_Unadj	15_20
-7.460277589122234	0.3487128273286304	-9.589949554361745	0.1161308003083689	8	PicVocab_Unadj	15_20
-7.73943487464901	0.3808939081866466	-9.714081466455864	0.0604023483053826	9	PicVocab_Unadj	15_20

## Sheet: HCP-YA_Sequential_Psychometrics
test_neg_mean_absolute_error	test_corr	test_neg_root_mean_squared_error	test_r2	fold	target	ampl_magnitude	threshold
-3.996984736149285	0.0129651685448046	-4.748447954774482	-0.0115082659278646	0	PMAT24_A_CR	high	1
-4.115023069588201	0.1074054307874663	-5.00065248319073	0.0112289979064227	1	PMAT24_A_CR	high	1
-3.711995827598471	0.1081690231345271	-4.556698062166196	0.0085415442527967	2	PMAT24_A_CR	high	1
-3.393781704426932	0.1362070930588363	-4.131788163283588	-0.0207589831765862	3	PMAT24_A_CR	high	1
-3.980034756101904	0.2093837430020159	-4.728798921255382	0.0367818712235522	4	PMAT24_A_CR	high	1
-3.5137340879868453	0.0103604634684991	-4.467272217007771	-0.0756820568243032	5	PMAT24_A_CR	high	1
-3.67225707935594	0.2093930421280425	-4.390344522759277	0.0378815247823384	6	PMAT24_A_CR	high	1
-3.8141446933806056	0.0240722165231657	-4.548680094477485	-0.0529216868779771	7	PMAT24_A_CR	high	1
-3.510536037329889	0.4467181962355503	-4.149893380883547	0.0655607999867412	8	PMAT24_A_CR	high	1
-4.09369883489438	0.2388331195043046	-4.819485730902897	0.0363938947731421	9	PMAT24_A_CR	high	1
-3.937495594262312	0.1484219939992837	-4.678851275194451	0.0179252324313343	0	PMAT24_A_CR	high	2
-4.135924912458148	0.1315230527595961	-4.987840773465396	0.0162889853964061	1	PMAT24_A_CR	high	2
-3.683785479154831	0.1855083123927039	-4.506500383453975	0.0302655115649933	2	PMAT24_A_CR	high	2
-3.346899585420959	0.1812545790742402	-4.101159412805401	-0.0056813995422284	3	PMAT24_A_CR	high	2
-3.952315589295047	0.2198818252380958	-4.721798308462631	0.0396316967039395	4	PMAT24_A_CR	high	2
-3.4448198262212686	0.0647516605938727	-4.45623218381814	-0.0703719297911606	5	PMAT24_A_CR	high	2
-3.7293373339494607	0.1336591877283707	-4.436732185395616	0.0174429437499075	6	PMAT24_A_CR	high	2
-3.749462897648793	0.1135456735276083	-4.474380596174751	-0.0188051419873391	7	PMAT24_A_CR	high	2
-3.491865608546054	0.4561753982292648	-4.132658367931566	0.0733063621384507	8	PMAT24_A_CR	high	2
-4.056823148067804	0.3651223564720072	-4.7211980219558	0.0752963362208986	9	PMAT24_A_CR	high	2
-3.968591098918128	0.107030159798885	-4.705791664746228	0.0065832832692864	0	PMAT24_A_CR	high	4
-4.123911576335318	0.1355002416961976	-4.98472147752032	0.0175189870879015	1	PMAT24_A_CR	high	4
-3.6753692028656233	0.2350450112619586	-4.471017895420156	0.045476042714267	2	PMAT24_A_CR	high	4
-3.3323416286663683	0.1690847577983326	-4.099196460272105	-0.0047189241952125	3	PMAT24_A_CR	high	4
-3.9524028120812766	0.1985161252374565	-4.738617014695441	0.0327779864374921	4	PMAT24_A_CR	high	4
-3.456091948527551	0.0627826639304078	-4.46419530753598	-0.0742007786230734	5	PMAT24_A_CR	high	4
-3.742764568491968	0.1602734054554952	-4.421441688509904	0.0242037291340809	6	PMAT24_A_CR	high	4
-3.790048577804469	0.0681467642347204	-4.508448539717852	-0.0343785743194866	7	PMAT24_A_CR	high	4
-3.5185826132666373	0.4730850169526342	-4.131781727193989	0.0736994704764987	8	PMAT24_A_CR	high	4
-4.079575529912639	0.3435416447457581	-4.72862488610664	0.0723847658230986	9	PMAT24_A_CR	high	4
-3.9634976931200687	0.1113212774758607	-4.703870963911978	0.0073940573364006	0	PMAT24_A_CR	high	5
-4.127952517723774	0.1238383018729926	-4.99250518354196	0.0144482782738323	1	PMAT24_A_CR	high	5
-3.672908744571554	0.22946574174084	-4.47527344115181	0.0436581329779297	2	PMAT24_A_CR	high	5
-3.3216021825219912	0.1984146837846589	-4.083568089748852	0.0029275437176902	3	PMAT24_A_CR	high	5
-3.949423771142503	0.1923935961811738	-4.743982742756451	0.0305862969119651	4	PMAT24_A_CR	high	5
-3.4663154654549544	0.0541484839265106	-4.470315647869071	-0.0771482218452392	5	PMAT24_A_CR	high	5
-3.755460882838054	0.151919450621809	-4.42602956420561	0.0221776231776359	6	PMAT24_A_CR	high	5
-3.8065327496991848	0.0443059801123452	-4.523781477615896	-0.0414262457387872	7	PMAT24_A_CR	high	5
-3.515712460075838	0.4800634071291889	-4.128511717073596	0.0751650916939864	8	PMAT24_A_CR	high	5
-4.085880030068848	0.3446129828862908	-4.728601161270003	0.0723940740110874	9	PMAT24_A_CR	high	5
-3.964735757445213	0.0887059869521232	-4.71950214554932	0.0007861450704252	0	PMAT24_A_CR	high	10
-4.144166847346598	0.1118428490771255	-5.000193887416377	0.0114103444058039	1	PMAT24_A_CR	high	10
-3.675128984323295	0.2303621175976711	-4.479743863636313	0.0417465682208382	2	PMAT24_A_CR	high	10
-3.3155291223041643	0.2247284396554505	-4.072786866843509	0.0081854308509086	3	PMAT24_A_CR	high	10
-3.955571913006457	0.1855498679716722	-4.748147789961864	0.0288833285363129	4	PMAT24_A_CR	high	10
-3.503321571145204	6.196566817051976e-05	-4.506540029762887	-0.0946758970236529	5	PMAT24_A_CR	high	10
-3.796918116534585	0.1058317194348741	-4.451537876116314	0.0108742764536785	6	PMAT24_A_CR	high	10
-3.826852303851794	0.0064412485113122	-4.5493342089456	-0.0532245355354932	7	PMAT24_A_CR	high	10
-3.538946441889731	0.4366617460505879	-4.158163025982395	0.0618329066372502	8	PMAT24_A_CR	high	10
-4.09135657592694	0.3443886739277235	-4.732008797125795	0.0710566458532677	9	PMAT24_A_CR	high	10
-3.9679285376200313	0.0768966965648728	-4.726336534824961	-0.0021099066101961	0	PMAT24_A_CR	high	15
-4.149441584831951	0.0973411044394787	-5.009629335446028	0.0076758543555144	1	PMAT24_A_CR	high	15
-3.664094568601507	0.2451798445642447	-4.473107687097206	0.0445835289954058	2	PMAT24_A_CR	high	15
-3.314761294695721	0.226831748123498	-4.072372502723341	0.0083872344211165	3	PMAT24_A_CR	high	15
-3.937118688489376	0.2117677935928189	-4.731430206904981	0.0357096297393518	4	PMAT24_A_CR	high	15
-3.4930703439312314	0.0075239610902977	-4.506601429006694	-0.0947057259965293	5	PMAT24_A_CR	high	15
-3.803487298830391	0.1041206154715312	-4.452740304794431	0.010339848217584	6	PMAT24_A_CR	high	15
-3.822254830169374	0.0052155046793481	-4.552152253544046	-0.0545297608005512	7	PMAT24_A_CR	high	15
-3.5382613359380106	0.4459941026486008	-4.149508428699213	0.0657341527427062	8	PMAT24_A_CR	high	15
-4.085931963921789	0.3491465568471653	-4.726406685602834	0.0732548513173466	9	PMAT24_A_CR	high	15
-3.970690871200031	0.0685311951371756	-4.731214997861772	-0.0041797038653845	0	PMAT24_A_CR	high	20
-4.145291741900966	0.1056679080779215	-5.00389959005954	0.0099444905273856	1	PMAT24_A_CR	high	20
-3.6552191186727216	0.2658830091070429	-4.46255904670586	0.0490844093348122	2	PMAT24_A_CR	high	20
-3.30679194463922	0.2313781288346487	-4.068385135711885	0.010328112045384	3	PMAT24_A_CR	high	20
-3.933996927330387	0.2231012205676117	-4.723681210528994	0.0388656156955676	4	PMAT24_A_CR	high	20
-3.491232950266125	0.0164446455080161	-4.506416276626594	-0.0946157765256501	5	PMAT24_A_CR	high	20
-3.808823938382533	0.1018412729209215	-4.45428346186996	0.0096537692652641	6	PMAT24_A_CR	high	20
-3.8241341569852096	0.0079888159078902	-4.551541458049409	-0.0542467918755027	7	PMAT24_A_CR	high	20
-3.5438369681872293	0.4582654578262454	-4.143982636856138	0.0682207707431555	8	PMAT24_A_CR	high	20
-4.079825908725292	0.3542724791697307	-4.719716360437378	0.0758766477596817	9	PMAT24_A_CR	high	20
-3.9669278204844	0.0714402298115524	-4.729119638346961	-0.0032904390306791	0	PMAT24_A_CR	high	25
-4.14673688961589	0.1039959470168152	-5.0050078272743015	0.0095058974487813	1	PMAT24_A_CR	high	25
-3.6354374158182137	0.1560277542095255	-4.601155970496948	-0.010899373360395	2	PMAT24_A_CR	high	25
-3.3003038470161488	0.2295901699630725	-4.067159433661402	0.0109243486809385	3	PMAT24_A_CR	high	25
-3.9317294868908745	0.2309789420604984	-4.719291655043049	0.0406510843828634	4	PMAT24_A_CR	high	25
-3.494552859330728	0.0161553055034278	-4.509129725137625	-0.0959343754232753	5	PMAT24_A_CR	high	25
-3.816370740762266	0.0960118537392516	-4.457309237087211	0.0083078365764837	6	PMAT24_A_CR	high	25
-3.821388662283628	0.0149038007666542	-4.5461908503331925	-0.0517695891574614	7	PMAT24_A_CR	high	25
-3.5447445474307027	0.4638617482979948	-4.141668246276132	0.0692612668373769	8	PMAT24_A_CR	high	25
-4.0845133704875884	0.348695758628534	-4.7245352528349045	0.0739886002288106	9	PMAT24_A_CR	high	25
-3.960140472049631	0.0804740800633509	-4.723373476261137	-0.0008538049545689	0	PMAT24_A_CR	high	30
-4.145627219175948	0.1075793820173513	-5.002681858112807	0.0104263049615763	1	PMAT24_A_CR	high	30
-3.619077778123086	0.1688598115598411	-4.581429887021839	-0.0022500948641854	2	PMAT24_A_CR	high	30
-3.299229072748449	0.2250143737951463	-4.068779802238526	0.010136090248662	3	PMAT24_A_CR	high	30
-3.923228283816389	0.2478818769241345	-4.709283765905204	0.0447156254749143	4	PMAT24_A_CR	high	30
-3.4927744445882727	0.0166720064606053	-4.508857605214667	-0.0958021030792846	5	PMAT24_A_CR	high	30
-3.820008592906405	0.0985620541800459	-4.455984691150359	0.0088971367968682	6	PMAT24_A_CR	high	30
-3.820573177651663	0.0181806299235948	-4.545099552605045	-0.0512647023020873	7	PMAT24_A_CR	high	30
-3.549446062339877	0.4629513292515719	-4.144453277857692	0.068009110390923	8	PMAT24_A_CR	high	30
-4.082430682529767	0.3498310140365741	-4.723768936490701	0.0742889726814832	9	PMAT24_A_CR	high	30
-3.961011067715008	0.0706682609596632	-4.7275209961892	-0.0026122446006044	0	PMAT24_A_CR	high	40
-4.1416206972715575	0.1167526633665084	-4.996855709991073	0.0127298876716744	1	PMAT24_A_CR	high	40
-3.611924156949173	0.1789847699021579	-4.567180192205711	0.0039748383739084	2	PMAT24_A_CR	high	40
-3.2937631547695165	0.2304136812948032	-4.066028987318102	0.0114740893964553	3	PMAT24_A_CR	high	40
-3.917312293009314	0.2603156461641641	-4.702774318857483	0.0473546999759159	4	PMAT24_A_CR	high	40
-3.4934155700443923	0.0184694548869859	-4.509708340683707	-0.096215656021299	5	PMAT24_A_CR	high	40
-3.820050718202681	0.1014643100106748	-4.454285581175014	0.0096528268706953	6	PMAT24_A_CR	high	40
-3.809021099717158	0.0355749998329084	-4.533198298887884	-0.0457664783727655	7	PMAT24_A_CR	high	40
-3.5565861282808906	0.4658092639542082	-4.147328514598714	0.0667155144473337	8	PMAT24_A_CR	high	40
-4.086251640635191	0.345199825691956	-4.72753700882477	0.0728115349081623	9	PMAT24_A_CR	high	40
-3.958904697041623	0.0707002450852862	-4.726750122244296	-0.0022852974996019	0	PMAT24_A_CR	high	50
-4.138558175577858	0.1244994614227872	-4.992141992700909	0.014591665341392	1	PMAT24_A_CR	high	50
-3.60453634236512	0.1887985873590154	-4.55501233242269	0.0092749796636356	2	PMAT24_A_CR	high	50
-3.263875858527071	0.1804447131444645	-4.133595749887367	-0.0216523077096089	3	PMAT24_A_CR	high	50
-3.914599767228648	0.2684025615730632	-4.699258229282806	0.0487786824170021	4	PMAT24_A_CR	high	50
-3.513131970449398	0.0477486934286859	-4.6595667913898335	-0.170281049134924	5	PMAT24_A_CR	high	50
-4.008767322960577	0.0521030907076373	-4.610115620044438	-0.0608524543547368	6	PMAT24_A_CR	high	50
-3.964328466958997	0.067424950911243	-4.6916997574251305	-0.120174562228104	7	PMAT24_A_CR	high	50
-3.356536265712889	0.4257845595234212	-3.992953829684591	0.1349011234534802	8	PMAT24_A_CR	high	50
-4.087168280041385	0.3457887359710951	-4.728793053634347	0.0723187857387276	9	PMAT24_A_CR	high	50
-3.961612447660096	0.0946054744101972	-4.806827863955227	-0.0365331868798639	0	PMAT24_A_CR	high	100
-4.08308507999126	0.1549352211757312	-5.011815655660339	0.006809518100962	1	PMAT24_A_CR	high	100
-3.5650956206680027	0.208868192603064	-4.527346942863419	0.0212729969748796	2	PMAT24_A_CR	high	100
-3.2377384967920038	0.2000164434937327	-4.104297187907996	-0.0072208711433006	3	PMAT24_A_CR	high	100
-3.914761339955985	0.2730219665984745	-4.698225969056946	0.049196535635135	4	PMAT24_A_CR	high	100
-3.507300781005739	0.0708196860665804	-4.620046903941435	-0.1505138705532613	5	PMAT24_A_CR	high	100
-3.986658549656795	0.0686194658003293	-4.593581016902303	-0.0532564112317368	6	PMAT24_A_CR	high	100
-3.903027204570329	0.111746669814078	-4.615756656109198	-0.0842042156716749	7	PMAT24_A_CR	high	100
-3.3556334429447654	0.4249481322258437	-3.995364932635373	0.1338560464002951	8	PMAT24_A_CR	high	100
-4.081584653730077	0.3514084030582729	-4.728264574671121	0.0725261251615339	9	PMAT24_A_CR	high	100
-8.07779922980476	0.1880666067035156	-10.146174294370798	0.0244117400441584	0	ReadEng_Unadj	high	1
-7.888187808044815	0.1738215257414255	-10.025941368730477	0.0264999611549109	1	ReadEng_Unadj	high	1
-7.182233310762382	0.1899635460980318	-8.529837513755204	0.0236787024646973	2	ReadEng_Unadj	high	1
-7.356417523330087	0.013694561390952	-9.823843355684373	-0.0168292622913464	3	ReadEng_Unadj	high	1
-9.152907372435951	0.283481033815291	-11.347025276627951	0.0402141245196001	4	ReadEng_Unadj	high	1
-7.522000178181318	0.1903366015652373	-9.469968258752797	0.0112659281069796	5	ReadEng_Unadj	high	1
-8.54582315924696	0.1885773170976539	-10.725922779633542	0.026712045166343	6	ReadEng_Unadj	high	1
-9.763713743660096	0.1236338362586855	-11.4814143436679	-0.0015709397199585	7	ReadEng_Unadj	high	1
-8.424876207113178	0.2367955514890985	-10.284290283597658	0.0370078399023244	8	ReadEng_Unadj	high	1
-9.640667143812845	-0.0241362411170093	-11.892871773083984	-0.2280020824041879	9	ReadEng_Unadj	high	1
-7.924777417456718	0.232616888436333	-10.083172277242303	0.0364898293850166	0	ReadEng_Unadj	high	2
-7.761428474374277	0.2279479260250394	-9.956946678050988	0.0398523686934441	1	ReadEng_Unadj	high	2
-7.0718954619604295	0.2327615279367845	-8.460525313586704	0.039481121891899	2	ReadEng_Unadj	high	2
-7.363828992002764	0.1473378418685852	-9.884733484686883	-0.0294733452659159	3	ReadEng_Unadj	high	2
-9.08399914899839	0.2977588413917201	-11.332963188849384	0.0425915282714587	4	ReadEng_Unadj	high	2
-7.247598608910937	0.2573999794074075	-9.388908065607774	0.0281200410623888	5	ReadEng_Unadj	high	2
-8.863237699092187	0.1182935040606791	-11.102621124678492	-0.042852907757694	6	ReadEng_Unadj	high	2
-9.734570279219108	0.1386567978374205	-11.480818401655776	-0.0014669694785278	7	ReadEng_Unadj	high	2
-8.262504152225809	0.32189908499417	-10.155609918904318	0.0609556139895399	8	ReadEng_Unadj	high	2
-9.423058875815435	0.0694116436806376	-11.478991188413694	-0.1440185735630117	9	ReadEng_Unadj	high	2
-7.655873332651806	0.2860335947854376	-9.959803207304995	0.0599229654558857	0	ReadEng_Unadj	high	4
-7.82005650986857	0.2395838528924202	-9.93389613979672	0.0442927463500069	1	ReadEng_Unadj	high	4
-7.360049449158669	0.1885788730007159	-8.882254247255355	-0.0586627863507935	2	ReadEng_Unadj	high	4
-7.508119378657429	0.0797465973354434	-9.996270727180564	-0.0528371408980894	3	ReadEng_Unadj	high	4
-9.11922409817964	0.3593356228264376	-11.289027888555394	0.0500004453766476	4	ReadEng_Unadj	high	4
-7.090793047290137	0.2832331179233512	-9.267474820726113	0.0530974566526272	5	ReadEng_Unadj	high	4
-8.769975114355155	0.156296029072376	-10.908148412358573	-0.0066397901847738	6	ReadEng_Unadj	high	4
-9.006777657897297	0.3352009704953689	-10.9309472055555	0.0921658232998925	7	ReadEng_Unadj	high	4
-7.576315626121004	0.3815357876078082	-9.736419541723889	0.1368770644799958	8	ReadEng_Unadj	high	4
-8.94647857425592	0.2134195374815605	-10.930904567685102	-0.0373799164414379	9	ReadEng_Unadj	high	4
-7.660024756244027	0.2891075293697763	-9.936718773256732	0.0642756613531854	0	ReadEng_Unadj	high	5
-7.791403761458533	0.2450148689159259	-9.911304264248672	0.0486347824310666	1	ReadEng_Unadj	high	5
-7.386113666737165	0.1940889024241129	-8.888440210741807	-0.0601378915664567	2	ReadEng_Unadj	high	5
-7.608722266219535	0.0674114442701235	-10.031305771696566	-0.0602300650574909	3	ReadEng_Unadj	high	5
-9.125154301514028	0.3586005194133525	-11.286994718048115	0.0503426071927868	4	ReadEng_Unadj	high	5
-7.176227346407422	0.2568897784528006	-9.362721980260384	0.0335337145489472	5	ReadEng_Unadj	high	5
-8.74671574008461	0.163333177504507	-10.864895399630514	0.0013274429627396	6	ReadEng_Unadj	high	5
-8.950762178110024	0.3543632634784863	-10.838549856929012	0.1074484793747369	7	ReadEng_Unadj	high	5
-7.481016519984772	0.4165291565393338	-9.589923928008997	0.1626550166504186	8	ReadEng_Unadj	high	5
-8.77944738738372	0.2607061805851008	-10.722880394068888	0.0017287723484241	9	ReadEng_Unadj	high	5
-7.79057709350135	0.2545772493930205	-10.053607698434952	0.0421317068483162	0	ReadEng_Unadj	high	10
-7.814013366636869	0.2167220787287732	-10.011653299850748	0.0292726732346346	1	ReadEng_Unadj	high	10
-7.442519784644259	0.1538441140662644	-9.03266141054561	-0.0948199649848831	2	ReadEng_Unadj	high	10
-7.832618758143315	0.0504869230714807	-10.147213057544148	-0.0848725896549456	3	ReadEng_Unadj	high	10
-8.624020263571646	0.3404108759232043	-10.973768121824982	0.1023193408305096	4	ReadEng_Unadj	high	10
-7.330720773524203	0.2073178881827801	-9.588392498629531	-0.0136174078352557	5	ReadEng_Unadj	high	10
-8.55630851205508	0.1598001821674482	-10.85857960017105	0.0024881687871979	6	ReadEng_Unadj	high	10
-8.623721976028719	0.4605489451428723	-10.36311798015171	0.1840344565587396	7	ReadEng_Unadj	high	10
-7.5516117231386035	0.4348443447266235	-9.50385825923608	0.1776172357574054	8	ReadEng_Unadj	high	10
-8.459840456992469	0.3330531061522036	-10.426526644033531	0.0561457294573066	9	ReadEng_Unadj	high	10
-7.812875205866855	0.2301461625416049	-10.130316487258144	0.0274589182534745	0	ReadEng_Unadj	high	15
-7.817731278395357	0.207908126693239	-10.03472302835422	0.0247938490494092	1	ReadEng_Unadj	high	15
-7.428894096097419	0.1515490313258921	-9.011726207589634	-0.0897508683578784	2	ReadEng_Unadj	high	15
-7.801940257409067	0.0852994690026091	-10.04105319950427	-0.0622915189265582	3	ReadEng_Unadj	high	15
-8.570287204986025	0.3803634672338593	-10.82594728418217	0.1263406566262739	4	ReadEng_Unadj	high	15
-7.29146691052685	0.206156700731846	-9.602001328495817	-0.0164967092173315	5	ReadEng_Unadj	high	15
-8.489745757902233	0.1771152647371426	-10.795160134973512	0.0141060653269904	6	ReadEng_Unadj	high	15
-8.554060011911261	0.4897275983049398	-10.257591196400778	0.2005676685352918	7	ReadEng_Unadj	high	15
-7.477904644371286	0.4431854905372372	-9.45116214934844	0.1867116956262992	8	ReadEng_Unadj	high	15
-8.321324271129154	0.3527742060533727	-10.349899167672836	0.0699680509752307	9	ReadEng_Unadj	high	15
-7.747355504503553	0.2360827528800283	-10.099790840582475	0.0333111967956751	0	ReadEng_Unadj	high	20
-7.74930310620169	0.2189341639760708	-10.001192521851648	0.0313001621437326	1	ReadEng_Unadj	high	20
-7.4597073057295935	0.1292255934768963	-9.0844222485542	-0.1074034470730631	2	ReadEng_Unadj	high	20
-7.724577682341019	0.1118027939370752	-9.946771392422926	-0.0424361205297658	3	ReadEng_Unadj	high	20
-8.621789342942611	0.3710221810606002	-10.865415754011693	0.1199587941366064	4	ReadEng_Unadj	high	20
-7.314933920552888	0.185950195552308	-9.687410148157666	-0.0346604021383813	5	ReadEng_Unadj	high	20
-8.47063692634004	0.1855453096575647	-10.767099607342727	0.0192247941575256	6	ReadEng_Unadj	high	20
-8.508570998657696	0.5074059471402982	-10.180805574630469	0.21249155043845	7	ReadEng_Unadj	high	20
-7.45137077240505	0.4516104486692745	-9.409369166750931	0.1938885046140432	8	ReadEng_Unadj	high	20
-8.27438022662807	0.3721085439707092	-10.27086193725264	0.0841182332703439	9	ReadEng_Unadj	high	20
-7.708991917921653	0.2458118114399033	-10.063225975300222	0.0402980467782347	0	ReadEng_Unadj	high	25
-7.749729867870149	0.2113024109543254	-10.03132580368167	0.0254540433737431	1	ReadEng_Unadj	high	25
-7.440021646683498	0.1261199910466843	-9.078422631167792	-0.1059412070211534	2	ReadEng_Unadj	high	25
-7.617345923486784	0.1488599251557496	-9.814230866599123	-0.0148403302928832	3	ReadEng_Unadj	high	25
-8.596760220654675	0.376465860127538	-10.84726535274375	0.1228965113947631	4	ReadEng_Unadj	high	25
-7.281204012840824	0.183303514687899	-9.689592251618382	-0.0351265722063007	5	ReadEng_Unadj	high	25
-8.425603452892494	0.195631921272898	-10.735990401436368	0.0248840824097312	6	ReadEng_Unadj	high	25
-8.484625835206748	0.5139929569617735	-10.145364858528907	0.217964847073256	7	ReadEng_Unadj	high	25
-7.448440700457496	0.4633755162917337	-9.348715698533024	0.2042475141786927	8	ReadEng_Unadj	high	25
-8.255202325420754	0.379769289076808	-10.23666829853003	0.0902063687710138	9	ReadEng_Unadj	high	25
-7.717016457049257	0.2430419154559164	-10.07297198593274	0.0384382466151588	0	ReadEng_Unadj	high	30
-7.7441741207608334	0.2121288251012229	-10.029922048433798	0.0257267746774572	1	ReadEng_Unadj	high	30
-7.423464544986709	0.1243809384486858	-9.077231770343383	-0.1056510826832701	2	ReadEng_Unadj	high	30
-7.5656152024831425	0.1726784442066021	-9.735336848326408	0.0014101579204617	3	ReadEng_Unadj	high	30
-8.599527197645028	0.3823026114322616	-10.823998874843111	0.1266551035374761	4	ReadEng_Unadj	high	30
-7.295125811059823	0.178155767357811	-9.695930331263336	-0.0364811927534378	5	ReadEng_Unadj	high	30
-8.444035586307471	0.1965155353021767	-10.73767070601851	0.0245788250642099	6	ReadEng_Unadj	high	30
-8.490150967916344	0.5134005280267325	-10.147901940408378	0.2175736664057102	7	ReadEng_Unadj	high	30
-7.416979188829727	0.470007657043354	-9.316037128905592	0.2098009196049163	8	ReadEng_Unadj	high	30
-8.212896979944	0.3961689228775866	-10.167100751832782	0.1025301141780065	9	ReadEng_Unadj	high	30
-7.674150423463932	0.2547332754532462	-10.02326646432182	0.0479045700587751	0	ReadEng_Unadj	high	40
-7.695431847543231	0.2197843983962302	-10.002520702090791	0.0310428541453776	1	ReadEng_Unadj	high	40
-7.392216087988959	0.126061058475745	-9.054185687618254	-0.1000439592032542	2	ReadEng_Unadj	high	40
-7.449411379545338	0.222535749260982	-9.57277672323134	0.034480527435717	3	ReadEng_Unadj	high	40
-8.56658802764849	0.4008679346705028	-10.753720587914982	0.1379592303018827	4	ReadEng_Unadj	high	40
-7.297405486649926	0.1783093267401083	-9.687475933866397	-0.0346744546246335	5	ReadEng_Unadj	high	40
-8.387651438097706	0.2110333633911065	-10.690413812020058	0.033145662804799	6	ReadEng_Unadj	high	40
-8.434207552558785	0.528909497391486	-10.08146084409256	0.2277856457504805	7	ReadEng_Unadj	high	40
-7.411369641035759	0.4699227429727063	-9.319699062573813	0.2091795770116842	8	ReadEng_Unadj	high	40
-8.180904858975394	0.4056257943476427	-10.119850013084672	0.1108525606117775	9	ReadEng_Unadj	high	40
-7.68358025359549	0.259746277060024	-10.00434851646996	0.0514951548432913	0	ReadEng_Unadj	high	50
-7.669432251926258	0.2293640408312239	-9.969234196017654	0.0374811375727982	1	ReadEng_Unadj	high	50
-7.343461769984143	0.1339130805480073	-9.012258619870885	-0.0898796370025194	2	ReadEng_Unadj	high	50
-7.436808897120521	0.2330151037836467	-9.539998443359774	0.0410813048505338	3	ReadEng_Unadj	high	50
-8.551934544091699	0.4003964041582988	-10.750382317578165	0.1384943527168533	4	ReadEng_Unadj	high	50
-7.294333928788597	0.1822331888670342	-9.662823292898487	-0.0294150862616078	5	ReadEng_Unadj	high	50
-8.349981891794721	0.2179762198502577	-10.666722125426531	0.0374263254967306	6	ReadEng_Unadj	high	50
-8.413902688822432	0.5339558630169787	-10.068236236950588	0.2298102597519217	7	ReadEng_Unadj	high	50
-7.429019739206602	0.4672709049892395	-9.330258066344904	0.2073865993399132	8	ReadEng_Unadj	high	50
-8.18244372155528	0.4065052976656963	-10.10174016825774	0.1140320374390234	9	ReadEng_Unadj	high	50
-7.625701916593171	0.2914577451884083	-9.868592514023623	0.0770623515799695	0	ReadEng_Unadj	high	100
-7.632405442494117	0.2433691383198099	-9.92580131530888	0.0458496642687482	1	ReadEng_Unadj	high	100
-7.367784808792141	0.1285868446675504	-9.028301562942222	-0.093763333718029	2	ReadEng_Unadj	high	100
-7.38513223597195	0.2582808141779042	-9.450824000268122	0.0589243657257192	3	ReadEng_Unadj	high	100
-8.53831142934816	0.4109968171107251	-10.715447477163671	0.1440844163936195	4	ReadEng_Unadj	high	100
-7.315444234567171	0.1848344532967235	-9.614858699050991	-0.0192207715502579	5	ReadEng_Unadj	high	100
-8.234671564842502	0.2499636394777335	-10.556282845680432	0.0572554006223844	6	ReadEng_Unadj	high	100
-8.359587188884156	0.5480256701429976	-10.010027067132054	0.2386901681438986	7	ReadEng_Unadj	high	100
-7.516158371446561	0.4552513694908243	-9.39017153848383	0.1971745148769106	8	ReadEng_Unadj	high	100
-8.20011706746938	0.4081309789631164	-10.088865095851698	0.1162890015266018	9	ReadEng_Unadj	high	100
-6.223308798543656	0.2469822533316362	-7.848396327865591	0.0445439417764196	0	PicVocab_Unadj	high	1
-6.969480265501756	0.0947168418721791	-9.321431365498109	0.0046405491530587	1	PicVocab_Unadj	high	1
-6.671857099403159	0.322115885468716	-8.250682144574803	0.061973824696852	2	PicVocab_Unadj	high	1
-7.005890992013163	-0.0191520568649245	-8.859699444519585	-0.0299592499689294	3	PicVocab_Unadj	high	1
-7.797012772584753	0.319093331871128	-9.445172025215513	0.0491313094570335	4	PicVocab_Unadj	high	1
-7.118771570695639	-0.1453574749955345	-8.947168838385677	-0.0611257540872225	5	PicVocab_Unadj	high	1
-7.070041633729488	0.0667085106052019	-9.027107908288404	-0.0037028222373556	6	PicVocab_Unadj	high	1
-7.981868038256118	0.2280797033942984	-10.119649459762549	0.008692765059876	7	PicVocab_Unadj	high	1
-8.023610111944178	0.1387933993915567	-10.117362766252594	0.0162380986498409	8	PicVocab_Unadj	high	1
-7.977733801125892	0.1777144160940799	-10.299860302117166	-0.0563336356634884	9	PicVocab_Unadj	high	1
-6.124214281058796	0.2852141937837056	-7.799425364581917	0.056430097129994	0	PicVocab_Unadj	high	2
-6.800302684492404	0.2372918815590998	-9.17419396766772	0.0358367627163804	1	PicVocab_Unadj	high	2
-6.909717248929553	0.2087765780904225	-8.477893930393073	0.0095986993320906	2	PicVocab_Unadj	high	2
-6.978594161222705	0.0251550420303083	-8.828523473987905	-0.0227234550539165	3	PicVocab_Unadj	high	2
-7.790430126400034	0.3822139109966923	-9.396954971515662	0.0588147881027668	4	PicVocab_Unadj	high	2
-7.517491481378445	-0.0303390327949053	-9.41363291864498	-0.1746543947719701	5	PicVocab_Unadj	high	2
-7.021091075232568	0.1541558169520815	-8.921286304017174	0.0196913572842362	6	PicVocab_Unadj	high	2
-7.840998294184881	0.3161465804323875	-9.931851596124917	0.045144220602263	7	PicVocab_Unadj	high	2
-8.022024410754318	0.1710696237853248	-10.077126694049795	0.0240472494940804	8	PicVocab_Unadj	high	2
-7.990886187639089	0.1160588293599936	-10.84155722529748	-0.1703662056184354	9	PicVocab_Unadj	high	2
-6.113660627726354	0.3484121847568044	-7.526371550359533	0.1213413782244782	0	PicVocab_Unadj	high	4
-7.018837635948472	0.2304516261367419	-9.16325409040812	0.038134847664176	1	PicVocab_Unadj	high	4
-6.6041105235390445	0.3041329218659996	-8.160228148206917	0.0824286453254694	2	PicVocab_Unadj	high	4
-7.1185684833765865	0.0493191109763968	-9.20537086441615	-0.1118972187476829	3	PicVocab_Unadj	high	4
-7.877224433283689	0.3112943360862608	-9.503100014223644	0.0374320366919387	4	PicVocab_Unadj	high	4
-7.4428057545156125	-0.0379805451458821	-9.33757151242236	-0.155748853815671	5	PicVocab_Unadj	high	4
-7.338928166172387	0.1681739423387359	-9.018311096949724	-0.0017475820007357	6	PicVocab_Unadj	high	4
-7.780979880166031	0.2860614960179014	-9.976225828800835	0.036592814818084	7	PicVocab_Unadj	high	4
-7.954297543125455	0.2585771850903975	-9.912409239063471	0.0556917095837615	8	PicVocab_Unadj	high	4
-7.719536715558919	0.1767274100477073	-10.516657844011416	-0.1012703053538401	9	PicVocab_Unadj	high	4
-6.052598236085621	0.3710457941856065	-7.458960433781093	0.1370105757800636	0	PicVocab_Unadj	high	5
-6.992425521815546	0.2468365378571103	-9.101801241611296	0.0509929756627978	1	PicVocab_Unadj	high	5
-6.5460560154267	0.3203920097315787	-8.108940033403252	0.093926513613804	2	PicVocab_Unadj	high	5
-7.023931912268519	0.0527906331550788	-9.149947968818315	-0.0985486959187058	3	PicVocab_Unadj	high	5
-7.858654948675941	0.3359510211693315	-9.481422018432674	0.0418185514856556	4	PicVocab_Unadj	high	5
-7.394417949250736	-0.0486950852240016	-9.330689489013276	-0.1540458500853401	5	PicVocab_Unadj	high	5
-7.305033459642921	0.1843650493644166	-8.951244798239678	0.0130963706470775	6	PicVocab_Unadj	high	5
-7.771038484528569	0.2823839225791867	-9.984946671217578	0.0349077297719774	7	PicVocab_Unadj	high	5
-7.80101011823134	0.3005095652668725	-9.760361454434737	0.0844392690810089	8	PicVocab_Unadj	high	5
-7.703048172957374	0.1938513512666853	-10.4259447406519	-0.0823538780302968	9	PicVocab_Unadj	high	5
-6.161054805586691	0.365599212646168	-7.476722038874321	0.1328957055014759	0	PicVocab_Unadj	high	10
-6.7603392402674185	0.2639214993721027	-9.03783549787038	0.0642849890997113	1	PicVocab_Unadj	high	10
-6.738330431816542	0.2899363610513067	-8.232773162830727	0.0660415760043399	2	PicVocab_Unadj	high	10
-7.152063680033631	0.014317441831285	-9.290647855701032	-0.1325934938988384	3	PicVocab_Unadj	high	10
-7.146494448171043	0.3972110889392765	-8.971405330309171	0.1421294471845368	4	PicVocab_Unadj	high	10
-7.517295984483691	-0.0636888835085244	-9.38480444502872	-0.1674708469442594	5	PicVocab_Unadj	high	10
-7.203061632808298	0.213856268518882	-8.855560571849784	0.0340825915112305	6	PicVocab_Unadj	high	10
-7.673041102257306	0.3251228640585851	-9.823066235394233	0.065947079419809	7	PicVocab_Unadj	high	10
-7.793104358549877	0.2759043778031813	-9.85633927138434	0.0663445356755241	8	PicVocab_Unadj	high	10
-7.622942632060487	0.2359520528361908	-10.236787630915927	-0.043436026208137	9	PicVocab_Unadj	high	10
-6.186987229992234	0.3514977203421099	-7.523816832286378	0.1219377729351094	0	PicVocab_Unadj	high	15
-6.72285632006289	0.2785534514915146	-8.998910513312229	0.0723276798637068	1	PicVocab_Unadj	high	15
-6.765316271620509	0.2929092415188808	-8.215440233764815	0.069970068575267	2	PicVocab_Unadj	high	15
-7.103417393389033	0.0275415823026518	-9.265594969546315	-0.1264934933249959	3	PicVocab_Unadj	high	15
-7.071672985385437	0.4208553889429647	-8.879310974054857	0.1596516808558203	4	PicVocab_Unadj	high	15
-7.496822255311133	-0.0590585492340828	-9.37646997204828	-0.165398148753056	5	PicVocab_Unadj	high	15
-7.1736146729170285	0.2113670811952538	-8.860662424405874	0.0329693050724156	6	PicVocab_Unadj	high	15
-7.59584613191335	0.3310287459007417	-9.821332632266074	0.0662767390472273	7	PicVocab_Unadj	high	15
-7.700686219460972	0.2923494976990529	-9.7917908382507	0.0785333731103733	8	PicVocab_Unadj	high	15
-7.567688658389852	0.2485460927379934	-10.175364853776856	-0.0309519419107142	9	PicVocab_Unadj	high	15
-6.137642832129272	0.3619888023156746	-7.489804282262736	0.1298586543598184	0	PicVocab_Unadj	high	20
-6.669332262864894	0.294908821191001	-8.955226857341616	0.0813122696674202	1	PicVocab_Unadj	high	20
-6.742012334929073	0.3047232650815468	-8.171858666346706	0.0798112098312122	2	PicVocab_Unadj	high	20
-7.063413846814921	0.0479160717874864	-9.210781018017329	-0.1132045647627439	3	PicVocab_Unadj	high	20
-7.04604342757337	0.4259512985585897	-8.85877109276369	0.163535020642816	4	PicVocab_Unadj	high	20
-7.4852780306423	-0.0709760733905666	-9.41932916139739	-0.176076404968666	5	PicVocab_Unadj	high	20
-7.136964754832465	0.2092923767426959	-8.867697879451265	0.0314330312184384	6	PicVocab_Unadj	high	20
-7.501200223624188	0.3537255306674881	-9.73485969301226	0.0826464819509958	7	PicVocab_Unadj	high	20
-7.626260007075256	0.30947611276824	-9.7224628922913	0.0915355369895739	8	PicVocab_Unadj	high	20
-7.528141418068066	0.2699443461486714	-10.095242901128572	-0.0147802024877126	9	PicVocab_Unadj	high	20
-6.140329505178236	0.3525208664995351	-7.52216661444337	0.1223229059283517	0	PicVocab_Unadj	high	25
-6.627343338879897	0.3067073420455206	-8.9288178801794	0.0867227031323912	1	PicVocab_Unadj	high	25
-6.750860239769679	0.3019086357411447	-8.180402994195745	0.0778859427881227	2	PicVocab_Unadj	high	25
-6.97407149525001	0.070184544812547	-9.130040523385029	-0.0937736943791678	3	PicVocab_Unadj	high	25
-7.027221663106906	0.4333928981971386	-8.835720950385003	0.167882249614487	4	PicVocab_Unadj	high	25
-7.449695391303117	-0.0706259414662229	-9.411748288396865	-0.1741841050082115	5	PicVocab_Unadj	high	25
-7.1528864675916015	0.1940199955186048	-8.913512722617796	0.0213990009351361	6	PicVocab_Unadj	high	25
-7.434179897596314	0.3749104550237527	-9.659478580319346	0.0967983851029277	7	PicVocab_Unadj	high	25
-7.571990168231004	0.3206884080619025	-9.679375034428787	0.0995699310885432	8	PicVocab_Unadj	high	25
-7.50967903729832	0.2816244603883036	-10.048001654518512	-0.0053049843987562	9	PicVocab_Unadj	high	25
-6.141427855251252	0.3521440850042166	-7.525644768093097	0.121511064950006	0	PicVocab_Unadj	high	30
-6.609166758387564	0.3184093469624543	-8.897899560163168	0.0930366656709009	1	PicVocab_Unadj	high	30
-6.718165341744287	0.3099533684475774	-8.152727874047402	0.0841145967151022	2	PicVocab_Unadj	high	30
-6.9187553388416	0.0803480194835824	-9.090399241590134	-0.0842963075391458	3	PicVocab_Unadj	high	30
-6.955289607043634	0.4550609517303324	-8.757895640918152	0.1824763316416078	4	PicVocab_Unadj	high	30
-7.429856202792241	-0.0669768735732588	-9.393282180669436	-0.1695810623908635	5	PicVocab_Unadj	high	30
-7.147601398081865	0.1891360567905387	-8.932646133796366	0.0171932356058536	6	PicVocab_Unadj	high	30
-7.403490211682079	0.3820633215193212	-9.634555050315512	0.1014532804554493	7	PicVocab_Unadj	high	30
-7.526226543527418	0.3338846359288629	-9.628258302882896	0.1090551525319892	8	PicVocab_Unadj	high	30
-7.449360802171125	0.2997157428584741	-9.976235970965856	0.0090040805897826	9	PicVocab_Unadj	high	30
-6.094440878093855	0.3703286630040371	-7.46381645687166	0.1358865422777396	0	PicVocab_Unadj	high	40
-6.620071631631655	0.3136215566455069	-8.909070477420347	0.0907579318666025	1	PicVocab_Unadj	high	40
-6.639313514891351	0.330826486363802	-8.076265444892737	0.1012137622728821	2	PicVocab_Unadj	high	40
-6.83037213608369	0.1194642063886184	-8.974441240609847	-0.0568099675086617	3	PicVocab_Unadj	high	40
-6.932318460139671	0.4723139803152732	-8.698587884652921	0.19351124836926	4	PicVocab_Unadj	high	40
-7.372921997112127	-0.0648042499721246	-9.375861560120196	-0.1652469150514732	5	PicVocab_Unadj	high	40
-7.049858500303099	0.2139263202147973	-8.857801484667624	0.0335936759753444	6	PicVocab_Unadj	high	40
-7.357794991118431	0.3947177470465862	-9.582771320786646	0.1110863263503345	7	PicVocab_Unadj	high	40
-7.501495014517457	0.3410181265586995	-9.602059862585303	0.1138970686491557	8	PicVocab_Unadj	high	40
-7.433752553592018	0.3145948714372857	-9.922406513365724	0.0196695971160729	9	PicVocab_Unadj	high	40
-6.095412689729341	0.3766155525272651	-7.4414981960376	0.1410465501480707	0	PicVocab_Unadj	high	50
-6.587949725008436	0.3173276658709512	-8.897966250689883	0.0930230700826966	1	PicVocab_Unadj	high	50
-6.566731837856582	0.3557827872841294	-7.988075190288176	0.1207355122199935	2	PicVocab_Unadj	high	50
-6.810771168256689	0.1363385935042178	-8.920604774347026	-0.0441686764975972	3	PicVocab_Unadj	high	50
-6.916677068929272	0.4773860768034883	-8.675107422371187	0.1978593496040702	4	PicVocab_Unadj	high	50
-7.327681644056998	-0.0557319542978955	-9.348941977735675	-0.1585653042068697	5	PicVocab_Unadj	high	50
-7.011847290113777	0.2261544887853689	-8.824226712642936	0.0409059596071638	6	PicVocab_Unadj	high	50
-7.319878389694231	0.4081746693719515	-9.53788159865678	0.1193949095505229	7	PicVocab_Unadj	high	50
-7.47948765501224	0.3526306468917965	-9.556190018207548	0.122342823184135	8	PicVocab_Unadj	high	50
-7.40998914370005	0.3274562743459827	-9.865711691137433	0.0308404500386009	9	PicVocab_Unadj	high	50
-6.0185850340848885	0.4047002741500298	-7.343154364638931	0.1635996952358901	0	PicVocab_Unadj	high	100
-6.539995467978758	0.3411067258074442	-8.826406230619657	0.1075527502310862	1	PicVocab_Unadj	high	100
-6.526821350164608	0.3691867539242445	-7.938068833998862	0.1317096673327871	2	PicVocab_Unadj	high	100
-6.693850812330739	0.1754570582697839	-8.778459231727748	-0.0111571498241627	3	PicVocab_Unadj	high	100
-6.826329933938697	0.515271099678823	-8.519558544043994	0.2263670004045156	4	PicVocab_Unadj	high	100
-7.221503543066927	-0.022782609204716	-9.232146450428475	-0.1297984116349528	5	PicVocab_Unadj	high	100
-6.964338147747354	0.2304656521703944	-8.818414196165396	0.0421690535986069	6	PicVocab_Unadj	high	100
-7.196335573671659	0.4480097630544252	-9.383596515581782	0.1476538800658285	7	PicVocab_Unadj	high	100
-7.439886791834229	0.3751529505199413	-9.467355418160938	0.1385844290137307	8	PicVocab_Unadj	high	100
-7.356283839639936	0.3603228664758182	-9.750580981006202	0.0533282285918544	9	PicVocab_Unadj	high	100
-3.989606167854186	0.092932292945066	-4.715579979353379	0.0024462584453893	0	PMAT24_A_CR	low	1
-4.217059713354444	-0.0168963665257164	-5.054383638948445	-0.010133507691135	1	PMAT24_A_CR	low	1
-3.667285039237008	0.3306544260435364	-4.477617814832209	0.0426559104437229	2	PMAT24_A_CR	low	1
-3.4253488435879733	0.0058853328595482	-4.192896807753163	-0.0511760669638448	3	PMAT24_A_CR	low	1
-4.010191146156435	0.1276973163147313	-4.784634677271577	0.0139009953322308	4	PMAT24_A_CR	low	1
-3.479616364928241	-0.0160514227983284	-4.497151209406058	-0.0901194039703947	5	PMAT24_A_CR	low	1
-3.800286721541116	-0.0346919156042745	-4.515093995727826	-0.0175715177843822	6	PMAT24_A_CR	low	1
-3.740174655608593	0.0406887611051203	-4.5131569723399	-0.0365402248067328	7	PMAT24_A_CR	low	1
-3.668166111583568	0.3577185079619852	-4.2858327662540745	0.003338659709164	8	PMAT24_A_CR	low	1
-4.213122544215486	0.1225064740941411	-4.887153609803771	0.0091449554343889	9	PMAT24_A_CR	low	1
-4.015401118458266	0.027473420231928	-4.733985535237603	-0.0053561171074698	0	PMAT24_A_CR	low	2
-4.216569201093379	-0.0657248701037055	-5.0725362558457086	-0.0174022452526378	1	PMAT24_A_CR	low	2
-3.7011132706219225	0.2895552615125211	-4.496610914299223	0.0345169864315769	2	PMAT24_A_CR	low	2
-3.394900875165157	0.1503459190033648	-4.142145404042743	-0.0258829135256217	3	PMAT24_A_CR	low	2
-3.9985594057430007	0.2066752121933005	-4.754544211509113	0.0262651052315712	4	PMAT24_A_CR	low	2
-3.458975496626663	0.0472451021630999	-4.469430196431074	-0.076721554889473	5	PMAT24_A_CR	low	2
-3.7769260327302656	0.0357626556597883	-4.483321417525996	-0.0033006676174027	6	PMAT24_A_CR	low	2
-3.7701995113377778	0.0873671374405838	-4.490536727450794	-0.0261758455414167	7	PMAT24_A_CR	low	2
-3.6800371478141383	0.2937096775843593	-4.302534854229174	-0.0044445469839053	8	PMAT24_A_CR	low	2
-4.135746530529248	0.2872811660211381	-4.835314510938746	0.030053900260676	9	PMAT24_A_CR	low	2
-4.037481499504613	-0.0573384125129218	-4.765866723631249	-0.0189429246737833	0	PMAT24_A_CR	low	4
-4.22807788814542	-0.0055320178101604	-5.0482580918326025	-0.007686573955048	1	PMAT24_A_CR	low	4
-3.714802655484808	0.2137096803386554	-4.524873531718881	0.0223421145109741	2	PMAT24_A_CR	low	4
-3.324833388985121	0.285069348650483	-4.071942747219252	0.0085965122108522	3	PMAT24_A_CR	low	4
-3.973212631424089	0.2172789009767396	-4.747206303285901	0.0292684061716675	4	PMAT24_A_CR	low	4
-3.4610765202916016	0.052524942869016	-4.47280845370418	-0.078349868549187	5	PMAT24_A_CR	low	4
-3.736838599807067	0.1604663296554908	-4.4286891941631295	0.0210021104426904	6	PMAT24_A_CR	low	4
-3.7391030995216905	0.1408173433985931	-4.47090908476707	-0.0172248465426634	7	PMAT24_A_CR	low	4
-3.63007583301132	0.3649671531838445	-4.261571519444517	0.0145905252362265	8	PMAT24_A_CR	low	4
-4.128058821321452	0.3282131378467756	-4.800690096026833	0.0438952227592898	9	PMAT24_A_CR	low	4
-4.022849860551159	0.0037037129346458	-4.744099559931425	-0.0096565352432402	0	PMAT24_A_CR	low	5
-4.22171844307541	0.0565647843784025	-5.02530569782498	0.0014556846831363	1	PMAT24_A_CR	low	5
-3.785131648074752	0.1026400543173989	-4.654976703601905	-0.0346871141201234	2	PMAT24_A_CR	low	5
-3.2768893376075834	0.1541449336294331	-4.157884033396878	-0.0336936800598186	3	PMAT24_A_CR	low	5
-3.947018954096672	0.2585572254326969	-4.730866280298864	0.0359394784597814	4	PMAT24_A_CR	low	5
-3.480607797575851	0.061001348726962	-4.581849257141006	-0.1315680671516392	5	PMAT24_A_CR	low	5
-3.723165898344467	0.216658428137498	-4.402050873319426	0.0327439271729526	6	PMAT24_A_CR	low	5
-3.727868626792715	0.1639289705537503	-4.461216585340677	-0.0128191367035679	7	PMAT24_A_CR	low	5
-3.4003175744418788	0.3395681714621142	-4.122253847604494	0.0779666387306784	8	PMAT24_A_CR	low	5
-4.114032955541019	0.3807034682493342	-4.7764669523400585	0.0535194365067213	9	PMAT24_A_CR	low	5
-3.988910040891356	0.0277859925584479	-4.839811074649491	-0.0508068362538929	0	PMAT24_A_CR	low	10
-4.2609834494058605	0.1629106703910638	-4.995203967012037	0.0133824768393988	1	PMAT24_A_CR	low	10
-3.77023959378571	0.1128372083914434	-4.665011909533297	-0.0391530829495221	2	PMAT24_A_CR	low	10
-3.2281445208773887	0.1935244326092096	-4.082743727896248	0.0033300669594256	3	PMAT24_A_CR	low	10
-3.744879006219184	0.3266959954409605	-4.565195096821772	0.1022784769053691	4	PMAT24_A_CR	low	10
-3.4967698825481897	0.0704066037373256	-4.545907592256724	-0.1138848474525811	5	PMAT24_A_CR	low	10
-3.675410502575153	0.1981769051287171	-4.4463547149346505	0.0131763183526751	6	PMAT24_A_CR	low	10
-3.6735924058541514	0.2997663715940983	-4.393704645309303	0.0176030601843921	7	PMAT24_A_CR	low	10
-3.455980399532195	0.3559594985926511	-4.115809784255097	0.0808471004927764	8	PMAT24_A_CR	low	10
-3.87893854676996	0.3675073856394695	-4.584098159661407	0.1282218844000682	9	PMAT24_A_CR	low	10
-4.010845815840394	-0.0324168910936907	-4.759229542927189	-0.016106840691374	0	PMAT24_A_CR	low	15
-4.237621683189511	0.1505667897984945	-5.003009161177713	0.0102968139773901	1	PMAT24_A_CR	low	15
-3.719397219274708	0.1303788884109531	-4.631639992634164	-0.0243387623162072	2	PMAT24_A_CR	low	15
-3.256431857761895	0.1630597735422265	-4.131027554317821	-0.0203832006140072	3	PMAT24_A_CR	low	15
-3.915150097974207	0.2983674979478832	-4.706633890261469	0.0457903844947066	4	PMAT24_A_CR	low	15
-3.509961535928422	0.0871579660450708	-4.542480174760267	-0.1122058387489304	5	PMAT24_A_CR	low	15
-3.787859666346883	0.161177477888102	-4.489899587875152	-0.0062470209743805	6	PMAT24_A_CR	low	15
-3.6983877675737817	0.2358890990141823	-4.416180060849654	0.0075267103466037	7	PMAT24_A_CR	low	15
-3.500510655806811	0.3580243024549064	-4.133632940767552	0.0728692406270861	8	PMAT24_A_CR	low	15
-4.106020001628146	0.3524336333567939	-4.775299465897442	0.0539820663928142	9	PMAT24_A_CR	low	15
-4.002385145876113	-0.0278401985087965	-4.7614974082424855	-0.0170754607102112	0	PMAT24_A_CR	low	20
-4.148658665368961	0.155431200635543	-4.98120393184018	0.0189051036426831	1	PMAT24_A_CR	low	20
-3.68482520859261	0.1678266580296822	-4.584844089274778	-0.0037444578275227	2	PMAT24_A_CR	low	20
-3.278254700266199	0.1450246362949555	-4.165644668003952	-0.0375560319054357	3	PMAT24_A_CR	low	20
-3.9285833753252617	0.2638114616981427	-4.7216951312250846	0.0396736667583501	4	PMAT24_A_CR	low	20
-3.493293184055509	0.1054376774342067	-4.515730561413479	-0.0991453623527793	5	PMAT24_A_CR	low	20
-3.845681773444981	0.1378234425971857	-4.524244398791265	-0.0217001692312319	6	PMAT24_A_CR	low	20
-3.7093077530775127	0.1942959544283082	-4.432821324134649	3.284582976703643e-05	7	PMAT24_A_CR	low	20
-3.513768148776325	0.3669715140013929	-4.122941992683065	0.0776587752644502	8	PMAT24_A_CR	low	20
-4.097657266892168	0.3598589273007112	-4.769074761826171	0.0564467678064749	9	PMAT24_A_CR	low	20
-3.985917396842991	0.0241421292370218	-4.73934053760945	-0.0076318863580484	0	PMAT24_A_CR	low	25
-4.13019082930468	0.1964551462837947	-4.939461468565004	0.0352793472766105	1	PMAT24_A_CR	low	25
-3.682282647145037	0.1938503457931552	-4.551147943665052	0.0109552923903237	2	PMAT24_A_CR	low	25
-3.231619353175834	0.16171865452252	-4.14809141924808	-0.0288303202417754	3	PMAT24_A_CR	low	25
-3.9314599994084745	0.2694300475201537	-4.718232087213957	0.0410818189978055	4	PMAT24_A_CR	low	25
-3.485304177657511	0.1125558129547251	-4.505394372507395	-0.0941193884990261	5	PMAT24_A_CR	low	25
-3.870518643741379	0.102980505972437	-4.568263529043941	-0.0416783756609258	6	PMAT24_A_CR	low	25
-3.713352768854239	0.1840687923077687	-4.43890120552997	-0.0027120656279697	7	PMAT24_A_CR	low	25
-3.4420382451057785	0.3848750011462927	-4.089218472925929	0.0926856094429625	8	PMAT24_A_CR	low	25
-4.090327252951249	0.3663850804574926	-4.758547197127608	0.060607891072254	9	PMAT24_A_CR	low	25
-3.9753916034279433	0.0450716600607765	-4.7301059732990165	-0.0037089878090244	0	PMAT24_A_CR	low	30
-4.087521891277143	0.2218112524338711	-4.908709496416303	0.0472542204948003	1	PMAT24_A_CR	low	30
-3.6470424185936894	0.2175329208257972	-4.516456389437333	0.0259759980304726	2	PMAT24_A_CR	low	30
-3.231659094494513	0.1670623471472697	-4.133622976268864	-0.0216657662037513	3	PMAT24_A_CR	low	30
-3.786064470582189	0.2883534319833705	-4.616556977727565	0.0819647581833608	4	PMAT24_A_CR	low	30
-3.463131443346147	0.1416721247268326	-4.4665932699800095	-0.075355112057537	5	PMAT24_A_CR	low	30
-3.857168737439058	0.1050753528077474	-4.562477791479199	-0.0390414607242728	6	PMAT24_A_CR	low	30
-3.714001188909432	0.2206689065679004	-4.395966991256952	0.0165911150900373	7	PMAT24_A_CR	low	30
-3.4299982800001168	0.3947529948813816	-4.079550461470535	0.0969708078907259	8	PMAT24_A_CR	low	30
-4.084387863532455	0.38362024889448	-4.74373125563033	0.0664484599856776	9	PMAT24_A_CR	low	30
-3.970538942250611	0.0558988260339996	-4.807362116385546	-0.0367636095886165	0	PMAT24_A_CR	low	40
-4.047701674102471	0.2215726661983653	-4.910663875635996	0.0464954071109724	1	PMAT24_A_CR	low	40
-3.622070581867279	0.2133877027502003	-4.522344991613851	0.0234344572931605	2	PMAT24_A_CR	low	40
-3.2056877314348355	0.2007611237519314	-4.088803935901575	0.0003690631553692	3	PMAT24_A_CR	low	40
-3.8029881387534	0.2927083881476363	-4.609513338523072	0.084763976785836	4	PMAT24_A_CR	low	40
-3.512519705211957	0.140855300874683	-4.498647904802329	-0.0908451292660625	5	PMAT24_A_CR	low	40
-3.899729765563582	0.1090091461727071	-4.570446547023629	-0.0426741789647271	6	PMAT24_A_CR	low	40
-3.708826449842212	0.2140763350863517	-4.420963422970157	0.0053755615653557	7	PMAT24_A_CR	low	40
-3.4082440083189574	0.4053773404253218	-4.046337372160026	0.1116147251896495	8	PMAT24_A_CR	low	40
-4.073512133349721	0.3903618674227414	-4.732978691846648	0.0706758056528152	9	PMAT24_A_CR	low	40
-3.9592269815142256	0.0761183467387111	-4.789037711876956	-0.0288749307415225	0	PMAT24_A_CR	low	50
-4.037795959616601	0.2140524960670292	-4.921411014025459	0.0423172920946814	1	PMAT24_A_CR	low	50
-3.6011713417010527	0.213925577010472	-4.519655735163104	0.0245955603633674	2	PMAT24_A_CR	low	50
-3.224833022879759	0.2168274225703881	-4.0757450268436735	0.0067441515604697	3	PMAT24_A_CR	low	50
-3.805941167368667	0.2940933415598462	-4.606482961917624	0.0859669663216408	4	PMAT24_A_CR	low	50
-3.526235954906784	0.1360537289020732	-4.511020950983768	-0.0968538850412208	5	PMAT24_A_CR	low	50
-3.923843474099869	0.10198667634758	-4.577404061001179	-0.0458510859651475	6	PMAT24_A_CR	low	50
-3.712473418332663	0.2055212653370381	-4.443269027170871	-0.0046863480123497	7	PMAT24_A_CR	low	50
-3.384112601486549	0.4033041459846065	-4.037587705439733	0.1154526013916743	8	PMAT24_A_CR	low	50
-4.067753628775752	0.3890636613549047	-4.727773402192123	0.0727188072645975	9	PMAT24_A_CR	low	50
-3.9616124476600874	0.0946054744101987	-4.806827863955218	-0.0365331868798599	0	PMAT24_A_CR	low	100
-4.083085079991254	0.154935221175739	-5.011815655660328	0.0068095181009664	1	PMAT24_A_CR	low	100
-3.5650956206679925	0.2088681926030642	-4.527346942863422	0.0212729969748781	2	PMAT24_A_CR	low	100
-3.2377384967919998	0.2000164434937314	-4.104297187907997	-0.0072208711433014	3	PMAT24_A_CR	low	100
-3.914761339955985	0.2730219665984736	-4.698225969056946	0.049196535635135	4	PMAT24_A_CR	low	100
-3.507300781005749	0.0708196860665718	-4.620046903941452	-0.1505138705532702	5	PMAT24_A_CR	low	100
-3.986658549656799	0.0686194658003319	-4.5935810169023	-0.0532564112317357	6	PMAT24_A_CR	low	100
-3.903027204570327	0.1117466698140814	-4.615756656109192	-0.084204215671672	7	PMAT24_A_CR	low	100
-3.3556334429447587	0.4249481322258477	-3.995364932635368	0.1338560464002975	8	PMAT24_A_CR	low	100
-4.081584653730077	0.3514084030582741	-4.728264574671121	0.072526125161534	9	PMAT24_A_CR	low	100
-7.973754090175558	0.2171593720638943	-10.061914079362394	0.0405482542226796	0	ReadEng_Unadj	low	1
-7.902048499479424	0.1412115938374728	-10.091062896614051	0.0138125345911555	1	ReadEng_Unadj	low	1
-7.679559110606894	0.022909451556218	-9.064237235986834	-0.1024877532708679	2	ReadEng_Unadj	low	1
-7.84042702165169	0.0027620840727452	-10.24596226735029	-0.1060905513053631	3	ReadEng_Unadj	low	1
-9.365101441323606	0.1812550714118319	-11.538790870885274	0.0074990883215328	4	ReadEng_Unadj	low	1
-7.339720495394775	0.1839654181397441	-9.605204814495467	-0.0171750836656154	5	ReadEng_Unadj	low	1
-8.862070913256689	0.085786582134577	-11.086032398626513	-0.0397389264546284	6	ReadEng_Unadj	low	1
-9.657046041293068	0.3363172047968008	-11.276591031750923	0.0338454684962221	7	ReadEng_Unadj	low	1
-8.415011364692734	0.3240245615790673	-9.952001121566513	0.0982317693217961	8	ReadEng_Unadj	low	1
-8.859082793014274	0.1912240206369108	-10.94424794667908	-0.039914126098733	9	ReadEng_Unadj	low	1
-8.006218168480824	0.1960088090339236	-10.116894521927945	0.0300343097065415	0	ReadEng_Unadj	low	2
-7.966456328396716	0.1619421603516877	-10.111775667243666	0.0097599112495331	1	ReadEng_Unadj	low	2
-7.815135479435344	-0.0448120629621219	-9.265251561987776	-0.1519289084575839	2	ReadEng_Unadj	low	2
-7.768927951123113	0.0942213478378535	-9.952838565057352	-0.0437082054215161	3	ReadEng_Unadj	low	2
-9.333720080116306	0.2292742199966493	-11.494456574971204	0.0151112025853682	4	ReadEng_Unadj	low	2
-7.336863037528332	0.0959879514950833	-9.852496855914294	-0.0702249304205759	5	ReadEng_Unadj	low	2
-8.274943269524798	0.2344250059821629	-10.579101054143957	0.0531753673861444	6	ReadEng_Unadj	low	2
-9.617322957718727	0.4159003371491329	-11.198820598803067	0.0471259281255979	7	ReadEng_Unadj	low	2
-8.389642467964377	0.2661226004972397	-10.148637026655132	0.0622446763852243	8	ReadEng_Unadj	low	2
-8.730724377903496	0.2372234679163397	-10.836620549831109	-0.0195613497806133	9	ReadEng_Unadj	low	2
-7.587295541114203	0.3766987453479411	-9.555615409044972	0.134674996787606	0	ReadEng_Unadj	low	4
-7.794016518532485	0.218367720455898	-9.94167134691315	0.0427961070118562	1	ReadEng_Unadj	low	4
-7.182489277499461	0.1252835718776232	-8.819745194090258	-0.0438144946836058	2	ReadEng_Unadj	low	4
-7.818069352826575	0.0875594298258995	-9.968512377423222	-0.0469980744421614	3	ReadEng_Unadj	low	4
-8.802601516596441	0.3667983490160804	-10.919990130600224	0.111096120663254	4	ReadEng_Unadj	low	4
-7.015603833397324	0.2427375355622591	-9.36359126682826	0.0333542421340993	5	ReadEng_Unadj	low	4
-7.772326467129665	0.370163246213724	-10.146546198134596	0.1290193815945896	6	ReadEng_Unadj	low	4
-8.63073312302996	0.5404631193797685	-10.187761659568343	0.2114150448415132	7	ReadEng_Unadj	low	4
-8.477508310958388	0.2336239234152194	-10.27776824118097	0.0382288642058773	8	ReadEng_Unadj	low	4
-8.582345944804269	0.2817215104360598	-10.721758985849704	0.0019375615880635	9	ReadEng_Unadj	low	4
-7.3818796635678785	0.4405408747094693	-9.376878189897266	0.166743947035591	0	ReadEng_Unadj	low	5
-7.685111318327548	0.2625226348954165	-9.82135717580674	0.0658240917468813	1	ReadEng_Unadj	low	5
-7.085249134533529	0.1665904591544492	-8.72397073185524	-0.021267817065439	2	ReadEng_Unadj	low	5
-8.000371458502816	0.1429576477378623	-10.116155013887315	-0.0782417136422231	3	ReadEng_Unadj	low	5
-8.780945903614393	0.3750471615573144	-10.884763844977286	0.1168218175459996	4	ReadEng_Unadj	low	5
-6.963154815964992	0.2561416557968686	-9.308139616121888	0.0447693892173953	5	ReadEng_Unadj	low	5
-7.80150939550532	0.3994164230944408	-10.0615919294124	0.1435432907680733	6	ReadEng_Unadj	low	5
-8.566039090713943	0.5492663251135196	-10.1332002056514	0.2198390986121313	7	ReadEng_Unadj	low	5
-8.41037354912844	0.2727871225241595	-10.149601247744211	0.0620664758226864	8	ReadEng_Unadj	low	5
-8.603671639482082	0.259736388095607	-10.743959974082586	-0.0021999895656643	9	ReadEng_Unadj	low	5
-7.408681978046297	0.4627843429064529	-9.30550409414708	0.1793806798217819	0	ReadEng_Unadj	low	10
-7.523052161698595	0.3094837473815109	-9.695206582204683	0.0896680473893177	1	ReadEng_Unadj	low	10
-7.265988669991132	0.1919737833789031	-8.665301369075603	-0.0075777990063756	2	ReadEng_Unadj	low	10
-7.209751155343504	0.2463029578823789	-9.47591308031049	0.0539211910655476	3	ReadEng_Unadj	low	10
-8.876063385575991	0.3395929963763371	-10.991446247961884	0.0994247846427505	4	ReadEng_Unadj	low	10
-7.122851640257501	0.2319610983496547	-9.31065165617534	0.0442537327173214	5	ReadEng_Unadj	low	10
-7.78582669320559	0.4029004711565893	-10.027639094709365	0.1493137631795422	6	ReadEng_Unadj	low	10
-8.502463784632365	0.5340483558605227	-10.13120086933622	0.2201469283423653	7	ReadEng_Unadj	low	10
-8.308024907399881	0.2644120112448052	-10.19682589496216	0.0533180285557234	8	ReadEng_Unadj	low	10
-8.598867973391023	0.21991483015415	-10.791025414461798	-0.0109997801796726	9	ReadEng_Unadj	low	10
-7.617179908016578	0.3550180747858097	-9.623565063881962	0.1223246478142792	0	ReadEng_Unadj	low	15
-7.454250989529341	0.3227868587295504	-9.657416363520898	0.0967508459825314	1	ReadEng_Unadj	low	15
-7.431779647707038	0.1659041242376259	-8.79675928733622	-0.0383808326078596	2	ReadEng_Unadj	low	15
-7.117793330697321	0.2803678827176605	-9.36355530270351	0.0762238663898539	3	ReadEng_Unadj	low	15
-8.904221100799534	0.3225291274154344	-11.0526680817074	0.089364522479626	4	ReadEng_Unadj	low	15
-7.276360407084459	0.1775839929228813	-9.477466889585797	0.0096994841699978	5	ReadEng_Unadj	low	15
-7.879439877988694	0.3646489453794209	-10.159118017598905	0.126859711807505	6	ReadEng_Unadj	low	15
-8.604994892095268	0.5127592580158639	-10.207293964193765	0.208388345251834	7	ReadEng_Unadj	low	15
-8.218133432486681	0.2991306793551464	-10.096522971443518	0.0718508444496321	8	ReadEng_Unadj	low	15
-8.463438039527109	0.2675407070338255	-10.585127006997332	0.0272129577185634	9	ReadEng_Unadj	low	15
-7.657226045767504	0.3344253585874948	-9.690464435188712	0.1100797023480875	0	ReadEng_Unadj	low	20
-7.611033092683083	0.2740175971288683	-9.826057369726328	0.0649297431356353	1	ReadEng_Unadj	low	20
-7.543810390295397	0.1300735125086174	-8.937917297262043	-0.0719731562981522	2	ReadEng_Unadj	low	20
-7.195401124693349	0.279802189961036	-9.38373177389852	0.072238494809133	3	ReadEng_Unadj	low	20
-8.958493035702611	0.3185834679718338	-11.061636043699238	0.0878861722037294	4	ReadEng_Unadj	low	20
-7.351565638174173	0.1826473315780797	-9.468723647517969	0.0115258040926344	5	ReadEng_Unadj	low	20
-7.876236894669907	0.3663346035167649	-10.150949634359993	0.1282632346727906	6	ReadEng_Unadj	low	20
-8.578104388221115	0.5253146325665065	-10.155427340660966	0.2164127851560572	7	ReadEng_Unadj	low	20
-8.118337261168355	0.322339866560992	-10.005886052724462	0.0884401167827918	8	ReadEng_Unadj	low	20
-8.275451643559336	0.3313834212849894	-10.338428335653214	0.0720284243686503	9	ReadEng_Unadj	low	20
-7.575694459262928	0.3357100401257599	-9.683634279906556	0.1113337499270272	0	ReadEng_Unadj	low	25
-7.679622535181402	0.2498689888558301	-9.90663112974948	0.0495316996077185	1	ReadEng_Unadj	low	25
-7.576224616878333	0.1144065030436131	-9.002282539518296	-0.0874680974466826	2	ReadEng_Unadj	low	25
-7.192500810705887	0.3033882312216275	-9.307356633451723	0.0872793244272012	3	ReadEng_Unadj	low	25
-8.78609317129082	0.3535344270701707	-10.945009159132267	0.1070182803046043	4	ReadEng_Unadj	low	25
-7.328929762911606	0.176541090861323	-9.483935882510076	0.0083471326510922	5	ReadEng_Unadj	low	25
-7.849068775474212	0.3573281481654556	-10.188064524862464	0.1218769231570774	6	ReadEng_Unadj	low	25
-8.473563971375182	0.5467407117321419	-10.076642209328558	0.228523659759099	7	ReadEng_Unadj	low	25
-8.059155082754854	0.3347943868230399	-9.945348663706795	0.0994369480713199	8	ReadEng_Unadj	low	25
-8.313395617746838	0.3364201418073342	-10.338087138766864	0.0720896746433074	9	ReadEng_Unadj	low	25
-7.544847329192986	0.349472066868497	-9.634930008492082	0.1202504431875355	0	ReadEng_Unadj	low	30
-7.765489943385912	0.2482367678376345	-9.918920059299325	0.0471721724683354	1	ReadEng_Unadj	low	30
-7.545467240232737	0.1219478911704785	-8.978847319463865	-0.0818135577161642	2	ReadEng_Unadj	low	30
-7.199979501997435	0.3116211591601546	-9.275682938795518	0.0934808802234817	3	ReadEng_Unadj	low	30
-8.816594493156993	0.332473642179427	-11.019792182684244	0.0947737928764103	4	ReadEng_Unadj	low	30
-7.262915851626459	0.1979278364923025	-9.416047473709297	0.0224933232378872	5	ReadEng_Unadj	low	30
-7.881696249228202	0.358116507492013	-10.188010192141046	0.1218862891537623	6	ReadEng_Unadj	low	30
-8.379946276135062	0.5608002160259898	-10.02851119813145	0.2358759613261154	7	ReadEng_Unadj	low	30
-7.990271534394862	0.339979139464216	-9.927589257036011	0.1026503468667805	8	ReadEng_Unadj	low	30
-8.30380498715461	0.3349430118206601	-10.327039056189664	0.074071888938353	9	ReadEng_Unadj	low	30
-7.556674871709143	0.3472039691958005	-9.640586942409174	0.1192170893226224	0	ReadEng_Unadj	low	40
-7.754561473788514	0.2580896232245197	-9.879943455705652	0.0546457734342434	1	ReadEng_Unadj	low	40
-7.477188828487842	0.138562524700238	-8.920369673828288	-0.0677681238626948	2	ReadEng_Unadj	low	40
-7.330070325206685	0.3040944452963795	-9.299745175546516	0.0887715406660373	3	ReadEng_Unadj	low	40
-8.633061768179672	0.3652312647435915	-10.89257658801754	0.1155535271881136	4	ReadEng_Unadj	low	40
-7.234696456273079	0.2184398496259598	-9.377190546607729	0.0305443731745678	5	ReadEng_Unadj	low	40
-7.87722775241116	0.3355952127559035	-10.266912511637775	0.1082322976011984	6	ReadEng_Unadj	low	40
-8.383250766592724	0.5774024304587817	-9.981830103644343	0.2429731518004471	7	ReadEng_Unadj	low	40
-7.932969239987526	0.3455778592131512	-9.896742492718086	0.1082181294805995	8	ReadEng_Unadj	low	40
-8.279414088200172	0.3520899319040175	-10.257829702354869	0.0864410010920321	9	ReadEng_Unadj	low	40
-7.517175496611239	0.3561105627494901	-9.609772197541275	0.1248386815623273	0	ReadEng_Unadj	low	50
-7.733008794900998	0.2697468118145956	-9.848456644712128	0.0606617508374234	1	ReadEng_Unadj	low	50
-7.494923204838663	0.1235339655037135	-8.98820949776837	-0.08407073201109	2	ReadEng_Unadj	low	50
-7.346298737910184	0.3163056399106426	-9.251406765855812	0.098219726327474	3	ReadEng_Unadj	low	50
-8.583002336580474	0.3800838502117485	-10.835359623521288	0.1248208352738737	4	ReadEng_Unadj	low	50
-7.287427583375739	0.206455009671706	-9.438386190561912	0.0178497300130319	5	ReadEng_Unadj	low	50
-7.888629292676385	0.3304671252313758	-10.282560837720167	0.1055118485284534	6	ReadEng_Unadj	low	50
-8.396836845693361	0.5700816248650317	-9.994786364034992	0.2410066582144664	7	ReadEng_Unadj	low	50
-7.797533740827348	0.3922348058221055	-9.698837577615397	0.1435274046814817	8	ReadEng_Unadj	low	50
-8.214028220771452	0.3843735140629666	-10.127300290632316	0.1095428902807126	9	ReadEng_Unadj	low	50
-7.625701916593171	0.2914577451884083	-9.868592514023623	0.0770623515799695	0	ReadEng_Unadj	low	100
-7.632405442494117	0.2433691383198099	-9.92580131530888	0.0458496642687482	1	ReadEng_Unadj	low	100
-7.367784808792141	0.1285868446675504	-9.028301562942222	-0.093763333718029	2	ReadEng_Unadj	low	100
-7.38513223597195	0.2582808141779042	-9.450824000268122	0.0589243657257192	3	ReadEng_Unadj	low	100
-8.53831142934816	0.4109968171107251	-10.715447477163671	0.1440844163936195	4	ReadEng_Unadj	low	100
-7.315444234567171	0.1848344532967235	-9.614858699050991	-0.0192207715502579	5	ReadEng_Unadj	low	100
-8.234671564842502	0.2499636394777335	-10.556282845680432	0.0572554006223844	6	ReadEng_Unadj	low	100
-8.359587188884156	0.5480256701429976	-10.010027067132054	0.2386901681438986	7	ReadEng_Unadj	low	100
-7.516158371446561	0.4552513694908243	-9.39017153848383	0.1971745148769106	8	ReadEng_Unadj	low	100
-8.20011706746938	0.4081309789631164	-10.088865095851698	0.1162890015266018	9	ReadEng_Unadj	low	100
-6.4911863900680125	0.2178107065731142	-7.869592654100198	0.039376132920417	0	PicVocab_Unadj	low	1
-7.29091734212435	0.0639197060986467	-9.556757805581949	-0.0462510140193004	1	PicVocab_Unadj	low	1
-6.737364069446889	0.1055027094408749	-8.646151457916602	-0.0301036419104057	2	PicVocab_Unadj	low	1
-7.146528262013585	-0.0879217058363679	-9.3914493786932	-0.1573036099975333	3	PicVocab_Unadj	low	1
-8.031921505755726	0.2060438156264352	-9.631561917059852	0.0112323590709688	4	PicVocab_Unadj	low	1
-7.161364056036245	0.0248011278512748	-9.07088802237396	-0.0906746045070281	5	PicVocab_Unadj	low	1
-7.597346574455815	0.1074584077192984	-9.20614769550846	-0.0439116720946661	6	PicVocab_Unadj	low	1
-7.894199907923874	0.3295767301099764	-10.076870501329646	0.0170561885309983	7	PicVocab_Unadj	low	1
-7.867820303896001	0.266527623705267	-10.020079062519669	0.0350659061896116	8	PicVocab_Unadj	low	1
-8.382726945215367	0.1418629587310952	-10.581004872513033	-0.1147879579666224	9	PicVocab_Unadj	low	1
-6.250831954323099	0.2993409990067643	-7.662497860481965	0.0892700912827972	0	PicVocab_Unadj	low	2
-7.171506184401589	0.1612666059757861	-9.285245230576669	0.0123535919191565	1	PicVocab_Unadj	low	2
-6.716269914876503	0.205582040945017	-8.407973094228877	0.0258678628002855	2	PicVocab_Unadj	low	2
-6.802540653187987	0.1263956042938365	-8.840753788511316	-0.0255590126648486	3	PicVocab_Unadj	low	2
-7.385430012690554	0.3505501345310137	-9.12354697205606	0.1127863234974603	4	PicVocab_Unadj	low	2
-6.979285793552217	0.0418133604177228	-8.972402714660912	-0.0671196221723799	5	PicVocab_Unadj	low	2
-7.028890496044282	0.2438393674027381	-8.785968285719502	0.0492044510683639	6	PicVocab_Unadj	low	2
-7.394138018439001	0.4945087385086992	-9.340669138456237	0.1554345409235226	7	PicVocab_Unadj	low	2
-7.81761652813271	0.2653231051185674	-9.862107143765906	0.0652514764547051	8	PicVocab_Unadj	low	2
-8.106691018016866	0.2163501465254346	-10.410506989988528	-0.0791509570324717	9	PicVocab_Unadj	low	2
-5.844140570070916	0.3833678851598229	-7.433021186792361	0.1430023952890301	0	PicVocab_Unadj	low	4
-7.191256161239172	0.1331928191473006	-9.36125196572671	-0.0038818483481954	1	PicVocab_Unadj	low	4
-6.4331118451886455	0.3689679805212079	-7.930035235131782	0.1334662574197408	2	PicVocab_Unadj	low	4
-6.958476184002203	0.0695570118698603	-9.049448857629688	-0.0745492464467814	3	PicVocab_Unadj	low	4
-7.245440553971091	0.4620543577022269	-8.838835645300371	0.1672954837446001	4	PicVocab_Unadj	low	4
-6.9051343050724565	0.0691261930307482	-8.970402004177245	-0.0666437720690831	5	PicVocab_Unadj	low	4
-6.617888805428237	0.3893396710606343	-8.34465202868375	0.1423218621549651	6	PicVocab_Unadj	low	4
-6.976232498378136	0.6061085082339479	-8.872159457786355	0.2380332590173318	7	PicVocab_Unadj	low	4
-7.942457156690586	0.2869143374470141	-10.016412263529114	0.0357720028066173	8	PicVocab_Unadj	low	4
-8.170343627793532	0.2185410407353127	-10.371096500690722	-0.0709958564628912	9	PicVocab_Unadj	low	4
-5.849687660091368	0.4244105645883439	-7.310028502538297	0.1711288812318085	0	PicVocab_Unadj	low	5
-6.998963416084854	0.2524901376524146	-9.063970928676238	0.0588654006106487	1	PicVocab_Unadj	low	5
-6.691204682846009	0.3232330912190715	-8.207034391891055	0.0718722636823345	2	PicVocab_Unadj	low	5
-7.307462712646227	0.0811968392809349	-9.397030708905415	-0.1586795878086118	3	PicVocab_Unadj	low	5
-7.042656149153541	0.5353912436556539	-8.628746041899618	0.2064100165572804	4	PicVocab_Unadj	low	5
-7.013329109418545	0.1632674245753186	-8.93289320919704	-0.0577423032553623	5	PicVocab_Unadj	low	5
-6.585925326166905	0.3811360298443437	-8.358180305741453	0.1395386873260173	6	PicVocab_Unadj	low	5
-6.974871428760276	0.5970125463854741	-8.868520609007675	0.2386581605784085	7	PicVocab_Unadj	low	5
-7.610377362371531	0.3498980683647026	-9.67364296184297	0.1006360747681399	8	PicVocab_Unadj	low	5
-8.580201875461846	0.1601585225457579	-10.653455483303892	-0.1301066512138067	9	PicVocab_Unadj	low	5
-5.890170159344396	0.4224613104098521	-7.311327862987856	0.1708341907068863	0	PicVocab_Unadj	low	10
-6.683210564649346	0.3498886638088412	-8.787327753160223	0.1154377883979166	1	PicVocab_Unadj	low	10
-7.009383377992807	0.3145846587555369	-8.344964154626124	0.0404133535089938	2	PicVocab_Unadj	low	10
-6.593776656427653	0.1603186828001676	-8.754130333107861	-0.0055602107577943	3	PicVocab_Unadj	low	10
-6.777627452364654	0.6231590771975218	-8.311641590725188	0.2636667391539867	4	PicVocab_Unadj	low	10
-6.509504233973819	0.1862834493124509	-8.60301671386028	0.0189364896416619	5	PicVocab_Unadj	low	10
-6.652900166702056	0.365647862833623	-8.3886414293707	0.1332554105007463	6	PicVocab_Unadj	low	10
-6.978102815268596	0.5951786899257547	-8.859153069063337	0.2402656741210244	7	PicVocab_Unadj	low	10
-7.398853820466575	0.3850972960837779	-9.452962523056296	0.1412015990850323	8	PicVocab_Unadj	low	10
-8.139000546657936	0.2357372923919695	-10.190124389362222	-0.0339449368336908	9	PicVocab_Unadj	low	10
-5.863087270529134	0.4114280176839186	-7.346435280930914	0.1628521221100967	0	PicVocab_Unadj	low	15
-6.64840876498419	0.350988004994983	-8.786462938854802	0.1156118901118509	1	PicVocab_Unadj	low	15
-6.515300698670224	0.3531308072495556	-7.976653359779788	0.1232481650945488	2	PicVocab_Unadj	low	15
-6.534611742242525	0.2234239232708959	-8.583191026977417	0.0333269289123139	3	PicVocab_Unadj	low	15
-6.675963587159856	0.6166605688267046	-8.23828506740859	0.2766067790938353	4	PicVocab_Unadj	low	15
-6.488254995306424	0.185489772858091	-8.60916838063955	0.0175329509156528	5	PicVocab_Unadj	low	15
-6.722194782640458	0.3201497303474857	-8.543547766612761	0.1009488908005681	6	PicVocab_Unadj	low	15
-7.027604790416291	0.555194992829122	-8.986443540576087	0.218276733585112	7	PicVocab_Unadj	low	15
-7.467663978976373	0.3905631000172946	-9.456107848748116	0.1406300004863755	8	PicVocab_Unadj	low	15
-7.912033071076085	0.3231365226715371	-9.919456498801816	0.0202524313419806	9	PicVocab_Unadj	low	15
-5.877077438318969	0.411243430812981	-7.34531758721138	0.1631068316971056	0	PicVocab_Unadj	low	20
-6.61714795959039	0.3512119158617017	-8.795532730638271	0.1137851354774461	1	PicVocab_Unadj	low	20
-6.54919906505407	0.3622880383285722	-7.945083711563284	0.1301743715851083	2	PicVocab_Unadj	low	20
-6.453084208058787	0.2384297415217305	-8.550346279093178	0.0407109857520145	3	PicVocab_Unadj	low	20
-6.792040954488562	0.587063754728984	-8.353910926968293	0.2561583642768047	4	PicVocab_Unadj	low	20
-6.603021177432289	0.1676250178187348	-8.647781721561167	0.0087001790727597	5	PicVocab_Unadj	low	20
-6.766129335157276	0.3108585635856515	-8.579018957296977	0.0934680138446478	6	PicVocab_Unadj	low	20
-6.989828516172899	0.5650845244853111	-8.937458777609262	0.2267757940147577	7	PicVocab_Unadj	low	20
-7.435406896696912	0.3979837968421076	-9.430132054587908	0.1453448701428678	8	PicVocab_Unadj	low	20
-7.678305695835576	0.3819232414422033	-9.726433391219038	0.0580113413460885	9	PicVocab_Unadj	low	20
-5.882173919590196	0.4128912169146181	-7.328325088189735	0.1669744540309807	0	PicVocab_Unadj	low	25
-6.484367126840799	0.3749545870087789	-8.732975648565265	0.1263464814043358	1	PicVocab_Unadj	low	25
-6.659428899211541	0.343539661818612	-8.013704887992674	0.1150842296129556	2	PicVocab_Unadj	low	25
-6.263627552816648	0.2958460838801267	-8.369289776036956	0.0809073903616547	3	PicVocab_Unadj	low	25
-6.752528170637301	0.606784703575955	-8.240181009054107	0.2762737803833639	4	PicVocab_Unadj	low	25
-6.648832777038605	0.1484016463817772	-8.69415130220105	-0.0019590614587108	5	PicVocab_Unadj	low	25
-6.840789186248751	0.2659140795735126	-8.731311005111502	0.0609974036396526	6	PicVocab_Unadj	low	25
-7.035380657160591	0.5503718105694474	-8.98122433798741	0.2191844981043004	7	PicVocab_Unadj	low	25
-7.4608430694379155	0.3783926917537761	-9.491664826858576	0.134155021475681	8	PicVocab_Unadj	low	25
-7.6356014125986675	0.3893235462873866	-9.740803403711896	0.0552258622904804	9	PicVocab_Unadj	low	25
-5.8324518288876135	0.4401003950137235	-7.238556670815821	0.1872577734676878	0	PicVocab_Unadj	low	30
-6.532316852481893	0.3671113924208266	-8.757666048719159	0.1213994051599607	1	PicVocab_Unadj	low	30
-6.59315240383777	0.3697665461551555	-7.917145515745484	0.1362809483834242	2	PicVocab_Unadj	low	30
-6.220648663860755	0.2979999488208816	-8.359784670052811	0.0829938545813385	3	PicVocab_Unadj	low	30
-6.816533722702083	0.5900605390998677	-8.277479743699846	0.2697071368114597	4	PicVocab_Unadj	low	30
-6.690556112820952	0.129557099183024	-8.744670023896495	-0.0136369700214393	5	PicVocab_Unadj	low	30
-6.768320883228826	0.2651262934702842	-8.725468456464352	0.062253648621328	6	PicVocab_Unadj	low	30
-7.016705499352362	0.5403348588144089	-9.026237585722477	0.2113381026657008	7	PicVocab_Unadj	low	30
-7.44457815048505	0.3750657829105434	-9.501291793105995	0.1323977559851539	8	PicVocab_Unadj	low	30
-7.536444402197508	0.4082698413375826	-9.64941815865804	0.0728698721728464	9	PicVocab_Unadj	low	30
-5.893603023137846	0.4359444338952541	-7.246470017245934	0.1854797874346145	0	PicVocab_Unadj	low	40
-6.5530151546063005	0.3584454892935942	-8.779977497489865	0.1169169728237125	1	PicVocab_Unadj	low	40
-6.561057317110915	0.3788010735330808	-7.884644483272212	0.1433577771622599	2	PicVocab_Unadj	low	40
-6.288509054085833	0.2979550038421991	-8.366243681193405	0.0815762962911731	3	PicVocab_Unadj	low	40
-6.694026954521094	0.5944250761964969	-8.208667510728867	0.2817987885131595	4	PicVocab_Unadj	low	40
-6.819881097733394	0.11257822893709	-8.80861902328556	-0.0285164532216297	5	PicVocab_Unadj	low	40
-6.763829399363523	0.2621829123818469	-8.748240647653251	0.0573525008119019	6	PicVocab_Unadj	low	40
-6.983171784718326	0.5315067100566718	-9.05259922469403	0.2067247120228571	7	PicVocab_Unadj	low	40
-7.408284487373484	0.3793427773913304	-9.478885096669742	0.1364850270515371	8	PicVocab_Unadj	low	40
-7.414393771393697	0.4307792709655025	-9.536212985604616	0.0944961014804364	9	PicVocab_Unadj	low	40
-5.907894427939511	0.4409936237820727	-7.227234970734167	0.1897981770594891	0	PicVocab_Unadj	low	50
-6.500429037601304	0.3680481136489185	-8.73849406889601	0.125241998625064	1	PicVocab_Unadj	low	50
-6.568981002921474	0.3726396467129764	-7.911022403524315	0.137616430610538	2	PicVocab_Unadj	low	50
-6.378322338556424	0.2791363738561067	-8.429905497052163	0.0675458718500952	3	PicVocab_Unadj	low	50
-6.705551943847127	0.5834839241621587	-8.237674683818588	0.2767139691194737	4	PicVocab_Unadj	low	50
-6.895678084855923	0.1108147721827675	-8.843069747410732	-0.0365772914587159	5	PicVocab_Unadj	low	50
-6.776376036957612	0.2598343457118738	-8.766060992991639	0.0535082048237728	6	PicVocab_Unadj	low	50
-6.9320110195668505	0.5223881569131517	-9.080103207979946	0.2018970654549773	7	PicVocab_Unadj	low	50
-7.36398102774276	0.4041975357446108	-9.377104036799706	0.1549297290566309	8	PicVocab_Unadj	low	50
-7.316808724358518	0.4487954684706391	-9.43381804689858	0.1138373707722693	9	PicVocab_Unadj	low	50
-6.0185850340848885	0.4047002741500298	-7.343154364638931	0.1635996952358901	0	PicVocab_Unadj	low	100
-6.539995467978758	0.3411067258074442	-8.826406230619657	0.1075527502310862	1	PicVocab_Unadj	low	100
-6.526821350164608	0.3691867539242445	-7.938068833998862	0.1317096673327871	2	PicVocab_Unadj	low	100
-6.693850812330739	0.1754570582697839	-8.778459231727748	-0.0111571498241627	3	PicVocab_Unadj	low	100
-6.826329933938697	0.515271099678823	-8.519558544043994	0.2263670004045156	4	PicVocab_Unadj	low	100
-7.221503543066927	-0.022782609204716	-9.232146450428475	-0.1297984116349528	5	PicVocab_Unadj	low	100
-6.964338147747354	0.2304656521703944	-8.818414196165396	0.0421690535986069	6	PicVocab_Unadj	low	100
-7.196335573671659	0.4480097630544252	-9.383596515581782	0.1476538800658285	7	PicVocab_Unadj	low	100
-7.439886791834229	0.3751529505199413	-9.467355418160938	0.1385844290137307	8	PicVocab_Unadj	low	100
-7.356283839639936	0.3603228664758182	-9.750580981006202	0.0533282285918544	9	PicVocab_Unadj	low	100

## Sheet: HCP-YA_Individual_Bins_Sex_Pred
bin	test_balanced_accuracy	test_accuracy	test_f1	test_precision	test_recall	test_roc_auc
1	0.6607387140902873	0.6623376623376623	0.6904761904761904	0.7073170731707317	0.6744186046511628	0.7175102599179207
1	0.5588442565186751	0.5526315789473685	0.5405405405405406	0.4878048780487805	0.6060606060606061	0.6307258632840028
1	0.6845238095238095	0.6578947368421053	0.6285714285714286	0.5238095238095238	0.7857142857142857	0.7708333333333334
1	0.6292446292446292	0.631578947368421	0.588235294117647	0.6451612903225806	0.5405405405405406	0.7096327096327096
1	0.7474012474012475	0.75	0.7164179104477612	0.8	0.6486486486486487	0.7588357588357588
1	0.6111498257839721	0.6052631578947368	0.6153846153846154	0.5581395348837209	0.6857142857142857	0.6717770034843206
1	0.631578947368421	0.631578947368421	0.6216216216216216	0.6388888888888888	0.6052631578947368	0.6585872576177285
1	0.6164241164241164	0.618421052631579	0.6506024096385543	0.6136363636363636	0.6923076923076923	0.693000693000693
1	0.7044817927170868	0.7105263157894737	0.6666666666666667	0.6875	0.6470588235294118	0.7086834733893558
1	0.696969696969697	0.6842105263157895	0.75	0.8571428571428571	0.6666666666666666	0.8265993265993266
2	0.6932284541723667	0.6883116883116883	0.7000000000000001	0.7567567567567568	0.6511627906976745	0.7530779753761969
2	0.620507399577167	0.618421052631579	0.5915492957746479	0.5526315789473685	0.6363636363636364	0.6934460887949261
2	0.6919642857142857	0.6578947368421053	0.6388888888888888	0.5227272727272727	0.8214285714285714	0.78125
2	0.6975051975051976	0.6973684210526315	0.6933333333333334	0.6842105263157895	0.7027027027027027	0.7525987525987526
2	0.8014553014553014	0.8026315789473685	0.7887323943661971	0.8235294117647058	0.7567567567567568	0.8198198198198198
2	0.686411149825784	0.6842105263157895	0.6756756756756757	0.6410256410256411	0.7142857142857143	0.751219512195122
2	0.5921052631578947	0.5921052631578947	0.5974025974025974	0.5897435897435898	0.6052631578947368	0.6537396121883656
2	0.6164241164241164	0.618421052631579	0.6506024096385543	0.6136363636363636	0.6923076923076923	0.7151767151767151
2	0.7135854341736695	0.7236842105263158	0.6666666666666667	0.7241379310344828	0.6176470588235294	0.7177871148459384
2	0.7011784511784511	0.6710526315789473	0.7311827956989246	0.8717948717948718	0.6296296296296297	0.8249158249158249
3	0.7195622435020519	0.7142857142857143	725	0.7837837837837838	0.6744186046511628	0.7729138166894665
3	0.6927413671599718	0.6842105263157895	0.6756756756756757	0.6097560975609756	0.7575757575757576	0.8033826638477802
3	0.6413690476190477	0.631578947368421	0.5757575757575758	0.5	0.6785714285714286	0.7157738095238095
3	0.7231462231462231	0.7236842105263158	0.7123287671232876	0.7222222222222222	0.7027027027027027	0.7955647955647955
3	0.7089397089397089	0.7105263157894737	0.6857142857142857	0.7272727272727273	0.6486486486486487	0.7678447678447677
3	0.6742160278745645	0.6710526315789473	0.6666666666666666	625	0.7142857142857143	0.7714285714285714
3	0.6578947368421053	0.6578947368421053	0.6486486486486486	0.6666666666666666	0.631578947368421	0.7174515235457063
3	0.6690921690921692	0.6710526315789473	0.6987951807228915	0.6590909090909091	0.7435897435897436	0.6943866943866944
3	0.6246498599439776	0.631578947368421	0.5757575757575757	0.59375	0.5588235294117647	0.6750700280112045
3	0.7011784511784511	0.6710526315789473	0.7311827956989246	0.8717948717948718	0.6296296296296297	0.8392255892255892
4	0.7397400820793434	0.7402597402597403	0.761904761904762	0.7804878048780488	0.7441860465116279	0.820109439124487
4	0.7008456659619451	0.6973684210526315	0.676056338028169	0.631578947368421	0.7272727272727273	0.7836504580690627
4	0.7053571428571428	0.6842105263157895	0.6470588235294117	0.55	0.7857142857142857	0.7425595238095238
4	0.6961191961191961	0.6973684210526315	0.676056338028169	0.7058823529411765	0.6486486486486487	0.7692307692307693
4	0.7224532224532225	0.7236842105263158	0.7042253521126761	0.7352941176470589	0.6756756756756757	0.7678447678447679
4	0.6986062717770035	0.6973684210526315	0.684931506849315	0.6578947368421053	0.7142857142857143	0.7979094076655053
4	0.6447368421052632	0.6447368421052632	0.619718309859155	0.6666666666666666	0.5789473684210527	0.6786703601108033
4	0.5765765765765766	0.5789473684210527	0.619047619047619	0.5777777777777777	0.6666666666666666	0.6763686763686763
4	0.6393557422969187	0.6447368421052632	0.5970149253731343	0.6060606060606061	0.5882352941176471	0.6869747899159664
4	0.7053872053872055	0.6578947368421053	0.711111111111111	0.8888888888888888	0.5925925925925926	0.7929292929292929
5	0.7342681258549931	0.7272727272727273	0.7341772151898734	0.8055555555555556	0.6744186046511628	0.8522571819425444
5	0.5821000704721635	0.5789473684210527	0.5555555555555556	0.5128205128205128	0.6060606060606061	0.6772374911909795
5	0.6696428571428572	0.6578947368421053	0.6060606060606061	0.5263157894736842	0.7142857142857143	0.7373511904761905
5	0.6832986832986834	0.6842105263157895	0.6666666666666667	0.6857142857142857	0.6486486486486487	0.7415107415107416
5	0.7609147609147608	0.7631578947368421	0.7352941176470588	0.8064516129032258	0.6756756756756757	0.8177408177408177
5	0.6923344947735192	0.6973684210526315	0.6567164179104478	0.6875	0.6285714285714286	0.7937282229965157
5	0.7105263157894737	0.7105263157894737	0.6944444444444445	0.7352941176470589	0.6578947368421053	0.7451523545706371
5	0.5367290367290367	0.5394736842105263	0.5882352941176471	0.5434782608695652	0.6410256410256411	0.6368676368676369
5	0.7219887955182074	0.7236842105263158	0.6956521739130436	0.6857142857142857	0.7058823529411765	0.7303921568627452
5	0.7239057239057239	0.6842105263157895	0.7391304347826088	0.8947368421052632	0.6296296296296297	0.8257575757575757
6	0.6870725034199727	0.6883116883116883	0.7142857142857143	0.7317073170731707	0.6976744186046512	0.8180574555403557
6	0.6088794926004228	0.6052631578947368	0.5833333333333334	0.5384615384615384	0.6363636363636364	0.6892177589852009
6	0.7232142857142857	0.6973684210526315	0.6666666666666667	0.5609756097560976	0.8214285714285714	0.7857142857142857
6	0.6677061677061678	0.6710526315789473	0.6153846153846154	0.7142857142857143	0.5405405405405406	0.7422037422037422
6	0.7096327096327096	0.7105263157894737	0.6944444444444444	0.7142857142857143	0.6756756756756757	0.7997227997227997
6	0.6721254355400696	0.6710526315789473	0.6575342465753424	0.631578947368421	0.6857142857142857	0.8
6	0.631578947368421	0.631578947368421	0.5882352941176471	0.6666666666666666	0.5263157894736842	0.688365650969529
6	0.683991683991684	0.6842105263157895	0.6923076923076923	0.6923076923076923	0.6923076923076923	0.765072765072765
6	0.6512605042016807	0.6578947368421053	0.6060606060606061	625	0.5882352941176471	0.7366946778711485
6	0.7424242424242424	0.7105263157894737	0.7659574468085106	0.9	0.6666666666666666	0.8265993265993266
7	0.7691518467852256	0.7662337662337663	0.7804878048780488	0.8205128205128205	0.7441860465116279	0.8372093023255813
7	0.6775898520084567	0.6710526315789473	0.6575342465753425	0.6	0.7272727272727273	0.7272727272727274
7	0.6592261904761905	0.6447368421052632	0.5970149253731343	0.5128205128205128	0.7142857142857143	0.7611607142857143
7	0.7103257103257103	0.7105263157894737	0.7027027027027027	0.7027027027027027	0.7027027027027027	0.7997227997227997
7	0.735966735966736	0.7368421052631579	0.7222222222222223	0.7428571428571429	0.7027027027027027	0.8108108108108107
7	0.686411149825784	0.6842105263157895	0.6756756756756757	0.6410256410256411	0.7142857142857143	0.786759581881533
7	0.6578947368421053	0.6578947368421053	0.6578947368421053	0.6578947368421053	0.6578947368421053	0.6537396121883656
7	0.7089397089397089	0.7105263157894737	0.7317073170731708	0.6976744186046512	0.7692307692307693	0.7574497574497574
7	0.6659663865546219	0.6710526315789473	0.6268656716417911	0.6363636363636364	0.6176470588235294	0.7226890756302521
7	0.7053872053872055	0.6578947368421053	0.711111111111111	0.8888888888888888	0.5925925925925926	0.8308080808080808
8	0.713406292749658	0.7142857142857143	0.7380952380952381	0.7560975609756098	0.7209302325581395	0.7900136798905608
8	0.6775898520084567	0.6710526315789473	0.6575342465753425	0.6	0.7272727272727273	0.7230443974630022
8	0.6770833333333333	0.6578947368421053	0.6176470588235295	525	0.75	0.7351190476190477
8	0.6832986832986834	0.6842105263157895	0.6666666666666667	0.6857142857142857	0.6486486486486487	0.7733887733887734
8	0.7474012474012475	0.75	0.7164179104477612	0.8	0.6486486486486487	0.8482328482328483
8	0.6965156794425087	0.6973684210526315	0.676056338028169	0.6666666666666666	0.6857142857142857	0.8278745644599304
8	0.631578947368421	0.631578947368421	0.6111111111111113	0.6470588235294118	0.5789473684210527	0.7008310249307479
8	0.656964656964657	0.6578947368421053	675	0.6585365853658537	0.6923076923076923	0.7609147609147608
8	0.7128851540616247	0.7105263157894737	0.6944444444444445	0.6578947368421053	0.7352941176470589	0.7429971988795518
8	0.7331649831649831	0.6973684210526315	0.7526881720430108	0.8974358974358975	0.6481481481481481	0.8198653198653199
9	0.7513679890560876	0.7532467532467533	0.7764705882352941	0.7857142857142857	0.7674418604651163	0.7927496580027359
9	0.7241014799154334	0.7236842105263158	0.6956521739130435	0.6666666666666666	0.7272727272727273	0.7871740662438337
9	0.6309523809523809	0.618421052631579	0.5671641791044776	0.4871794871794871	0.6785714285714286	0.7217261904761905
9	0.7366597366597367	0.7368421052631579	0.7297297297297297	0.7297297297297297	0.7297297297297297	0.7858627858627859
9	0.7352737352737353	0.7368421052631579	0.7142857142857142	0.7575757575757576	0.6756756756756757	0.8364518364518365
9	0.7494773519163763	0.75	0.732394366197183	0.7222222222222222	0.7428571428571429	0.8355400696864113
9	0.6447368421052632	0.6447368421052632	0.6301369863013698	0.6571428571428571	0.6052631578947368	0.6890581717451524
9	0.6981981981981982	0.6973684210526315	0.6933333333333334	0.7222222222222222	0.6666666666666666	0.7761607761607763
9	0.680672268907563	0.6842105263157895	0.6470588235294118	0.6470588235294118	0.6470588235294118	0.6869747899159664
9	0.7011784511784511	0.6710526315789473	0.7311827956989246	0.8717948717948718	0.6296296296296297	0.7769360269360269
10	0.7458960328317373	0.7402597402597403	0.75	0.8108108108108109	0.6976744186046512	0.820109439124487
10	0.7124735729386893	0.7105263157894737	0.6857142857142857	0.6486486486486487	0.7272727272727273	0.7744890768146582
10	0.6309523809523809	0.618421052631579	0.5671641791044776	0.4871794871794871	0.6785714285714286	0.7395833333333333
10	0.6832986832986834	0.6842105263157895	0.6666666666666667	0.6857142857142857	0.6486486486486487	0.7546777546777548
10	0.8014553014553014	0.8026315789473685	0.7887323943661971	0.8235294117647058	0.7567567567567568	0.8440748440748441
10	0.7087108013937282	0.7105263157894737	0.6857142857142857	0.6857142857142857	0.6857142857142857	0.8209059233449477
10	0.6710526315789473	0.6710526315789473	0.6478873239436619	0.696969696969697	0.6052631578947368	0.7409972299168974
10	0.6448371448371448	0.6447368421052632	0.6493506493506495	0.6578947368421053	0.6410256410256411	0.7636867636867637
10	0.7338935574229692	0.7368421052631579	0.7058823529411765	0.7058823529411765	0.7058823529411765	0.7738095238095238
10	0.7794612794612794	0.7631578947368421	0.8163265306122449	0.9090909090909092	0.7407407407407407	0.8484848484848485
11	0.716484268125855	0.7142857142857143	0.7317073170731708	0.7692307692307693	0.6976744186046512	0.7893296853625171
11	0.6518675123326286	0.6578947368421053	0.6060606060606061	0.6060606060606061	0.6060606060606061	0.7935165609584214
11	0.6592261904761905	0.6447368421052632	0.5970149253731343	0.5128205128205128	0.7142857142857143	0.7864583333333334
11	0.6954261954261954	0.6973684210526315	0.6666666666666667	0.71875	0.6216216216216216	0.7366597366597367
11	0.735966735966736	0.7368421052631579	0.7222222222222223	0.7428571428571429	0.7027027027027027	0.8232848232848233
11	0.743205574912892	0.75	0.7076923076923077	0.7666666666666667	0.6571428571428571	0.7979094076655052
11	0.6710526315789473	0.6710526315789473	0.6753246753246753	0.6666666666666666	0.6842105263157895	0.7534626038781164
11	0.698891198891199	0.6973684210526315	0.6849315068493151	0.7352941176470589	0.6410256410256411	0.7456687456687456
11	0.6596638655462186	0.6578947368421053	0.6388888888888888	0.6052631578947368	0.6764705882352942	0.7184873949579832
11	0.7516835016835017	0.7236842105263158	0.7789473684210526	0.902439024390244	0.6851851851851852	0.8341750841750842
12	0.7195622435020519	0.7142857142857143	725	0.7837837837837838	0.6744186046511628	0.8146374829001368
12	0.6553911205073996	0.6578947368421053	0.6176470588235293	0.6	0.6363636363636364	0.7850599013389711
12	0.6666666666666667	0.6447368421052632	0.6086956521739131	0.5121951219512195	0.75	0.7366071428571429
12	0.7082467082467082	0.7105263157894737	0.676470588235294	0.7419354838709677	0.6216216216216216	0.7394317394317393
12	0.6968121968121967	0.6973684210526315	0.684931506849315	0.6944444444444444	0.6756756756756757	0.7789327789327789
12	0.6965156794425087	0.6973684210526315	0.676056338028169	0.6666666666666666	0.6857142857142857	0.8118466898954704
12	0.6973684210526316	0.6973684210526315	0.676056338028169	0.7272727272727273	0.631578947368421	0.7638504155124654
12	0.6576576576576576	0.6578947368421053	0.6666666666666666	0.6666666666666666	0.6666666666666666	0.7948717948717948
12	0.7338935574229692	0.7368421052631579	0.7058823529411765	0.7058823529411765	0.7058823529411765	0.788515406162465
12	0.7651515151515151	0.7236842105263158	0.7741935483870968	0.9230769230769232	0.6666666666666666	0.8308080808080808
13	0.7017783857729138	0.7012987012987013	0.7228915662650603	0.75	0.6976744186046512	0.7763337893296853
13	0.7089499647639183	0.7105263157894737	0.676470588235294	0.6571428571428571	0.696969696969697	0.7716701902748414
13	0.6532738095238095	0.618421052631579	0.6027397260273972	0.4888888888888889	0.7857142857142857	0.7544642857142857
13	0.6683991683991684	0.6710526315789473	0.626865671641791	0.7	0.5675675675675675	0.7241857241857242
13	0.735966735966736	0.7368421052631579	0.7222222222222223	0.7428571428571429	0.7027027027027027	0.7754677754677755
13	0.7250871080139373	0.7236842105263158	0.7123287671232877	0.6842105263157895	0.7428571428571429	0.8174216027874565
13	0.6710526315789473	0.6710526315789473	0.6575342465753424	0.6857142857142857	0.631578947368421	0.7250692520775623
13	0.683991683991684	0.6842105263157895	0.6923076923076923	0.6923076923076923	0.6923076923076923	0.7525987525987526
13	0.6862745098039216	0.6842105263157895	0.6666666666666667	0.631578947368421	0.7058823529411765	0.7605042016806723
13	0.696969696969697	0.6842105263157895	0.75	0.8571428571428571	0.6666666666666666	0.7828282828282829
14	0.7311901504787961	0.7272727272727273	0.7407407407407408	0.7894736842105263	0.6976744186046512	0.8310533515731874
14	0.6275546159267089	0.618421052631579	0.6133333333333334	0.5476190476190477	0.696969696969697	0.7159971811134601
14	0.6592261904761905	0.6447368421052632	0.5970149253731343	0.5128205128205128	0.7142857142857143	0.7180059523809524
14	0.7345807345807346	0.7368421052631579	0.7058823529411764	0.7741935483870968	0.6486486486486487	0.7664587664587665
14	0.7616077616077617	0.7631578947368421	0.7428571428571429	0.7878787878787878	0.7027027027027027	0.805959805959806
14	0.7494773519163763	0.75	0.732394366197183	0.7222222222222222	0.7428571428571429	0.8522648083623693
14	0.6842105263157894	0.6842105263157895	0.6666666666666667	0.7058823529411765	0.631578947368421	0.7451523545706371
14	0.6832986832986834	0.6842105263157895	0.7000000000000001	0.6829268292682927	0.717948717948718	0.7505197505197505
14	0.7100840336134454	0.7105263157894737	0.6857142857142857	0.6666666666666666	0.7058823529411765	0.7345938375350141
14	0.7281144781144782	0.6710526315789473	0.7191011235955056	0.9142857142857144	0.5925925925925926	0.8063973063973064
15	0.7048563611491108	0.7012987012987013	0.7160493827160495	0.7631578947368421	0.6744186046511628	0.829001367989056
15	0.7008456659619451	0.6973684210526315	0.676056338028169	0.631578947368421	0.7272727272727273	0.7730796335447498
15	0.6354166666666667	0.6052631578947368	0.5833333333333334	0.4772727272727273	0.75	0.7462797619047619
15	0.694040194040194	0.6973684210526315	0.6461538461538462	0.75	0.5675675675675675	0.7394317394317395
15	0.7879417879417879	0.7894736842105263	0.7714285714285715	0.8181818181818182	0.7297297297297297	0.8302148302148302
15	0.7982578397212543	0.8026315789473685	0.7761194029850748	0.8125	0.7428571428571429	0.8418118466898954
15	0.763157894736842	0.7631578947368421	0.7567567567567567	0.7777777777777778	0.7368421052631579	0.7915512465373961
15	0.617117117117117	0.618421052631579	0.6419753086419754	0.6190476190476191	0.6666666666666666	0.7082467082467082
15	0.7072829131652661	0.7105263157894737	0.6764705882352942	0.6764705882352942	0.6764705882352942	0.7703081232492998
15	0.7508417508417509	0.6842105263157895	0.7272727272727272	0.9411764705882352	0.5925925925925926	0.8375420875420875
16	0.7458960328317373	0.7402597402597403	0.75	0.8108108108108109	0.6976744186046512	0.8269493844049247
16	0.7403100775193798	0.75	0.6984126984126984	0.7333333333333333	0.6666666666666666	0.8097251585623679
16	0.6205357142857143	0.6052631578947368	0.5588235294117648	475	0.6785714285714286	0.7671130952380952
16	0.7096327096327096	0.7105263157894737	0.6944444444444444	0.7142857142857143	0.6756756756756757	0.781011781011781
16	0.6832986832986834	0.6842105263157895	0.6666666666666667	0.6857142857142857	0.6486486486486487	0.7740817740817741
16	0.7414634146341463	0.7368421052631579	0.736842105263158	0.6829268292682927	0.8	0.827177700348432
16	0.7236842105263157	0.7236842105263158	0.7200000000000001	0.7297297297297297	0.7105263157894737	0.7506925207756232
16	0.7075537075537075	0.7105263157894737	0.7441860465116279	0.6808510638297872	0.8205128205128205	0.7602217602217602
16	0.7275910364145658	0.7236842105263158	0.7123287671232877	0.6666666666666666	0.7647058823529411	0.7408963585434173
16	0.7239057239057239	0.6842105263157895	0.7391304347826088	0.8947368421052632	0.6296296296296297	0.8089225589225589
17	0.7777017783857729	0.7792207792207793	0.8	0.8095238095238095	0.7906976744186046	0.8187414500683994
17	0.6321353065539113	0.631578947368421	0.6000000000000001	0.5675675675675675	0.6363636363636364	0.7307963354474982
17	0.6875	0.6710526315789473	0.6268656716417911	0.5384615384615384	0.75	0.7708333333333334
17	0.6690921690921692	0.6710526315789473	0.6376811594202898	0.6875	0.5945945945945946	0.7373527373527373
17	0.7487872487872488	0.75	0.7323943661971832	0.7647058823529411	0.7027027027027027	0.8121968121968122
17	0.7780487804878049	0.7763157894736842	0.7671232876712328	0.7368421052631579	0.8	0.8390243902439024
17	0.763157894736842	0.7631578947368421	0.7567567567567567	0.7777777777777778	0.7368421052631579	0.8234072022160666
17	0.7082467082467082	0.7105263157894737	0.738095238095238	0.6888888888888889	0.7948717948717948	0.7602217602217602
17	0.680672268907563	0.6842105263157895	0.6470588235294118	0.6470588235294118	0.6470588235294118	0.7170868347338936
17	0.7239057239057239	0.6842105263157895	0.7391304347826088	0.8947368421052632	0.6296296296296297	0.7962962962962964
18	0.6699726402188783	0.6623376623376623	0.6666666666666666	0.7428571428571429	0.6046511627906976	0.8002735978112175
18	0.7008456659619451	0.6973684210526315	0.676056338028169	0.631578947368421	0.7272727272727273	0.7582804792107118
18	0.6309523809523809	0.618421052631579	0.5671641791044776	0.4871794871794871	0.6785714285714286	0.6770833333333334
18	0.6711711711711712	0.6710526315789473	0.6666666666666667	0.6578947368421053	0.6756756756756757	0.7214137214137214
18	0.6961191961191961	0.6973684210526315	0.676056338028169	0.7058823529411765	0.6486486486486487	0.7643797643797644
18	0.7271777003484321	0.7236842105263158	0.72	675	0.7714285714285715	0.8083623693379791
18	0.7105263157894737	0.7105263157894737	0.7105263157894737	0.7105263157894737	0.7105263157894737	0.7680055401662049
18	0.6448371448371448	0.6447368421052632	0.6493506493506495	0.6578947368421053	0.6410256410256411	0.7144837144837145
18	0.6687675070028012	0.6710526315789473	0.6376811594202899	0.6285714285714286	0.6470588235294118	0.7507002801120448
18	0.7104377104377104	0.6842105263157895	0.7446808510638299	875	0.6481481481481481	0.7676767676767678
19	0.713406292749658	0.7142857142857143	0.7380952380952381	0.7560975609756098	0.7209302325581395	0.8057455540355678
19	0.6437632135306555	0.6447368421052632	0.6086956521739131	0.5833333333333334	0.6363636363636364	0.7159971811134602
19	0.6800595238095238	0.6710526315789473	0.6153846153846154	0.5405405405405406	0.7142857142857143	0.7254464285714286
19	0.6434511434511434	0.6447368421052632	0.619718309859155	0.6470588235294118	0.5945945945945946	0.6562716562716563
19	0.6961191961191961	0.6973684210526315	0.676056338028169	0.7058823529411765	0.6486486486486487	0.7941787941787942
19	0.6763066202090593	0.6710526315789473	0.6753246753246753	0.6190476190476191	0.7428571428571429	0.7874564459930313
19	0.6447368421052632	0.6447368421052632	0.64	0.6486486486486487	0.631578947368421	0.6855955678670359
19	0.6448371448371448	0.6447368421052632	0.6493506493506495	0.6578947368421053	0.6410256410256411	0.7498267498267498
19	0.7128851540616247	0.7105263157894737	0.6944444444444445	0.6578947368421053	0.7352941176470589	0.7044817927170868
19	0.7424242424242424	0.7105263157894737	0.7659574468085106	0.9	0.6666666666666666	0.7912457912457914
20	0.6839945280437756	0.6883116883116883	0.7209302325581395	0.7209302325581395	0.7209302325581395	0.8002735978112175
20	0.6215644820295982	0.631578947368421	0.5625	0.5806451612903226	0.5454545454545454	0.6737138830162086
20	0.6056547619047619	0.6052631578947368	0.53125	0.4722222222222222	0.6071428571428571	0.6875
20	0.681912681912682	0.6842105263157895	0.6470588235294118	0.7096774193548387	0.5945945945945946	0.726957726957727
20	0.6576576576576576	0.6578947368421053	0.6486486486486487	0.6486486486486487	0.6486486486486487	0.7297297297297297
20	0.7637630662020907	0.7631578947368421	0.75	0.7297297297297297	0.7714285714285715	0.8202090592334496
20	0.7236842105263157	0.7236842105263158	0.7272727272727273	0.717948717948718	0.7368421052631579	0.7749307479224377
20	0.6597366597366597	0.6578947368421053	0.638888888888889	0.696969696969697	0.5897435897435898	0.7075537075537075
20	0.7457983193277311	0.75	0.7164179104477613	0.7272727272727273	0.7058823529411765	0.7773109243697479
20	0.7382154882154882	0.7236842105263158	0.7835051546391752	0.8837209302325582	0.7037037037037037	0.7988215488215488
full	0.7722298221614227	0.7662337662337663	0.7749999999999999	0.8378378378378378	0.7209302325581395	0.8337893296853625
full	0.6589147286821706	0.6578947368421053	0.6285714285714286	0.5945945945945946	0.6666666666666666	0.7737843551797041
full	0.6622023809523809	0.6578947368421053	0.5937499999999999	0.5277777777777778	0.6785714285714286	0.7648809523809523
full	0.7082467082467082	0.7105263157894737	0.676470588235294	0.7419354838709677	0.6216216216216216	0.772002772002772
full	0.8014553014553014	0.8026315789473685	0.7887323943661971	0.8235294117647058	0.7567567567567568	0.8523908523908523
full	0.7108013937282229	0.7105263157894737	0.6944444444444444	0.6756756756756757	0.7142857142857143	0.8229965156794424
full	0.6973684210526316	0.6973684210526315	0.6933333333333334	0.7027027027027027	0.6842105263157895	0.7340720221606648
full	0.6832986832986834	0.6842105263157895	0.7000000000000001	0.6829268292682927	0.717948717948718	0.7525987525987525
full	0.6603641456582633	0.6710526315789473	0.6031746031746031	0.6551724137931034	0.5588235294117647	0.7408963585434173
full	0.7516835016835017	0.7236842105263158	0.7789473684210526	0.902439024390244	0.6851851851851852	0.8712121212121212

## Sheet: HCP-YA_Combined_Bins_Sex_Predic
bins	test_balanced_accuracy	test_accuracy	test_f1	test_precision	test_recall	test_roc_auc
1_2	0.6785225718194254	0.6753246753246753	0.6913580246913581	0.7368421052631579	0.6511627906976745	0.7783857729138166
1_2	0.624031007751938	0.618421052631579	0.6027397260273972	0.55	0.6666666666666666	0.6483439041578576
1_2	0.7127976190476191	0.6842105263157895	0.6571428571428571	0.5476190476190477	0.8214285714285714	0.7886904761904763
1_2	0.7345807345807346	0.7368421052631579	0.7058823529411764	0.7741935483870968	0.6486486486486487	0.7525987525987526
1_2	0.7352737352737353	0.7368421052631579	0.7142857142857142	0.7575757575757576	0.6756756756756757	0.8094248094248094
1_2	0.6885017421602788	0.6842105263157895	0.6842105263157895	0.6341463414634146	0.7428571428571429	0.7435540069686412
1_2	0.6447368421052632	0.6447368421052632	0.6301369863013698	0.6571428571428571	0.6052631578947368	0.695983379501385
1_2	0.6036036036036037	0.6052631578947368	0.6341463414634145	0.6046511627906976	0.6666666666666666	0.7172557172557172
1_2	0.6988795518207283	0.7105263157894737	0.6451612903225806	0.7142857142857143	0.5882352941176471	0.7394957983193278
1_2	0.728956228956229	0.7105263157894737	0.7708333333333335	0.8809523809523809	0.6851851851851852	0.8316498316498316
1_3	0.6963064295485636	0.6883116883116883	0.6923076923076923	0.7714285714285715	0.627906976744186	0.7660738714090287
1_3	0.6275546159267089	0.618421052631579	0.6133333333333334	0.5476190476190477	0.696969696969697	0.7096546863988724
1_3	0.7083333333333333	0.6973684210526315	0.6461538461538462	0.5675675675675675	0.75	0.777529761904762
1_3	0.6683991683991684	0.6710526315789473	0.626865671641791	0.7	0.5675675675675675	0.738045738045738
1_3	0.775121275121275	0.7763157894736842	0.7605633802816901	0.7941176470588235	0.7297297297297297	0.8024948024948025
1_3	0.686411149825784	0.6842105263157895	0.6756756756756757	0.6410256410256411	0.7142857142857143	0.7449477351916376
1_3	0.6447368421052632	0.6447368421052632	0.6493506493506495	0.6410256410256411	0.6578947368421053	0.7160664819944599
1_3	0.6427581427581428	0.6447368421052632	0.674698795180723	0.6363636363636364	0.717948717948718	0.7234927234927235
1_3	0.6484593837535014	0.6578947368421053	0.59375	0.6333333333333333	0.5588235294117647	0.7100840336134453
1_3	0.7331649831649831	0.6973684210526315	0.7526881720430108	0.8974358974358975	0.6481481481481481	0.8055555555555555
1_4	0.6816005471956225	0.6753246753246753	0.6835443037974683	0.75	0.627906976744186	0.7694938440492476
1_4	0.6088794926004228	0.6052631578947368	0.5833333333333334	0.5384615384615384	0.6363636363636364	0.704721634954193
1_4	0.6696428571428572	0.6578947368421053	0.6060606060606061	0.5263157894736842	0.7142857142857143	0.7760416666666666
1_4	0.7089397089397089	0.7105263157894737	0.6857142857142857	0.7272727272727273	0.6486486486486487	0.7255717255717257
1_4	0.7609147609147608	0.7631578947368421	0.7352941176470588	0.8064516129032258	0.6756756756756757	0.7914067914067915
1_4	0.6763066202090593	0.6710526315789473	0.6753246753246753	0.6190476190476191	0.7428571428571429	0.7560975609756098
1_4	0.6578947368421053	0.6578947368421053	0.6578947368421053	0.6578947368421053	0.6578947368421053	0.7105263157894737
1_4	0.6427581427581428	0.6447368421052632	0.674698795180723	0.6363636363636364	0.717948717948718	0.7304227304227303
1_4	0.6897759103641457	0.6973684210526315	0.6461538461538462	0.6774193548387096	0.6176470588235294	0.7107843137254902
1_4	0.7516835016835017	0.7236842105263158	0.7789473684210526	0.902439024390244	0.6851851851851852	0.8249158249158249
1_5	0.6901504787961696	0.6883116883116883	0.7073170731707318	0.7435897435897436	0.6744186046511628	0.783857729138167
1_5	0.6124031007751938	0.6052631578947368	0.5945945945945946	0.5365853658536586	0.6666666666666666	0.6568005637773079
1_5	0.6875	0.6710526315789473	0.6268656716417911	0.5384615384615384	0.75	0.7738095238095238
1_5	0.6954261954261954	0.6973684210526315	0.6666666666666667	0.71875	0.6216216216216216	0.7234927234927235
1_5	0.7744282744282744	0.7763157894736842	0.7536231884057971	0.8125	0.7027027027027027	0.823977823977824
1_5	0.6641114982578398	0.6578947368421053	0.6666666666666666	0.6046511627906976	0.7428571428571429	0.7317073170731707
1_5	0.6710526315789473	0.6710526315789473	0.6666666666666667	0.6756756756756757	0.6578947368421053	0.7209141274238228
1_5	0.6157311157311157	0.618421052631579	0.6588235294117647	0.6086956521739131	0.717948717948718	0.7262647262647263
1_5	0.6897759103641457	0.6973684210526315	0.6461538461538462	0.6774193548387096	0.6176470588235294	0.7086834733893558
1_5	0.7601010101010102	0.6973684210526315	0.7415730337078652	0.9428571428571428	0.6111111111111112	0.8484848484848485
1_6	0.6521887824897401	0.6493506493506493	0.6666666666666666	0.7105263157894737	0.627906976744186	0.7872777017783857
1_6	0.624031007751938	0.618421052631579	0.6027397260273972	0.55	0.6666666666666666	0.6800563777307963
1_6	0.7157738095238095	0.6973684210526315	0.6567164179104477	0.5641025641025641	0.7857142857142857	0.7767857142857143
1_6	0.6961191961191961	0.6973684210526315	0.676056338028169	0.7058823529411765	0.6486486486486487	0.7366597366597367
1_6	0.7210672210672211	0.7236842105263158	0.6865671641791045	0.7666666666666667	0.6216216216216216	0.796950796950797
1_6	0.6742160278745645	0.6710526315789473	0.6666666666666666	625	0.7142857142857143	0.7351916376306621
1_6	0.6710526315789473	0.6710526315789473	0.6666666666666667	0.6756756756756757	0.6578947368421053	0.7042936288088643
1_6	0.6178101178101179	0.618421052631579	0.6329113924050633	625	0.6410256410256411	0.7525987525987526
1_6	0.6897759103641457	0.6973684210526315	0.6461538461538462	0.6774193548387096	0.6176470588235294	0.726890756302521
1_6	0.7424242424242424	0.7105263157894737	0.7659574468085106	0.9	0.6666666666666666	0.8392255892255893
1_7	0.7017783857729138	0.7012987012987013	0.7228915662650603	0.75	0.6976744186046512	0.7845417236662107
1_7	0.6275546159267089	0.618421052631579	0.6133333333333334	0.5476190476190477	0.696969696969697	0.6871035940803384
1_7	0.6875	0.6710526315789473	0.6268656716417911	0.5384615384615384	0.75	0.7529761904761905
1_7	0.7224532224532225	0.7236842105263158	0.7042253521126761	0.7352941176470589	0.6756756756756757	0.7692307692307693
1_7	0.7616077616077617	0.7631578947368421	0.7428571428571429	0.7878787878787878	0.7027027027027027	0.8115038115038115
1_7	0.7048780487804878	0.6973684210526315	0.7088607594936709	0.6363636363636364	0.8	0.7261324041811847
1_7	0.6578947368421053	0.6578947368421053	0.6486486486486486	0.6666666666666666	0.631578947368421	0.6918282548476454
1_7	0.6042966042966043	0.6052631578947368	625	0.6097560975609756	0.6410256410256411	0.7373527373527374
1_7	0.6659663865546219	0.6710526315789473	0.6268656716417911	0.6363636363636364	0.6176470588235294	0.7205882352941176
1_7	0.7558922558922558	0.7105263157894737	0.7608695652173912	0.9210526315789472	0.6481481481481481	0.8425925925925926
1_8	0.6638166894664843	0.6623376623376623	0.6829268292682927	0.717948717948718	0.6511627906976745	0.7544459644322845
1_8	0.6007751937984496	0.5921052631578947	0.5866666666666667	0.5238095238095238	0.6666666666666666	0.6871035940803383
1_8	0.6592261904761905	0.6447368421052632	0.5970149253731343	0.5128205128205128	0.7142857142857143	0.7418154761904762
1_8	0.7224532224532225	0.7236842105263158	0.7042253521126761	0.7352941176470589	0.6756756756756757	0.753984753984754
1_8	0.775121275121275	0.7763157894736842	0.7605633802816901	0.7941176470588235	0.7297297297297297	0.8184338184338185
1_8	0.7006968641114983	0.6973684210526315	0.6933333333333334	0.65	0.7428571428571429	0.7470383275261323
1_8	0.6710526315789473	0.6710526315789473	0.6666666666666667	0.6756756756756757	0.6578947368421053	0.6828254847645429
1_8	0.6434511434511434	0.6447368421052632	0.6666666666666666	0.6428571428571429	0.6923076923076923	0.7581427581427582
1_8	0.6750700280112045	0.6842105263157895	625	0.6666666666666666	0.5882352941176471	0.7275910364145659
1_8	0.8063973063973064	0.7631578947368421	0.8085106382978724	0.95	0.7037037037037037	0.8552188552188553
1_9	0.6607387140902873	0.6623376623376623	0.6904761904761904	0.7073170731707317	0.6744186046511628	0.7626538987688098
1_9	0.6124031007751938	0.6052631578947368	0.5945945945945946	0.5365853658536586	0.6666666666666666	0.6941508104298801
1_9	0.6875	0.6710526315789473	0.6268656716417911	0.5384615384615384	0.75	0.7433035714285714
1_9	0.7487872487872488	0.75	0.7323943661971832	0.7647058823529411	0.7027027027027027	0.7574497574497575
1_9	0.7487872487872488	0.75	0.7323943661971832	0.7647058823529411	0.7027027027027027	0.8066528066528067
1_9	0.6905923344947735	0.6842105263157895	0.6923076923076923	0.627906976744186	0.7714285714285715	0.7358885017421603
1_9	0.631578947368421	0.631578947368421	0.6216216216216216	0.6388888888888888	0.6052631578947368	0.7042936288088643
1_9	0.617117117117117	0.618421052631579	0.6419753086419754	0.6190476190476191	0.6666666666666666	0.7519057519057519
1_9	0.6750700280112045	0.6842105263157895	625	0.6666666666666666	0.5882352941176471	0.7240896358543417
1_9	0.7373737373737375	0.6842105263157895	0.7333333333333334	0.9166666666666666	0.6111111111111112	0.8164983164983166
1_10	0.716484268125855	0.7142857142857143	0.7317073170731708	0.7692307692307693	0.6976744186046512	0.7790697674418605
1_10	0.624031007751938	0.618421052631579	0.6027397260273972	0.55	0.6666666666666666	0.6863988724453841
1_10	0.6741071428571428	0.6447368421052632	0.619718309859155	0.5116279069767442	0.7857142857142857	0.7619047619047619
1_10	0.7217602217602217	0.7236842105263158	0.6956521739130435	0.75	0.6486486486486487	0.7456687456687457
1_10	0.7352737352737353	0.7368421052631579	0.7142857142857142	0.7575757575757576	0.6756756756756757	0.8135828135828136
1_10	0.6477351916376306	0.6447368421052632	0.64	0.6	0.6857142857142857	0.7247386759581881
1_10	0.6578947368421053	0.6578947368421053	0.6388888888888888	0.6764705882352942	0.6052631578947368	0.7022160664819944
1_10	0.6306306306306306	0.631578947368421	0.6499999999999999	0.6341463414634146	0.6666666666666666	0.7366597366597366
1_10	0.7135854341736695	0.7236842105263158	0.6666666666666667	0.7241379310344828	0.6176470588235294	0.7359943977591037
1_10	0.7516835016835017	0.7236842105263158	0.7789473684210526	0.902439024390244	0.6851851851851852	0.8636363636363636
1_11	0.6987004103967168	0.7012987012987013	0.7294117647058824	0.7380952380952381	0.7209302325581395	0.76812585499316
1_11	0.6159267089499647	0.6052631578947368	0.6052631578947368	0.5348837209302325	0.696969696969697	0.6575052854122622
1_11	0.6949404761904762	0.6710526315789473	0.6376811594202899	0.5365853658536586	0.7857142857142857	0.7901785714285714
1_11	0.6954261954261954	0.6973684210526315	0.6666666666666667	0.71875	0.6216216216216216	0.7276507276507277
1_11	0.7487872487872488	0.75	0.7323943661971832	0.7647058823529411	0.7027027027027027	0.8011088011088012
1_11	0.662020905923345	0.6578947368421053	0.6578947368421052	0.6097560975609756	0.7142857142857143	0.719163763066202
1_11	0.6447368421052632	0.6447368421052632	0.6301369863013698	0.6571428571428571	0.6052631578947368	0.6945983379501385
1_11	0.6562716562716563	0.6578947368421053	0.6829268292682927	0.6511627906976745	0.717948717948718	0.7311157311157311
1_11	0.7163865546218487	0.7236842105263158	0.6769230769230768	0.7096774193548387	0.6470588235294118	0.7261904761904762
1_11	0.7651515151515151	0.7236842105263158	0.7741935483870968	0.9230769230769232	0.6666666666666666	0.8358585858585859
1_12	0.6638166894664843	0.6623376623376623	0.6829268292682927	0.717948717948718	0.6511627906976745	0.7749658002735978
1_12	0.6124031007751938	0.6052631578947368	0.5945945945945946	0.5365853658536586	0.6666666666666666	0.6983791402396052
1_12	0.6875	0.6710526315789473	0.6268656716417911	0.5384615384615384	0.75	0.7752976190476191
1_12	0.7224532224532225	0.7236842105263158	0.7042253521126761	0.7352941176470589	0.6756756756756757	0.7269577269577269
1_12	0.7224532224532225	0.7236842105263158	0.7042253521126761	0.7352941176470589	0.6756756756756757	0.8024948024948024
1_12	0.6519163763066202	0.6447368421052632	0.6582278481012659	0.5909090909090909	0.7428571428571429	0.7121951219512195
1_12	0.6710526315789473	0.6710526315789473	0.6753246753246753	0.6666666666666666	0.6842105263157895	0.7001385041551247
1_12	0.656964656964657	0.6578947368421053	675	0.6585365853658537	0.6923076923076923	0.7449757449757449
1_12	0.7163865546218487	0.7236842105263158	0.6769230769230768	0.7096774193548387	0.6470588235294118	0.7240896358543417
1_12	0.7651515151515151	0.7236842105263158	0.7741935483870968	0.9230769230769232	0.6666666666666666	0.8223905723905723
1_13	0.6932284541723667	0.6883116883116883	0.7000000000000001	0.7567567567567568	0.6511627906976745	0.7845417236662107
1_13	0.6356589147286822	0.631578947368421	0.611111111111111	0.5641025641025641	0.6666666666666666	0.6962649753347427
1_13	0.6949404761904762	0.6710526315789473	0.6376811594202899	0.5365853658536586	0.7857142857142857	0.7790178571428571
1_13	0.7082467082467082	0.7105263157894737	0.676470588235294	0.7419354838709677	0.6216216216216216	0.7373527373527374
1_13	0.7224532224532225	0.7236842105263158	0.7042253521126761	0.7352941176470589	0.6756756756756757	0.7948717948717949
1_13	0.6641114982578398	0.6578947368421053	0.6666666666666666	0.6046511627906976	0.7428571428571429	0.7184668989547038
1_13	0.6578947368421053	0.6578947368421053	0.6578947368421053	0.6578947368421053	0.6578947368421053	0.6835180055401662
1_13	0.6306306306306306	0.631578947368421	0.6499999999999999	0.6341463414634146	0.6666666666666666	0.7318087318087318
1_13	0.73109243697479	0.7368421052631579	0.696969696969697	0.71875	0.6764705882352942	0.7268907563025211
1_13	0.7744107744107744	0.7368421052631579	0.7872340425531915	925	0.6851851851851852	0.8249158249158249
1_14	0.6638166894664843	0.6623376623376623	0.6829268292682927	0.717948717948718	0.6511627906976745	0.7783857729138167
1_14	0.5972515856236786	0.5921052631578947	0.5753424657534246	525	0.6363636363636364	0.6941508104298801
1_14	0.6770833333333333	0.6578947368421053	0.6176470588235295	525	0.75	0.7663690476190476
1_14	0.7075537075537075	0.7105263157894737	0.6666666666666667	0.7586206896551724	0.5945945945945946	0.7366597366597367
1_14	0.7352737352737353	0.7368421052631579	0.7142857142857142	0.7575757575757576	0.6756756756756757	0.8018018018018018
1_14	0.6519163763066202	0.6447368421052632	0.6582278481012659	0.5909090909090909	0.7428571428571429	0.7386759581881533
1_14	0.6578947368421053	0.6578947368421053	0.6666666666666667	0.65	0.6842105263157895	0.7022160664819945
1_14	0.6164241164241164	0.618421052631579	0.6506024096385543	0.6136363636363636	0.6923076923076923	0.7387387387387387
1_14	0.7549019607843137	0.7631578947368421	0.71875	0.7666666666666667	0.6764705882352942	0.7198879551820728
1_14	0.7744107744107744	0.7368421052631579	0.7872340425531915	925	0.6851851851851852	0.8316498316498316
1_15	0.6785225718194254	0.6753246753246753	0.6913580246913581	0.7368421052631579	0.6511627906976745	0.7920656634746922
1_15	0.6124031007751938	0.6052631578947368	0.5945945945945946	0.5365853658536586	0.6666666666666666	0.6828752642706131
1_15	0.6875	0.6710526315789473	0.6268656716417911	0.5384615384615384	0.75	0.7507440476190476
1_15	0.7210672210672211	0.7236842105263158	0.6865671641791045	0.7666666666666667	0.6216216216216216	0.7435897435897436
1_15	0.7352737352737353	0.7368421052631579	0.7142857142857142	0.7575757575757576	0.6756756756756757	0.8135828135828137
1_15	0.6498257839721254	0.6447368421052632	0.6493506493506493	0.5952380952380952	0.7142857142857143	0.7066202090592335
1_15	0.618421052631579	0.618421052631579	0.6133333333333333	0.6216216216216216	0.6052631578947368	0.6765927977839336
1_15	0.617117117117117	0.618421052631579	0.6419753086419754	0.6190476190476191	0.6666666666666666	0.7338877338877339
1_15	0.6869747899159664	0.6973684210526315	0.6349206349206349	0.6896551724137931	0.5882352941176471	0.7289915966386555
1_15	0.7651515151515151	0.7236842105263158	0.7741935483870968	0.9230769230769232	0.6666666666666666	0.8367003367003367
1_16	0.7079343365253078	0.7012987012987013	0.7088607594936709	0.7777777777777778	0.6511627906976745	0.7694938440492476
1_16	0.6275546159267089	0.618421052631579	0.6133333333333334	0.5476190476190477	0.696969696969697	0.6990838618745596
1_16	0.6979166666666667	0.6842105263157895	0.6363636363636364	0.5526315789473685	0.75	0.7648809523809524
1_16	0.7217602217602217	0.7236842105263158	0.6956521739130435	0.75	0.6486486486486487	0.7408177408177409
1_16	0.7217602217602217	0.7236842105263158	0.6956521739130435	0.75	0.6486486486486487	0.7858627858627858
1_16	0.6519163763066202	0.6447368421052632	0.6582278481012659	0.5909090909090909	0.7428571428571429	0.697560975609756
1_16	0.618421052631579	0.618421052631579	0.6233766233766234	0.6153846153846154	0.631578947368421	0.6710526315789473
1_16	0.6299376299376299	0.631578947368421	0.6585365853658537	0.627906976744186	0.6923076923076923	0.7387387387387387
1_16	0.6869747899159664	0.6973684210526315	0.6349206349206349	0.6896551724137931	0.5882352941176471	0.7226890756302521
1_16	0.7744107744107744	0.7368421052631579	0.7872340425531915	925	0.6851851851851852	0.8400673400673401
1_17	0.6901504787961696	0.6883116883116883	0.7073170731707318	0.7435897435897436	0.6744186046511628	0.7859097127222983
1_17	0.6124031007751938	0.6052631578947368	0.5945945945945946	0.5365853658536586	0.6666666666666666	0.68569415081043
1_17	0.6875	0.6710526315789473	0.6268656716417911	0.5384615384615384	0.75	0.7604166666666667
1_17	0.694040194040194	0.6973684210526315	0.6461538461538462	0.75	0.5675675675675675	0.735966735966736
1_17	0.7345807345807346	0.7368421052631579	0.7058823529411764	0.7741935483870968	0.6486486486486487	0.8031878031878033
1_17	0.6519163763066202	0.6447368421052632	0.6582278481012659	0.5909090909090909	0.7428571428571429	0.70801393728223
1_17	0.631578947368421	0.631578947368421	0.6410256410256411	625	0.6578947368421053	0.703601108033241
1_17	0.6555786555786556	0.6578947368421053	0.6904761904761906	0.6444444444444445	0.7435897435897436	0.7435897435897436
1_17	0.6869747899159664	0.6973684210526315	0.6349206349206349	0.6896551724137931	0.5882352941176471	0.7107843137254902
1_17	0.7424242424242424	0.7105263157894737	0.7659574468085106	0.9	0.6666666666666666	0.8383838383838383
1_18	0.6668946648426812	0.6623376623376623	675	0.7297297297297297	0.627906976744186	0.7564979480164159
1_18	0.6356589147286822	0.631578947368421	0.611111111111111	0.5641025641025641	0.6666666666666666	0.6793516560958421
1_18	0.65625	0.631578947368421	0.6	0.5	0.75	0.7433035714285714
1_18	0.6677061677061678	0.6710526315789473	0.6153846153846154	0.7142857142857143	0.5405405405405406	0.7408177408177409
1_18	0.7616077616077617	0.7631578947368421	0.7428571428571429	0.7878787878787878	0.7027027027027027	0.7962577962577962
1_18	0.662020905923345	0.6578947368421053	0.6578947368421052	0.6097560975609756	0.7142857142857143	0.6996515679442508
1_18	0.6447368421052632	0.6447368421052632	0.64	0.6486486486486487	0.631578947368421	0.6786703601108034
1_18	0.617117117117117	0.618421052631579	0.6419753086419754	0.6190476190476191	0.6666666666666666	0.7033957033957033
1_18	0.7016806722689075	0.7105263157894737	0.65625	0.7	0.6176470588235294	0.7093837535014006
1_18	0.7516835016835017	0.7236842105263158	0.7789473684210526	0.902439024390244	0.6851851851851852	0.8383838383838385
1_19	0.6785225718194254	0.6753246753246753	0.6913580246913581	0.7368421052631579	0.6511627906976745	0.7544459644322846
1_19	0.6159267089499647	0.6052631578947368	0.6052631578947368	0.5348837209302325	0.696969696969697	0.631430584918957
1_19	0.65625	0.631578947368421	0.6	0.5	0.75	0.7552083333333334
1_19	0.6947331947331947	0.6973684210526315	0.6567164179104478	0.7333333333333333	0.5945945945945946	0.7297297297297298
1_19	0.7744282744282744	0.7763157894736842	0.7536231884057971	0.8125	0.7027027027027027	0.8045738045738046
1_19	0.6254355400696865	0.618421052631579	0.6329113924050633	0.5681818181818182	0.7142857142857143	0.683623693379791
1_19	0.6447368421052632	0.6447368421052632	0.64	0.6486486486486487	0.631578947368421	0.6821329639889196
1_19	0.6036036036036037	0.6052631578947368	0.6341463414634145	0.6046511627906976	0.6666666666666666	0.7359667359667361
1_19	0.6484593837535014	0.6578947368421053	0.59375	0.6333333333333333	0.5588235294117647	0.7086834733893558
1_19	0.7424242424242424	0.7105263157894737	0.7659574468085106	0.9	0.6666666666666666	0.813131313131313
1_20	0.6901504787961696	0.6883116883116883	0.7073170731707318	0.7435897435897436	0.6744186046511628	0.7606019151846785
1_20	0.5891472868217054	0.5789473684210527	0.5789473684210527	0.5116279069767442	0.6666666666666666	0.6518675123326286
1_20	0.65625	0.631578947368421	0.6	0.5	0.75	0.7507440476190476
1_20	0.694040194040194	0.6973684210526315	0.6461538461538462	0.75	0.5675675675675675	0.7387387387387387
1_20	0.7609147609147608	0.7631578947368421	0.7352941176470588	0.8064516129032258	0.6756756756756757	0.7837837837837839
1_20	0.6275261324041812	0.618421052631579	0.6419753086419753	0.5652173913043478	0.7428571428571429	0.6961672473867596
1_20	0.6578947368421053	0.6578947368421053	0.6486486486486486	0.6666666666666666	0.631578947368421	0.6627423822714682
1_20	0.6826056826056826	0.6842105263157895	0.7073170731707318	0.6744186046511628	0.7435897435897436	0.7373527373527374
1_20	0.6365546218487395	0.6447368421052632	0.5846153846153845	0.6129032258064516	0.5588235294117647	0.7100840336134453
1_20	0.7424242424242424	0.7105263157894737	0.7659574468085106	0.9	0.6666666666666666	0.8080808080808082
2_3	0.722640218878249	0.7142857142857143	0.7179487179487181	0.8	0.6511627906976745	0.8214774281805746
2_3	0.6659619450317125	0.6578947368421053	0.6486486486486487	0.5853658536585366	0.7272727272727273	0.7265680056377731
2_3	0.6875	0.6710526315789473	0.6268656716417911	0.5384615384615384	0.75	0.7470238095238095
2_3	0.7501732501732502	0.75	0.7466666666666667	0.7368421052631579	0.7567567567567568	0.7990297990297991
2_3	0.7879417879417879	0.7894736842105263	0.7714285714285715	0.8181818181818182	0.7297297297297297	0.8142758142758144
2_3	0.6965156794425087	0.6973684210526315	0.676056338028169	0.6666666666666666	0.6857142857142857	0.7637630662020906
2_3	0.6447368421052632	0.6447368421052632	0.64	0.6486486486486487	0.631578947368421	0.7119113573407202
2_3	0.6427581427581428	0.6447368421052632	0.674698795180723	0.6363636363636364	0.717948717948718	0.7013167013167012
2_3	0.7135854341736695	0.7236842105263158	0.6666666666666667	0.7241379310344828	0.6176470588235294	0.7184873949579832
2_3	0.7516835016835017	0.7236842105263158	0.7789473684210526	0.902439024390244	0.6851851851851852	0.8333333333333334
2_4	0.722640218878249	0.7142857142857143	0.7179487179487181	0.8	0.6511627906976745	0.811217510259918
2_4	0.6356589147286822	0.631578947368421	0.611111111111111	0.5641025641025641	0.6666666666666666	0.7575757575757576
2_4	0.6592261904761905	0.6447368421052632	0.5970149253731343	0.5128205128205128	0.7142857142857143	0.7611607142857144
2_4	0.7352737352737353	0.7368421052631579	0.7142857142857142	0.7575757575757576	0.6756756756756757	0.8024948024948025
2_4	0.775121275121275	0.7763157894736842	0.7605633802816901	0.7941176470588235	0.7297297297297297	0.8205128205128206
2_4	0.7108013937282229	0.7105263157894737	0.6944444444444444	0.6756756756756757	0.7142857142857143	0.791637630662021
2_4	0.6973684210526316	0.6973684210526315	0.676056338028169	0.7272727272727273	0.631578947368421	0.7029085872576177
2_4	0.6683991683991684	0.6710526315789473	0.7058823529411764	0.6521739130434783	0.7692307692307693	0.726957726957727
2_4	0.6722689075630253	0.6842105263157895	0.6129032258064516	0.6785714285714286	0.5588235294117647	0.7086834733893558
2_4	0.6961279461279462	0.6447368421052632	0.6966292134831461	0.8857142857142857	0.5740740740740741	0.8442760942760943
2_5	0.6932284541723667	0.6883116883116883	0.7000000000000001	0.7567567567567568	0.6511627906976745	0.8002735978112175
2_5	0.620507399577167	0.618421052631579	0.5915492957746479	0.5526315789473685	0.6363636363636364	0.6906272022551093
2_5	0.7053571428571428	0.6842105263157895	0.6470588235294117	0.55	0.7857142857142857	0.7619047619047619
2_5	0.6961191961191961	0.6973684210526315	0.676056338028169	0.7058823529411765	0.6486486486486487	0.7629937629937631
2_5	0.7609147609147608	0.7631578947368421	0.7352941176470588	0.8064516129032258	0.6756756756756757	0.8586278586278586
2_5	0.6557491289198607	0.6578947368421053	0.6285714285714286	0.6285714285714286	0.6285714285714286	0.78397212543554
2_5	0.7105263157894737	0.7105263157894737	0.6944444444444445	0.7352941176470589	0.6578947368421053	0.742382271468144
2_5	0.6292446292446292	0.631578947368421	0.6666666666666666	0.6222222222222222	0.717948717948718	0.7013167013167014
2_5	0.7016806722689075	0.7105263157894737	0.65625	0.7	0.6176470588235294	0.7261904761904762
2_5	0.7466329966329966	0.6973684210526315	0.7472527472527473	0.918918918918919	0.6296296296296297	0.845959595959596
2_6	0.7017783857729138	0.7012987012987013	0.7228915662650603	0.75	0.6976744186046512	0.7749658002735978
2_6	0.6740662438336857	0.6710526315789473	0.6478873239436619	0.6052631578947368	0.696969696969697	0.7427766032417196
2_6	0.6949404761904762	0.6710526315789473	0.6376811594202899	0.5365853658536586	0.7857142857142857	0.7738095238095237
2_6	0.7089397089397089	0.7105263157894737	0.6857142857142857	0.7272727272727273	0.6486486486486487	0.7692307692307693
2_6	0.7886347886347886	0.7894736842105263	0.7777777777777778	0.8	0.7567567567567568	0.841995841995842
2_6	0.6700348432055749	0.6710526315789473	0.647887323943662	0.6388888888888888	0.6571428571428571	0.7860627177700349
2_6	0.631578947368421	0.631578947368421	0.6410256410256411	625	0.6578947368421053	0.6717451523545707
2_6	0.6420651420651421	0.6447368421052632	0.6823529411764706	0.6304347826086957	0.7435897435897436	0.7290367290367289
2_6	0.6631652661064427	0.6710526315789473	0.6153846153846154	0.6451612903225806	0.5882352941176471	0.7240896358543418
2_6	0.7651515151515151	0.7236842105263158	0.7741935483870968	0.9230769230769232	0.6666666666666666	0.8493265993265994
2_7	0.7079343365253078	0.7012987012987013	0.7088607594936709	0.7777777777777778	0.6511627906976745	0.7961696306429549
2_7	0.6472868217054264	0.6447368421052632	0.619718309859155	0.5789473684210527	0.6666666666666666	0.718816067653277
2_7	0.6845238095238095	0.6578947368421053	0.6285714285714286	0.5238095238095238	0.7857142857142857	0.7715773809523809
2_7	0.735966735966736	0.7368421052631579	0.7222222222222223	0.7428571428571429	0.7027027027027027	0.8135828135828136
2_7	0.7865557865557866	0.7894736842105263	0.7575757575757576	0.8620689655172413	0.6756756756756757	0.8523908523908523
2_7	0.7108013937282229	0.7105263157894737	0.6944444444444444	0.6756756756756757	0.7142857142857143	0.7811846689895471
2_7	0.6842105263157895	0.6842105263157895	0.6756756756756757	0.6944444444444444	0.6578947368421053	0.6752077562326869
2_7	0.681912681912682	0.6842105263157895	0.7142857142857142	0.6666666666666666	0.7692307692307693	0.7325017325017324
2_7	0.73109243697479	0.7368421052631579	0.696969696969697	0.71875	0.6764705882352942	0.7507002801120448
2_7	0.7466329966329966	0.6973684210526315	0.7472527472527473	0.918918918918919	0.6296296296296297	0.8560606060606061
2_8	0.7079343365253078	0.7012987012987013	0.7088607594936709	0.7777777777777778	0.6511627906976745	0.8057455540355677
2_8	0.620507399577167	0.618421052631579	0.5915492957746479	0.5526315789473685	0.6363636363636364	0.6983791402396055
2_8	0.7053571428571428	0.6842105263157895	0.6470588235294117	0.55	0.7857142857142857	0.7566964285714286
2_8	0.7238392238392238	0.7236842105263158	0.7200000000000001	0.7105263157894737	0.7297297297297297	0.7837837837837838
2_8	0.7865557865557866	0.7894736842105263	0.7575757575757576	0.8620689655172413	0.6756756756756757	0.8627858627858628
2_8	0.7108013937282229	0.7105263157894737	0.6944444444444444	0.6756756756756757	0.7142857142857143	0.7832752613240417
2_8	0.6973684210526316	0.6973684210526315	0.6933333333333334	0.7027027027027027	0.6842105263157895	0.6814404432132963
2_8	0.654885654885655	0.6578947368421053	0.6976744186046512	0.6382978723404256	0.7692307692307693	0.7318087318087317
2_8	0.73109243697479	0.7368421052631579	0.696969696969697	0.71875	0.6764705882352942	0.7415966386554621
2_8	0.7331649831649831	0.6973684210526315	0.7526881720430108	0.8974358974358975	0.6481481481481481	0.8678451178451178
2_9	0.6668946648426812	0.6623376623376623	675	0.7297297297297297	0.627906976744186	0.7523939808481531
2_9	0.6472868217054264	0.6447368421052632	0.619718309859155	0.5789473684210527	0.6666666666666666	0.7463002114164905
2_9	0.6532738095238095	0.618421052631579	0.6027397260273972	0.4888888888888889	0.7857142857142857	0.7589285714285714
2_9	0.7231462231462231	0.7236842105263158	0.7123287671232876	0.7222222222222222	0.7027027027027027	0.7907137907137908
2_9	0.7872487872487872	0.7894736842105263	0.7647058823529411	0.8387096774193549	0.7027027027027027	0.8586278586278586
2_9	0.7087108013937282	0.7105263157894737	0.6857142857142857	0.6857142857142857	0.6857142857142857	0.7763066202090592
2_9	0.631578947368421	0.631578947368421	0.6410256410256411	625	0.6578947368421053	0.6606648199445982
2_9	0.6690921690921692	0.6710526315789473	0.6987951807228915	0.6590909090909091	0.7435897435897436	0.7519057519057519
2_9	0.73109243697479	0.7368421052631579	0.696969696969697	0.71875	0.6764705882352942	0.7408963585434174
2_9	0.7516835016835017	0.7236842105263158	0.7789473684210526	0.902439024390244	0.6851851851851852	0.8392255892255892
2_10	0.7691518467852256	0.7662337662337663	0.7804878048780488	0.8205128205128205	0.7441860465116279	0.8180574555403557
2_10	0.6589147286821706	0.6578947368421053	0.6285714285714286	0.5945945945945946	0.6666666666666666	0.7582804792107117
2_10	0.6279761904761905	0.6052631578947368	0.5714285714285714	0.4761904761904761	0.7142857142857143	0.75
2_10	0.7231462231462231	0.7236842105263158	0.7123287671232876	0.7222222222222222	0.7027027027027027	0.7914067914067915
2_10	0.8014553014553014	0.8026315789473685	0.7887323943661971	0.8235294117647058	0.7567567567567568	0.851004851004851
2_10	0.735191637630662	0.7368421052631579	0.7142857142857143	0.7142857142857143	0.7142857142857143	0.786759581881533
2_10	0.6578947368421053	0.6578947368421053	0.6486486486486486	0.6666666666666666	0.631578947368421	0.6724376731301939
2_10	0.6441441441441441	0.6447368421052632	0.6582278481012659	0.65	0.6666666666666666	0.7283437283437283
2_10	0.7282913165266107	0.7368421052631579	0.6875	0.7333333333333333	0.6470588235294118	0.7429971988795518
2_10	0.7104377104377104	0.6842105263157895	0.7446808510638299	875	0.6481481481481481	0.8434343434343435
2_11	0.7342681258549931	0.7272727272727273	0.7341772151898734	0.8055555555555556	0.6744186046511628	0.7811217510259918
2_11	0.6391825229034531	0.631578947368421	0.6216216216216217	0.5609756097560976	0.696969696969697	0.7152924594785061
2_11	0.7083333333333333	0.6973684210526315	0.6461538461538462	0.5675675675675675	0.75	0.7819940476190476
2_11	0.7096327096327096	0.7105263157894737	0.6944444444444444	0.7142857142857143	0.6756756756756757	0.772002772002772
2_11	0.7886347886347886	0.7894736842105263	0.7777777777777778	0.8	0.7567567567567568	0.8392238392238394
2_11	0.7087108013937282	0.7105263157894737	0.6857142857142857	0.6857142857142857	0.6857142857142857	0.7644599303135887
2_11	0.631578947368421	0.631578947368421	0.631578947368421	0.631578947368421	0.631578947368421	0.6849030470914127
2_11	0.6292446292446292	0.631578947368421	0.6666666666666666	0.6222222222222222	0.717948717948718	0.7248787248787248
2_11	0.7282913165266107	0.7368421052631579	0.6875	0.7333333333333333	0.6470588235294118	0.7507002801120448
2_11	0.7744107744107744	0.7368421052631579	0.7872340425531915	925	0.6851851851851852	0.8560606060606061
2_12	0.6932284541723667	0.6883116883116883	0.7000000000000001	0.7567567567567568	0.6511627906976745	0.7476060191518468
2_12	0.624031007751938	0.618421052631579	0.6027397260273972	0.55	0.6666666666666666	0.7103594080338266
2_12	0.7127976190476191	0.6842105263157895	0.6571428571428571	0.5476190476190477	0.8214285714285714	0.7752976190476191
2_12	0.7103257103257103	0.7105263157894737	0.7027027027027027	0.7027027027027027	0.7027027027027027	0.7775467775467777
2_12	0.7616077616077617	0.7631578947368421	0.7428571428571429	0.7878787878787878	0.7027027027027027	0.8516978516978517
2_12	0.7229965156794425	0.7236842105263158	0.7042253521126761	0.6944444444444444	0.7142857142857143	0.7790940766550523
2_12	0.6447368421052632	0.6447368421052632	0.6493506493506495	0.6410256410256411	0.6578947368421053	0.6835180055401662
2_12	0.6434511434511434	0.6447368421052632	0.6666666666666666	0.6428571428571429	0.6923076923076923	0.7269577269577269
2_12	0.7163865546218487	0.7236842105263158	0.6769230769230768	0.7096774193548387	0.6470588235294118	0.7528011204481794
2_12	0.7836700336700337	0.75	0.8000000000000002	0.926829268292683	0.7037037037037037	0.8526936026936027
2_13	0.7110123119015048	0.7012987012987013	0.7012987012987012	0.7941176470588235	0.627906976744186	0.7913816689466484
2_13	0.6508104298801973	0.6447368421052632	0.6301369863013698	575	0.696969696969697	0.7159971811134602
2_13	0.7127976190476191	0.6842105263157895	0.6571428571428571	0.5476190476190477	0.8214285714285714	0.7760416666666667
2_13	0.7231462231462231	0.7236842105263158	0.7123287671232876	0.7222222222222222	0.7027027027027027	0.760914760914761
2_13	0.7879417879417879	0.7894736842105263	0.7714285714285715	0.8181818181818182	0.7297297297297297	0.8475398475398476
2_13	0.7229965156794425	0.7236842105263158	0.7042253521126761	0.6944444444444444	0.7142857142857143	0.7818815331010454
2_13	0.6973684210526316	0.6973684210526315	0.6933333333333334	0.7027027027027027	0.6842105263157895	0.706371191135734
2_13	0.6434511434511434	0.6447368421052632	0.6666666666666666	0.6428571428571429	0.6923076923076923	0.7241857241857242
2_13	0.7072829131652661	0.7105263157894737	0.6764705882352942	0.6764705882352942	0.6764705882352942	0.7373949579831933
2_13	0.7558922558922558	0.7105263157894737	0.7608695652173912	0.9210526315789472	0.6481481481481481	0.8468013468013469
2_14	0.7079343365253078	0.7012987012987013	0.7088607594936709	0.7777777777777778	0.6511627906976745	0.8119015047879617
2_14	0.620507399577167	0.618421052631579	0.5915492957746479	0.5526315789473685	0.6363636363636364	0.7089499647639183
2_14	0.6666666666666667	0.6447368421052632	0.6086956521739131	0.5121951219512195	0.75	0.7574404761904763
2_14	0.7224532224532225	0.7236842105263158	0.7042253521126761	0.7352941176470589	0.6756756756756757	0.7740817740817741
2_14	0.7352737352737353	0.7368421052631579	0.7142857142857142	0.7575757575757576	0.6756756756756757	0.8371448371448371
2_14	0.6965156794425087	0.6973684210526315	0.676056338028169	0.6666666666666666	0.6857142857142857	0.7770034843205574
2_14	0.6447368421052632	0.6447368421052632	0.6493506493506495	0.6410256410256411	0.6578947368421053	0.693213296398892
2_14	0.6157311157311157	0.618421052631579	0.6588235294117647	0.6086956521739131	0.717948717948718	0.7130977130977131
2_14	0.73109243697479	0.7368421052631579	0.696969696969697	0.71875	0.6764705882352942	0.7521008403361344
2_14	0.7053872053872055	0.6578947368421053	0.711111111111111	0.8888888888888888	0.5925925925925926	0.8425925925925927
2_15	0.7311901504787961	0.7272727272727273	0.7407407407407408	0.7894736842105263	0.6976744186046512	0.8036935704514364
2_15	0.6321353065539113	0.631578947368421	0.6000000000000001	0.5675675675675675	0.6363636363636364	0.7610993657505286
2_15	0.6904761904761905	0.6842105263157895	0.6250000000000001	0.5555555555555556	0.7142857142857143	0.761904761904762
2_15	0.7224532224532225	0.7236842105263158	0.7042253521126761	0.7352941176470589	0.6756756756756757	0.7733887733887734
2_15	0.8021483021483021	0.8026315789473685	0.7945205479452055	0.8055555555555556	0.7837837837837838	0.8523908523908524
2_15	0.7087108013937282	0.7105263157894737	0.6857142857142857	0.6857142857142857	0.6857142857142857	0.7749128919860627
2_15	0.6447368421052632	0.6447368421052632	0.6493506493506495	0.6410256410256411	0.6578947368421053	0.6710526315789472
2_15	0.6292446292446292	0.631578947368421	0.6666666666666666	0.6222222222222222	0.717948717948718	0.7061677061677062
2_15	0.7429971988795518	0.75	0.7076923076923077	0.7419354838709677	0.6764705882352942	0.7471988795518207
2_15	0.6919191919191919	0.6578947368421053	0.7173913043478262	0.868421052631579	0.6111111111111112	0.8400673400673401
2_16	0.7048563611491108	0.7012987012987013	0.7160493827160495	0.7631578947368421	0.6744186046511628	0.7995896032831737
2_16	0.6670190274841438	0.6710526315789473	0.6268656716417911	0.6176470588235294	0.6363636363636364	0.7533474277660324
2_16	0.6488095238095238	0.631578947368421	0.588235294117647	0.5	0.7142857142857143	0.7604166666666666
2_16	0.7238392238392238	0.7236842105263158	0.7200000000000001	0.7105263157894737	0.7297297297297297	0.7768537768537769
2_16	0.775121275121275	0.7763157894736842	0.7605633802816901	0.7941176470588235	0.7297297297297297	0.8385308385308385
2_16	0.7229965156794425	0.7236842105263158	0.7042253521126761	0.6944444444444444	0.7142857142857143	0.7770034843205575
2_16	0.631578947368421	0.631578947368421	0.631578947368421	0.631578947368421	0.631578947368421	0.6752077562326869
2_16	0.6683991683991684	0.6710526315789473	0.7058823529411764	0.6521739130434783	0.7692307692307693	0.7227997227997228
2_16	0.73109243697479	0.7368421052631579	0.696969696969697	0.71875	0.6764705882352942	0.7492997198879552
2_16	0.7558922558922558	0.7105263157894737	0.7608695652173912	0.9210526315789472	0.6481481481481481	0.8686868686868687
2_17	0.7458960328317373	0.7402597402597403	0.75	0.8108108108108109	0.6976744186046512	0.8139534883720929
2_17	0.6088794926004228	0.6052631578947368	0.5833333333333334	0.5384615384615384	0.6363636363636364	0.700493305144468
2_17	0.6845238095238095	0.6578947368421053	0.6285714285714286	0.5238095238095238	0.7857142857142857	0.7671130952380952
2_17	0.7096327096327096	0.7105263157894737	0.6944444444444444	0.7142857142857143	0.6756756756756757	0.7768537768537769
2_17	0.7480942480942481	0.75	0.7246376811594203	0.78125	0.6756756756756757	0.8343728343728344
2_17	0.7229965156794425	0.7236842105263158	0.7042253521126761	0.6944444444444444	0.7142857142857143	0.7763066202090593
2_17	0.6447368421052632	0.6447368421052632	0.6493506493506495	0.6410256410256411	0.6578947368421053	0.6793628808864266
2_17	0.6954261954261954	0.6973684210526315	0.7228915662650602	0.6818181818181818	0.7692307692307693	0.7276507276507277
2_17	0.7016806722689075	0.7105263157894737	0.65625	0.7	0.6176470588235294	0.7366946778711485
2_17	0.7281144781144782	0.6710526315789473	0.7191011235955056	0.9142857142857144	0.5925925925925926	0.8661616161616162
2_18	0.7195622435020519	0.7142857142857143	725	0.7837837837837838	0.6744186046511628	0.8119015047879617
2_18	0.5937279774489077	0.5921052631578947	0.5633802816901409	0.5263157894736842	0.6060606060606061	0.7265680056377731
2_18	0.6845238095238095	0.6578947368421053	0.6285714285714286	0.5238095238095238	0.7857142857142857	0.7581845238095237
2_18	0.6961191961191961	0.6973684210526315	0.676056338028169	0.7058823529411765	0.6486486486486487	0.7726957726957727
2_18	0.7616077616077617	0.7631578947368421	0.7428571428571429	0.7878787878787878	0.7027027027027027	0.8316008316008316
2_18	0.7229965156794425	0.7236842105263158	0.7042253521126761	0.6944444444444444	0.7142857142857143	0.7749128919860627
2_18	0.6578947368421053	0.6578947368421053	0.6486486486486486	0.6666666666666666	0.631578947368421	0.6987534626038782
2_18	0.6555786555786556	0.6578947368421053	0.6904761904761906	0.6444444444444445	0.7435897435897436	0.72002772002772
2_18	0.719187675070028	0.7236842105263158	0.6865671641791046	0.696969696969697	0.6764705882352942	0.7086834733893558
2_18	0.7373737373737375	0.6842105263157895	0.7333333333333334	0.9166666666666666	0.6111111111111112	0.845959595959596
2_19	0.7048563611491108	0.7012987012987013	0.7160493827160495	0.7631578947368421	0.6744186046511628	0.7756497948016416
2_19	0.6088794926004228	0.6052631578947368	0.5833333333333334	0.5384615384615384	0.6363636363636364	0.6920366455250176
2_19	0.6636904761904762	0.631578947368421	0.6111111111111112	0.5	0.7857142857142857	0.7641369047619048
2_19	0.7217602217602217	0.7236842105263158	0.6956521739130435	0.75	0.6486486486486487	0.7713097713097713
2_19	0.8014553014553014	0.8026315789473685	0.7887323943661971	0.8235294117647058	0.7567567567567568	0.8322938322938322
2_19	0.7087108013937282	0.7105263157894737	0.6857142857142857	0.6857142857142857	0.6857142857142857	0.7742160278745644
2_19	0.618421052631579	0.618421052631579	0.6329113924050632	0.6097560975609756	0.6578947368421053	0.6752077562326869
2_19	0.6420651420651421	0.6447368421052632	0.6823529411764706	0.6304347826086957	0.7435897435897436	0.7158697158697158
2_19	0.7282913165266107	0.7368421052631579	0.6875	0.7333333333333333	0.6470588235294118	0.7247899159663865
2_19	0.7373737373737375	0.6842105263157895	0.7333333333333334	0.9166666666666666	0.6111111111111112	0.8518518518518519
2_20	0.716484268125855	0.7142857142857143	0.7317073170731708	0.7692307692307693	0.6976744186046512	0.8023255813953488
2_20	0.6088794926004228	0.6052631578947368	0.5833333333333334	0.5384615384615384	0.6363636363636364	0.7181113460183228
2_20	0.6919642857142857	0.6578947368421053	0.6388888888888888	0.5227272727272727	0.8214285714285714	0.7663690476190477
2_20	0.7224532224532225	0.7236842105263158	0.7042253521126761	0.7352941176470589	0.6756756756756757	0.7920997920997921
2_20	0.775121275121275	0.7763157894736842	0.7605633802816901	0.7941176470588235	0.7297297297297297	0.8073458073458073
2_20	0.7229965156794425	0.7236842105263158	0.7042253521126761	0.6944444444444444	0.7142857142857143	0.7735191637630662
2_20	0.631578947368421	0.631578947368421	0.631578947368421	0.631578947368421	0.631578947368421	0.6668975069252078
2_20	0.654885654885655	0.6578947368421053	0.6976744186046512	0.6382978723404256	0.7692307692307693	0.7110187110187111
2_20	0.7282913165266107	0.7368421052631579	0.6875	0.7333333333333333	0.6470588235294118	0.7345938375350141
2_20	0.7146464646464648	0.6710526315789473	0.7252747252747254	0.8918918918918919	0.6111111111111112	0.8383838383838385
3_4	0.7195622435020519	0.7142857142857143	725	0.7837837837837838	0.6744186046511628	0.8105335157318743
3_4	0.704369274136716	0.6973684210526315	0.6849315068493151	625	0.7575757575757576	0.7885835095137421
3_4	0.6383928571428572	0.618421052631579	0.5797101449275363	0.4878048780487805	0.7142857142857143	0.7373511904761905
3_4	0.7494802494802495	0.75	0.7397260273972601	0.75	0.7297297297297297	0.7893277893277894
3_4	0.735966735966736	0.7368421052631579	0.7222222222222223	0.7428571428571429	0.7027027027027027	0.7775467775467776
3_4	0.686411149825784	0.6842105263157895	0.6756756756756757	0.6410256410256411	0.7142857142857143	0.7818815331010452
3_4	0.6447368421052632	0.6447368421052632	0.6301369863013698	0.6571428571428571	0.6052631578947368	0.6821329639889196
3_4	0.654885654885655	0.6578947368421053	0.6976744186046512	0.6382978723404256	0.7692307692307693	0.7033957033957033
3_4	0.6127450980392157	0.618421052631579	0.5671641791044776	0.5757575757575758	0.5588235294117647	0.6820728291316526
3_4	0.6641414141414141	0.618421052631579	0.6741573033707865	0.8571428571428571	0.5555555555555556	0.8072390572390573
3_5	0.7575239398084814	0.7532467532467533	0.765432098765432	0.8157894736842105	0.7209302325581395	0.8214774281805746
3_5	0.6472868217054264	0.6447368421052632	0.619718309859155	0.5789473684210527	0.6666666666666666	0.7533474277660325
3_5	0.65625	0.631578947368421	0.6	0.5	0.75	0.7358630952380953
3_5	0.6846846846846847	0.6842105263157895	0.6842105263157895	0.6666666666666666	0.7027027027027027	0.7498267498267498
3_5	0.7096327096327096	0.7105263157894737	0.6944444444444444	0.7142857142857143	0.6756756756756757	0.7990297990297991
3_5	0.6965156794425087	0.6973684210526315	0.676056338028169	0.6666666666666666	0.6857142857142857	0.7825783972125435
3_5	0.6973684210526316	0.6973684210526315	0.6933333333333334	0.7027027027027027	0.6842105263157895	0.7250692520775623
3_5	0.6164241164241164	0.618421052631579	0.6506024096385543	0.6136363636363636	0.6923076923076923	0.6846846846846847
3_5	0.6484593837535014	0.6578947368421053	0.59375	0.6333333333333333	0.5588235294117647	0.6918767507002801
3_5	0.6919191919191919	0.6578947368421053	0.7173913043478262	0.868421052631579	0.6111111111111112	0.8232323232323232
3_6	0.6901504787961696	0.6883116883116883	0.7073170731707318	0.7435897435897436	0.6744186046511628	0.8064295485636115
3_6	0.6624383368569415	0.6578947368421053	0.638888888888889	0.5897435897435898	0.696969696969697	0.7533474277660325
3_6	0.6592261904761905	0.6447368421052632	0.5970149253731343	0.5128205128205128	0.7142857142857143	0.7633928571428572
3_6	0.7352737352737353	0.7368421052631579	0.7142857142857142	0.7575757575757576	0.6756756756756757	0.7782397782397782
3_6	0.7089397089397089	0.7105263157894737	0.6857142857142857	0.7272727272727273	0.6486486486486487	0.8038808038808039
3_6	0.6599303135888501	0.6578947368421053	0.6486486486486486	0.6153846153846154	0.6857142857142857	0.7742160278745644
3_6	0.6578947368421053	0.6578947368421053	0.6486486486486486	0.6666666666666666	0.631578947368421	0.6994459833795015
3_6	0.6427581427581428	0.6447368421052632	0.674698795180723	0.6363636363636364	0.717948717948718	0.7214137214137214
3_6	0.6631652661064427	0.6710526315789473	0.6153846153846154	0.6451612903225806	0.5882352941176471	0.6946778711484595
3_6	0.7331649831649831	0.6973684210526315	0.7526881720430108	0.8974358974358975	0.6481481481481481	0.8131313131313131
3_7	0.7660738714090287	0.7662337662337663	0.7857142857142858	0.8048780487804879	0.7674418604651163	0.8043775649794802
3_7	0.6811134601832276	0.6710526315789473	0.6666666666666667	0.5952380952380952	0.7575757575757576	0.7829457364341085
3_7	0.6875	0.6710526315789473	0.6268656716417911	0.5384615384615384	0.75	0.7514880952380953
3_7	0.7629937629937631	0.7631578947368421	0.7567567567567567	0.7567567567567568	0.7567567567567568	0.8142758142758143
3_7	0.7494802494802495	0.75	0.7397260273972601	0.75	0.7297297297297297	0.8218988218988219
3_7	0.694425087108014	0.6973684210526315	0.6666666666666666	0.6764705882352942	0.6571428571428571	0.775609756097561
3_7	0.6447368421052632	0.6447368421052632	0.6493506493506495	0.6410256410256411	0.6578947368421053	0.6849030470914128
3_7	0.6562716562716563	0.6578947368421053	0.6829268292682927	0.6511627906976745	0.717948717948718	0.72002772002772
3_7	0.6393557422969187	0.6447368421052632	0.5970149253731343	0.6060606060606061	0.5882352941176471	0.7135854341736695
3_7	0.7053872053872055	0.6578947368421053	0.711111111111111	0.8888888888888888	0.5925925925925926	0.8434343434343434
3_8	0.7195622435020519	0.7142857142857143	725	0.7837837837837838	0.6744186046511628	0.7824897400820794
3_8	0.6892177589852009	0.6842105263157895	0.6666666666666667	0.6153846153846154	0.7272727272727273	0.7829457364341086
3_8	0.6770833333333333	0.6578947368421053	0.6176470588235295	525	0.75	0.7544642857142858
3_8	0.7494802494802495	0.75	0.7397260273972601	0.75	0.7297297297297297	0.8052668052668053
3_8	0.7609147609147608	0.7631578947368421	0.7352941176470588	0.8064516129032258	0.6756756756756757	0.8232848232848232
3_8	0.6822299651567945	0.6842105263157895	0.6571428571428571	0.6571428571428571	0.6571428571428571	0.7979094076655053
3_8	0.6447368421052632	0.6447368421052632	0.64	0.6486486486486487	0.631578947368421	0.7049861495844876
3_8	0.6562716562716563	0.6578947368421053	0.6829268292682927	0.6511627906976745	0.717948717948718	0.7255717255717254
3_8	0.615546218487395	0.618421052631579	0.5797101449275363	0.5714285714285714	0.5882352941176471	0.707983193277311
3_8	0.728956228956229	0.7105263157894737	0.7708333333333335	0.8809523809523809	0.6851851851851852	0.8383838383838383
3_9	0.7017783857729138	0.7012987012987013	0.7228915662650603	0.75	0.6976744186046512	0.7783857729138167
3_9	0.7311486962649754	0.7236842105263158	0.7123287671232875	0.65	0.7878787878787878	0.7942212825933755
3_9	0.6845238095238095	0.6578947368421053	0.6285714285714286	0.5238095238095238	0.7857142857142857	0.7552083333333334
3_9	0.7231462231462231	0.7236842105263158	0.7123287671232876	0.7222222222222222	0.7027027027027027	0.7872487872487873
3_9	0.7616077616077617	0.7631578947368421	0.7428571428571429	0.7878787878787878	0.7027027027027027	0.8184338184338185
3_9	0.6700348432055749	0.6710526315789473	0.647887323943662	0.6388888888888888	0.6571428571428571	0.7965156794425088
3_9	0.6842105263157895	0.6842105263157895	0.6842105263157895	0.6842105263157895	0.6842105263157895	0.7084487534626038
3_9	0.681912681912682	0.6842105263157895	0.7142857142857142	0.6666666666666666	0.7692307692307693	0.7442827442827442
3_9	0.6393557422969187	0.6447368421052632	0.5970149253731343	0.6060606060606061	0.5882352941176471	0.6995798319327731
3_9	0.6599326599326599	0.631578947368421	0.6956521739130435	0.8421052631578947	0.5925925925925926	0.8114478114478114
3_10	0.7575239398084814	0.7532467532467533	0.765432098765432	0.8157894736842105	0.7209302325581395	0.8125854993160054
3_10	0.6346018322762509	0.618421052631579	0.6329113924050633	0.5434782608695652	0.7575757575757576	0.766032417195208
3_10	0.6383928571428572	0.618421052631579	0.5797101449275363	0.4878048780487805	0.7142857142857143	0.7336309523809523
3_10	0.7238392238392238	0.7236842105263158	0.7200000000000001	0.7105263157894737	0.7297297297297297	0.781011781011781
3_10	0.735966735966736	0.7368421052631579	0.7222222222222223	0.7428571428571429	0.7027027027027027	0.8073458073458074
3_10	0.6843205574912892	0.6842105263157895	0.6666666666666667	0.6486486486486487	0.6857142857142857	0.7930313588850174
3_10	0.6842105263157895	0.6842105263157895	0.6756756756756757	0.6944444444444444	0.6578947368421053	0.7250692520775623
3_10	0.6562716562716563	0.6578947368421053	0.6829268292682927	0.6511627906976745	0.717948717948718	0.7262647262647263
3_10	0.6631652661064427	0.6710526315789473	0.6153846153846154	0.6451612903225806	0.5882352941176471	0.7016806722689075
3_10	0.728956228956229	0.7105263157894737	0.7708333333333335	0.8809523809523809	0.6851851851851852	0.8526936026936027
3_11	0.7838577291381669	0.7792207792207793	0.7901234567901234	0.8421052631578947	0.7441860465116279	0.8146374829001368
3_11	0.7195207892882312	0.7105263157894737	0.7027027027027027	0.6341463414634146	0.7878787878787878	0.8231148696264975
3_11	0.6770833333333333	0.6578947368421053	0.6176470588235295	525	0.75	0.7708333333333334
3_11	0.7103257103257103	0.7105263157894737	0.7027027027027027	0.7027027027027027	0.7027027027027027	0.7754677754677755
3_11	0.735966735966736	0.7368421052631579	0.7222222222222223	0.7428571428571429	0.7027027027027027	0.8038808038808039
3_11	0.6557491289198607	0.6578947368421053	0.6285714285714286	0.6285714285714286	0.6285714285714286	0.7547038327526133
3_11	0.6578947368421053	0.6578947368421053	0.6486486486486486	0.6666666666666666	0.631578947368421	0.7299168975069251
3_11	0.6697851697851698	0.6710526315789473	0.691358024691358	0.6666666666666666	0.717948717948718	0.7193347193347194
3_11	0.6365546218487395	0.6447368421052632	0.5846153846153845	0.6129032258064516	0.5588235294117647	0.7044817927170868
3_11	0.7011784511784511	0.6710526315789473	0.7311827956989246	0.8717948717948718	0.6296296296296297	0.8274410774410774
3_12	0.7544459644322845	0.7532467532467533	0.7710843373493975	0.8	0.7441860465116279	0.7975376196990424
3_12	0.7311486962649754	0.7236842105263158	0.7123287671232875	0.65	0.7878787878787878	0.7892882311486962
3_12	0.6696428571428572	0.6578947368421053	0.6060606060606061	0.5263157894736842	0.7142857142857143	0.7395833333333333
3_12	0.7238392238392238	0.7236842105263158	0.7200000000000001	0.7105263157894737	0.7297297297297297	0.7706167706167706
3_12	0.7366597366597367	0.7368421052631579	0.7297297297297297	0.7297297297297297	0.7297297297297297	0.8212058212058212
3_12	0.6965156794425087	0.6973684210526315	0.676056338028169	0.6666666666666666	0.6857142857142857	0.7735191637630662
3_12	0.6973684210526316	0.6973684210526315	0.7088607594936709	0.6829268292682927	0.7368421052631579	0.7403047091412742
3_12	0.6812196812196811	0.6842105263157895	0.7209302325581396	0.6595744680851063	0.7948717948717948	0.7193347193347194
3_12	0.6218487394957983	0.631578947368421	0.5625	0.6	0.5294117647058824	0.7065826330532213
3_12	0.728956228956229	0.7105263157894737	0.7708333333333335	0.8809523809523809	0.6851851851851852	0.8425925925925927
3_13	0.7311901504787961	0.7272727272727273	0.7407407407407408	0.7894736842105263	0.6976744186046512	0.8064295485636115
3_13	0.7159971811134602	0.7105263157894737	0.6944444444444444	0.6410256410256411	0.7575757575757576	0.7970401691331923
3_13	0.6770833333333333	0.6578947368421053	0.6176470588235295	525	0.75	0.7529761904761905
3_13	0.7352737352737353	0.7368421052631579	0.7142857142857142	0.7575757575757576	0.6756756756756757	0.7872487872487873
3_13	0.7345807345807346	0.7368421052631579	0.7058823529411764	0.7741935483870968	0.6486486486486487	0.8115038115038116
3_13	0.6313588850174217	0.631578947368421	0.611111111111111	0.5945945945945946	0.6285714285714286	0.7714285714285714
3_13	0.618421052631579	0.618421052631579	0.6233766233766234	0.6153846153846154	0.631578947368421	0.690443213296399
3_13	0.6697851697851698	0.6710526315789473	0.691358024691358	0.6666666666666666	0.717948717948718	0.717948717948718
3_13	0.6659663865546219	0.6710526315789473	0.6268656716417911	0.6363636363636364	0.6176470588235294	0.7142857142857143
3_13	0.7104377104377104	0.6842105263157895	0.7446808510638299	875	0.6481481481481481	0.8005050505050505
3_14	0.6932284541723667	0.6883116883116883	0.7000000000000001	0.7567567567567568	0.6511627906976745	0.7906976744186046
3_14	0.7346723044397463	0.7236842105263158	0.7200000000000001	0.6428571428571429	0.8181818181818182	0.8005637773079635
3_14	0.6666666666666667	0.6447368421052632	0.6086956521739131	0.5121951219512195	0.75	0.7418154761904762
3_14	0.7616077616077617	0.7631578947368421	0.7428571428571429	0.7878787878787878	0.7027027027027027	0.7920997920997921
3_14	0.7224532224532225	0.7236842105263158	0.7042253521126761	0.7352941176470589	0.6756756756756757	0.7962577962577962
3_14	0.6822299651567945	0.6842105263157895	0.6571428571428571	0.6571428571428571	0.6571428571428571	0.8006968641114983
3_14	0.6578947368421053	0.6578947368421053	0.6578947368421053	0.6578947368421053	0.6578947368421053	0.7042936288088643
3_14	0.6434511434511434	0.6447368421052632	0.6666666666666666	0.6428571428571429	0.6923076923076923	0.7165627165627165
3_14	0.6337535014005602	0.6447368421052632	0.5714285714285715	0.6206896551724138	0.5294117647058824	0.7086834733893558
3_14	0.6826599326599326	0.6447368421052632	0.7032967032967032	0.8648648648648649	0.5925925925925926	0.8367003367003367
3_15	0.7428180574555403	0.7402597402597403	0.7560975609756098	0.7948717948717948	0.7209302325581395	0.8084815321477428
3_15	0.7311486962649754	0.7236842105263158	0.7123287671232875	0.65	0.7878787878787878	0.8118393234672304
3_15	0.6592261904761905	0.6447368421052632	0.5970149253731343	0.5128205128205128	0.7142857142857143	0.7380952380952381
3_15	0.7096327096327096	0.7105263157894737	0.6944444444444444	0.7142857142857143	0.6756756756756757	0.7643797643797644
3_15	0.7224532224532225	0.7236842105263158	0.7042253521126761	0.7352941176470589	0.6756756756756757	0.8087318087318087
3_15	0.6700348432055749	0.6710526315789473	0.647887323943662	0.6388888888888888	0.6571428571428571	0.794425087108014
3_15	0.618421052631579	0.618421052631579	0.6233766233766234	0.6153846153846154	0.631578947368421	0.7236842105263158
3_15	0.656964656964657	0.6578947368421053	675	0.6585365853658537	0.6923076923076923	0.7047817047817048
3_15	0.6659663865546219	0.6710526315789473	0.6268656716417911	0.6363636363636364	0.6176470588235294	0.7100840336134454
3_15	0.7239057239057239	0.6842105263157895	0.7391304347826088	0.8947368421052632	0.6296296296296297	0.8156565656565656
3_16	0.7250341997264023	0.7272727272727273	0.7529411764705882	0.7619047619047619	0.7441860465116279	0.8043775649794802
3_16	0.7544045102184637	0.75	0.732394366197183	0.6842105263157895	0.7878787878787878	0.8238195912614518
3_16	0.6696428571428572	0.6578947368421053	0.6060606060606061	0.5263157894736842	0.7142857142857143	0.7403273809523809
3_16	0.7096327096327096	0.7105263157894737	0.6944444444444444	0.7142857142857143	0.6756756756756757	0.7865557865557865
3_16	0.7352737352737353	0.7368421052631579	0.7142857142857142	0.7575757575757576	0.6756756756756757	0.7962577962577964
3_16	0.6599303135888501	0.6578947368421053	0.6486486486486486	0.6153846153846154	0.6857142857142857	0.7902439024390244
3_16	0.631578947368421	0.631578947368421	0.6500000000000001	0.6190476190476191	0.6842105263157895	0.724376731301939
3_16	0.6562716562716563	0.6578947368421053	0.6829268292682927	0.6511627906976745	0.717948717948718	0.7186417186417186
3_16	0.6631652661064427	0.6710526315789473	0.6153846153846154	0.6451612903225806	0.5882352941176471	0.7107843137254902
3_16	0.7011784511784511	0.6710526315789473	0.7311827956989246	0.8717948717948718	0.6296296296296297	0.8367003367003367
3_17	0.713406292749658	0.7142857142857143	0.7380952380952381	0.7560975609756098	0.7209302325581395	0.7995896032831737
3_17	0.7276250880902044	0.7236842105263158	0.704225352112676	0.6578947368421053	0.7575757575757576	0.8069062720225512
3_17	0.6666666666666667	0.6447368421052632	0.6086956521739131	0.5121951219512195	0.75	0.734375
3_17	0.735966735966736	0.7368421052631579	0.7222222222222223	0.7428571428571429	0.7027027027027027	0.805959805959806
3_17	0.7224532224532225	0.7236842105263158	0.7042253521126761	0.7352941176470589	0.6756756756756757	0.796950796950797
3_17	0.6456445993031359	0.6447368421052632	0.6301369863013698	0.6052631578947368	0.6571428571428571	0.7909407665505226
3_17	0.6710526315789473	0.6710526315789473	0.6666666666666667	0.6756756756756757	0.6578947368421053	0.6945983379501385
3_17	0.6299376299376299	0.631578947368421	0.6585365853658537	0.627906976744186	0.6923076923076923	0.7124047124047123
3_17	0.6631652661064427	0.6710526315789473	0.6153846153846154	0.6451612903225806	0.5882352941176471	0.6897759103641457
3_17	0.7466329966329966	0.6973684210526315	0.7472527472527473	0.918918918918919	0.6296296296296297	0.872895622895623
3_18	0.7311901504787961	0.7272727272727273	0.7407407407407408	0.7894736842105263	0.6976744186046512	0.7715458276333789
3_18	0.6892177589852009	0.6842105263157895	0.6666666666666667	0.6153846153846154	0.7272727272727273	0.7801268498942917
3_18	0.6875	0.6710526315789473	0.6268656716417911	0.5384615384615384	0.75	0.7425595238095238
3_18	0.7366597366597367	0.7368421052631579	0.7297297297297297	0.7297297297297297	0.7297297297297297	0.7927927927927928
3_18	0.7096327096327096	0.7105263157894737	0.6944444444444444	0.7142857142857143	0.6756756756756757	0.7934857934857935
3_18	0.6578397212543554	0.6578947368421053	0.6388888888888888	0.6216216216216216	0.6571428571428571	0.7693379790940766
3_18	0.6710526315789473	0.6710526315789473	0.6666666666666667	0.6756756756756757	0.6578947368421053	0.7022160664819944
3_18	0.6697851697851698	0.6710526315789473	0.691358024691358	0.6666666666666666	0.717948717948718	0.722106722106722
3_18	0.6484593837535014	0.6578947368421053	0.59375	0.6333333333333333	0.5588235294117647	0.6876750700280112
3_18	0.7331649831649831	0.6973684210526315	0.7526881720430108	0.8974358974358975	0.6481481481481481	0.8552188552188552
3_19	0.716484268125855	0.7142857142857143	0.7317073170731708	0.7692307692307693	0.6976744186046512	0.7831737346101231
3_19	0.7311486962649754	0.7236842105263158	0.7123287671232875	0.65	0.7878787878787878	0.7787174066243834
3_19	0.6592261904761905	0.6447368421052632	0.5970149253731343	0.5128205128205128	0.7142857142857143	0.7403273809523809
3_19	0.7231462231462231	0.7236842105263158	0.7123287671232876	0.7222222222222222	0.7027027027027027	0.7858627858627859
3_19	0.6961191961191961	0.6973684210526315	0.676056338028169	0.7058823529411765	0.6486486486486487	0.7941787941787943
3_19	0.6456445993031359	0.6447368421052632	0.6301369863013698	0.6052631578947368	0.6571428571428571	0.7665505226480835
3_19	0.6710526315789473	0.6710526315789473	0.6835443037974684	0.6585365853658537	0.7105263157894737	0.7250692520775622
3_19	0.6697851697851698	0.6710526315789473	0.691358024691358	0.6666666666666666	0.717948717948718	0.7047817047817048
3_19	0.6218487394957983	0.631578947368421	0.5625	0.6	0.5294117647058824	0.6631652661064426
3_19	0.7239057239057239	0.6842105263157895	0.7391304347826088	0.8947368421052632	0.6296296296296297	0.8367003367003367
3_20	0.7428180574555403	0.7402597402597403	0.7560975609756098	0.7948717948717948	0.7209302325581395	0.7824897400820794
3_20	0.7195207892882312	0.7105263157894737	0.7027027027027027	0.6341463414634146	0.7878787878787878	0.7829457364341086
3_20	0.6770833333333333	0.6578947368421053	0.6176470588235295	525	0.75	0.7388392857142858
3_20	0.7487872487872488	0.75	0.7323943661971832	0.7647058823529411	0.7027027027027027	0.8073458073458073
3_20	0.7096327096327096	0.7105263157894737	0.6944444444444444	0.7142857142857143	0.6756756756756757	0.7844767844767845
3_20	0.6456445993031359	0.6447368421052632	0.6301369863013698	0.6052631578947368	0.6571428571428571	0.7728222996515679
3_20	0.618421052631579	0.618421052631579	0.6233766233766234	0.6153846153846154	0.631578947368421	0.7077562326869806
3_20	0.6961191961191961	0.6973684210526315	0.7160493827160495	0.6904761904761905	0.7435897435897436	0.7130977130977131
3_20	0.6393557422969187	0.6447368421052632	0.5970149253731343	0.6060606060606061	0.5882352941176471	0.6897759103641457
3_20	0.7104377104377104	0.6842105263157895	0.7446808510638299	875	0.6481481481481481	0.8190235690235691
4_5	0.7489740082079344	0.7402597402597403	0.7435897435897435	0.8285714285714286	0.6744186046511628	0.844733242134063
4_5	0.624031007751938	0.618421052631579	0.6027397260273972	0.55	0.6666666666666666	0.7427766032417196
4_5	0.6517857142857143	0.6447368421052632	0.5846153846153848	0.5135135135135135	0.6785714285714286	0.7328869047619048
4_5	0.6961191961191961	0.6973684210526315	0.676056338028169	0.7058823529411765	0.6486486486486487	0.7498267498267499
4_5	0.7096327096327096	0.7105263157894737	0.6944444444444444	0.7142857142857143	0.6756756756756757	0.7886347886347886
4_5	0.6986062717770035	0.6973684210526315	0.684931506849315	0.6578947368421053	0.7142857142857143	0.8160278745644599
4_5	0.7105263157894737	0.7105263157894737	0.6857142857142857	0.75	0.631578947368421	0.6932132963988918
4_5	0.6029106029106028	0.6052631578947368	0.6428571428571429	0.6	0.6923076923076923	0.6770616770616771
4_5	0.6127450980392157	0.618421052631579	0.5671641791044776	0.5757575757575758	0.5588235294117647	0.6939775910364145
4_5	0.7331649831649831	0.6973684210526315	0.7526881720430108	0.8974358974358975	0.6481481481481481	0.797979797979798
4_6	0.7250341997264023	0.7272727272727273	0.7529411764705882	0.7619047619047619	0.7441860465116279	0.8242134062927496
4_6	0.6275546159267089	0.618421052631579	0.6133333333333334	0.5476190476190477	0.696969696969697	0.7322057787174066
4_6	0.7083333333333333	0.6973684210526315	0.6461538461538462	0.5675675675675675	0.75	0.7641369047619048
4_6	0.6947331947331947	0.6973684210526315	0.6567164179104478	0.7333333333333333	0.5945945945945946	0.778932778932779
4_6	0.6704781704781705	0.6710526315789473	0.6575342465753425	0.6666666666666666	0.6486486486486487	0.8031878031878033
4_6	0.6721254355400696	0.6710526315789473	0.6575342465753424	0.631578947368421	0.6857142857142857	0.8111498257839722
4_6	0.6447368421052632	0.6447368421052632	0.619718309859155	0.6666666666666666	0.5789473684210527	0.6703601108033241
4_6	0.6441441441441441	0.6447368421052632	0.6582278481012659	0.65	0.6666666666666666	0.7207207207207207
4_6	0.6246498599439776	0.631578947368421	0.5757575757575757	0.59375	0.5588235294117647	0.6981792717086834
4_6	0.728956228956229	0.7105263157894737	0.7708333333333335	0.8809523809523809	0.6851851851851852	0.813973063973064
4_7	0.774623803009576	0.7792207792207793	0.8045977011494252	0.7954545454545454	0.813953488372093	0.8276333789329685
4_7	0.6892177589852009	0.6842105263157895	0.6666666666666667	0.6153846153846154	0.7272727272727273	0.7822410147991543
4_7	0.6517857142857143	0.6447368421052632	0.5846153846153848	0.5135135135135135	0.6785714285714286	0.7663690476190476
4_7	0.7217602217602217	0.7236842105263158	0.6956521739130435	0.75	0.6486486486486487	0.8267498267498268
4_7	0.7103257103257103	0.7105263157894737	0.7027027027027027	0.7027027027027027	0.7027027027027027	0.8094248094248095
4_7	0.6843205574912892	0.6842105263157895	0.6666666666666667	0.6486486486486487	0.6857142857142857	0.8111498257839721
4_7	0.6447368421052632	0.6447368421052632	0.64	0.6486486486486487	0.631578947368421	0.6648199445983379
4_7	0.6292446292446292	0.631578947368421	0.6666666666666666	0.6222222222222222	0.717948717948718	0.726957726957727
4_7	0.6512605042016807	0.6578947368421053	0.6060606060606061	625	0.5882352941176471	0.6995798319327731
4_7	0.7146464646464648	0.6710526315789473	0.7252747252747254	0.8918918918918919	0.6111111111111112	0.8114478114478114
4_8	0.7544459644322845	0.7532467532467533	0.7710843373493975	0.8	0.7441860465116279	0.7941176470588235
4_8	0.6694855532064834	0.6578947368421053	0.6578947368421053	0.5813953488372093	0.7575757575757576	0.7653276955602537
4_8	0.6875	0.6710526315789473	0.6268656716417911	0.5384615384615384	0.75	0.7388392857142857
4_8	0.7089397089397089	0.7105263157894737	0.6857142857142857	0.7272727272727273	0.6486486486486487	0.7657657657657658
4_8	0.7224532224532225	0.7236842105263158	0.7042253521126761	0.7352941176470589	0.6756756756756757	0.8295218295218296
4_8	0.7393728222996516	0.7368421052631579	0.7297297297297296	0.6923076923076923	0.7714285714285715	0.8306620209059234
4_8	0.6447368421052632	0.6447368421052632	0.6301369863013698	0.6571428571428571	0.6052631578947368	0.6849030470914128
4_8	0.6562716562716563	0.6578947368421053	0.6829268292682927	0.6511627906976745	0.717948717948718	0.7331947331947332
4_8	0.6008403361344539	0.6052631578947368	0.5588235294117647	0.5588235294117647	0.5588235294117647	0.6981792717086834
4_8	0.7104377104377104	0.6842105263157895	0.7446808510638299	875	0.6481481481481481	0.8367003367003367
4_9	0.713406292749658	0.7142857142857143	0.7380952380952381	0.7560975609756098	0.7209302325581395	0.8036935704514363
4_9	0.6892177589852009	0.6842105263157895	0.6666666666666667	0.6153846153846154	0.7272727272727273	0.7864693446088795
4_9	0.6026785714285714	0.5921052631578947	0.537313432835821	0.4615384615384615	0.6428571428571429	0.7648809523809523
4_9	0.6954261954261954	0.6973684210526315	0.6666666666666667	0.71875	0.6216216216216216	0.7941787941787941
4_9	0.7352737352737353	0.7368421052631579	0.7142857142857142	0.7575757575757576	0.6756756756756757	0.8156618156618156
4_9	0.7250871080139373	0.7236842105263158	0.7123287671232877	0.6842105263157895	0.7428571428571429	0.8334494773519163
4_9	0.6447368421052632	0.6447368421052632	0.6301369863013698	0.6571428571428571	0.6052631578947368	0.6842105263157896
4_9	0.6697851697851698	0.6710526315789473	0.691358024691358	0.6666666666666666	0.717948717948718	0.7290367290367291
4_9	0.6631652661064427	0.6710526315789473	0.6153846153846154	0.6451612903225806	0.5882352941176471	0.6855742296918768
4_9	0.6826599326599326	0.6447368421052632	0.7032967032967032	0.8648648648648649	0.5925925925925926	0.8013468013468014
4_10	0.7575239398084814	0.7532467532467533	0.765432098765432	0.8157894736842105	0.7209302325581395	0.8132694938440492
4_10	0.7159971811134602	0.7105263157894737	0.6944444444444444	0.6410256410256411	0.7575757575757576	0.7843551797040169
4_10	0.6592261904761905	0.6447368421052632	0.5970149253731343	0.5128205128205128	0.7142857142857143	0.7611607142857143
4_10	0.681912681912682	0.6842105263157895	0.6470588235294118	0.7096774193548387	0.5945945945945946	0.7636867636867637
4_10	0.7231462231462231	0.7236842105263158	0.7123287671232876	0.7222222222222222	0.7027027027027027	0.8142758142758143
4_10	0.7393728222996516	0.7368421052631579	0.7297297297297296	0.6923076923076923	0.7714285714285715	0.8153310104529616
4_10	0.7105263157894737	0.7105263157894737	0.6857142857142857	0.75	0.631578947368421	0.7056786703601109
4_10	0.6697851697851698	0.6710526315789473	0.691358024691358	0.6666666666666666	0.717948717948718	0.7207207207207207
4_10	0.6512605042016807	0.6578947368421053	0.6060606060606061	625	0.5882352941176471	0.7121848739495799
4_10	0.728956228956229	0.7105263157894737	0.7708333333333335	0.8809523809523809	0.6851851851851852	0.845117845117845
4_11	0.7660738714090287	0.7662337662337663	0.7857142857142858	0.8048780487804879	0.7674418604651163	0.8317373461012312
4_11	0.6892177589852009	0.6842105263157895	0.6666666666666667	0.6153846153846154	0.7272727272727273	0.8097251585623679
4_11	0.65625	0.631578947368421	0.6	0.5	0.75	0.7708333333333334
4_11	0.7217602217602217	0.7236842105263158	0.6956521739130435	0.75	0.6486486486486487	0.7366597366597366
4_11	0.7231462231462231	0.7236842105263158	0.7123287671232876	0.7222222222222222	0.7027027027027027	0.7948717948717948
4_11	0.7108013937282229	0.7105263157894737	0.6944444444444444	0.6756756756756757	0.7142857142857143	0.8006968641114983
4_11	0.6842105263157894	0.6842105263157895	0.6666666666666667	0.7058823529411765	0.631578947368421	0.7063711911357341
4_11	0.656964656964657	0.6578947368421053	675	0.6585365853658537	0.6923076923076923	0.7075537075537075
4_11	0.6127450980392157	0.618421052631579	0.5671641791044776	0.5757575757575758	0.5588235294117647	0.6932773109243697
4_11	0.696969696969697	0.6842105263157895	0.75	0.8571428571428571	0.6666666666666666	0.8021885521885522
4_12	0.7397400820793434	0.7402597402597403	0.761904761904762	0.7804878048780488	0.7441860465116279	0.8160054719562243
4_12	0.7159971811134602	0.7105263157894737	0.6944444444444444	0.6410256410256411	0.7575757575757576	0.787878787878788
4_12	0.6517857142857143	0.6447368421052632	0.5846153846153848	0.5135135135135135	0.6785714285714286	0.7581845238095238
4_12	0.7345807345807346	0.7368421052631579	0.7058823529411764	0.7741935483870968	0.6486486486486487	0.7643797643797644
4_12	0.7487872487872488	0.75	0.7323943661971832	0.7647058823529411	0.7027027027027027	0.8087318087318088
4_12	0.7250871080139373	0.7236842105263158	0.7123287671232877	0.6842105263157895	0.7428571428571429	0.8264808362369338
4_12	0.6710526315789473	0.6710526315789473	0.6575342465753424	0.6857142857142857	0.631578947368421	0.7181440443213296
4_12	0.6029106029106028	0.6052631578947368	0.6428571428571429	0.6	0.6923076923076923	0.7255717255717256
4_12	0.6218487394957983	0.631578947368421	0.5625	0.6	0.5294117647058824	0.7086834733893557
4_12	0.7424242424242424	0.7105263157894737	0.7659574468085106	0.9	0.6666666666666666	0.8274410774410774
4_13	0.7428180574555403	0.7402597402597403	0.7560975609756098	0.7948717948717948	0.7209302325581395	0.8283173734610123
4_13	0.7008456659619451	0.6973684210526315	0.676056338028169	0.631578947368421	0.7272727272727273	0.788583509513742
4_13	0.6770833333333333	0.6578947368421053	0.6176470588235295	525	0.75	0.7492559523809524
4_13	0.6947331947331947	0.6973684210526315	0.6567164179104478	0.7333333333333333	0.5945945945945946	0.7623007623007623
4_13	0.7352737352737353	0.7368421052631579	0.7142857142857142	0.7575757575757576	0.6756756756756757	0.7934857934857934
4_13	0.6843205574912892	0.6842105263157895	0.6666666666666667	0.6486486486486487	0.6857142857142857	0.8104529616724738
4_13	0.6710526315789473	0.6710526315789473	0.6575342465753424	0.6857142857142857	0.631578947368421	0.6973684210526315
4_13	0.6704781704781705	0.6710526315789473	0.6835443037974683	675	0.6923076923076923	0.7075537075537076
4_13	0.6568627450980392	0.6578947368421053	0.6285714285714287	0.6111111111111112	0.6470588235294118	0.7163865546218487
4_13	0.6826599326599326	0.6447368421052632	0.7032967032967032	0.8648648648648649	0.5925925925925926	0.8257575757575758
4_14	0.7660738714090287	0.7662337662337663	0.7857142857142858	0.8048780487804879	0.7674418604651163	0.8290013679890561
4_14	0.7008456659619451	0.6973684210526315	0.676056338028169	0.631578947368421	0.7272727272727273	0.7801268498942917
4_14	0.6666666666666667	0.6447368421052632	0.6086956521739131	0.5121951219512195	0.75	0.7470238095238095
4_14	0.7203742203742204	0.7236842105263158	0.676923076923077	0.7857142857142857	0.5945945945945946	0.7636867636867637
4_14	0.7224532224532225	0.7236842105263158	0.7042253521126761	0.7352941176470589	0.6756756756756757	0.7907137907137907
4_14	0.7372822299651568	0.7368421052631579	0.7222222222222223	0.7027027027027027	0.7428571428571429	0.8397212543554007
4_14	0.6710526315789473	0.6710526315789473	0.6478873239436619	0.696969696969697	0.6052631578947368	0.7119113573407202
4_14	0.6427581427581428	0.6447368421052632	0.674698795180723	0.6363636363636364	0.717948717948718	0.7096327096327096
4_14	0.6687675070028012	0.6710526315789473	0.6376811594202899	0.6285714285714286	0.6470588235294118	0.7149859943977591
4_14	0.6961279461279462	0.6447368421052632	0.6966292134831461	0.8857142857142857	0.5740740740740741	0.8131313131313131
4_15	0.7660738714090287	0.7662337662337663	0.7857142857142858	0.8048780487804879	0.7674418604651163	0.8351573187414502
4_15	0.7159971811134602	0.7105263157894737	0.6944444444444444	0.6410256410256411	0.7575757575757576	0.7857646229739252
4_15	0.6696428571428572	0.6578947368421053	0.6060606060606061	0.5263157894736842	0.7142857142857143	0.7403273809523809
4_15	0.7217602217602217	0.7236842105263158	0.6956521739130435	0.75	0.6486486486486487	0.7872487872487872
4_15	0.7217602217602217	0.7236842105263158	0.6956521739130435	0.75	0.6486486486486487	0.8108108108108109
4_15	0.7250871080139373	0.7236842105263158	0.7123287671232877	0.6842105263157895	0.7428571428571429	0.8306620209059234
4_15	0.6447368421052632	0.6447368421052632	0.64	0.6486486486486487	0.631578947368421	0.6966759002770083
4_15	0.6178101178101179	0.618421052631579	0.6329113924050633	625	0.6410256410256411	0.6985446985446986
4_15	0.6393557422969187	0.6447368421052632	0.5970149253731343	0.6060606060606061	0.5882352941176471	0.7135854341736695
4_15	0.7373737373737375	0.6842105263157895	0.7333333333333334	0.9166666666666666	0.6111111111111112	0.8316498316498315
4_16	0.7954856361149111	0.7922077922077922	0.8048780487804877	0.8461538461538461	0.7674418604651163	0.844733242134063
4_16	0.7159971811134602	0.7105263157894737	0.6944444444444444	0.6410256410256411	0.7575757575757576	0.8111346018322763
4_16	0.6741071428571428	0.6447368421052632	0.619718309859155	0.5116279069767442	0.7857142857142857	0.7633928571428572
4_16	0.7210672210672211	0.7236842105263158	0.6865671641791045	0.7666666666666667	0.6216216216216216	0.8073458073458074
4_16	0.7096327096327096	0.7105263157894737	0.6944444444444444	0.7142857142857143	0.6756756756756757	0.7893277893277894
4_16	0.7128919860627179	0.7105263157894737	0.7027027027027027	0.6666666666666666	0.7428571428571429	0.8188153310104529
4_16	0.6973684210526316	0.6973684210526315	0.684931506849315	0.7142857142857143	0.6578947368421053	0.6980609418282548
4_16	0.6562716562716563	0.6578947368421053	0.6829268292682927	0.6511627906976745	0.717948717948718	0.7103257103257103
4_16	0.6512605042016807	0.6578947368421053	0.6060606060606061	625	0.5882352941176471	0.7121848739495799
4_16	0.7373737373737375	0.6842105263157895	0.7333333333333334	0.9166666666666666	0.6111111111111112	0.8190235690235691
4_17	0.7660738714090287	0.7662337662337663	0.7857142857142858	0.8048780487804879	0.7674418604651163	0.8358413132694938
4_17	0.68569415081043	0.6842105263157895	0.6571428571428571	0.6216216216216216	0.696969696969697	0.7914023960535589
4_17	0.6696428571428572	0.6578947368421053	0.6060606060606061	0.5263157894736842	0.7142857142857143	0.7730654761904763
4_17	0.7345807345807346	0.7368421052631579	0.7058823529411764	0.7741935483870968	0.6486486486486487	0.7879417879417879
4_17	0.735966735966736	0.7368421052631579	0.7222222222222223	0.7428571428571429	0.7027027027027027	0.799029799029799
4_17	0.7271777003484321	0.7236842105263158	0.72	675	0.7714285714285715	0.81602787456446
4_17	0.6710526315789473	0.6710526315789473	0.6575342465753424	0.6857142857142857	0.631578947368421	0.693213296398892
4_17	0.6562716562716563	0.6578947368421053	0.6829268292682927	0.6511627906976745	0.717948717948718	0.7075537075537075
4_17	0.6365546218487395	0.6447368421052632	0.5846153846153845	0.6129032258064516	0.5588235294117647	0.692577030812325
4_17	0.7146464646464648	0.6710526315789473	0.7252747252747254	0.8918918918918919	0.6111111111111112	0.8282828282828284
4_18	0.7428180574555403	0.7402597402597403	0.7560975609756098	0.7948717948717948	0.7209302325581395	0.8248974008207934
4_18	0.7195207892882312	0.7105263157894737	0.7027027027027027	0.6341463414634146	0.7878787878787878	0.7766032417195208
4_18	0.6666666666666667	0.6447368421052632	0.6086956521739131	0.5121951219512195	0.75	0.7537202380952381
4_18	0.7082467082467082	0.7105263157894737	0.676470588235294	0.7419354838709677	0.6216216216216216	0.7678447678447679
4_18	0.7224532224532225	0.7236842105263158	0.7042253521126761	0.7352941176470589	0.6756756756756757	0.7879417879417879
4_18	0.7494773519163763	0.75	0.732394366197183	0.7222222222222222	0.7428571428571429	0.805574912891986
4_18	0.6578947368421053	0.6578947368421053	0.6388888888888888	0.6764705882352942	0.6052631578947368	0.6945983379501385
4_18	0.6036036036036037	0.6052631578947368	0.6341463414634145	0.6046511627906976	0.6666666666666666	0.6964656964656964
4_18	0.615546218487395	0.618421052631579	0.5797101449275363	0.5714285714285714	0.5882352941176471	0.6841736694677871
4_18	0.6919191919191919	0.6578947368421053	0.7173913043478262	0.868421052631579	0.6111111111111112	0.8173400673400673
4_19	0.7777017783857729	0.7792207792207793	0.8	0.8095238095238095	0.7906976744186046	0.838577291381669
4_19	0.6962649753347427	0.6842105263157895	0.6842105263157895	0.6046511627906976	0.7878787878787878	0.7688513037350246
4_19	0.6666666666666667	0.6447368421052632	0.6086956521739131	0.5121951219512195	0.75	0.765625
4_19	0.6812196812196811	0.6842105263157895	0.6363636363636365	0.7241379310344828	0.5675675675675675	0.7574497574497574
4_19	0.7224532224532225	0.7236842105263158	0.7042253521126761	0.7352941176470589	0.6756756756756757	0.8045738045738046
4_19	0.6721254355400696	0.6710526315789473	0.6575342465753424	0.631578947368421	0.6857142857142857	0.8062717770034843
4_19	0.6710526315789473	0.6710526315789473	0.6666666666666667	0.6756756756756757	0.6578947368421053	0.6945983379501385
4_19	0.6306306306306306	0.631578947368421	0.6499999999999999	0.6341463414634146	0.6666666666666666	0.6943866943866944
4_19	0.6393557422969187	0.6447368421052632	0.5970149253731343	0.6060606060606061	0.5882352941176471	0.6743697478991597
4_19	0.6372053872053871	0.618421052631579	0.6881720430107526	0.8205128205128205	0.5925925925925926	0.8005050505050505
4_20	0.7397400820793434	0.7402597402597403	0.761904761904762	0.7804878048780488	0.7441860465116279	0.820109439124487
4_20	0.7195207892882312	0.7105263157894737	0.7027027027027027	0.6341463414634146	0.7878787878787878	0.7596899224806202
4_20	0.6875	0.6710526315789473	0.6268656716417911	0.5384615384615384	0.75	0.7351190476190477
4_20	0.7217602217602217	0.7236842105263158	0.6956521739130435	0.75	0.6486486486486487	0.7830907830907832
4_20	0.7224532224532225	0.7236842105263158	0.7042253521126761	0.7352941176470589	0.6756756756756757	0.7900207900207901
4_20	0.6885017421602788	0.6842105263157895	0.6842105263157895	0.6341463414634146	0.7428571428571429	0.8167247386759582
4_20	0.6710526315789473	0.6710526315789473	0.6666666666666667	0.6756756756756757	0.6578947368421053	0.695983379501385
4_20	0.6441441441441441	0.6447368421052632	0.6582278481012659	0.65	0.6666666666666666	0.702009702009702
4_20	0.642156862745098	0.6447368421052632	0.608695652173913	0.6	0.6176470588235294	0.6967787114845938
4_20	0.6919191919191919	0.6578947368421053	0.7173913043478262	0.868421052631579	0.6111111111111112	0.8181818181818181
5_6	0.7079343365253078	0.7012987012987013	0.7088607594936709	0.7777777777777778	0.6511627906976745	0.8337893296853625
5_6	0.5704721634954193	0.5657894736842105	0.5479452054794521	0.5	0.6060606060606061	0.6842847075405214
5_6	0.6979166666666667	0.6842105263157895	0.6363636363636364	0.5526315789473685	0.75	0.765625
5_6	0.7082467082467082	0.7105263157894737	0.676470588235294	0.7419354838709677	0.6216216216216216	0.7470547470547471
5_6	0.7487872487872488	0.75	0.7323943661971832	0.7647058823529411	0.7027027027027027	0.8267498267498268
5_6	0.6700348432055749	0.6710526315789473	0.647887323943662	0.6388888888888888	0.6571428571428571	0.8118466898954704
5_6	0.6710526315789473	0.6710526315789473	0.6478873239436619	0.696969696969697	0.6052631578947368	0.7056786703601108
5_6	0.6690921690921692	0.6710526315789473	0.6987951807228915	0.6590909090909091	0.7435897435897436	0.7234927234927234
5_6	0.6953781512605042	0.6973684210526315	0.6666666666666666	0.6571428571428571	0.6764705882352942	0.7429971988795518
5_6	0.7196969696969697	0.6973684210526315	0.7578947368421053	0.8780487804878049	0.6666666666666666	0.8122895622895622
5_7	0.7428180574555403	0.7402597402597403	0.7560975609756098	0.7948717948717948	0.7209302325581395	0.8413132694938441
5_7	0.6472868217054264	0.6447368421052632	0.619718309859155	0.5789473684210527	0.6666666666666666	0.7202255109231854
5_7	0.6875	0.6710526315789473	0.6268656716417911	0.5384615384615384	0.75	0.765625
5_7	0.6968121968121967	0.6973684210526315	0.684931506849315	0.6944444444444444	0.6756756756756757	0.7726957726957727
5_7	0.7238392238392238	0.7236842105263158	0.7200000000000001	0.7105263157894737	0.7297297297297297	0.8371448371448372
5_7	0.6965156794425087	0.6973684210526315	0.676056338028169	0.6666666666666666	0.6857142857142857	0.8160278745644599
5_7	0.6052631578947368	0.6052631578947368	0.5945945945945946	0.6111111111111112	0.5789473684210527	0.6765927977839334
5_7	0.6285516285516286	0.631578947368421	0.6744186046511628	0.6170212765957447	0.7435897435897436	0.7186417186417186
5_7	0.65406162464986	0.6578947368421053	0.6176470588235294	0.6176470588235294	0.6176470588235294	0.7093837535014006
5_7	0.7011784511784511	0.6710526315789473	0.7311827956989246	0.8717948717948718	0.6296296296296297	0.8148148148148149
5_8	0.6901504787961696	0.6883116883116883	0.7073170731707318	0.7435897435897436	0.6744186046511628	0.8194254445964432
5_8	0.6321353065539113	0.631578947368421	0.6000000000000001	0.5675675675675675	0.6363636363636364	0.7174066243833686
5_8	0.6979166666666667	0.6842105263157895	0.6363636363636364	0.5526315789473685	0.75	0.7477678571428572
5_8	0.6954261954261954	0.6973684210526315	0.6666666666666667	0.71875	0.6216216216216216	0.7525987525987526
5_8	0.8000693000693001	0.8026315789473685	0.7761194029850748	0.8666666666666667	0.7027027027027027	0.8468468468468469
5_8	0.7087108013937282	0.7105263157894737	0.6857142857142857	0.6857142857142857	0.6857142857142857	0.834843205574913
5_8	0.6842105263157895	0.6842105263157895	0.6571428571428571	0.71875	0.6052631578947368	0.6918282548476454
5_8	0.6697851697851698	0.6710526315789473	0.691358024691358	0.6666666666666666	0.717948717948718	0.731115731115731
5_8	0.6568627450980392	0.6578947368421053	0.6285714285714287	0.6111111111111112	0.6470588235294118	0.7338935574229691
5_8	0.7651515151515151	0.7236842105263158	0.7741935483870968	0.9230769230769232	0.6666666666666666	0.8611111111111112
5_9	0.7195622435020519	0.7142857142857143	725	0.7837837837837838	0.6744186046511628	0.8365253077975375
5_9	0.6705426356589147	0.6710526315789473	0.6376811594202899	0.6111111111111112	0.6666666666666666	0.737138830162086
5_9	0.6696428571428572	0.6578947368421053	0.6060606060606061	0.5263157894736842	0.7142857142857143	0.7544642857142857
5_9	0.6690921690921692	0.6710526315789473	0.6376811594202898	0.6875	0.5945945945945946	0.7713097713097713
5_9	0.7744282744282744	0.7763157894736842	0.7536231884057971	0.8125	0.7027027027027027	0.8302148302148302
5_9	0.735191637630662	0.7368421052631579	0.7142857142857143	0.7142857142857143	0.7142857142857143	0.8397212543554007
5_9	0.6973684210526316	0.6973684210526315	0.676056338028169	0.7272727272727273	0.631578947368421	0.7077562326869806
5_9	0.6441441441441441	0.6447368421052632	0.6582278481012659	0.65	0.6666666666666666	0.7290367290367291
5_9	0.6393557422969187	0.6447368421052632	0.5970149253731343	0.6060606060606061	0.5882352941176471	0.707983193277311
5_9	0.6919191919191919	0.6578947368421053	0.7173913043478262	0.868421052631579	0.6111111111111112	0.8198653198653199
5_10	0.7428180574555403	0.7402597402597403	0.7560975609756098	0.7948717948717948	0.7209302325581395	0.8481532147742818
5_10	0.6670190274841438	0.6710526315789473	0.6268656716417911	0.6176470588235294	0.6363636363636364	0.7279774489076816
5_10	0.6696428571428572	0.6578947368421053	0.6060606060606061	0.5263157894736842	0.7142857142857143	0.7529761904761905
5_10	0.681912681912682	0.6842105263157895	0.6470588235294118	0.7096774193548387	0.5945945945945946	0.7463617463617465
5_10	0.7623007623007623	0.7631578947368421	0.75	0.7714285714285715	0.7297297297297297	0.817047817047817
5_10	0.7087108013937282	0.7105263157894737	0.6857142857142857	0.6857142857142857	0.6857142857142857	0.8264808362369338
5_10	0.7236842105263158	0.7236842105263158	0.704225352112676	0.7575757575757576	0.6578947368421053	0.7458448753462603
5_10	0.6178101178101179	0.618421052631579	0.6329113924050633	625	0.6410256410256411	0.7255717255717257
5_10	0.6568627450980392	0.6578947368421053	0.6285714285714287	0.6111111111111112	0.6470588235294118	0.726890756302521
5_10	0.7382154882154882	0.7236842105263158	0.7835051546391752	0.8837209302325582	0.7037037037037037	0.8501683501683502
5_11	0.7807797537619698	0.7792207792207793	0.7951807228915662	825	0.7674418604651163	0.847469220246238
5_11	0.6437632135306555	0.6447368421052632	0.6086956521739131	0.5833333333333334	0.6363636363636364	0.7392529950669485
5_11	0.6666666666666667	0.6447368421052632	0.6086956521739131	0.5121951219512195	0.75	0.7745535714285714
5_11	0.6555786555786556	0.6578947368421053	0.6176470588235294	0.6774193548387096	0.5675675675675675	0.7318087318087318
5_11	0.7231462231462231	0.7236842105263158	0.7123287671232876	0.7222222222222222	0.7027027027027027	0.8087318087318088
5_11	0.7209059233449477	0.7236842105263158	0.6956521739130436	0.7058823529411765	0.6857142857142857	0.8104529616724738
5_11	0.7105263157894737	0.7105263157894737	0.6944444444444445	0.7352941176470589	0.6578947368421053	0.7548476454293629
5_11	0.6583506583506584	0.6578947368421053	0.6578947368421052	0.6756756756756757	0.6410256410256411	0.7207207207207207
5_11	0.6302521008403361	0.631578947368421	0.6	0.5833333333333334	0.6176470588235294	0.7212885154061625
5_11	0.696969696969697	0.6842105263157895	0.75	0.8571428571428571	0.6666666666666666	0.8367003367003367
5_12	0.7428180574555403	0.7402597402597403	0.7560975609756098	0.7948717948717948	0.7209302325581395	0.8290013679890561
5_12	0.6589147286821706	0.6578947368421053	0.6285714285714286	0.5945945945945946	0.6666666666666666	0.7138830162085976
5_12	0.6443452380952381	0.6447368421052632	0.5714285714285714	0.5142857142857142	0.6428571428571429	0.7485119047619048
5_12	0.6690921690921692	0.6710526315789473	0.6376811594202898	0.6875	0.5945945945945946	0.7449757449757449
5_12	0.7879417879417879	0.7894736842105263	0.7714285714285715	0.8181818181818182	0.7297297297297297	0.8232848232848234
5_12	0.759581881533101	0.7631578947368421	0.7352941176470589	0.7575757575757576	0.7142857142857143	0.8216027874564461
5_12	0.7105263157894737	0.7105263157894737	0.6857142857142857	0.75	0.631578947368421	0.7354570637119114
5_12	0.6562716562716563	0.6578947368421053	0.6829268292682927	0.6511627906976745	0.717948717948718	0.7373527373527373
5_12	0.65406162464986	0.6578947368421053	0.6176470588235294	0.6176470588235294	0.6176470588235294	0.7415966386554621
5_12	0.7424242424242424	0.7105263157894737	0.7659574468085106	0.9	0.6666666666666666	0.8341750841750842
5_13	0.7428180574555403	0.7402597402597403	0.7560975609756098	0.7948717948717948	0.7209302325581395	0.8372093023255813
5_13	0.6553911205073996	0.6578947368421053	0.6176470588235293	0.6	0.6363636363636364	0.7251585623678648
5_13	0.6413690476190477	0.631578947368421	0.5757575757575758	0.5	0.6785714285714286	0.7611607142857143
5_13	0.6420651420651421	0.6447368421052632	0.5970149253731343	0.6666666666666666	0.5405405405405406	0.7297297297297297
5_13	0.7609147609147608	0.7631578947368421	0.7352941176470588	0.8064516129032258	0.6756756756756757	0.8336798336798338
5_13	0.6843205574912892	0.6842105263157895	0.6666666666666667	0.6486486486486487	0.6857142857142857	0.8209059233449478
5_13	0.7105263157894737	0.7105263157894737	0.676470588235294	0.7666666666666667	0.6052631578947368	0.7167590027700831
5_13	0.6299376299376299	0.631578947368421	0.6585365853658537	0.627906976744186	0.6923076923076923	0.7179487179487178
5_13	0.6715686274509804	0.6710526315789473	0.6478873239436619	0.6216216216216216	0.6764705882352942	0.7436974789915967
5_13	0.7146464646464648	0.6710526315789473	0.7252747252747254	0.8918918918918919	0.6111111111111112	0.8417508417508418
5_14	0.7195622435020519	0.7142857142857143	725	0.7837837837837838	0.6744186046511628	0.8481532147742818
5_14	0.6367159971811135	0.6447368421052632	0.5846153846153846	0.59375	0.5757575757575758	0.715292459478506
5_14	0.7157738095238095	0.6973684210526315	0.6567164179104477	0.5641025641025641	0.7857142857142857	0.7403273809523809
5_14	0.6954261954261954	0.6973684210526315	0.6666666666666667	0.71875	0.6216216216216216	0.7602217602217602
5_14	0.7217602217602217	0.7236842105263158	0.6956521739130435	0.75	0.6486486486486487	0.8156618156618157
5_14	0.759581881533101	0.7631578947368421	0.7352941176470589	0.7575757575757576	0.7142857142857143	0.8578397212543554
5_14	0.6842105263157895	0.6842105263157895	0.6571428571428571	0.71875	0.6052631578947368	0.7340720221606647
5_14	0.6022176022176022	0.6052631578947368	0.6511627906976744	0.5957446808510638	0.717948717948718	0.6916146916146916
5_14	0.6834733893557423	0.6842105263157895	0.6571428571428571	0.6388888888888888	0.6764705882352942	0.7415966386554621
5_14	0.7373737373737375	0.6842105263157895	0.7333333333333334	0.9166666666666666	0.6111111111111112	0.8274410774410774
5_15	0.7219562243502052	0.7272727272727273	0.7586206896551724	0.75	0.7674418604651163	0.8461012311901506
5_15	0.7089499647639183	0.7105263157894737	0.676470588235294	0.6571428571428571	0.696969696969697	0.718816067653277
5_15	0.6875	0.6710526315789473	0.6268656716417911	0.5384615384615384	0.75	0.7596726190476191
5_15	0.654885654885655	0.6578947368421053	0.6060606060606061	0.6896551724137931	0.5405405405405406	0.7505197505197505
5_15	0.775121275121275	0.7763157894736842	0.7605633802816901	0.7941176470588235	0.7297297297297297	0.8288288288288289
5_15	0.7066202090592335	0.7105263157894737	0.676470588235294	0.696969696969697	0.6571428571428571	0.8390243902439024
5_15	0.7105263157894737	0.7105263157894737	0.6944444444444445	0.7352941176470589	0.6578947368421053	0.7403047091412742
5_15	0.617117117117117	0.618421052631579	0.6419753086419754	0.6190476190476191	0.6666666666666666	0.6791406791406792
5_15	0.6687675070028012	0.6710526315789473	0.6376811594202899	0.6285714285714286	0.6470588235294118	0.7359943977591036
5_15	0.7466329966329966	0.6973684210526315	0.7472527472527473	0.918918918918919	0.6296296296296297	0.8392255892255892
5_16	0.8218194254445964	0.8181818181818182	0.8292682926829267	0.8717948717948718	0.7906976744186046	0.8755129958960328
5_16	0.6670190274841438	0.6710526315789473	0.6268656716417911	0.6176470588235294	0.6363636363636364	0.7399577167019028
5_16	0.7053571428571428	0.6842105263157895	0.6470588235294117	0.55	0.7857142857142857	0.7648809523809523
5_16	0.6805266805266805	0.6842105263157895	625	0.7407407407407407	0.5405405405405406	0.7803187803187802
5_16	0.7879417879417879	0.7894736842105263	0.7714285714285715	0.8181818181818182	0.7297297297297297	0.8274428274428275
5_16	0.694425087108014	0.6973684210526315	0.6666666666666666	0.6764705882352942	0.6571428571428571	0.8334494773519165
5_16	0.6710526315789473	0.6710526315789473	0.6753246753246753	0.6666666666666666	0.6842105263157895	0.7209141274238227
5_16	0.6029106029106028	0.6052631578947368	0.6428571428571429	0.6	0.6923076923076923	0.7061677061677062
5_16	0.6834733893557423	0.6842105263157895	0.6571428571428571	0.6388888888888888	0.6764705882352942	0.7170868347338935
5_16	0.7466329966329966	0.6973684210526315	0.7472527472527473	0.918918918918919	0.6296296296296297	0.8434343434343434
5_17	0.7807797537619698	0.7792207792207793	0.7951807228915662	825	0.7674418604651163	0.8563611491108072
5_17	0.6402396053558844	0.6447368421052632	0.5970149253731343	0.5882352941176471	0.6060606060606061	0.7152924594785061
5_17	0.6875	0.6710526315789473	0.6268656716417911	0.5384615384615384	0.75	0.7633928571428572
5_17	0.6555786555786556	0.6578947368421053	0.6176470588235294	0.6774193548387096	0.5675675675675675	0.7560637560637561
5_17	0.7886347886347886	0.7894736842105263	0.7777777777777778	0.8	0.7567567567567568	0.8253638253638254
5_17	0.7229965156794425	0.7236842105263158	0.7042253521126761	0.6944444444444444	0.7142857142857143	0.8390243902439025
5_17	0.6973684210526316	0.6973684210526315	0.6666666666666666	0.7419354838709677	0.6052631578947368	0.7493074792243767
5_17	0.656964656964657	0.6578947368421053	675	0.6585365853658537	0.6923076923076923	0.6826056826056826
5_17	0.6393557422969187	0.6447368421052632	0.5970149253731343	0.6060606060606061	0.5882352941176471	0.7023809523809523
5_17	0.7516835016835017	0.7236842105263158	0.7789473684210526	0.902439024390244	0.6851851851851852	0.8442760942760943
5_18	0.7079343365253078	0.7012987012987013	0.7088607594936709	0.7777777777777778	0.6511627906976745	0.8563611491108071
5_18	0.6286116983791403	0.631578947368421	0.588235294117647	0.5714285714285714	0.6060606060606061	0.7159971811134602
5_18	0.6488095238095238	0.631578947368421	0.588235294117647	0.5	0.7142857142857143	0.7492559523809523
5_18	0.6961191961191961	0.6973684210526315	0.676056338028169	0.7058823529411765	0.6486486486486487	0.7532917532917534
5_18	0.7623007623007623	0.7631578947368421	0.75	0.7714285714285715	0.7297297297297297	0.805959805959806
5_18	0.7473867595818815	0.75	0.7246376811594202	0.7352941176470589	0.7142857142857143	0.81602787456446
5_18	0.7368421052631579	0.7368421052631579	0.7058823529411765	0.8	0.631578947368421	0.7354570637119112
5_18	0.5651420651420651	0.5657894736842105	0.5822784810126582	575	0.5897435897435898	0.6708246708246709
5_18	0.65406162464986	0.6578947368421053	0.6176470588235294	0.6176470588235294	0.6176470588235294	0.7121848739495799
5_18	0.7424242424242424	0.7105263157894737	0.7659574468085106	0.9	0.6666666666666666	0.8367003367003367
5_19	0.7311901504787961	0.7272727272727273	0.7407407407407408	0.7894736842105263	0.6976744186046512	0.8502051983584131
5_19	0.5902043692741368	0.5921052631578947	0.5507246376811594	0.5277777777777778	0.5757575757575758	0.6941508104298801
5_19	0.6800595238095238	0.6710526315789473	0.6153846153846154	0.5405405405405406	0.7142857142857143	0.7522321428571429
5_19	0.6292446292446292	0.631578947368421	0.588235294117647	0.6451612903225806	0.5405405405405406	0.7311157311157311
5_19	0.7616077616077617	0.7631578947368421	0.7428571428571429	0.7878787878787878	0.7027027027027027	0.8205128205128206
5_19	0.7393728222996516	0.7368421052631579	0.7297297297297296	0.6923076923076923	0.7714285714285715	0.8181184668989547
5_19	0.7236842105263158	0.7236842105263158	0.704225352112676	0.7575757575757576	0.6578947368421053	0.7403047091412743
5_19	0.6029106029106028	0.6052631578947368	0.6428571428571429	0.6	0.6923076923076923	0.6957726957726958
5_19	0.6393557422969187	0.6447368421052632	0.5970149253731343	0.6060606060606061	0.5882352941176471	0.6967787114845938
5_19	0.7331649831649831	0.6973684210526315	0.7526881720430108	0.8974358974358975	0.6481481481481481	0.8392255892255892
5_20	0.716484268125855	0.7142857142857143	0.7317073170731708	0.7692307692307693	0.6976744186046512	0.8488372093023255
5_20	0.5937279774489077	0.5921052631578947	0.5633802816901409	0.5263157894736842	0.6060606060606061	0.682170542635659
5_20	0.6979166666666667	0.6842105263157895	0.6363636363636364	0.5526315789473685	0.75	0.7425595238095238
5_20	0.7089397089397089	0.7105263157894737	0.6857142857142857	0.7272727272727273	0.6486486486486487	0.762993762993763
5_20	0.7352737352737353	0.7368421052631579	0.7142857142857142	0.7575757575757576	0.6756756756756757	0.7997227997227997
5_20	0.7331010452961673	0.7368421052631579	0.7058823529411764	0.7272727272727273	0.6857142857142857	0.8076655052264808
5_20	0.7763157894736843	0.7763157894736842	0.7536231884057972	0.8387096774193549	0.6842105263157895	0.7472299168975068
5_20	0.6029106029106028	0.6052631578947368	0.6428571428571429	0.6	0.6923076923076923	0.6867636867636867
5_20	0.6659663865546219	0.6710526315789473	0.6268656716417911	0.6363636363636364	0.6176470588235294	0.7023809523809523
5_20	0.7239057239057239	0.6842105263157895	0.7391304347826088	0.8947368421052632	0.6296296296296297	0.8282828282828284
6_7	0.7397400820793434	0.7402597402597403	0.761904761904762	0.7804878048780488	0.7441860465116279	0.8331053351573188
6_7	0.6472868217054264	0.6447368421052632	0.619718309859155	0.5789473684210527	0.6666666666666666	0.7237491190979564
6_7	0.6592261904761905	0.6447368421052632	0.5970149253731343	0.5128205128205128	0.7142857142857143	0.7648809523809524
6_7	0.7217602217602217	0.7236842105263158	0.6956521739130435	0.75	0.6486486486486487	0.7900207900207901
6_7	0.7096327096327096	0.7105263157894737	0.6944444444444444	0.7142857142857143	0.6756756756756757	0.7983367983367984
6_7	0.7250871080139373	0.7236842105263158	0.7123287671232877	0.6842105263157895	0.7428571428571429	0.8062717770034843
6_7	0.6578947368421053	0.6578947368421053	0.6388888888888888	0.6764705882352942	0.6052631578947368	0.6627423822714681
6_7	0.6961191961191961	0.6973684210526315	0.7160493827160495	0.6904761904761905	0.7435897435897436	0.774081774081774
6_7	0.6274509803921569	0.631578947368421	0.5882352941176471	0.5882352941176471	0.5882352941176471	0.7352941176470588
6_7	0.7466329966329966	0.6973684210526315	0.7472527472527473	0.918918918918919	0.6296296296296297	0.8442760942760943
6_8	0.713406292749658	0.7142857142857143	0.7380952380952381	0.7560975609756098	0.7209302325581395	0.8146374829001368
6_8	0.6892177589852009	0.6842105263157895	0.6666666666666667	0.6153846153846154	0.7272727272727273	0.718816067653277
6_8	0.6845238095238095	0.6578947368421053	0.6285714285714286	0.5238095238095238	0.7857142857142857	0.7648809523809523
6_8	0.7082467082467082	0.7105263157894737	0.676470588235294	0.7419354838709677	0.6216216216216216	0.756063756063756
6_8	0.7616077616077617	0.7631578947368421	0.7428571428571429	0.7878787878787878	0.7027027027027027	0.8357588357588357
6_8	0.7616724738675958	0.7631578947368421	0.7428571428571429	0.7428571428571429	0.7428571428571429	0.821602787456446
6_8	0.6710526315789473	0.6710526315789473	0.6478873239436619	0.696969696969697	0.6052631578947368	0.6945983379501386
6_8	0.6968121968121967	0.6973684210526315	0.708860759493671	0.7	0.717948717948718	0.7740817740817741
6_8	0.642156862745098	0.6447368421052632	0.608695652173913	0.6	0.6176470588235294	0.7464985994397759
6_8	0.7424242424242424	0.7105263157894737	0.7659574468085106	0.9	0.6666666666666666	0.8400673400673401
6_9	0.6545827633378933	0.6623376623376623	0.7045454545454545	0.6888888888888889	0.7209302325581395	0.7975376196990425
6_9	0.6786469344608879	0.6842105263157895	0.6363636363636364	0.6363636363636364	0.6363636363636364	0.7357293868921776
6_9	0.6517857142857143	0.6447368421052632	0.5846153846153848	0.5135135135135135	0.6785714285714286	0.7805059523809523
6_9	0.681912681912682	0.6842105263157895	0.6470588235294118	0.7096774193548387	0.5945945945945946	0.7720027720027719
6_9	0.7487872487872488	0.75	0.7323943661971832	0.7647058823529411	0.7027027027027027	0.8198198198198199
6_9	0.7372822299651568	0.7368421052631579	0.7222222222222223	0.7027027027027027	0.7428571428571429	0.8362369337979094
6_9	0.6842105263157894	0.6842105263157895	0.6666666666666667	0.7058823529411765	0.631578947368421	0.7119113573407202
6_9	0.7224532224532225	0.7236842105263158	0.7407407407407408	0.7142857142857143	0.7692307692307693	0.8018018018018018
6_9	0.6393557422969187	0.6447368421052632	0.5970149253731343	0.6060606060606061	0.5882352941176471	0.7324929971988796
6_9	0.7239057239057239	0.6842105263157895	0.7391304347826088	0.8947368421052632	0.6296296296296297	0.8106060606060606
6_10	0.7250341997264023	0.7272727272727273	0.7529411764705882	0.7619047619047619	0.7441860465116279	0.8242134062927498
6_10	0.6624383368569415	0.6578947368421053	0.638888888888889	0.5897435897435898	0.696969696969697	0.7209302325581396
6_10	0.6622023809523809	0.6578947368421053	0.5937499999999999	0.5277777777777778	0.6785714285714286	0.7648809523809523
6_10	0.7210672210672211	0.7236842105263158	0.6865671641791045	0.7666666666666667	0.6216216216216216	0.7387387387387387
6_10	0.7758142758142759	0.7763157894736842	0.7671232876712328	0.7777777777777778	0.7567567567567568	0.8336798336798337
6_10	0.7372822299651568	0.7368421052631579	0.7222222222222223	0.7027027027027027	0.7428571428571429	0.8146341463414635
6_10	0.6842105263157895	0.6842105263157895	0.6571428571428571	0.71875	0.6052631578947368	0.709141274238227
6_10	0.6711711711711712	0.6710526315789473	0.6753246753246753	0.6842105263157895	0.6666666666666666	0.7837837837837838
6_10	0.6512605042016807	0.6578947368421053	0.6060606060606061	625	0.5882352941176471	0.7478991596638656
6_10	0.7651515151515151	0.7236842105263158	0.7741935483870968	0.9230769230769232	0.6666666666666666	0.8526936026936027
6_11	0.7660738714090287	0.7662337662337663	0.7857142857142858	0.8048780487804879	0.7674418604651163	0.8310533515731874
6_11	0.6553911205073996	0.6578947368421053	0.6176470588235293	0.6	0.6363636363636364	0.7399577167019027
6_11	0.65625	0.631578947368421	0.6	0.5	0.75	0.7827380952380953
6_11	0.681912681912682	0.6842105263157895	0.6470588235294118	0.7096774193548387	0.5945945945945946	0.7047817047817048
6_11	0.735966735966736	0.7368421052631579	0.7222222222222223	0.7428571428571429	0.7027027027027027	0.81011781011781
6_11	0.735191637630662	0.7368421052631579	0.7142857142857143	0.7142857142857143	0.7142857142857143	0.7951219512195121
6_11	0.6578947368421053	0.6578947368421053	0.6388888888888888	0.6764705882352942	0.6052631578947368	0.7271468144044322
6_11	0.7103257103257103	0.7105263157894737	0.717948717948718	0.717948717948718	0.717948717948718	0.7879417879417878
6_11	0.6393557422969187	0.6447368421052632	0.5970149253731343	0.6060606060606061	0.5882352941176471	0.7331932773109244
6_11	0.7239057239057239	0.6842105263157895	0.7391304347826088	0.8947368421052632	0.6296296296296297	0.8341750841750841
6_12	0.7250341997264023	0.7272727272727273	0.7529411764705882	0.7619047619047619	0.7441860465116279	0.8125854993160055
6_12	0.6589147286821706	0.6578947368421053	0.6285714285714286	0.5945945945945946	0.6666666666666666	0.715292459478506
6_12	0.6413690476190477	0.631578947368421	0.5757575757575758	0.5	0.6785714285714286	0.7604166666666667
6_12	0.7082467082467082	0.7105263157894737	0.676470588235294	0.7419354838709677	0.6216216216216216	0.7366597366597367
6_12	0.7609147609147608	0.7631578947368421	0.7352941176470588	0.8064516129032258	0.6756756756756757	0.8052668052668054
6_12	0.7250871080139373	0.7236842105263158	0.7123287671232877	0.6842105263157895	0.7428571428571429	0.8306620209059233
6_12	0.6578947368421053	0.6578947368421053	0.6388888888888888	0.6764705882352942	0.6052631578947368	0.7146814404432132
6_12	0.735966735966736	0.7368421052631579	0.7499999999999999	0.7317073170731707	0.7692307692307693	0.7948717948717948
6_12	0.6925770308123249	0.6973684210526315	0.6567164179104478	0.6666666666666666	0.6470588235294118	0.7584033613445378
6_12	0.7196969696969697	0.6973684210526315	0.7578947368421053	0.8780487804878049	0.6666666666666666	0.8089225589225589
6_13	0.7366621067031465	0.7402597402597403	0.7674418604651162	0.7674418604651163	0.7674418604651163	0.8228454172366622
6_13	0.6589147286821706	0.6578947368421053	0.6285714285714286	0.5945945945945946	0.6666666666666666	0.7152924594785061
6_13	0.7053571428571428	0.6842105263157895	0.6470588235294117	0.55	0.7857142857142857	0.7648809523809524
6_13	0.6683991683991684	0.6710526315789473	0.626865671641791	0.7	0.5675675675675675	0.7435897435897435
6_13	0.7744282744282744	0.7763157894736842	0.7536231884057971	0.8125	0.7027027027027027	0.8142758142758143
6_13	0.6721254355400696	0.6710526315789473	0.6575342465753424	0.631578947368421	0.6857142857142857	0.8118466898954705
6_13	0.631578947368421	0.631578947368421	0.6216216216216216	0.6388888888888888	0.6052631578947368	0.7022160664819945
6_13	0.6968121968121967	0.6973684210526315	0.708860759493671	0.7	0.717948717948718	0.7713097713097713
6_13	0.7247899159663866	0.7236842105263158	0.7042253521126761	0.6756756756756757	0.7352941176470589	0.7478991596638656
6_13	0.7331649831649831	0.6973684210526315	0.7526881720430108	0.8974358974358975	0.6481481481481481	0.8173400673400674
6_14	0.6987004103967168	0.7012987012987013	0.7294117647058824	0.7380952380952381	0.7209302325581395	0.8187414500683994
6_14	0.6088794926004228	0.6052631578947368	0.5833333333333334	0.5384615384615384	0.6363636363636364	0.7096546863988724
6_14	0.7053571428571428	0.6842105263157895	0.6470588235294117	0.55	0.7857142857142857	0.7507440476190476
6_14	0.6683991683991684	0.6710526315789473	0.626865671641791	0.7	0.5675675675675675	0.7505197505197505
6_14	0.7224532224532225	0.7236842105263158	0.7042253521126761	0.7352941176470589	0.6756756756756757	0.8184338184338186
6_14	0.7229965156794425	0.7236842105263158	0.7042253521126761	0.6944444444444444	0.7142857142857143	0.840418118466899
6_14	0.6710526315789473	0.6710526315789473	0.6376811594202899	0.7096774193548387	0.5789473684210527	0.7188365650969529
6_14	0.6832986832986834	0.6842105263157895	0.7000000000000001	0.6829268292682927	0.717948717948718	0.7567567567567567
6_14	0.6631652661064427	0.6710526315789473	0.6153846153846154	0.6451612903225806	0.5882352941176471	0.7478991596638656
6_14	0.7146464646464648	0.6710526315789473	0.7252747252747254	0.8918918918918919	0.6111111111111112	0.8265993265993267
6_15	0.7335841313269493	0.7402597402597403	0.7727272727272727	0.7555555555555555	0.7906976744186046	0.8283173734610123
6_15	0.7008456659619451	0.6973684210526315	0.676056338028169	0.631578947368421	0.7272727272727273	0.7293868921775899
6_15	0.6949404761904762	0.6710526315789473	0.6376811594202899	0.5365853658536586	0.7857142857142857	0.7805059523809524
6_15	0.6947331947331947	0.6973684210526315	0.6567164179104478	0.7333333333333333	0.5945945945945946	0.7387387387387387
6_15	0.7616077616077617	0.7631578947368421	0.7428571428571429	0.7878787878787878	0.7027027027027027	0.8350658350658351
6_15	0.7331010452961673	0.7368421052631579	0.7058823529411764	0.7272727272727273	0.6857142857142857	0.8167247386759582
6_15	0.6842105263157894	0.6842105263157895	0.6666666666666667	0.7058823529411765	0.631578947368421	0.709141274238227
6_15	0.7224532224532225	0.7236842105263158	0.7407407407407408	0.7142857142857143	0.7692307692307693	0.7664587664587665
6_15	0.6925770308123249	0.6973684210526315	0.6567164179104478	0.6666666666666666	0.6470588235294118	0.761904761904762
6_15	0.7466329966329966	0.6973684210526315	0.7472527472527473	0.918918918918919	0.6296296296296297	0.8308080808080809
6_16	0.7366621067031465	0.7402597402597403	0.7674418604651162	0.7674418604651163	0.7674418604651163	0.841313269493844
6_16	0.6705426356589147	0.6710526315789473	0.6376811594202899	0.6111111111111112	0.6666666666666666	0.7364341085271318
6_16	0.6666666666666667	0.6447368421052632	0.6086956521739131	0.5121951219512195	0.75	0.7752976190476191
6_16	0.694040194040194	0.6973684210526315	0.6461538461538462	0.75	0.5675675675675675	0.7595287595287595
6_16	0.735966735966736	0.7368421052631579	0.7222222222222223	0.7428571428571429	0.7027027027027027	0.8212058212058213
6_16	0.7494773519163763	0.75	0.732394366197183	0.7222222222222222	0.7428571428571429	0.8383275261324042
6_16	0.6973684210526316	0.6973684210526315	0.676056338028169	0.7272727272727273	0.631578947368421	0.7181440443213295
6_16	0.7224532224532225	0.7236842105263158	0.7407407407407408	0.7142857142857143	0.7692307692307693	0.781011781011781
6_16	0.6778711484593838	0.6842105263157895	0.6363636363636364	0.65625	0.6176470588235294	0.7485994397759104
6_16	0.7424242424242424	0.7105263157894737	0.7659574468085106	0.9	0.6666666666666666	0.8434343434343435
6_17	0.6987004103967168	0.7012987012987013	0.7294117647058824	0.7380952380952381	0.7209302325581395	0.8296853625170999
6_17	0.6589147286821706	0.6578947368421053	0.6285714285714286	0.5945945945945946	0.6666666666666666	0.726568005637773
6_17	0.6770833333333333	0.6578947368421053	0.6176470588235295	525	0.75	0.775297619047619
6_17	0.7075537075537075	0.7105263157894737	0.6666666666666667	0.7586206896551724	0.5945945945945946	0.7699237699237699
6_17	0.7352737352737353	0.7368421052631579	0.7142857142857142	0.7575757575757576	0.6756756756756757	0.8115038115038116
6_17	0.7372822299651568	0.7368421052631579	0.7222222222222223	0.7027027027027027	0.7428571428571429	0.8264808362369338
6_17	0.6578947368421053	0.6578947368421053	0.6060606060606061	0.7142857142857143	0.5263157894736842	0.731994459833795
6_17	0.6968121968121967	0.6973684210526315	0.708860759493671	0.7	0.717948717948718	0.7768537768537769
6_17	0.6246498599439776	0.631578947368421	0.5757575757575757	0.59375	0.5588235294117647	0.726890756302521
6_17	0.7651515151515151	0.7236842105263158	0.7741935483870968	0.9230769230769232	0.6666666666666666	0.8518518518518519
6_18	0.7482900136798906	0.7532467532467533	0.7816091954022988	0.7727272727272727	0.7906976744186046	0.8187414500683995
6_18	0.6472868217054264	0.6447368421052632	0.619718309859155	0.5789473684210527	0.6666666666666666	0.7202255109231853
6_18	0.6666666666666667	0.6447368421052632	0.6086956521739131	0.5121951219512195	0.75	0.7738095238095238
6_18	0.6690921690921692	0.6710526315789473	0.6376811594202898	0.6875	0.5945945945945946	0.7408177408177409
6_18	0.6961191961191961	0.6973684210526315	0.676056338028169	0.7058823529411765	0.6486486486486487	0.8011088011088011
6_18	0.7616724738675958	0.7631578947368421	0.7428571428571429	0.7428571428571429	0.7428571428571429	0.8299651567944251
6_18	0.6842105263157894	0.6842105263157895	0.6666666666666667	0.7058823529411765	0.631578947368421	0.698753462603878
6_18	0.6968121968121967	0.6973684210526315	0.708860759493671	0.7	0.717948717948718	0.7713097713097713
6_18	0.6484593837535014	0.6578947368421053	0.59375	0.6333333333333333	0.5588235294117647	0.7331932773109243
6_18	0.7466329966329966	0.6973684210526315	0.7472527472527473	0.918918918918919	0.6296296296296297	0.8526936026936027
6_19	0.7250341997264023	0.7272727272727273	0.7529411764705882	0.7619047619047619	0.7441860465116279	0.8344733242134064
6_19	0.6088794926004228	0.6052631578947368	0.5833333333333334	0.5384615384615384	0.6363636363636364	0.6871035940803383
6_19	0.6875	0.6710526315789473	0.6268656716417911	0.5384615384615384	0.75	0.7730654761904762
6_19	0.6683991683991684	0.6710526315789473	0.626865671641791	0.7	0.5675675675675675	0.6895356895356894
6_19	0.735966735966736	0.7368421052631579	0.7222222222222223	0.7428571428571429	0.7027027027027027	0.823977823977824
6_19	0.6822299651567945	0.6842105263157895	0.6571428571428571	0.6571428571428571	0.6571428571428571	0.7923344947735191
6_19	0.6973684210526316	0.6973684210526315	0.684931506849315	0.7142857142857143	0.6578947368421053	0.7361495844875346
6_19	0.6832986832986834	0.6842105263157895	0.7000000000000001	0.6829268292682927	0.717948717948718	0.7754677754677755
6_19	0.6631652661064427	0.6710526315789473	0.6153846153846154	0.6451612903225806	0.5882352941176471	0.6918767507002801
6_19	0.7601010101010102	0.6973684210526315	0.7415730337078652	0.9428571428571428	0.6111111111111112	0.8291245791245792
6_20	0.7513679890560876	0.7532467532467533	0.7764705882352941	0.7857142857142857	0.7674418604651163	0.8344733242134064
6_20	0.6007751937984496	0.5921052631578947	0.5866666666666667	0.5238095238095238	0.6666666666666666	0.6807610993657505
6_20	0.6517857142857143	0.6447368421052632	0.5846153846153848	0.5135135135135135	0.6785714285714286	0.7611607142857143
6_20	0.694040194040194	0.6973684210526315	0.6461538461538462	0.75	0.5675675675675675	0.7491337491337491
6_20	0.7487872487872488	0.75	0.7323943661971832	0.7647058823529411	0.7027027027027027	0.8184338184338185
6_20	0.7128919860627179	0.7105263157894737	0.7027027027027027	0.6666666666666666	0.7428571428571429	0.8195121951219512
6_20	0.6842105263157894	0.6842105263157895	0.6666666666666667	0.7058823529411765	0.631578947368421	0.7347645429362881
6_20	0.7089397089397089	0.7105263157894737	0.7317073170731708	0.6976744186046512	0.7692307692307693	0.7851697851697851
6_20	0.6246498599439776	0.631578947368421	0.5757575757575757	0.59375	0.5588235294117647	0.7408963585434174
6_20	0.728956228956229	0.7105263157894737	0.7708333333333335	0.8809523809523809	0.6851851851851852	0.8308080808080809
7_8	0.7544459644322845	0.7532467532467533	0.7710843373493975	0.8	0.7441860465116279	0.8317373461012312
7_8	0.6927413671599718	0.6842105263157895	0.6756756756756757	0.6097560975609756	0.7575757575757576	0.744186046511628
7_8	0.6800595238095238	0.6710526315789473	0.6153846153846154	0.5405405405405406	0.7142857142857143	0.7604166666666667
7_8	0.7096327096327096	0.7105263157894737	0.6944444444444444	0.7142857142857143	0.6756756756756757	0.8018018018018018
7_8	0.7623007623007623	0.7631578947368421	0.75	0.7714285714285715	0.7297297297297297	0.8475398475398476
7_8	0.7250871080139373	0.7236842105263158	0.7123287671232877	0.6842105263157895	0.7428571428571429	0.824390243902439
7_8	0.6710526315789473	0.6710526315789473	0.6666666666666667	0.6756756756756757	0.6578947368421053	0.672437673130194
7_8	0.7231462231462231	0.7236842105263158	0.7341772151898733	725	0.7435897435897436	0.7567567567567567
7_8	0.6953781512605042	0.6973684210526315	0.6666666666666666	0.6571428571428571	0.6764705882352942	0.7549019607843137
7_8	0.7415824915824916	0.6710526315789473	0.7126436781609197	0.9393939393939394	0.5740740740740741	0.8594276094276095
7_9	0.7660738714090287	0.7662337662337663	0.7857142857142858	0.8048780487804879	0.7674418604651163	0.7982216142270862
7_9	0.7311486962649754	0.7236842105263158	0.7123287671232875	0.65	0.7878787878787878	0.7723749119097957
7_9	0.6413690476190477	0.631578947368421	0.5757575757575758	0.5	0.6785714285714286	0.7514880952380952
7_9	0.7494802494802495	0.75	0.7397260273972601	0.75	0.7297297297297297	0.814968814968815
7_9	0.7487872487872488	0.75	0.7323943661971832	0.7647058823529411	0.7027027027027027	0.8316008316008316
7_9	0.7414634146341463	0.7368421052631579	0.736842105263158	0.6829268292682927	0.8	0.8153310104529617
7_9	0.6973684210526316	0.6973684210526315	0.684931506849315	0.7142857142857143	0.6578947368421053	0.6759002770083102
7_9	0.7103257103257103	0.7105263157894737	0.717948717948718	0.717948717948718	0.717948717948718	0.7643797643797644
7_9	0.6862745098039216	0.6842105263157895	0.6666666666666667	0.631578947368421	0.7058823529411765	0.7198879551820728
7_9	0.6919191919191919	0.6578947368421053	0.7173913043478262	0.868421052631579	0.6111111111111112	0.8080808080808081
7_10	0.7575239398084814	0.7532467532467533	0.765432098765432	0.8157894736842105	0.7209302325581395	0.8290013679890561
7_10	0.6927413671599718	0.6842105263157895	0.6756756756756757	0.6097560975609756	0.7575757575757576	0.7822410147991543
7_10	0.6413690476190477	0.631578947368421	0.5757575757575758	0.5	0.6785714285714286	0.7358630952380953
7_10	0.7096327096327096	0.7105263157894737	0.6944444444444444	0.7142857142857143	0.6756756756756757	0.8045738045738046
7_10	0.8014553014553014	0.8026315789473685	0.7887323943661971	0.8235294117647058	0.7567567567567568	0.8426888426888426
7_10	0.7271777003484321	0.7236842105263158	0.72	675	0.7714285714285715	0.8132404181184669
7_10	0.6973684210526316	0.6973684210526315	0.684931506849315	0.7142857142857143	0.6578947368421053	0.6925207756232686
7_10	0.683991683991684	0.6842105263157895	0.6923076923076923	0.6923076923076923	0.6923076923076923	0.7706167706167706
7_10	0.7044817927170868	0.7105263157894737	0.6666666666666667	0.6875	0.6470588235294118	0.7528011204481793
7_10	0.7651515151515151	0.7236842105263158	0.7741935483870968	0.9230769230769232	0.6666666666666666	0.8392255892255892
7_11	0.7544459644322845	0.7532467532467533	0.7710843373493975	0.8	0.7441860465116279	0.8248974008207934
7_11	0.7276250880902044	0.7236842105263158	0.704225352112676	0.6578947368421053	0.7575757575757576	0.7942212825933755
7_11	0.6622023809523809	0.6578947368421053	0.5937499999999999	0.5277777777777778	0.6785714285714286	0.7552083333333334
7_11	0.6954261954261954	0.6973684210526315	0.6666666666666667	0.71875	0.6216216216216216	0.8004158004158004
7_11	0.7487872487872488	0.75	0.7323943661971832	0.7647058823529411	0.7027027027027027	0.8281358281358281
7_11	0.7494773519163763	0.75	0.732394366197183	0.7222222222222222	0.7428571428571429	0.8153310104529615
7_11	0.6710526315789473	0.6710526315789473	0.6753246753246753	0.6666666666666666	0.6842105263157895	0.6939058171745153
7_11	0.7103257103257103	0.7105263157894737	0.717948717948718	0.717948717948718	0.717948717948718	0.7865557865557865
7_11	0.6715686274509804	0.6710526315789473	0.6478873239436619	0.6216216216216216	0.6764705882352942	0.742296918767507
7_11	0.7373737373737375	0.6842105263157895	0.7333333333333334	0.9166666666666666	0.6111111111111112	0.8367003367003366
7_12	0.7544459644322845	0.7532467532467533	0.7710843373493975	0.8	0.7441860465116279	0.8228454172366622
7_12	0.7008456659619451	0.6973684210526315	0.676056338028169	0.631578947368421	0.7272727272727273	0.7744890768146583
7_12	0.5952380952380952	0.5921052631578947	0.5230769230769231	0.4594594594594595	0.6071428571428571	0.734375
7_12	0.6961191961191961	0.6973684210526315	0.676056338028169	0.7058823529411765	0.6486486486486487	0.8004158004158004
7_12	0.7886347886347886	0.7894736842105263	0.7777777777777778	0.8	0.7567567567567568	0.8267498267498267
7_12	0.7271777003484321	0.7236842105263158	0.72	675	0.7714285714285715	0.8271777003484321
7_12	0.6973684210526316	0.6973684210526315	0.6933333333333334	0.7027027027027027	0.6842105263157895	0.695983379501385
7_12	0.7089397089397089	0.7105263157894737	0.7317073170731708	0.6976744186046512	0.7692307692307693	0.799029799029799
7_12	0.6687675070028012	0.6710526315789473	0.6376811594202899	0.6285714285714286	0.6470588235294118	0.738795518207283
7_12	0.7239057239057239	0.6842105263157895	0.7391304347826088	0.8947368421052632	0.6296296296296297	0.8106060606060607
7_13	0.7722298221614227	0.7662337662337663	0.7749999999999999	0.8378378378378378	0.7209302325581395	0.8317373461012312
7_13	0.7311486962649754	0.7236842105263158	0.7123287671232875	0.65	0.7878787878787878	0.7836504580690627
7_13	0.6488095238095238	0.631578947368421	0.588235294117647	0.5	0.7142857142857143	0.7313988095238095
7_13	0.6947331947331947	0.6973684210526315	0.6567164179104478	0.7333333333333333	0.5945945945945946	0.8177408177408177
7_13	0.7616077616077617	0.7631578947368421	0.7428571428571429	0.7878787878787878	0.7027027027027027	0.8212058212058212
7_13	0.702787456445993	0.6973684210526315	0.7012987012987013	0.6428571428571429	0.7714285714285715	0.7804878048780487
7_13	0.6710526315789473	0.6710526315789473	0.6666666666666667	0.6756756756756757	0.6578947368421053	0.6821329639889196
7_13	0.7096327096327096	0.7105263157894737	725	0.7073170731707317	0.7435897435897436	0.7664587664587665
7_13	0.7128851540616247	0.7105263157894737	0.6944444444444445	0.6578947368421053	0.7352941176470589	0.7633053221288516
7_13	0.6919191919191919	0.6578947368421053	0.7173913043478262	0.868421052631579	0.6111111111111112	0.8131313131313131
7_14	0.7660738714090287	0.7662337662337663	0.7857142857142858	0.8048780487804879	0.7674418604651163	0.8317373461012312
7_14	0.6892177589852009	0.6842105263157895	0.6666666666666667	0.6153846153846154	0.7272727272727273	0.733615221987315
7_14	0.6413690476190477	0.631578947368421	0.5757575757575758	0.5	0.6785714285714286	0.7395833333333333
7_14	0.6812196812196811	0.6842105263157895	0.6363636363636365	0.7241379310344828	0.5675675675675675	0.8364518364518365
7_14	0.7629937629937631	0.7631578947368421	0.7567567567567567	0.7567567567567568	0.7567567567567568	0.8170478170478171
7_14	0.7414634146341463	0.7368421052631579	0.736842105263158	0.6829268292682927	0.8	0.8278745644599304
7_14	0.7105263157894737	0.7105263157894737	0.6944444444444445	0.7352941176470589	0.6578947368421053	0.6945983379501385
7_14	0.6832986832986834	0.6842105263157895	0.7000000000000001	0.6829268292682927	0.717948717948718	0.7685377685377685
7_14	0.7072829131652661	0.7105263157894737	0.6764705882352942	0.6764705882352942	0.6764705882352942	0.745798319327731
7_14	0.7508417508417509	0.6842105263157895	0.7272727272727272	0.9411764705882352	0.5925925925925926	0.8417508417508418
7_15	0.7513679890560876	0.7532467532467533	0.7764705882352941	0.7857142857142857	0.7674418604651163	0.8433652530779754
7_15	0.7427766032417196	0.7368421052631579	0.7222222222222221	0.6666666666666666	0.7878787878787878	0.7709654686398872
7_15	0.6949404761904762	0.6710526315789473	0.6376811594202899	0.5365853658536586	0.7857142857142857	0.7604166666666666
7_15	0.7210672210672211	0.7236842105263158	0.6865671641791045	0.7666666666666667	0.6216216216216216	0.8392238392238393
7_15	0.7886347886347886	0.7894736842105263	0.7777777777777778	0.8	0.7567567567567568	0.8343728343728343
7_15	0.7372822299651568	0.7368421052631579	0.7222222222222223	0.7027027027027027	0.7428571428571429	0.821602787456446
7_15	0.6710526315789473	0.6710526315789473	0.6666666666666667	0.6756756756756757	0.6578947368421053	0.6869806094182827
7_15	0.6711711711711712	0.6710526315789473	0.6753246753246753	0.6842105263157895	0.6666666666666666	0.7560637560637561
7_15	0.680672268907563	0.6842105263157895	0.6470588235294118	0.6470588235294118	0.6470588235294118	0.757703081232493
7_15	0.7239057239057239	0.6842105263157895	0.7391304347826088	0.8947368421052632	0.6296296296296297	0.8308080808080808
7_16	0.7777017783857729	0.7792207792207793	0.8	0.8095238095238095	0.7906976744186046	0.8461012311901506
7_16	0.7392529950669485	0.7368421052631579	0.7142857142857142	0.6756756756756757	0.7575757575757576	0.7843551797040169
7_16	0.6726190476190477	0.6710526315789473	0.603174603174603	0.5428571428571428	0.6785714285714286	0.7425595238095238
7_16	0.7474012474012475	0.75	0.7164179104477612	0.8	0.6486486486486487	0.8634788634788635
7_16	0.735966735966736	0.7368421052631579	0.7222222222222223	0.7428571428571429	0.7027027027027027	0.8163548163548163
7_16	0.686411149825784	0.6842105263157895	0.6756756756756757	0.6410256410256411	0.7142857142857143	0.8034843205574913
7_16	0.6973684210526316	0.6973684210526315	0.684931506849315	0.7142857142857143	0.6578947368421053	0.6994459833795015
7_16	0.7217602217602217	0.7236842105263158	0.746987951807229	0.7045454545454546	0.7948717948717948	0.7754677754677755
7_16	0.6568627450980392	0.6578947368421053	0.6285714285714287	0.6111111111111112	0.6470588235294118	0.738795518207283
7_16	0.7239057239057239	0.6842105263157895	0.7391304347826088	0.8947368421052632	0.6296296296296297	0.8383838383838383
7_17	0.7660738714090287	0.7662337662337663	0.7857142857142858	0.8048780487804879	0.7674418604651163	0.847469220246238
7_17	0.7427766032417196	0.7368421052631579	0.7222222222222221	0.6666666666666666	0.7878787878787878	0.7942212825933757
7_17	0.7008928571428572	0.6973684210526315	0.634920634920635	0.5714285714285714	0.7142857142857143	0.7425595238095237
7_17	0.6826056826056826	0.6842105263157895	0.6571428571428571	0.696969696969697	0.6216216216216216	0.8336798336798338
7_17	0.7494802494802495	0.75	0.7397260273972601	0.75	0.7297297297297297	0.8225918225918226
7_17	0.7536585365853659	0.75	0.7466666666666666	0.7	0.8	0.8181184668989547
7_17	0.6842105263157894	0.6842105263157895	0.6666666666666667	0.7058823529411765	0.631578947368421	0.6980609418282548
7_17	0.6954261954261954	0.6973684210526315	0.7228915662650602	0.6818181818181818	0.7692307692307693	0.7664587664587664
7_17	0.6862745098039216	0.6842105263157895	0.6666666666666667	0.631578947368421	0.7058823529411765	0.7254901960784315
7_17	0.7281144781144782	0.6710526315789473	0.7191011235955056	0.9142857142857144	0.5925925925925926	0.8602693602693603
7_18	0.7900136798905608	0.7792207792207793	0.7792207792207793	0.8823529411764706	0.6976744186046512	0.8508891928864569
7_18	0.7124735729386893	0.7105263157894737	0.6857142857142857	0.6486486486486487	0.7272727272727273	0.7632135306553911
7_18	0.6130952380952381	0.6052631578947368	0.5454545454545454	0.4736842105263157	0.6428571428571429	0.7157738095238095
7_18	0.7089397089397089	0.7105263157894737	0.6857142857142857	0.7272727272727273	0.6486486486486487	0.8267498267498268
7_18	0.775121275121275	0.7763157894736842	0.7605633802816901	0.7941176470588235	0.7297297297297297	0.8191268191268191
7_18	0.7250871080139373	0.7236842105263158	0.7123287671232877	0.6842105263157895	0.7428571428571429	0.802787456445993
7_18	0.6973684210526316	0.6973684210526315	0.684931506849315	0.7142857142857143	0.6578947368421053	0.6945983379501386
7_18	0.7096327096327096	0.7105263157894737	725	0.7073170731707317	0.7435897435897436	0.7643797643797643
7_18	0.6568627450980392	0.6578947368421053	0.6285714285714287	0.6111111111111112	0.6470588235294118	0.7275910364145659
7_18	0.6919191919191919	0.6578947368421053	0.7173913043478262	0.868421052631579	0.6111111111111112	0.8324915824915825
7_19	0.7691518467852256	0.7662337662337663	0.7804878048780488	0.8205128205128205	0.7441860465116279	0.8358413132694938
7_19	0.7159971811134602	0.7105263157894737	0.6944444444444444	0.6410256410256411	0.7575757575757576	0.7766032417195209
7_19	0.5952380952380952	0.5921052631578947	0.5230769230769231	0.4594594594594595	0.6071428571428571	0.7440476190476191
7_19	0.7217602217602217	0.7236842105263158	0.6956521739130435	0.75	0.6486486486486487	0.7914067914067914
7_19	0.7744282744282744	0.7763157894736842	0.7536231884057971	0.8125	0.7027027027027027	0.8364518364518365
7_19	0.7149825783972126	0.7105263157894737	0.7105263157894737	0.6585365853658537	0.7714285714285715	0.797212543554007
7_19	0.618421052631579	0.618421052631579	0.5915492957746479	0.6363636363636364	0.5526315789473685	0.6800554016620497
7_19	0.6441441441441441	0.6447368421052632	0.6582278481012659	0.65	0.6666666666666666	0.7581427581427581
7_19	0.6393557422969187	0.6447368421052632	0.5970149253731343	0.6060606060606061	0.5882352941176471	0.7107843137254901
7_19	0.7011784511784511	0.6710526315789473	0.7311827956989246	0.8717948717948718	0.6296296296296297	0.8316498316498316
7_20	0.7838577291381669	0.7792207792207793	0.7901234567901234	0.8421052631578947	0.7441860465116279	0.853625170998632
7_20	0.6659619450317125	0.6578947368421053	0.6486486486486487	0.5853658536585366	0.7272727272727273	0.7145877378435519
7_20	0.6517857142857143	0.6447368421052632	0.5846153846153848	0.5135135135135135	0.6785714285714286	0.7447916666666666
7_20	0.7089397089397089	0.7105263157894737	0.6857142857142857	0.7272727272727273	0.6486486486486487	0.8336798336798337
7_20	0.7494802494802495	0.75	0.7397260273972601	0.75	0.7297297297297297	0.8253638253638254
7_20	0.7128919860627179	0.7105263157894737	0.7027027027027027	0.6666666666666666	0.7428571428571429	0.8111498257839722
7_20	0.6710526315789473	0.6710526315789473	0.6753246753246753	0.6666666666666666	0.6842105263157895	0.7132963988919666
7_20	0.6832986832986834	0.6842105263157895	0.7000000000000001	0.6829268292682927	0.717948717948718	0.7602217602217602
7_20	0.642156862745098	0.6447368421052632	0.608695652173913	0.6	0.6176470588235294	0.7198879551820728
7_20	0.6826599326599326	0.6447368421052632	0.7032967032967032	0.8648648648648649	0.5925925925925926	0.82996632996633
8_9	0.713406292749658	0.7142857142857143	0.7380952380952381	0.7560975609756098	0.7209302325581395	0.7859097127222983
8_9	0.6472868217054264	0.6447368421052632	0.619718309859155	0.5789473684210527	0.6666666666666666	0.7603946441155743
8_9	0.6309523809523809	0.618421052631579	0.5671641791044776	0.4871794871794871	0.6785714285714286	0.7306547619047619
8_9	0.7366597366597367	0.7368421052631579	0.7297297297297297	0.7297297297297297	0.7297297297297297	0.7837837837837838
8_9	0.7737352737352737	0.7763157894736842	0.746268656716418	0.8333333333333334	0.6756756756756757	0.8544698544698545
8_9	0.759581881533101	0.7631578947368421	0.7352941176470589	0.7575757575757576	0.7142857142857143	0.8313588850174216
8_9	0.6447368421052632	0.6447368421052632	0.6301369863013698	0.6571428571428571	0.6052631578947368	0.6980609418282548
8_9	0.7508662508662509	0.75	0.7466666666666666	0.7777777777777778	0.717948717948718	0.7997227997227997
8_9	0.6981792717086834	0.6973684210526315	0.676056338028169	0.6486486486486487	0.7058823529411765	0.726890756302521
8_9	0.664983164983165	0.6578947368421053	0.7291666666666669	0.8333333333333334	0.6481481481481481	0.8055555555555556
8_10	0.6901504787961696	0.6883116883116883	0.7073170731707318	0.7435897435897436	0.6744186046511628	0.7818057455540355
8_10	0.6775898520084567	0.6710526315789473	0.6575342465753425	0.6	0.7272727272727273	0.7575757575757576
8_10	0.6592261904761905	0.6447368421052632	0.5970149253731343	0.5128205128205128	0.7142857142857143	0.7351190476190477
8_10	0.6968121968121967	0.6973684210526315	0.684931506849315	0.6944444444444444	0.6756756756756757	0.7616077616077616
8_10	0.7744282744282744	0.7763157894736842	0.7536231884057971	0.8125	0.7027027027027027	0.8627858627858628
8_10	0.7759581881533102	0.7763157894736842	0.7605633802816902	0.75	0.7714285714285715	0.8522648083623693
8_10	0.6710526315789473	0.6710526315789473	0.6478873239436619	0.696969696969697	0.6052631578947368	0.7236842105263157
8_10	0.711018711018711	0.7105263157894737	0.7105263157894737	0.7297297297297297	0.6923076923076923	0.7934857934857935
8_10	0.7128851540616247	0.7105263157894737	0.6944444444444445	0.6578947368421053	0.7352941176470589	0.7668067226890756
8_10	0.7373737373737375	0.6842105263157895	0.7333333333333334	0.9166666666666666	0.6111111111111112	0.8501683501683501
8_11	0.7048563611491108	0.7012987012987013	0.7160493827160495	0.7631578947368421	0.6744186046511628	0.7886456908344733
8_11	0.6705426356589147	0.6710526315789473	0.6376811594202899	0.6111111111111112	0.6666666666666666	0.780831571529246
8_11	0.6666666666666667	0.6447368421052632	0.6086956521739131	0.5121951219512195	0.75	0.7619047619047619
8_11	0.681912681912682	0.6842105263157895	0.6470588235294118	0.7096774193548387	0.5945945945945946	0.7477477477477478
8_11	0.7480942480942481	0.75	0.7246376811594203	0.78125	0.6756756756756757	0.8516978516978517
8_11	0.735191637630662	0.7368421052631579	0.7142857142857143	0.7142857142857143	0.7142857142857143	0.8313588850174217
8_11	0.6973684210526316	0.6973684210526315	0.684931506849315	0.7142857142857143	0.6578947368421053	0.7354570637119113
8_11	0.7238392238392238	0.7236842105263158	0.7272727272727273	0.7368421052631579	0.717948717948718	0.7858627858627858
8_11	0.7100840336134454	0.7105263157894737	0.6857142857142857	0.6666666666666666	0.7058823529411765	0.7787114845938374
8_11	0.7104377104377104	0.6842105263157895	0.7446808510638299	875	0.6481481481481481	0.8383838383838383
8_12	0.7544459644322845	0.7532467532467533	0.7710843373493975	0.8	0.7441860465116279	0.8255813953488372
8_12	0.6624383368569415	0.6578947368421053	0.638888888888889	0.5897435897435898	0.696969696969697	0.7646229739252995
8_12	0.6622023809523809	0.6578947368421053	0.5937499999999999	0.5277777777777778	0.6785714285714286	0.7418154761904763
8_12	0.6954261954261954	0.6973684210526315	0.6666666666666667	0.71875	0.6216216216216216	0.7623007623007623
8_12	0.7865557865557866	0.7894736842105263	0.7575757575757576	0.8620689655172413	0.6756756756756757	0.8218988218988219
8_12	0.735191637630662	0.7368421052631579	0.7142857142857143	0.7142857142857143	0.7142857142857143	0.8536585365853658
8_12	0.631578947368421	0.631578947368421	0.6216216216216216	0.6388888888888888	0.6052631578947368	0.7465373961218836
8_12	0.738045738045738	0.7368421052631579	0.7297297297297296	0.7714285714285715	0.6923076923076923	0.7997227997227997
8_12	0.680672268907563	0.6842105263157895	0.6470588235294118	0.6470588235294118	0.6470588235294118	0.7394957983193277
8_12	0.7466329966329966	0.6973684210526315	0.7472527472527473	0.918918918918919	0.6296296296296297	0.8409090909090909
8_13	0.6901504787961696	0.6883116883116883	0.7073170731707318	0.7435897435897436	0.6744186046511628	0.7729138166894665
8_13	0.7008456659619451	0.6973684210526315	0.676056338028169	0.631578947368421	0.7272727272727273	0.7723749119097956
8_13	0.6770833333333333	0.6578947368421053	0.6176470588235295	525	0.75	0.7373511904761905
8_13	0.7075537075537075	0.7105263157894737	0.6666666666666667	0.7586206896551724	0.5945945945945946	0.7602217602217604
8_13	0.7737352737352737	0.7763157894736842	0.746268656716418	0.8333333333333334	0.6756756756756757	0.8468468468468469
8_13	0.7006968641114983	0.6973684210526315	0.6933333333333334	0.65	0.7428571428571429	0.8257839721254355
8_13	0.6842105263157894	0.6842105263157895	0.6666666666666667	0.7058823529411765	0.631578947368421	0.7382271468144045
8_13	0.6975051975051976	0.6973684210526315	0.7012987012987013	0.7105263157894737	0.6923076923076923	0.772002772002772
8_13	0.6981792717086834	0.6973684210526315	0.676056338028169	0.6486486486486487	0.7058823529411765	0.7633053221288516
8_13	0.7508417508417509	0.6842105263157895	0.7272727272727272	0.9411764705882352	0.5925925925925926	0.8400673400673402
8_14	0.7195622435020519	0.7142857142857143	725	0.7837837837837838	0.6744186046511628	0.7824897400820793
8_14	0.7159971811134602	0.7105263157894737	0.6944444444444444	0.6410256410256411	0.7575757575757576	0.7674418604651163
8_14	0.6592261904761905	0.6447368421052632	0.5970149253731343	0.5128205128205128	0.7142857142857143	0.71875
8_14	0.7352737352737353	0.7368421052631579	0.7142857142857142	0.7575757575757576	0.6756756756756757	0.7796257796257797
8_14	0.7352737352737353	0.7368421052631579	0.7142857142857142	0.7575757575757576	0.6756756756756757	0.7900207900207901
8_14	0.7637630662020907	0.7631578947368421	0.75	0.7297297297297297	0.7714285714285715	0.8571428571428571
8_14	0.6710526315789473	0.6710526315789473	0.6478873239436619	0.696969696969697	0.6052631578947368	0.7458448753462604
8_14	0.735966735966736	0.7368421052631579	0.7499999999999999	0.7317073170731707	0.7692307692307693	0.7657657657657657
8_14	0.7100840336134454	0.7105263157894737	0.6857142857142857	0.6666666666666666	0.7058823529411765	0.7598039215686275
8_14	0.7693602693602694	0.7105263157894737	0.7555555555555556	0.9444444444444444	0.6296296296296297	0.8434343434343434
8_15	0.6963064295485636	0.6883116883116883	0.6923076923076923	0.7714285714285715	0.627906976744186	0.7941176470588235
8_15	0.7311486962649754	0.7236842105263158	0.7123287671232875	0.65	0.7878787878787878	0.7660324171952079
8_15	0.65625	0.631578947368421	0.6	0.5	0.75	0.7537202380952381
8_15	0.7231462231462231	0.7236842105263158	0.7123287671232876	0.7222222222222222	0.7027027027027027	0.7671517671517672
8_15	0.8000693000693001	0.8026315789473685	0.7761194029850748	0.8666666666666667	0.7027027027027027	0.8662508662508662
8_15	0.7717770034843205	0.7763157894736842	0.7462686567164178	0.78125	0.7142857142857143	0.8557491289198605
8_15	0.6973684210526316	0.6973684210526315	0.684931506849315	0.7142857142857143	0.6578947368421053	0.7313019390581718
8_15	0.7366597366597367	0.7368421052631579	0.7435897435897437	0.7435897435897436	0.7435897435897436	0.7546777546777547
8_15	0.7247899159663866	0.7236842105263158	0.7042253521126761	0.6756756756756757	0.7352941176470589	0.76890756302521
8_15	0.7104377104377104	0.6842105263157895	0.7446808510638299	875	0.6481481481481481	0.8232323232323232
8_16	0.7691518467852256	0.7662337662337663	0.7804878048780488	0.8205128205128205	0.7441860465116279	0.8098495212038304
8_16	0.7357293868921776	0.7368421052631579	0.7058823529411764	0.6857142857142857	0.7272727272727273	0.7815362931642001
8_16	0.6309523809523809	0.618421052631579	0.5671641791044776	0.4871794871794871	0.6785714285714286	0.7604166666666667
8_16	0.7217602217602217	0.7236842105263158	0.6956521739130435	0.75	0.6486486486486487	0.7830907830907832
8_16	0.7480942480942481	0.75	0.7246376811594203	0.78125	0.6756756756756757	0.8392238392238391
8_16	0.7616724738675958	0.7631578947368421	0.7428571428571429	0.7428571428571429	0.7428571428571429	0.8634146341463415
8_16	0.6842105263157895	0.6842105263157895	0.6756756756756757	0.6944444444444444	0.6578947368421053	0.7409972299168974
8_16	0.6968121968121967	0.6973684210526315	0.708860759493671	0.7	0.717948717948718	0.762993762993763
8_16	0.6862745098039216	0.6842105263157895	0.6666666666666667	0.631578947368421	0.7058823529411765	0.7492997198879552
8_16	0.728956228956229	0.7105263157894737	0.7708333333333335	0.8809523809523809	0.6851851851851852	0.8089225589225589
8_17	0.7397400820793434	0.7402597402597403	0.761904761904762	0.7804878048780488	0.7441860465116279	0.805061559507524
8_17	0.6589147286821706	0.6578947368421053	0.6285714285714286	0.5945945945945946	0.6666666666666666	0.7674418604651163
8_17	0.6875	0.6710526315789473	0.6268656716417911	0.5384615384615384	0.75	0.7686011904761905
8_17	0.7231462231462231	0.7236842105263158	0.7123287671232876	0.7222222222222222	0.7027027027027027	0.7754677754677753
8_17	0.7872487872487872	0.7894736842105263	0.7647058823529411	0.8387096774193549	0.7027027027027027	0.8447678447678449
8_17	0.7616724738675958	0.7631578947368421	0.7428571428571429	0.7428571428571429	0.7428571428571429	0.8613240418118466
8_17	0.6842105263157895	0.6842105263157895	0.6571428571428571	0.71875	0.6052631578947368	0.7465373961218835
8_17	0.7373527373527373	0.7368421052631579	0.736842105263158	0.7567567567567568	0.717948717948718	0.7692307692307692
8_17	0.6568627450980392	0.6578947368421053	0.6285714285714287	0.6111111111111112	0.6470588235294118	0.7443977591036415
8_17	0.7516835016835017	0.7236842105263158	0.7789473684210526	0.902439024390244	0.6851851851851852	0.8089225589225589
8_18	0.7722298221614227	0.7662337662337663	0.7749999999999999	0.8378378378378378	0.7209302325581395	0.8248974008207934
8_18	0.7008456659619451	0.6973684210526315	0.676056338028169	0.631578947368421	0.7272727272727273	0.7610993657505285
8_18	0.6875	0.6710526315789473	0.6268656716417911	0.5384615384615384	0.75	0.7529761904761905
8_18	0.6968121968121967	0.6973684210526315	0.684931506849315	0.6944444444444444	0.6756756756756757	0.7782397782397782
8_18	0.7872487872487872	0.7894736842105263	0.7647058823529411	0.8387096774193549	0.7027027027027027	0.841995841995842
8_18	0.7780487804878049	0.7763157894736842	0.7671232876712328	0.7368421052631579	0.8	0.8599303135888502
8_18	0.6842105263157895	0.6842105263157895	0.6571428571428571	0.71875	0.6052631578947368	0.736842105263158
8_18	0.6961191961191961	0.6973684210526315	0.7160493827160495	0.6904761904761905	0.7435897435897436	0.753984753984754
8_18	0.6715686274509804	0.6710526315789473	0.6478873239436619	0.6216216216216216	0.6764705882352942	0.7443977591036415
8_18	0.7836700336700337	0.75	0.8000000000000002	0.926829268292683	0.7037037037037037	0.8223905723905723
8_19	0.7311901504787961	0.7272727272727273	0.7407407407407408	0.7894736842105263	0.6976744186046512	0.7845417236662107
8_19	0.6740662438336857	0.6710526315789473	0.6478873239436619	0.6052631578947368	0.696969696969697	0.7702607470049331
8_19	0.6592261904761905	0.6447368421052632	0.5970149253731343	0.5128205128205128	0.7142857142857143	0.7492559523809524
8_19	0.6690921690921692	0.6710526315789473	0.6376811594202898	0.6875	0.5945945945945946	0.744975744975745
8_19	0.7737352737352737	0.7763157894736842	0.746268656716418	0.8333333333333334	0.6756756756756757	0.8523908523908524
8_19	0.7738675958188154	0.7763157894736842	0.7536231884057971	0.7647058823529411	0.7428571428571429	0.8522648083623693
8_19	0.6447368421052632	0.6447368421052632	0.64	0.6486486486486487	0.631578947368421	0.7458448753462604
8_19	0.6690921690921692	0.6710526315789473	0.6987951807228915	0.6590909090909091	0.7435897435897436	0.7602217602217601
8_19	0.6715686274509804	0.6710526315789473	0.6478873239436619	0.6216216216216216	0.6764705882352942	0.7338935574229691
8_19	0.7558922558922558	0.7105263157894737	0.7608695652173912	0.9210526315789472	0.6481481481481481	0.8207070707070708
8_20	0.7513679890560876	0.7532467532467533	0.7764705882352941	0.7857142857142857	0.7674418604651163	0.7989056087551301
8_20	0.704369274136716	0.6973684210526315	0.6849315068493151	625	0.7575757575757576	0.7202255109231854
8_20	0.6919642857142857	0.6578947368421053	0.6388888888888888	0.5227272727272727	0.8214285714285714	0.7075892857142858
8_20	0.7082467082467082	0.7105263157894737	0.676470588235294	0.7419354838709677	0.6216216216216216	0.7934857934857935
8_20	0.775121275121275	0.7763157894736842	0.7605633802816901	0.7941176470588235	0.7297297297297297	0.8482328482328482
8_20	0.7637630662020907	0.7631578947368421	0.75	0.7297297297297297	0.7714285714285715	0.8738675958188153
8_20	0.7105263157894737	0.7105263157894737	0.6944444444444445	0.7352941176470589	0.6578947368421053	0.7583102493074793
8_20	0.7501732501732502	0.75	0.7532467532467534	0.7631578947368421	0.7435897435897436	0.7837837837837839
8_20	0.7156862745098038	0.7105263157894737	0.7027027027027027	0.65	0.7647058823529411	0.7415966386554621
8_20	0.7508417508417509	0.6842105263157895	0.7272727272727272	0.9411764705882352	0.5925925925925926	0.8535353535353535
9_10	0.7017783857729138	0.7012987012987013	0.7228915662650603	0.75	0.6976744186046512	0.8023255813953488
9_10	0.7241014799154334	0.7236842105263158	0.6956521739130435	0.6666666666666666	0.7272727272727273	0.7843551797040169
9_10	0.6488095238095238	0.631578947368421	0.588235294117647	0.5	0.7142857142857143	0.7328869047619048
9_10	0.735966735966736	0.7368421052631579	0.7222222222222223	0.7428571428571429	0.7027027027027027	0.7740817740817741
9_10	0.7623007623007623	0.7631578947368421	0.75	0.7714285714285715	0.7297297297297297	0.8406098406098407
9_10	0.7108013937282229	0.7105263157894737	0.6944444444444444	0.6756756756756757	0.7142857142857143	0.8299651567944251
9_10	0.6710526315789473	0.6710526315789473	0.6478873239436619	0.696969696969697	0.6052631578947368	0.7119113573407202
9_10	0.6981981981981982	0.6973684210526315	0.6933333333333334	0.7222222222222222	0.6666666666666666	0.785169785169785
9_10	0.7044817927170868	0.7105263157894737	0.6666666666666667	0.6875	0.6470588235294118	0.7450980392156863
9_10	0.7516835016835017	0.7236842105263158	0.7789473684210526	0.902439024390244	0.6851851851851852	0.8333333333333334
9_11	0.7397400820793434	0.7402597402597403	0.761904761904762	0.7804878048780488	0.7441860465116279	0.792749658002736
9_11	0.7438336856941508	0.75	0.7076923076923077	0.71875	0.696969696969697	0.8062015503875969
9_11	0.6592261904761905	0.6447368421052632	0.5970149253731343	0.5128205128205128	0.7142857142857143	0.7693452380952381
9_11	0.7217602217602217	0.7236842105263158	0.6956521739130435	0.75	0.6486486486486487	0.7657657657657658
9_11	0.7487872487872488	0.75	0.7323943661971832	0.7647058823529411	0.7027027027027027	0.8281358281358282
9_11	0.7637630662020907	0.7631578947368421	0.75	0.7297297297297297	0.7714285714285715	0.8278745644599304
9_11	0.7105263157894737	0.7105263157894737	0.7027027027027027	0.7222222222222222	0.6842105263157895	0.7382271468144044
9_11	0.6846846846846847	0.6842105263157895	0.6842105263157895	0.7027027027027027	0.6666666666666666	0.7754677754677755
9_11	0.6715686274509804	0.6710526315789473	0.6478873239436619	0.6216216216216216	0.6764705882352942	0.7296918767507002
9_11	0.7424242424242424	0.7105263157894737	0.7659574468085106	0.9	0.6666666666666666	0.8265993265993266
9_12	0.7048563611491108	0.7012987012987013	0.7160493827160495	0.7631578947368421	0.6744186046511628	0.8166894664842681
9_12	0.7205778717406625	0.7236842105263158	0.6865671641791046	0.6764705882352942	0.696969696969697	0.795630725863284
9_12	0.6592261904761905	0.6447368421052632	0.5970149253731343	0.5128205128205128	0.7142857142857143	0.7433035714285714
9_12	0.7224532224532225	0.7236842105263158	0.7042253521126761	0.7352941176470589	0.6756756756756757	0.7685377685377686
9_12	0.7480942480942481	0.75	0.7246376811594203	0.78125	0.6756756756756757	0.8232848232848233
9_12	0.7881533101045297	0.7894736842105263	0.7714285714285715	0.7714285714285715	0.7714285714285715	0.8418118466898955
9_12	0.6842105263157895	0.6842105263157895	0.6756756756756757	0.6944444444444444	0.6578947368421053	0.7375346260387812
9_12	0.735966735966736	0.7368421052631579	0.7499999999999999	0.7317073170731707	0.7692307692307693	0.8149688149688149
9_12	0.6715686274509804	0.6710526315789473	0.6478873239436619	0.6216216216216216	0.6764705882352942	0.7086834733893558
9_12	0.7062289562289563	0.6973684210526315	0.7628865979381443	0.8604651162790697	0.6851851851851852	0.8072390572390573
9_13	0.713406292749658	0.7142857142857143	0.7380952380952381	0.7560975609756098	0.7209302325581395	0.7824897400820793
9_13	0.7241014799154334	0.7236842105263158	0.6956521739130435	0.6666666666666666	0.7272727272727273	0.795630725863284
9_13	0.6488095238095238	0.631578947368421	0.588235294117647	0.5	0.7142857142857143	0.7410714285714285
9_13	0.7082467082467082	0.7105263157894737	0.676470588235294	0.7419354838709677	0.6216216216216216	0.7844767844767846
9_13	0.7616077616077617	0.7631578947368421	0.7428571428571429	0.7878787878787878	0.7027027027027027	0.814968814968815
9_13	0.7250871080139373	0.7236842105263158	0.7123287671232877	0.6842105263157895	0.7428571428571429	0.8278745644599304
9_13	0.6710526315789473	0.6710526315789473	0.6575342465753424	0.6857142857142857	0.631578947368421	0.6980609418282548
9_13	0.6981981981981982	0.6973684210526315	0.6933333333333334	0.7222222222222222	0.6666666666666666	0.7941787941787941
9_13	0.6981792717086834	0.6973684210526315	0.676056338028169	0.6486486486486487	0.7058823529411765	0.7324929971988795
9_13	0.7744107744107744	0.7368421052631579	0.7872340425531915	925	0.6851851851851852	0.7996632996632997
9_14	0.7017783857729138	0.7012987012987013	0.7228915662650603	0.75	0.6976744186046512	0.8023255813953488
9_14	0.68569415081043	0.6842105263157895	0.6571428571428571	0.6216216216216216	0.696969696969697	0.7505285412262157
9_14	0.6383928571428572	0.618421052631579	0.5797101449275363	0.4878048780487805	0.7142857142857143	0.7254464285714285
9_14	0.7210672210672211	0.7236842105263158	0.6865671641791045	0.7666666666666667	0.6216216216216216	0.7844767844767845
9_14	0.7487872487872488	0.75	0.7323943661971832	0.7647058823529411	0.7027027027027027	0.8288288288288289
9_14	0.7860627177700348	0.7894736842105263	0.7647058823529412	0.7878787878787878	0.7428571428571429	0.8585365853658538
9_14	0.6973684210526316	0.6973684210526315	0.676056338028169	0.7272727272727273	0.631578947368421	0.7271468144044322
9_14	0.6704781704781705	0.6710526315789473	0.6835443037974683	675	0.6923076923076923	0.7754677754677755
9_14	0.7044817927170868	0.7105263157894737	0.6666666666666667	0.6875	0.6470588235294118	0.7107843137254902
9_14	0.7693602693602694	0.7105263157894737	0.7555555555555556	0.9444444444444444	0.6296296296296297	0.8333333333333333
9_15	0.6754445964432285	0.6753246753246753	0.6987951807228916	725	0.6744186046511628	0.7948016415868673
9_15	0.7544045102184637	0.75	0.732394366197183	0.6842105263157895	0.7878787878787878	0.7899929527836506
9_15	0.6458333333333333	0.618421052631579	0.5915492957746479	0.4883720930232558	0.75	0.7395833333333334
9_15	0.7217602217602217	0.7236842105263158	0.6956521739130435	0.75	0.6486486486486487	0.7796257796257796
9_15	0.7487872487872488	0.75	0.7323943661971832	0.7647058823529411	0.7027027027027027	0.8447678447678447
9_15	0.7839721254355401	0.7894736842105263	0.7575757575757576	0.8064516129032258	0.7142857142857143	0.8466898954703833
9_15	0.6973684210526316	0.6973684210526315	0.676056338028169	0.7272727272727273	0.631578947368421	0.7126038781163435
9_15	0.6583506583506584	0.6578947368421053	0.6578947368421052	0.6756756756756757	0.6410256410256411	0.7636867636867636
9_15	0.7100840336134454	0.7105263157894737	0.6857142857142857	0.6666666666666666	0.7058823529411765	0.7240896358543418
9_15	0.7331649831649831	0.6973684210526315	0.7526881720430108	0.8974358974358975	0.6481481481481481	0.8131313131313133
9_16	0.7366621067031465	0.7402597402597403	0.7674418604651162	0.7674418604651163	0.7674418604651163	0.8125854993160054
9_16	0.7322057787174067	0.7368421052631579	0.696969696969697	0.696969696969697	0.696969696969697	0.7942212825933757
9_16	0.6309523809523809	0.618421052631579	0.5671641791044776	0.4871794871794871	0.6785714285714286	0.7559523809523809
9_16	0.7224532224532225	0.7236842105263158	0.7042253521126761	0.7352941176470589	0.6756756756756757	0.7997227997227997
9_16	0.7089397089397089	0.7105263157894737	0.6857142857142857	0.7272727272727273	0.6486486486486487	0.8260568260568261
9_16	0.7616724738675958	0.7631578947368421	0.7428571428571429	0.7428571428571429	0.7428571428571429	0.8508710801393728
9_16	0.6710526315789473	0.6710526315789473	0.6575342465753424	0.6857142857142857	0.631578947368421	0.7313019390581718
9_16	0.6832986832986834	0.6842105263157895	0.7000000000000001	0.6829268292682927	0.717948717948718	0.7858627858627859
9_16	0.642156862745098	0.6447368421052632	0.608695652173913	0.6	0.6176470588235294	0.7093837535014006
9_16	0.7196969696969697	0.6973684210526315	0.7578947368421053	0.8780487804878049	0.6666666666666666	0.813131313131313
9_17	0.7575239398084814	0.7532467532467533	0.765432098765432	0.8157894736842105	0.7209302325581395	0.811217510259918
9_17	0.7438336856941508	0.75	0.7076923076923077	0.71875	0.696969696969697	0.7928118393234672
9_17	0.6875	0.6710526315789473	0.6268656716417911	0.5384615384615384	0.75	0.7700892857142857
9_17	0.7217602217602217	0.7236842105263158	0.6956521739130435	0.75	0.6486486486486487	0.7955647955647955
9_17	0.7616077616077617	0.7631578947368421	0.7428571428571429	0.7878787878787878	0.7027027027027027	0.8309078309078309
9_17	0.7494773519163763	0.75	0.732394366197183	0.7222222222222222	0.7428571428571429	0.8543554006968642
9_17	0.6842105263157895	0.6842105263157895	0.6842105263157895	0.6842105263157895	0.6842105263157895	0.7174515235457064
9_17	0.7238392238392238	0.7236842105263158	0.7272727272727273	0.7368421052631579	0.717948717948718	0.7581427581427581
9_17	0.65406162464986	0.6578947368421053	0.6176470588235294	0.6176470588235294	0.6176470588235294	0.6834733893557423
9_17	0.7062289562289563	0.6973684210526315	0.7628865979381443	0.8604651162790697	0.6851851851851852	0.797979797979798
9_18	0.7342681258549931	0.7272727272727273	0.7341772151898734	0.8055555555555556	0.6744186046511628	0.8221614227086184
9_18	0.693798449612403	0.6973684210526315	0.6567164179104478	0.6470588235294118	0.6666666666666666	0.7928118393234672
9_18	0.6488095238095238	0.631578947368421	0.588235294117647	0.5	0.7142857142857143	0.7321428571428571
9_18	0.7096327096327096	0.7105263157894737	0.6944444444444444	0.7142857142857143	0.6756756756756757	0.7955647955647955
9_18	0.7231462231462231	0.7236842105263158	0.7123287671232876	0.7222222222222222	0.7027027027027027	0.7990297990297991
9_18	0.735191637630662	0.7368421052631579	0.7142857142857143	0.7142857142857143	0.7142857142857143	0.8341463414634146
9_18	0.7105263157894737	0.7105263157894737	0.6857142857142857	0.75	0.631578947368421	0.7340720221606649
9_18	0.7238392238392238	0.7236842105263158	0.7272727272727273	0.7368421052631579	0.717948717948718	0.7713097713097713
9_18	0.6981792717086834	0.6973684210526315	0.676056338028169	0.6486486486486487	0.7058823529411765	0.7401960784313725
9_18	0.7011784511784511	0.6710526315789473	0.7311827956989246	0.8717948717948718	0.6296296296296297	0.8072390572390573
9_19	0.6901504787961696	0.6883116883116883	0.7073170731707318	0.7435897435897436	0.6744186046511628	0.7975376196990425
9_19	0.7089499647639183	0.7105263157894737	0.676470588235294	0.6571428571428571	0.696969696969697	0.8040873854827344
9_19	0.6696428571428572	0.6578947368421053	0.6060606060606061	0.5263157894736842	0.7142857142857143	0.7217261904761905
9_19	0.6954261954261954	0.6973684210526315	0.6666666666666667	0.71875	0.6216216216216216	0.7713097713097713
9_19	0.7352737352737353	0.7368421052631579	0.7142857142857142	0.7575757575757576	0.6756756756756757	0.8295218295218296
9_19	0.7759581881533102	0.7763157894736842	0.7605633802816902	0.75	0.7714285714285715	0.8348432055749129
9_19	0.7105263157894737	0.7105263157894737	0.7027027027027027	0.7222222222222222	0.6842105263157895	0.7382271468144044
9_19	0.656964656964657	0.6578947368421053	675	0.6585365853658537	0.6923076923076923	0.7553707553707554
9_19	0.642156862745098	0.6447368421052632	0.608695652173913	0.6	0.6176470588235294	0.6750700280112045
9_19	0.7323232323232323	0.6578947368421053	0.6976744186046512	0.9375	0.5555555555555556	0.8434343434343434
9_20	0.7428180574555403	0.7402597402597403	0.7560975609756098	0.7948717948717948	0.7209302325581395	0.8057455540355678
9_20	0.7124735729386893	0.7105263157894737	0.6857142857142857	0.6486486486486487	0.7272727272727273	0.7688513037350247
9_20	0.6130952380952381	0.6052631578947368	0.5454545454545454	0.4736842105263157	0.6428571428571429	0.7150297619047619
9_20	0.7623007623007623	0.7631578947368421	0.75	0.7714285714285715	0.7297297297297297	0.81011781011781
9_20	0.7616077616077617	0.7631578947368421	0.7428571428571429	0.7878787878787878	0.7027027027027027	0.8066528066528067
9_20	0.7637630662020907	0.7631578947368421	0.75	0.7297297297297297	0.7714285714285715	0.8585365853658536
9_20	0.7236842105263158	0.7236842105263158	0.7123287671232877	0.7428571428571429	0.6842105263157895	0.726454293628809
9_20	0.6846846846846847	0.6842105263157895	0.6842105263157895	0.7027027027027027	0.6666666666666666	0.7706167706167706
9_20	0.5917366946778712	0.5921052631578947	0.5633802816901409	0.5405405405405406	0.5882352941176471	0.7051820728291317
9_20	0.7474747474747474	0.7368421052631579	0.7959183673469388	0.8863636363636364	0.7222222222222222	0.8131313131313131
10_11	0.7458960328317373	0.7402597402597403	0.75	0.8108108108108109	0.6976744186046512	0.8153214774281805
10_11	0.6973220577871742	0.6973684210526315	0.6666666666666666	0.6388888888888888	0.696969696969697	0.7942212825933757
10_11	0.6592261904761905	0.6447368421052632	0.5970149253731343	0.5128205128205128	0.7142857142857143	0.7678571428571429
10_11	0.681912681912682	0.6842105263157895	0.6470588235294118	0.7096774193548387	0.5945945945945946	0.7560637560637562
10_11	0.7487872487872488	0.75	0.7323943661971832	0.7647058823529411	0.7027027027027027	0.817047817047817
10_11	0.7616724738675958	0.7631578947368421	0.7428571428571429	0.7428571428571429	0.7428571428571429	0.8034843205574913
10_11	0.736842105263158	0.7368421052631579	0.7222222222222222	0.7647058823529411	0.6842105263157895	0.7596952908587257
10_11	0.6718641718641719	0.6710526315789473	0.6666666666666666	0.6944444444444444	0.6410256410256411	0.7657657657657657
10_11	0.7072829131652661	0.7105263157894737	0.6764705882352942	0.6764705882352942	0.6764705882352942	0.7507002801120448
10_11	0.7836700336700337	0.75	0.8000000000000002	0.926829268292683	0.7037037037037037	0.8636363636363636
10_12	0.716484268125855	0.7142857142857143	0.7317073170731708	0.7692307692307693	0.6976744186046512	0.8030095759233926
10_12	0.68569415081043	0.6842105263157895	0.6571428571428571	0.6216216216216216	0.696969696969697	0.795630725863284
10_12	0.6592261904761905	0.6447368421052632	0.5970149253731343	0.5128205128205128	0.7142857142857143	0.734375
10_12	0.6562716562716563	0.6578947368421053	0.6285714285714286	0.6666666666666666	0.5945945945945946	0.7373527373527372
10_12	0.775121275121275	0.7763157894736842	0.7605633802816901	0.7941176470588235	0.7297297297297297	0.8309078309078309
10_12	0.6986062717770035	0.6973684210526315	0.684931506849315	0.6578947368421053	0.7142857142857143	0.8278745644599304
10_12	0.7236842105263158	0.7236842105263158	0.704225352112676	0.7575757575757576	0.6578947368421053	0.7652354570637119
10_12	0.6846846846846847	0.6842105263157895	0.6842105263157895	0.7027027027027027	0.6666666666666666	0.7726957726957726
10_12	0.6715686274509804	0.6710526315789473	0.6478873239436619	0.6216216216216216	0.6764705882352942	0.7605042016806723
10_12	0.7474747474747474	0.7368421052631579	0.7959183673469388	0.8863636363636364	0.7222222222222222	0.8611111111111112
10_13	0.7397400820793434	0.7402597402597403	0.761904761904762	0.7804878048780488	0.7441860465116279	0.8173734610123119
10_13	0.7508809020436927	0.75	0.7246376811594203	0.6944444444444444	0.7575757575757576	0.7914023960535588
10_13	0.6666666666666667	0.6447368421052632	0.6086956521739131	0.5121951219512195	0.75	0.7306547619047619
10_13	0.6947331947331947	0.6973684210526315	0.6567164179104478	0.7333333333333333	0.5945945945945946	0.7567567567567567
10_13	0.814968814968815	0.8157894736842105	0.8055555555555555	0.8285714285714286	0.7837837837837838	0.832986832986833
10_13	0.6843205574912892	0.6842105263157895	0.6666666666666667	0.6486486486486487	0.6857142857142857	0.8006968641114982
10_13	0.6710526315789473	0.6710526315789473	0.6666666666666667	0.6756756756756757	0.6578947368421053	0.7583102493074793
10_13	0.6853776853776854	0.6842105263157895	0.6756756756756757	0.7142857142857143	0.6410256410256411	0.7623007623007623
10_13	0.7009803921568627	0.6973684210526315	0.6849315068493151	0.6410256410256411	0.7352941176470589	0.7759103641456583
10_13	0.7382154882154882	0.7236842105263158	0.7835051546391752	0.8837209302325582	0.7037037037037037	0.8627946127946128
10_14	0.7366621067031465	0.7402597402597403	0.7674418604651162	0.7674418604651163	0.7674418604651163	0.8317373461012312
10_14	0.7357293868921776	0.7368421052631579	0.7058823529411764	0.6857142857142857	0.7272727272727273	0.7716701902748414
10_14	0.6458333333333333	0.618421052631579	0.5915492957746479	0.4883720930232558	0.75	0.7299107142857143
10_14	0.7089397089397089	0.7105263157894737	0.6857142857142857	0.7272727272727273	0.6486486486486487	0.7678447678447679
10_14	0.8021483021483021	0.8026315789473685	0.7945205479452055	0.8055555555555556	0.7837837837837838	0.8385308385308385
10_14	0.7229965156794425	0.7236842105263158	0.7042253521126761	0.6944444444444444	0.7142857142857143	0.851567944250871
10_14	0.6973684210526316	0.6973684210526315	0.676056338028169	0.7272727272727273	0.631578947368421	0.7645429362880887
10_14	0.6711711711711712	0.6710526315789473	0.6753246753246753	0.6842105263157895	0.6666666666666666	0.7532917532917534
10_14	0.6925770308123249	0.6973684210526315	0.6567164179104478	0.6666666666666666	0.6470588235294118	0.757703081232493
10_14	0.7516835016835017	0.7236842105263158	0.7789473684210526	0.902439024390244	0.6851851851851852	0.872053872053872
10_15	0.7311901504787961	0.7272727272727273	0.7407407407407408	0.7894736842105263	0.6976744186046512	0.8310533515731874
10_15	0.7695560253699789	0.7631578947368421	0.7500000000000001	0.6923076923076923	0.8181818181818182	0.7850599013389711
10_15	0.6666666666666667	0.6447368421052632	0.6086956521739131	0.5121951219512195	0.75	0.7418154761904763
10_15	0.6812196812196811	0.6842105263157895	0.6363636363636365	0.7241379310344828	0.5675675675675675	0.7560637560637561
10_15	0.775121275121275	0.7763157894736842	0.7605633802816901	0.7941176470588235	0.7297297297297297	0.8516978516978517
10_15	0.7372822299651568	0.7368421052631579	0.7222222222222223	0.7027027027027027	0.7428571428571429	0.8515679442508711
10_15	0.7105263157894737	0.7105263157894737	0.7027027027027027	0.7222222222222222	0.6842105263157895	0.752770083102493
10_15	0.6718641718641719	0.6710526315789473	0.6666666666666666	0.6944444444444444	0.6410256410256411	0.7484407484407485
10_15	0.7366946778711485	0.7368421052631579	0.7142857142857144	0.6944444444444444	0.7352941176470589	0.7829131652661065
10_15	0.760942760942761	0.7368421052631579	0.7916666666666667	0.9047619047619048	0.7037037037037037	0.8737373737373737
10_16	0.7838577291381669	0.7792207792207793	0.7901234567901234	0.8421052631578947	0.7441860465116279	0.8522571819425444
10_16	0.7776603241719521	0.7763157894736842	0.7536231884057971	0.7222222222222222	0.7878787878787878	0.8019732205778718
10_16	0.6875	0.6710526315789473	0.6268656716417911	0.5384615384615384	0.75	0.7552083333333333
10_16	0.7082467082467082	0.7105263157894737	0.676470588235294	0.7419354838709677	0.6216216216216216	0.7803187803187803
10_16	0.7494802494802495	0.75	0.7397260273972601	0.75	0.7297297297297297	0.8378378378378378
10_16	0.6843205574912892	0.6842105263157895	0.6666666666666667	0.6486486486486487	0.6857142857142857	0.8439024390243902
10_16	0.7105263157894737	0.7105263157894737	0.7027027027027027	0.7222222222222222	0.6842105263157895	0.7673130193905817
10_16	0.683991683991684	0.6842105263157895	0.6923076923076923	0.6923076923076923	0.6923076923076923	0.7886347886347885
10_16	0.7100840336134454	0.7105263157894737	0.6857142857142857	0.6666666666666666	0.7058823529411765	0.761904761904762
10_16	0.7702020202020202	0.75	0.8041237113402061	0.9069767441860463	0.7222222222222222	0.8737373737373738
10_17	0.7660738714090287	0.7662337662337663	0.7857142857142858	0.8048780487804879	0.7674418604651163	0.822845417236662
10_17	0.6973220577871742	0.6973684210526315	0.6666666666666666	0.6388888888888888	0.696969696969697	0.7822410147991543
10_17	0.7053571428571428	0.6842105263157895	0.6470588235294117	0.55	0.7857142857142857	0.7752976190476191
10_17	0.6555786555786556	0.6578947368421053	0.6176470588235294	0.6774193548387096	0.5675675675675675	0.7532917532917534
10_17	0.8284823284823285	0.8289473684210527	0.8219178082191781	0.8333333333333334	0.8108108108108109	0.8482328482328482
10_17	0.7128919860627179	0.7105263157894737	0.7027027027027027	0.6666666666666666	0.7428571428571429	0.840418118466899
10_17	0.7105263157894737	0.7105263157894737	0.6857142857142857	0.75	0.631578947368421	0.775623268698061
10_17	0.6981981981981982	0.6973684210526315	0.6933333333333334	0.7222222222222222	0.6666666666666666	0.7484407484407484
10_17	0.65406162464986	0.6578947368421053	0.6176470588235294	0.6176470588235294	0.6176470588235294	0.7535014005602241
10_17	0.7794612794612794	0.7631578947368421	0.8163265306122449	0.9090909090909092	0.7407407407407407	0.8771043771043772
10_18	0.7342681258549931	0.7272727272727273	0.7341772151898734	0.8055555555555556	0.6744186046511628	0.8146374829001368
10_18	0.693798449612403	0.6973684210526315	0.6567164179104478	0.6470588235294118	0.6666666666666666	0.7744890768146583
10_18	0.6592261904761905	0.6447368421052632	0.5970149253731343	0.5128205128205128	0.7142857142857143	0.7403273809523809
10_18	0.681912681912682	0.6842105263157895	0.6470588235294118	0.7096774193548387	0.5945945945945946	0.7581427581427582
10_18	0.8014553014553014	0.8026315789473685	0.7887323943661971	0.8235294117647058	0.7567567567567568	0.830907830907831
10_18	0.7087108013937282	0.7105263157894737	0.6857142857142857	0.6857142857142857	0.6857142857142857	0.832752613240418
10_18	0.6973684210526316	0.6973684210526315	0.6933333333333334	0.7027027027027027	0.6842105263157895	0.7749307479224377
10_18	0.6846846846846847	0.6842105263157895	0.6842105263157895	0.7027027027027027	0.6666666666666666	0.7318087318087318
10_18	0.6953781512605042	0.6973684210526315	0.6666666666666666	0.6571428571428571	0.6764705882352942	0.7598039215686274
10_18	0.760942760942761	0.7368421052631579	0.7916666666666667	0.9047619047619048	0.7037037037037037	0.8720538720538721
10_19	0.7281121751025992	0.7272727272727273	0.7469879518072289	775	0.7209302325581395	0.7948016415868673
10_19	0.6589147286821706	0.6578947368421053	0.6285714285714286	0.5945945945945946	0.6666666666666666	0.7758985200845666
10_19	0.6770833333333333	0.6578947368421053	0.6176470588235295	525	0.75	0.7395833333333333
10_19	0.7089397089397089	0.7105263157894737	0.6857142857142857	0.7272727272727273	0.6486486486486487	0.7241857241857241
10_19	0.8000693000693001	0.8026315789473685	0.7761194029850748	0.8666666666666667	0.7027027027027027	0.8454608454608455
10_19	0.7271777003484321	0.7236842105263158	0.72	675	0.7714285714285715	0.8236933797909408
10_19	0.6710526315789473	0.6710526315789473	0.6575342465753424	0.6857142857142857	0.631578947368421	0.7763157894736843
10_19	0.6711711711711712	0.6710526315789473	0.6753246753246753	0.6842105263157895	0.6666666666666666	0.7567567567567568
10_19	0.6659663865546219	0.6710526315789473	0.6268656716417911	0.6363636363636364	0.6176470588235294	0.7401960784313726
10_19	0.7382154882154882	0.7236842105263158	0.7835051546391752	0.8837209302325582	0.7037037037037037	0.8787878787878789
10_20	0.7281121751025992	0.7272727272727273	0.7469879518072289	775	0.7209302325581395	0.83515731874145
10_20	0.7089499647639183	0.7105263157894737	0.676470588235294	0.6571428571428571	0.696969696969697	0.7836504580690627
10_20	0.6592261904761905	0.6447368421052632	0.5970149253731343	0.5128205128205128	0.7142857142857143	0.71875
10_20	0.6954261954261954	0.6973684210526315	0.6666666666666667	0.71875	0.6216216216216216	0.7678447678447679
10_20	0.7629937629937631	0.7631578947368421	0.7567567567567567	0.7567567567567568	0.7567567567567568	0.8468468468468469
10_20	0.7250871080139373	0.7236842105263158	0.7123287671232877	0.6842105263157895	0.7428571428571429	0.8418118466898955
10_20	0.6710526315789473	0.6710526315789473	0.6666666666666667	0.6756756756756757	0.6578947368421053	0.7693905817174514
10_20	0.6718641718641719	0.6710526315789473	0.6666666666666666	0.6944444444444444	0.6410256410256411	0.7546777546777546
10_20	0.7100840336134454	0.7105263157894737	0.6857142857142857	0.6666666666666666	0.7058823529411765	0.7570028011204483
10_20	0.765993265993266	0.7631578947368421	0.8200000000000001	0.8913043478260869	0.7592592592592593	0.8383838383838385
11_12	0.7079343365253078	0.7012987012987013	0.7088607594936709	0.7777777777777778	0.6511627906976745	0.7879616963064295
11_12	0.6821705426356589	0.6842105263157895	0.6470588235294118	0.6285714285714286	0.6666666666666666	0.8019732205778717
11_12	0.6875	0.6710526315789473	0.6268656716417911	0.5384615384615384	0.75	0.7745535714285715
11_12	0.6947331947331947	0.6973684210526315	0.6567164179104478	0.7333333333333333	0.5945945945945946	0.7241857241857242
11_12	0.7879417879417879	0.7894736842105263	0.7714285714285715	0.8181818181818182	0.7297297297297297	0.8073458073458074
11_12	0.7087108013937282	0.7105263157894737	0.6857142857142857	0.6857142857142857	0.6857142857142857	0.8055749128919861
11_12	0.7236842105263157	0.7236842105263158	0.7200000000000001	0.7297297297297297	0.7105263157894737	0.7652354570637119
11_12	0.6711711711711712	0.6710526315789473	0.6753246753246753	0.6842105263157895	0.6666666666666666	0.7817047817047816
11_12	0.7366946778711485	0.7368421052631579	0.7142857142857144	0.6944444444444444	0.7352941176470589	0.7906162464985995
11_12	0.7971380471380471	0.75	0.7956989247311828	0.9487179487179488	0.6851851851851852	0.8409090909090909
11_13	0.7281121751025992	0.7272727272727273	0.7469879518072289	775	0.7209302325581395	0.7804377564979479
11_13	0.6775898520084567	0.6710526315789473	0.6575342465753425	0.6	0.7272727272727273	0.7427766032417195
11_13	0.65625	0.631578947368421	0.6	0.5	0.75	0.7544642857142858
11_13	0.7203742203742204	0.7236842105263158	0.676923076923077	0.7857142857142857	0.5945945945945946	0.7435897435897436
11_13	0.7609147609147608	0.7631578947368421	0.7352941176470588	0.8064516129032258	0.6756756756756757	0.8108108108108109
11_13	0.735191637630662	0.7368421052631579	0.7142857142857143	0.7142857142857143	0.7142857142857143	0.8125435540069686
11_13	0.6973684210526316	0.6973684210526315	0.6933333333333334	0.7027027027027027	0.6842105263157895	0.7437673130193907
11_13	0.711018711018711	0.7105263157894737	0.7105263157894737	0.7297297297297297	0.6923076923076923	0.760914760914761
11_13	0.6596638655462186	0.6578947368421053	0.6388888888888888	0.6052631578947368	0.6764705882352942	0.7668067226890757
11_13	0.7466329966329966	0.6973684210526315	0.7472527472527473	0.918918918918919	0.6296296296296297	0.8232323232323232
11_14	0.7017783857729138	0.7012987012987013	0.7228915662650603	0.75	0.6976744186046512	0.8036935704514364
11_14	0.6927413671599718	0.6842105263157895	0.6756756756756757	0.6097560975609756	0.7575757575757576	0.7463002114164905
11_14	0.7053571428571428	0.6842105263157895	0.6470588235294117	0.55	0.7857142857142857	0.7648809523809524
11_14	0.7082467082467082	0.7105263157894737	0.676470588235294	0.7419354838709677	0.6216216216216216	0.7539847539847541
11_14	0.7480942480942481	0.75	0.7246376811594203	0.78125	0.6756756756756757	0.817047817047817
11_14	0.759581881533101	0.7631578947368421	0.7352941176470589	0.7575757575757576	0.7142857142857143	0.832752613240418
11_14	0.6842105263157894	0.6842105263157895	0.6666666666666667	0.7058823529411765	0.631578947368421	0.7569252077562327
11_14	0.7103257103257103	0.7105263157894737	0.717948717948718	0.717948717948718	0.717948717948718	0.7706167706167706
11_14	0.680672268907563	0.6842105263157895	0.6470588235294118	0.6470588235294118	0.6470588235294118	0.7289915966386554
11_14	0.7651515151515151	0.7236842105263158	0.7741935483870968	0.9230769230769232	0.6666666666666666	0.8358585858585859
11_15	0.6785225718194254	0.6753246753246753	0.6913580246913581	0.7368421052631579	0.6511627906976745	0.8023255813953488
11_15	0.7008456659619451	0.6973684210526315	0.676056338028169	0.631578947368421	0.7272727272727273	0.7935165609584215
11_15	0.6741071428571428	0.6447368421052632	0.619718309859155	0.5116279069767442	0.7857142857142857	0.7730654761904762
11_15	0.6812196812196811	0.6842105263157895	0.6363636363636365	0.7241379310344828	0.5675675675675675	0.7581427581427582
11_15	0.7616077616077617	0.7631578947368421	0.7428571428571429	0.7878787878787878	0.7027027027027027	0.8316008316008316
11_15	0.7961672473867596	0.8026315789473685	0.7692307692307692	0.8333333333333334	0.7142857142857143	0.8480836236933798
11_15	0.7236842105263158	0.7236842105263158	0.7123287671232877	0.7428571428571429	0.6842105263157895	0.7700831024930749
11_15	0.6583506583506584	0.6578947368421053	0.6578947368421052	0.6756756756756757	0.6410256410256411	0.7505197505197505
11_15	0.6981792717086834	0.6973684210526315	0.676056338028169	0.6486486486486487	0.7058823529411765	0.7535014005602242
11_15	0.7878787878787878	0.7368421052631579	0.782608695652174	0.9473684210526316	0.6666666666666666	0.8468013468013468
11_16	0.7428180574555403	0.7402597402597403	0.7560975609756098	0.7948717948717948	0.7209302325581395	0.8194254445964432
11_16	0.6821705426356589	0.6842105263157895	0.6470588235294118	0.6285714285714286	0.6666666666666666	0.810429880197322
11_16	0.6770833333333333	0.6578947368421053	0.6176470588235295	525	0.75	0.8013392857142857
11_16	0.7345807345807346	0.7368421052631579	0.7058823529411764	0.7741935483870968	0.6486486486486487	0.76992376992377
11_16	0.7616077616077617	0.7631578947368421	0.7428571428571429	0.7878787878787878	0.7027027027027027	0.8128898128898129
11_16	0.7717770034843205	0.7763157894736842	0.7462686567164178	0.78125	0.7142857142857143	0.8271777003484321
11_16	0.75	0.75	0.7397260273972601	0.7714285714285715	0.7105263157894737	0.7610803324099722
11_16	0.6975051975051976	0.6973684210526315	0.7012987012987013	0.7105263157894737	0.6923076923076923	0.7830907830907831
11_16	0.6862745098039216	0.6842105263157895	0.6666666666666667	0.631578947368421	0.7058823529411765	0.7247899159663865
11_16	0.7794612794612794	0.7631578947368421	0.8163265306122449	0.9090909090909092	0.7407407407407407	0.8434343434343434
11_17	0.7575239398084814	0.7532467532467533	0.765432098765432	0.8157894736842105	0.7209302325581395	0.8146374829001368
11_17	0.7089499647639183	0.7105263157894737	0.676470588235294	0.6571428571428571	0.696969696969697	0.7899929527836504
11_17	0.7261904761904762	0.7105263157894737	0.6666666666666667	0.5789473684210527	0.7857142857142857	0.8043154761904762
11_17	0.7089397089397089	0.7105263157894737	0.6857142857142857	0.7272727272727273	0.6486486486486487	0.7352737352737353
11_17	0.8014553014553014	0.8026315789473685	0.7887323943661971	0.8235294117647058	0.7567567567567568	0.8316008316008316
11_17	0.7616724738675958	0.7631578947368421	0.7428571428571429	0.7428571428571429	0.7428571428571429	0.8341463414634146
11_17	0.75	0.75	0.7397260273972601	0.7714285714285715	0.7105263157894737	0.7867036011080333
11_17	0.7245322245322245	0.7236842105263158	0.7199999999999999	0.75	0.6923076923076923	0.7574497574497574
11_17	0.6925770308123249	0.6973684210526315	0.6567164179104478	0.6666666666666666	0.6470588235294118	0.7373949579831933
11_17	0.7744107744107744	0.7368421052631579	0.7872340425531915	925	0.6851851851851852	0.8569023569023569
11_18	0.7428180574555403	0.7402597402597403	0.7560975609756098	0.7948717948717948	0.7209302325581395	0.8084815321477428
11_18	0.6670190274841438	0.6710526315789473	0.6268656716417911	0.6176470588235294	0.6363636363636364	0.7787174066243834
11_18	0.6383928571428572	0.618421052631579	0.5797101449275363	0.4878048780487805	0.7142857142857143	0.7663690476190477
11_18	0.694040194040194	0.6973684210526315	0.6461538461538462	0.75	0.5675675675675675	0.7525987525987525
11_18	0.7089397089397089	0.7105263157894737	0.6857142857142857	0.7272727272727273	0.6486486486486487	0.7927927927927927
11_18	0.7738675958188154	0.7763157894736842	0.7536231884057971	0.7647058823529411	0.7428571428571429	0.8195121951219512
11_18	0.7105263157894737	0.7105263157894737	0.7027027027027027	0.7222222222222222	0.6842105263157895	0.7901662049861495
11_18	0.7117117117117118	0.7105263157894737	0.7027027027027027	0.7428571428571429	0.6666666666666666	0.7435897435897436
11_18	0.6512605042016807	0.6578947368421053	0.6060606060606061	625	0.5882352941176471	0.7275910364145658
11_18	0.7887205387205387	0.7763157894736842	0.8282828282828282	0.9111111111111112	0.7592592592592593	0.8585858585858587
11_19	0.716484268125855	0.7142857142857143	0.7317073170731708	0.7692307692307693	0.6976744186046512	0.8023255813953487
11_19	0.6518675123326286	0.6578947368421053	0.6060606060606061	0.6060606060606061	0.6060606060606061	0.7885835095137421
11_19	0.6592261904761905	0.6447368421052632	0.5970149253731343	0.5128205128205128	0.7142857142857143	0.7700892857142857
11_19	0.6420651420651421	0.6447368421052632	0.5970149253731343	0.6666666666666666	0.5405405405405406	0.6784476784476785
11_19	0.7217602217602217	0.7236842105263158	0.6956521739130435	0.75	0.6486486486486487	0.8031878031878034
11_19	0.7473867595818815	0.75	0.7246376811594202	0.7352941176470589	0.7142857142857143	0.8209059233449477
11_19	0.7105263157894737	0.7105263157894737	0.7027027027027027	0.7222222222222222	0.6842105263157895	0.7825484764542936
11_19	0.711018711018711	0.7105263157894737	0.7105263157894737	0.7297297297297297	0.6923076923076923	0.753984753984754
11_19	0.6449579831932774	0.6447368421052632	0.619718309859155	0.5945945945945946	0.6470588235294118	0.7121848739495799
11_19	0.7702020202020202	0.75	0.8041237113402061	0.9069767441860463	0.7222222222222222	0.8560606060606061
11_20	0.7195622435020519	0.7142857142857143	725	0.7837837837837838	0.6744186046511628	0.8187414500683994
11_20	0.7170542635658914	0.7236842105263158	0.676923076923077	0.6875	0.6666666666666666	0.7977448907681466
11_20	0.7053571428571428	0.6842105263157895	0.6470588235294117	0.55	0.7857142857142857	0.7552083333333333
11_20	0.6690921690921692	0.6710526315789473	0.6376811594202898	0.6875	0.5945945945945946	0.7470547470547471
11_20	0.7089397089397089	0.7105263157894737	0.6857142857142857	0.7272727272727273	0.6486486486486487	0.7920997920997921
11_20	0.7494773519163763	0.75	0.732394366197183	0.7222222222222222	0.7428571428571429	0.8362369337979094
11_20	0.7763157894736843	0.7763157894736842	0.7733333333333334	0.7837837837837838	0.7631578947368421	0.796398891966759
11_20	0.7124047124047124	0.7105263157894737	0.6944444444444444	0.7575757575757576	0.6410256410256411	0.7643797643797644
11_20	0.6897759103641457	0.6973684210526315	0.6461538461538462	0.6774193548387096	0.6176470588235294	0.742296918767507
11_20	0.7154882154882155	0.7105263157894737	0.7755102040816326	0.8636363636363636	0.7037037037037037	0.8257575757575758
12_13	0.6723666210670315	0.6753246753246753	0.7058823529411765	0.7142857142857143	0.6976744186046512	0.7961696306429549
12_13	0.6927413671599718	0.6842105263157895	0.6756756756756757	0.6097560975609756	0.7575757575757576	0.7540521494009866
12_13	0.6383928571428572	0.618421052631579	0.5797101449275363	0.4878048780487805	0.7142857142857143	0.7440476190476191
12_13	0.654885654885655	0.6578947368421053	0.6060606060606061	0.6896551724137931	0.5405405405405406	0.7463617463617462
12_13	0.7217602217602217	0.7236842105263158	0.6956521739130435	0.75	0.6486486486486487	0.7872487872487873
12_13	0.735191637630662	0.7368421052631579	0.7142857142857143	0.7142857142857143	0.7142857142857143	0.8181184668989547
12_13	0.6447368421052632	0.6447368421052632	0.6582278481012659	0.6341463414634146	0.6842105263157895	0.7590027700831026
12_13	0.683991683991684	0.6842105263157895	0.6923076923076923	0.6923076923076923	0.6923076923076923	0.7872487872487872
12_13	0.7247899159663866	0.7236842105263158	0.7042253521126761	0.6756756756756757	0.7352941176470589	0.7892156862745099
12_13	0.7382154882154882	0.7236842105263158	0.7835051546391752	0.8837209302325582	0.7037037037037037	0.8097643097643098
12_14	0.7195622435020519	0.7142857142857143	725	0.7837837837837838	0.6744186046511628	0.8248974008207934
12_14	0.6624383368569415	0.6578947368421053	0.638888888888889	0.5897435897435898	0.696969696969697	0.7420718816067653
12_14	0.6413690476190477	0.631578947368421	0.5757575757575758	0.5	0.6785714285714286	0.7433035714285714
12_14	0.6947331947331947	0.6973684210526315	0.6567164179104478	0.7333333333333333	0.5945945945945946	0.7491337491337492
12_14	0.7480942480942481	0.75	0.7246376811594203	0.78125	0.6756756756756757	0.7934857934857935
12_14	0.735191637630662	0.7368421052631579	0.7142857142857143	0.7142857142857143	0.7142857142857143	0.8320557491289199
12_14	0.6842105263157895	0.6842105263157895	0.6756756756756757	0.6944444444444444	0.6578947368421053	0.7686980609418282
12_14	0.735966735966736	0.7368421052631579	0.7499999999999999	0.7317073170731707	0.7692307692307693	0.7837837837837837
12_14	0.6834733893557423	0.6842105263157895	0.6571428571428571	0.6388888888888888	0.6764705882352942	0.7359943977591036
12_14	0.7651515151515151	0.7236842105263158	0.7741935483870968	0.9230769230769232	0.6666666666666666	0.8282828282828284
12_15	0.6901504787961696	0.6883116883116883	0.7073170731707318	0.7435897435897436	0.6744186046511628	0.7968536251709986
12_15	0.6543340380549683	0.6447368421052632	0.64	0.5714285714285714	0.7272727272727273	0.7625088090204369
12_15	0.6666666666666667	0.6447368421052632	0.6086956521739131	0.5121951219512195	0.75	0.7492559523809523
12_15	0.6677061677061678	0.6710526315789473	0.6153846153846154	0.7142857142857143	0.5405405405405406	0.7422037422037423
12_15	0.7758142758142759	0.7763157894736842	0.7671232876712328	0.7777777777777778	0.7567567567567568	0.8205128205128206
12_15	0.7574912891986063	0.7631578947368421	0.7272727272727272	0.7741935483870968	0.6857142857142857	0.8466898954703832
12_15	0.6710526315789473	0.6710526315789473	0.6666666666666667	0.6756756756756757	0.6578947368421053	0.7555401662049861
12_15	0.6576576576576576	0.6578947368421053	0.6666666666666666	0.6666666666666666	0.6666666666666666	0.7747747747747747
12_15	0.7338935574229692	0.7368421052631579	0.7058823529411765	0.7058823529411765	0.7058823529411765	0.7906162464985994
12_15	0.7466329966329966	0.6973684210526315	0.7472527472527473	0.918918918918919	0.6296296296296297	0.8383838383838383
12_16	0.716484268125855	0.7142857142857143	0.7317073170731708	0.7692307692307693	0.6976744186046512	0.8262653898768809
12_16	0.6402396053558844	0.6447368421052632	0.5970149253731343	0.5882352941176471	0.6060606060606061	0.7899929527836504
12_16	0.6458333333333333	0.618421052631579	0.5915492957746479	0.4883720930232558	0.75	0.7477678571428571
12_16	0.7602217602217602	0.7631578947368421	0.7272727272727273	0.8275862068965517	0.6486486486486487	0.7650727650727651
12_16	0.7480942480942481	0.75	0.7246376811594203	0.78125	0.6756756756756757	0.8018018018018018
12_16	0.7108013937282229	0.7105263157894737	0.6944444444444444	0.6756756756756757	0.7142857142857143	0.840418118466899
12_16	0.6973684210526316	0.6973684210526315	0.6933333333333334	0.7027027027027027	0.6842105263157895	0.7624653739612187
12_16	0.7366597366597367	0.7368421052631579	0.7435897435897437	0.7435897435897436	0.7435897435897436	0.8163548163548163
12_16	0.6743697478991597	0.6710526315789473	0.6575342465753424	0.6153846153846154	0.7058823529411765	0.7549019607843137
12_16	0.7744107744107744	0.7368421052631579	0.7872340425531915	925	0.6851851851851852	0.8350168350168351
12_17	0.713406292749658	0.7142857142857143	0.7380952380952381	0.7560975609756098	0.7209302325581395	0.7961696306429548
12_17	0.6437632135306555	0.6447368421052632	0.6086956521739131	0.5833333333333334	0.6363636363636364	0.773784355179704
12_17	0.6949404761904762	0.6710526315789473	0.6376811594202899	0.5365853658536586	0.7857142857142857	0.7648809523809524
12_17	0.7338877338877339	0.7368421052631579	0.696969696969697	0.7931034482758621	0.6216216216216216	0.7352737352737352
12_17	0.7744282744282744	0.7763157894736842	0.7536231884057971	0.8125	0.7027027027027027	0.8087318087318087
12_17	0.6843205574912892	0.6842105263157895	0.6666666666666667	0.6486486486486487	0.6857142857142857	0.8418118466898954
12_17	0.7236842105263157	0.7236842105263158	0.7200000000000001	0.7297297297297297	0.7105263157894737	0.804016620498615
12_17	0.6968121968121967	0.6973684210526315	0.708860759493671	0.7	0.717948717948718	0.7823977823977823
12_17	0.65406162464986	0.6578947368421053	0.6176470588235294	0.6176470588235294	0.6176470588235294	0.7373949579831932
12_17	0.7878787878787878	0.7368421052631579	0.782608695652174	0.9473684210526316	0.6666666666666666	0.845117845117845
12_18	0.7195622435020519	0.7142857142857143	725	0.7837837837837838	0.6744186046511628	0.7995896032831737
12_18	0.6321353065539113	0.631578947368421	0.6000000000000001	0.5675675675675675	0.6363636363636364	0.7787174066243834
12_18	0.6205357142857143	0.6052631578947368	0.5588235294117648	475	0.6785714285714286	0.7425595238095238
12_18	0.694040194040194	0.6973684210526315	0.6461538461538462	0.75	0.5675675675675675	0.7283437283437284
12_18	0.7352737352737353	0.7368421052631579	0.7142857142857142	0.7575757575757576	0.6756756756756757	0.7858627858627859
12_18	0.7087108013937282	0.7105263157894737	0.6857142857142857	0.6857142857142857	0.6857142857142857	0.8369337979094076
12_18	0.736842105263158	0.7368421052631579	0.7297297297297298	0.75	0.7105263157894737	0.7984764542936288
12_18	0.6975051975051976	0.6973684210526315	0.7012987012987013	0.7105263157894737	0.6923076923076923	0.7886347886347885
12_18	0.7247899159663866	0.7236842105263158	0.7042253521126761	0.6756756756756757	0.7352941176470589	0.7752100840336135
12_18	0.7474747474747474	0.7368421052631579	0.7959183673469388	0.8863636363636364	0.7222222222222222	0.8114478114478114
12_19	0.7281121751025992	0.7272727272727273	0.7469879518072289	775	0.7209302325581395	0.7941176470588236
12_19	0.6321353065539113	0.631578947368421	0.6000000000000001	0.5675675675675675	0.6363636363636364	0.7730796335447498
12_19	0.6622023809523809	0.6578947368421053	0.5937499999999999	0.5277777777777778	0.6785714285714286	0.7447916666666667
12_19	0.6278586278586279	0.631578947368421	0.5625	0.6666666666666666	0.4864864864864865	0.6826056826056826
12_19	0.6961191961191961	0.6973684210526315	0.676056338028169	0.7058823529411765	0.6486486486486487	0.8080388080388081
12_19	0.6986062717770035	0.6973684210526315	0.684931506849315	0.6578947368421053	0.7142857142857143	0.8390243902439025
12_19	0.6842105263157894	0.6842105263157895	0.6666666666666667	0.7058823529411765	0.631578947368421	0.799168975069252
12_19	0.7373527373527373	0.7368421052631579	0.736842105263158	0.7567567567567568	0.717948717948718	0.7948717948717947
12_19	0.615546218487395	0.618421052631579	0.5797101449275363	0.5714285714285714	0.5882352941176471	0.7149859943977591
12_19	0.7474747474747474	0.7368421052631579	0.7959183673469388	0.8863636363636364	0.7222222222222222	0.8198653198653199
12_20	0.7195622435020519	0.7142857142857143	725	0.7837837837837838	0.6744186046511628	0.8337893296853626
12_20	0.6286116983791403	0.631578947368421	0.588235294117647	0.5714285714285714	0.6060606060606061	0.7780126849894291
12_20	0.6830357142857143	0.6842105263157895	0.6129032258064516	0.5588235294117647	0.6785714285714286	0.7232142857142858
12_20	0.7210672210672211	0.7236842105263158	0.6865671641791045	0.7666666666666667	0.6216216216216216	0.7512127512127512
12_20	0.7089397089397089	0.7105263157894737	0.6857142857142857	0.7272727272727273	0.6486486486486487	0.7754677754677755
12_20	0.7536585365853659	0.75	0.7466666666666666	0.7	0.8	0.8411149825783971
12_20	0.7105263157894737	0.7105263157894737	0.7027027027027027	0.7222222222222222	0.6842105263157895	0.8026315789473684
12_20	0.7252252252252251	0.7236842105263158	0.7123287671232877	0.7647058823529411	0.6666666666666666	0.8198198198198198
12_20	0.7044817927170868	0.7105263157894737	0.6666666666666667	0.6875	0.6470588235294118	0.7633053221288516
12_20	0.7331649831649831	0.6973684210526315	0.7526881720430108	0.8974358974358975	0.6481481481481481	0.835016835016835
13_14	0.6987004103967168	0.7012987012987013	0.7294117647058824	0.7380952380952381	0.7209302325581395	0.7770177838577291
13_14	0.6694855532064834	0.6578947368421053	0.6578947368421053	0.5813953488372093	0.7575757575757576	0.7420718816067653
13_14	0.6458333333333333	0.618421052631579	0.5915492957746479	0.4883720930232558	0.75	0.7462797619047619
13_14	0.7075537075537075	0.7105263157894737	0.6666666666666667	0.7586206896551724	0.5945945945945946	0.7525987525987526
13_14	0.7616077616077617	0.7631578947368421	0.7428571428571429	0.7878787878787878	0.7027027027027027	0.7817047817047816
13_14	0.7229965156794425	0.7236842105263158	0.7042253521126761	0.6944444444444444	0.7142857142857143	0.8362369337979094
13_14	0.6447368421052632	0.6447368421052632	0.6301369863013698	0.6571428571428571	0.6052631578947368	0.7444598337950138
13_14	0.6846846846846847	0.6842105263157895	0.6842105263157895	0.7027027027027027	0.6666666666666666	0.7519057519057518
13_14	0.7100840336134454	0.7105263157894737	0.6857142857142857	0.6666666666666666	0.7058823529411765	0.7443977591036415
13_14	0.7424242424242424	0.7105263157894737	0.7659574468085106	0.9	0.6666666666666666	0.8139730639730639
13_15	0.6638166894664843	0.6623376623376623	0.6829268292682927	0.717948717948718	0.6511627906976745	0.7941176470588236
13_15	0.6659619450317125	0.6578947368421053	0.6486486486486487	0.5853658536585366	0.7272727272727273	0.7561663143058491
13_15	0.6383928571428572	0.618421052631579	0.5797101449275363	0.4878048780487805	0.7142857142857143	0.7738095238095238
13_15	0.7061677061677062	0.7105263157894737	0.6451612903225806	0.8	0.5405405405405406	0.7401247401247402
13_15	0.7494802494802495	0.75	0.7397260273972601	0.75	0.7297297297297297	0.8156618156618157
13_15	0.7881533101045297	0.7894736842105263	0.7714285714285715	0.7714285714285715	0.7714285714285715	0.8634146341463415
13_15	0.6842105263157895	0.6842105263157895	0.6842105263157895	0.6842105263157895	0.6842105263157895	0.747229916897507
13_15	0.6583506583506584	0.6578947368421053	0.6578947368421052	0.6756756756756757	0.6410256410256411	0.7283437283437283
13_15	0.7661064425770308	0.7631578947368421	0.7499999999999999	0.7105263157894737	0.7941176470588235	0.8025210084033614
13_15	0.7466329966329966	0.6973684210526315	0.7472527472527473	0.918918918918919	0.6296296296296297	0.8249158249158248
13_16	0.7428180574555403	0.7402597402597403	0.7560975609756098	0.7948717948717948	0.7209302325581395	0.813953488372093
13_16	0.6902748414376321	0.6973684210526315	0.6461538461538462	0.65625	0.6363636363636364	0.7970401691331924
13_16	0.7127976190476191	0.6842105263157895	0.6571428571428571	0.5476190476190477	0.8214285714285714	0.759672619047619
13_16	0.7602217602217602	0.7631578947368421	0.7272727272727273	0.8275862068965517	0.6486486486486487	0.7872487872487873
13_16	0.7352737352737353	0.7368421052631579	0.7142857142857142	0.7575757575757576	0.6756756756756757	0.7955647955647956
13_16	0.7515679442508711	0.75	0.7397260273972601	0.7105263157894737	0.7714285714285715	0.8229965156794425
13_16	0.7105263157894737	0.7105263157894737	0.7105263157894737	0.7105263157894737	0.7105263157894737	0.7652354570637119
13_16	0.711018711018711	0.7105263157894737	0.7105263157894737	0.7297297297297297	0.6923076923076923	0.7782397782397782
13_16	0.6953781512605042	0.6973684210526315	0.6666666666666666	0.6571428571428571	0.6764705882352942	0.7647058823529412
13_16	0.7786195286195285	0.7236842105263158	0.7692307692307693	0.945945945945946	0.6481481481481481	0.8207070707070707
13_17	0.7544459644322845	0.7532467532467533	0.7710843373493975	0.8	0.7441860465116279	0.8160054719562244
13_17	0.6821705426356589	0.6842105263157895	0.6470588235294118	0.6285714285714286	0.6666666666666666	0.7646229739252995
13_17	0.7127976190476191	0.6842105263157895	0.6571428571428571	0.5476190476190477	0.8214285714285714	0.7700892857142857
13_17	0.7068607068607069	0.7105263157894737	0.65625	0.7777777777777778	0.5675675675675675	0.7498267498267499
13_17	0.775121275121275	0.7763157894736842	0.7605633802816901	0.7941176470588235	0.7297297297297297	0.8115038115038116
13_17	0.8045296167247387	0.8026315789473685	0.7945205479452055	0.7631578947368421	0.8285714285714286	0.8404181184668988
13_17	0.6973684210526316	0.6973684210526315	0.676056338028169	0.7272727272727273	0.631578947368421	0.796398891966759
13_17	0.6975051975051976	0.6973684210526315	0.7012987012987013	0.7105263157894737	0.6923076923076923	0.7657657657657657
13_17	0.7219887955182074	0.7236842105263158	0.6956521739130436	0.6857142857142857	0.7058823529411765	0.7836134453781514
13_17	0.7062289562289563	0.6973684210526315	0.7628865979381443	0.8604651162790697	0.6851851851851852	0.7946127946127945
13_18	0.7428180574555403	0.7402597402597403	0.7560975609756098	0.7948717948717948	0.7209302325581395	0.8132694938440492
13_18	0.6786469344608879	0.6842105263157895	0.6363636363636364	0.6363636363636364	0.6363636363636364	0.7751937984496124
13_18	0.6815476190476191	0.6447368421052632	0.6301369863013698	0.5111111111111111	0.8214285714285714	0.7433035714285714
13_18	0.6812196812196811	0.6842105263157895	0.6363636363636365	0.7241379310344828	0.5675675675675675	0.7470547470547471
13_18	0.7623007623007623	0.7631578947368421	0.75	0.7714285714285715	0.7297297297297297	0.7851697851697853
13_18	0.7780487804878049	0.7763157894736842	0.7671232876712328	0.7368421052631579	0.8	0.834843205574913
13_18	0.6842105263157895	0.6842105263157895	0.6756756756756757	0.6944444444444444	0.6578947368421053	0.7569252077562327
13_18	0.6846846846846847	0.6842105263157895	0.6842105263157895	0.7027027027027027	0.6666666666666666	0.7498267498267498
13_18	0.7247899159663866	0.7236842105263158	0.7042253521126761	0.6756756756756757	0.7352941176470589	0.7619047619047619
13_18	0.7104377104377104	0.6842105263157895	0.7446808510638299	875	0.6481481481481481	0.7971380471380473
13_19	0.6576607387140903	0.6623376623376623	0.6976744186046512	0.6976744186046512	0.6976744186046512	0.7900136798905608
13_19	0.6553911205073996	0.6578947368421053	0.6176470588235293	0.6	0.6363636363636364	0.7836504580690626
13_19	0.7083333333333333	0.6973684210526315	0.6461538461538462	0.5675675675675675	0.75	0.7767857142857143
13_19	0.6677061677061678	0.6710526315789473	0.6153846153846154	0.7142857142857143	0.5405405405405406	0.6971586971586972
13_19	0.7217602217602217	0.7236842105263158	0.6956521739130435	0.75	0.6486486486486487	0.7997227997227997
13_19	0.7271777003484321	0.7236842105263158	0.72	675	0.7714285714285715	0.8369337979094077
13_19	0.6578947368421053	0.6578947368421053	0.6388888888888888	0.6764705882352942	0.6052631578947368	0.7610803324099723
13_19	0.6576576576576576	0.6578947368421053	0.6666666666666666	0.6666666666666666	0.6666666666666666	0.7532917532917532
13_19	0.7366946778711485	0.7368421052631579	0.7142857142857144	0.6944444444444444	0.7352941176470589	0.7745098039215687
13_19	0.728956228956229	0.7105263157894737	0.7708333333333335	0.8809523809523809	0.6851851851851852	0.7870370370370371
13_20	0.7017783857729138	0.7012987012987013	0.7228915662650603	0.75	0.6976744186046512	0.7831737346101231
13_20	0.6670190274841438	0.6710526315789473	0.6268656716417911	0.6176470588235294	0.6363636363636364	0.7794221282593375
13_20	0.6488095238095238	0.631578947368421	0.588235294117647	0.5	0.7142857142857143	0.7306547619047619
13_20	0.6805266805266805	0.6842105263157895	625	0.7407407407407407	0.5405405405405406	0.7477477477477478
13_20	0.7501732501732502	0.75	0.7466666666666667	0.7368421052631579	0.7567567567567568	0.7941787941787942
13_20	0.7494773519163763	0.75	0.732394366197183	0.7222222222222222	0.7428571428571429	0.851567944250871
13_20	0.7236842105263158	0.7236842105263158	0.7123287671232877	0.7428571428571429	0.6842105263157895	0.7700831024930748
13_20	0.6718641718641719	0.6710526315789473	0.6666666666666666	0.6944444444444444	0.6410256410256411	0.7671517671517671
13_20	0.6981792717086834	0.6973684210526315	0.676056338028169	0.6486486486486487	0.7058823529411765	0.7801120448179271
13_20	0.7331649831649831	0.6973684210526315	0.7526881720430108	0.8974358974358975	0.6481481481481481	0.7845117845117846
14_15	0.6785225718194254	0.6753246753246753	0.6913580246913581	0.7368421052631579	0.6511627906976745	0.813953488372093
14_15	0.6543340380549683	0.6447368421052632	0.64	0.5714285714285714	0.7272727272727273	0.7477096546863988
14_15	0.65625	0.631578947368421	0.6	0.5	0.75	0.7544642857142857
14_15	0.7203742203742204	0.7236842105263158	0.676923076923077	0.7857142857142857	0.5945945945945946	0.7754677754677755
14_15	0.775121275121275	0.7763157894736842	0.7605633802816901	0.7941176470588235	0.7297297297297297	0.8135828135828137
14_15	0.7860627177700348	0.7894736842105263	0.7647058823529412	0.7878787878787878	0.7428571428571429	0.8362369337979094
14_15	0.6973684210526316	0.6973684210526315	0.6666666666666666	0.7419354838709677	0.6052631578947368	0.7804709141274239
14_15	0.6441441441441441	0.6447368421052632	0.6582278481012659	0.65	0.6666666666666666	0.7484407484407485
14_15	0.7338935574229692	0.7368421052631579	0.7058823529411765	0.7058823529411765	0.7058823529411765	0.7514005602240896
14_15	0.7693602693602694	0.7105263157894737	0.7555555555555556	0.9444444444444444	0.6296296296296297	0.8316498316498316
14_16	0.7397400820793434	0.7402597402597403	0.761904761904762	0.7804878048780488	0.7441860465116279	0.8358413132694938
14_16	0.68569415081043	0.6842105263157895	0.6571428571428571	0.6216216216216216	0.696969696969697	0.7568710359408034
14_16	0.6845238095238095	0.6578947368421053	0.6285714285714286	0.5238095238095238	0.7857142857142857	0.7507440476190477
14_16	0.7480942480942481	0.75	0.7246376811594203	0.78125	0.6756756756756757	0.7796257796257797
14_16	0.7487872487872488	0.75	0.7323943661971832	0.7647058823529411	0.7027027027027027	0.7886347886347886
14_16	0.7515679442508711	0.75	0.7397260273972601	0.7105263157894737	0.7714285714285715	0.8494773519163764
14_16	0.7236842105263157	0.7236842105263158	0.7200000000000001	0.7297297297297297	0.7105263157894737	0.7680055401662051
14_16	0.681912681912682	0.6842105263157895	0.7142857142857142	0.6666666666666666	0.7692307692307693	0.7664587664587664
14_16	0.7514005602240896	0.75	0.7323943661971832	0.7027027027027027	0.7647058823529411	0.7464985994397759
14_16	0.7971380471380471	0.75	0.7956989247311828	0.9487179487179488	0.6851851851851852	0.8190235690235691
14_17	0.7575239398084814	0.7532467532467533	0.765432098765432	0.8157894736842105	0.7209302325581395	0.8392612859097127
14_17	0.6705426356589147	0.6710526315789473	0.6376811594202899	0.6111111111111112	0.6666666666666666	0.7702607470049331
14_17	0.6949404761904762	0.6710526315789473	0.6376811594202899	0.5365853658536586	0.7857142857142857	0.7529761904761905
14_17	0.7075537075537075	0.7105263157894737	0.6666666666666667	0.7586206896551724	0.5945945945945946	0.7629937629937631
14_17	0.7480942480942481	0.75	0.7246376811594203	0.78125	0.6756756756756757	0.8004158004158005
14_17	0.8146341463414635	0.8157894736842105	0.8000000000000002	0.8	0.8	0.8662020905923344
14_17	0.736842105263158	0.7368421052631579	0.7222222222222222	0.7647058823529411	0.6842105263157895	0.8019390581717453
14_17	0.6826056826056826	0.6842105263157895	0.7073170731707318	0.6744186046511628	0.7435897435897436	0.7602217602217601
14_17	0.7044817927170868	0.7105263157894737	0.6666666666666667	0.6875	0.6470588235294118	0.7415966386554623
14_17	0.7558922558922558	0.7105263157894737	0.7608695652173912	0.9210526315789472	0.6481481481481481	0.8198653198653199
14_18	0.7489740082079344	0.7402597402597403	0.7435897435897435	0.8285714285714286	0.6744186046511628	0.8385772913816689
14_18	0.7089499647639183	0.7105263157894737	0.676470588235294	0.6571428571428571	0.696969696969697	0.7822410147991543
14_18	0.6636904761904762	0.631578947368421	0.6111111111111112	0.5	0.7857142857142857	0.7261904761904763
14_18	0.6947331947331947	0.6973684210526315	0.6567164179104478	0.7333333333333333	0.5945945945945946	0.7851697851697852
14_18	0.7616077616077617	0.7631578947368421	0.7428571428571429	0.7878787878787878	0.7027027027027027	0.787941787941788
14_18	0.7759581881533102	0.7763157894736842	0.7605633802816902	0.75	0.7714285714285715	0.8599303135888502
14_18	0.7105263157894737	0.7105263157894737	0.6944444444444445	0.7352941176470589	0.6578947368421053	0.7777008310249307
14_18	0.6704781704781705	0.6710526315789473	0.6835443037974683	675	0.6923076923076923	0.7470547470547471
14_18	0.719187675070028	0.7236842105263158	0.6865671641791046	0.696969696969697	0.6764705882352942	0.7492997198879552
14_18	0.6784511784511784	0.6578947368421053	0.723404255319149	0.85	0.6296296296296297	0.7962962962962963
14_19	0.6723666210670315	0.6753246753246753	0.7058823529411765	0.7142857142857143	0.6976744186046512	0.8242134062927496
14_19	0.6740662438336857	0.6710526315789473	0.6478873239436619	0.6052631578947368	0.696969696969697	0.7660324171952079
14_19	0.6770833333333333	0.6578947368421053	0.6176470588235295	525	0.75	0.7477678571428571
14_19	0.654885654885655	0.6578947368421053	0.6060606060606061	0.6896551724137931	0.5405405405405406	0.7415107415107416
14_19	0.7480942480942481	0.75	0.7246376811594203	0.78125	0.6756756756756757	0.8101178101178101
14_19	0.7637630662020907	0.7631578947368421	0.75	0.7297297297297297	0.7714285714285715	0.8717770034843206
14_19	0.7236842105263158	0.7236842105263158	0.7123287671232877	0.7428571428571429	0.6842105263157895	0.7673130193905817
14_19	0.656964656964657	0.6578947368421053	675	0.6585365853658537	0.6923076923076923	0.7574497574497575
14_19	0.7100840336134454	0.7105263157894737	0.6857142857142857	0.6666666666666666	0.7058823529411765	0.7471988795518207
14_19	0.7104377104377104	0.6842105263157895	0.7446808510638299	875	0.6481481481481481	0.7962962962962963
14_20	0.7311901504787961	0.7272727272727273	0.7407407407407408	0.7894736842105263	0.6976744186046512	0.8317373461012312
14_20	0.68569415081043	0.6842105263157895	0.6571428571428571	0.6216216216216216	0.696969696969697	0.7660324171952079
14_20	0.6488095238095238	0.631578947368421	0.588235294117647	0.5	0.7142857142857143	0.7217261904761905
14_20	0.7089397089397089	0.7105263157894737	0.6857142857142857	0.7272727272727273	0.6486486486486487	0.7858627858627859
14_20	0.7886347886347886	0.7894736842105263	0.7777777777777778	0.8	0.7567567567567568	0.7907137907137907
14_20	0.7759581881533102	0.7763157894736842	0.7605633802816902	0.75	0.7714285714285715	0.8724738675958188
14_20	0.75	0.75	0.7246376811594202	0.8064516129032258	0.6578947368421053	0.793628808864266
14_20	0.6704781704781705	0.6710526315789473	0.6835443037974683	675	0.6923076923076923	0.7595287595287595
14_20	0.7457983193277311	0.75	0.7164179104477613	0.7272727272727273	0.7058823529411765	0.7457983193277311
14_20	0.7424242424242424	0.7105263157894737	0.7659574468085106	0.9	0.6666666666666666	0.7996632996632996
15_16	0.7195622435020519	0.7142857142857143	725	0.7837837837837838	0.6744186046511628	0.8255813953488371
15_16	0.693798449612403	0.6973684210526315	0.6567164179104478	0.6470588235294118	0.6666666666666666	0.7829457364341086
15_16	0.6949404761904762	0.6710526315789473	0.6376811594202899	0.5365853658536586	0.7857142857142857	0.7745535714285714
15_16	0.7075537075537075	0.7105263157894737	0.6666666666666667	0.7586206896551724	0.5945945945945946	0.7837837837837839
15_16	0.7487872487872488	0.75	0.7323943661971832	0.7647058823529411	0.7027027027027027	0.817047817047817
15_16	0.7881533101045297	0.7894736842105263	0.7714285714285715	0.7714285714285715	0.7714285714285715	0.8418118466898955
15_16	0.7368421052631579	0.7368421052631579	0.7368421052631579	0.7368421052631579	0.7368421052631579	0.7901662049861495
15_16	0.656964656964657	0.6578947368421053	675	0.6585365853658537	0.6923076923076923	0.7415107415107415
15_16	0.7275910364145658	0.7236842105263158	0.7123287671232877	0.6666666666666666	0.7647058823529411	0.7443977591036415
15_16	0.7786195286195285	0.7236842105263158	0.7692307692307693	0.945945945945946	0.6481481481481481	0.8425925925925926
15_17	0.7629958960328318	0.7662337662337663	0.7906976744186046	0.7906976744186046	0.7906976744186046	0.8242134062927496
15_17	0.68569415081043	0.6842105263157895	0.6571428571428571	0.6216216216216216	0.696969696969697	0.7533474277660324
15_17	0.6919642857142857	0.6578947368421053	0.6388888888888888	0.5227272727272727	0.8214285714285714	0.7976190476190476
15_17	0.6947331947331947	0.6973684210526315	0.6567164179104478	0.7333333333333333	0.5945945945945946	0.7602217602217602
15_17	0.8277893277893278	0.8289473684210527	0.8169014084507041	0.8529411764705882	0.7837837837837838	0.8475398475398475
15_17	0.8146341463414635	0.8157894736842105	0.8000000000000002	0.8	0.8	0.8439024390243902
15_17	0.736842105263158	0.7368421052631579	0.7297297297297298	0.75	0.7105263157894737	0.8026315789473684
15_17	0.656964656964657	0.6578947368421053	675	0.6585365853658537	0.6923076923076923	0.7338877338877339
15_17	0.7338935574229692	0.7368421052631579	0.7058823529411765	0.7058823529411765	0.7058823529411765	0.7507002801120448
15_17	0.7744107744107744	0.7368421052631579	0.7872340425531915	925	0.6851851851851852	0.8341750841750842
15_18	0.7017783857729138	0.7012987012987013	0.7228915662650603	0.75	0.6976744186046512	0.8071135430916553
15_18	0.7008456659619451	0.6973684210526315	0.676056338028169	0.631578947368421	0.7272727272727273	0.7815362931642001
15_18	0.6666666666666667	0.6447368421052632	0.6086956521739131	0.5121951219512195	0.75	0.7477678571428571
15_18	0.7082467082467082	0.7105263157894737	0.676470588235294	0.7419354838709677	0.6216216216216216	0.7761607761607763
15_18	0.7758142758142759	0.7763157894736842	0.7671232876712328	0.7777777777777778	0.7567567567567568	0.8295218295218295
15_18	0.7473867595818815	0.75	0.7246376811594202	0.7352941176470589	0.7142857142857143	0.8494773519163763
15_18	0.7236842105263157	0.7236842105263158	0.7272727272727273	0.717948717948718	0.7368421052631579	0.806786703601108
15_18	0.6711711711711712	0.6710526315789473	0.6753246753246753	0.6842105263157895	0.6666666666666666	0.7255717255717257
15_18	0.7485994397759104	0.75	0.7246376811594202	0.7142857142857143	0.7352941176470589	0.7682072829131653
15_18	0.7786195286195285	0.7236842105263158	0.7692307692307693	0.945945945945946	0.6481481481481481	0.8400673400673401
15_19	0.7281121751025992	0.7272727272727273	0.7469879518072289	775	0.7209302325581395	0.8043775649794801
15_19	0.6973220577871742	0.6973684210526315	0.6666666666666666	0.6388888888888888	0.696969696969697	0.7751937984496124
15_19	0.7127976190476191	0.6842105263157895	0.6571428571428571	0.5476190476190477	0.8214285714285714	0.7760416666666666
15_19	0.6541926541926542	0.6578947368421053	0.59375	0.7037037037037037	0.5135135135135135	0.7096327096327096
15_19	0.7345807345807346	0.7368421052631579	0.7058823529411764	0.7741935483870968	0.6486486486486487	0.8191268191268192
15_19	0.7923344947735191	0.7894736842105263	0.7837837837837838	0.7435897435897436	0.8285714285714286	0.8689895470383274
15_19	0.763157894736842	0.7631578947368421	0.7499999999999999	0.7941176470588235	0.7105263157894737	0.7929362880886427
15_19	0.683991683991684	0.6842105263157895	0.6923076923076923	0.6923076923076923	0.6923076923076923	0.7283437283437283
15_19	0.7338935574229692	0.7368421052631579	0.7058823529411765	0.7058823529411765	0.7058823529411765	0.7514005602240896
15_19	0.7508417508417509	0.6842105263157895	0.7272727272727272	0.9411764705882352	0.5925925925925926	0.8493265993265993
15_20	0.7281121751025992	0.7272727272727273	0.7469879518072289	775	0.7209302325581395	0.8310533515731874
15_20	0.6553911205073996	0.6578947368421053	0.6176470588235293	0.6	0.6363636363636364	0.7596899224806202
15_20	0.6711309523809523	0.631578947368421	0.6216216216216216	0.5	0.8214285714285714	0.7485119047619048
15_20	0.6812196812196811	0.6842105263157895	0.6363636363636365	0.7241379310344828	0.5675675675675675	0.7567567567567568
15_20	0.8021483021483021	0.8026315789473685	0.7945205479452055	0.8055555555555556	0.7837837837837838	0.8142758142758143
15_20	0.802439024390244	0.8026315789473685	0.7887323943661971	0.7777777777777778	0.8	0.8703832752613241
15_20	0.7763157894736843	0.7763157894736842	0.7733333333333334	0.7837837837837838	0.7631578947368421	0.8019390581717453
15_20	0.6576576576576576	0.6578947368421053	0.6666666666666666	0.6666666666666666	0.6666666666666666	0.7512127512127512
15_20	0.7366946778711485	0.7368421052631579	0.7142857142857144	0.6944444444444444	0.7352941176470589	0.7605042016806722
15_20	0.7878787878787878	0.7368421052631579	0.782608695652174	0.9473684210526316	0.6666666666666666	0.8526936026936026
16_17	0.7660738714090287	0.7662337662337663	0.7857142857142858	0.8048780487804879	0.7674418604651163	0.8385772913816689
16_17	0.6821705426356589	0.6842105263157895	0.6470588235294118	0.6285714285714286	0.6666666666666666	0.780831571529246
16_17	0.7083333333333333	0.6973684210526315	0.6461538461538462	0.5675675675675675	0.75	0.7864583333333333
16_17	0.6954261954261954	0.6973684210526315	0.6666666666666667	0.71875	0.6216216216216216	0.7636867636867637
16_17	0.7616077616077617	0.7631578947368421	0.7428571428571429	0.7878787878787878	0.7027027027027027	0.8080388080388081
16_17	0.7923344947735191	0.7894736842105263	0.7837837837837838	0.7435897435897436	0.8285714285714286	0.840418118466899
16_17	0.7763157894736843	0.7763157894736842	0.7733333333333334	0.7837837837837838	0.7631578947368421	0.8213296398891967
16_17	0.7089397089397089	0.7105263157894737	0.7317073170731708	0.6976744186046512	0.7692307692307693	0.7678447678447679
16_17	0.6953781512605042	0.6973684210526315	0.6666666666666666	0.6571428571428571	0.6764705882352942	0.738795518207283
16_17	0.7651515151515151	0.7236842105263158	0.7741935483870968	0.9230769230769232	0.6666666666666666	0.8005050505050505
16_18	0.7458960328317373	0.7402597402597403	0.75	0.8108108108108109	0.6976744186046512	0.8180574555403557
16_18	0.7706131078224101	0.7763157894736842	0.7384615384615384	0.75	0.7272727272727273	0.817477096546864
16_18	0.6666666666666667	0.6447368421052632	0.6086956521739131	0.5121951219512195	0.75	0.7485119047619048
16_18	0.6961191961191961	0.6973684210526315	0.676056338028169	0.7058823529411765	0.6486486486486487	0.7775467775467776
16_18	0.7224532224532225	0.7236842105263158	0.7042253521126761	0.7352941176470589	0.6756756756756757	0.7844767844767845
16_18	0.7393728222996516	0.7368421052631579	0.7297297297297296	0.6923076923076923	0.7714285714285715	0.8236933797909407
16_18	0.7368421052631579	0.7368421052631579	0.7368421052631579	0.7368421052631579	0.7368421052631579	0.7894736842105262
16_18	0.656964656964657	0.6578947368421053	675	0.6585365853658537	0.6923076923076923	0.7491337491337491
16_18	0.6981792717086834	0.6973684210526315	0.676056338028169	0.6486486486486487	0.7058823529411765	0.726890756302521
16_18	0.7104377104377104	0.6842105263157895	0.7446808510638299	875	0.6481481481481481	0.8005050505050505
16_19	0.792407660738714	0.7922077922077922	0.8095238095238095	0.8292682926829268	0.7906976744186046	0.8290013679890561
16_19	0.7019027484143763	0.7105263157894737	0.65625	0.6774193548387096	0.6363636363636364	0.7702607470049331
16_19	0.6949404761904762	0.6710526315789473	0.6376811594202899	0.5365853658536586	0.7857142857142857	0.7864583333333333
16_19	0.6420651420651421	0.6447368421052632	0.5970149253731343	0.6666666666666666	0.5405405405405406	0.7311157311157311
16_19	0.6832986832986834	0.6842105263157895	0.6666666666666667	0.6857142857142857	0.6486486486486487	0.7941787941787941
16_19	0.7780487804878049	0.7763157894736842	0.7671232876712328	0.7368421052631579	0.8	0.8418118466898955
16_19	0.736842105263158	0.7368421052631579	0.7297297297297298	0.75	0.7105263157894737	0.7596952908587258
16_19	0.6704781704781705	0.6710526315789473	0.6835443037974683	675	0.6923076923076923	0.7650727650727651
16_19	0.677170868347339	0.6710526315789473	0.6666666666666666	0.6097560975609756	0.7352941176470589	0.7457983193277311
16_19	0.7104377104377104	0.6842105263157895	0.7446808510638299	875	0.6481481481481481	0.8063973063973064
16_20	0.7575239398084814	0.7532467532467533	0.765432098765432	0.8157894736842105	0.7209302325581395	0.8372093023255814
16_20	0.7438336856941508	0.75	0.7076923076923077	0.71875	0.696969696969697	0.7928118393234672
16_20	0.6949404761904762	0.6710526315789473	0.6376811594202899	0.5365853658536586	0.7857142857142857	0.7700892857142857
16_20	0.6812196812196811	0.6842105263157895	0.6363636363636365	0.7241379310344828	0.5675675675675675	0.7817047817047817
16_20	0.7238392238392238	0.7236842105263158	0.7200000000000001	0.7105263157894737	0.7297297297297297	0.8011088011088011
16_20	0.7578397212543554	0.75	0.759493670886076	0.6818181818181818	0.8571428571428571	0.8529616724738676
16_20	0.7631578947368421	0.7631578947368421	0.7631578947368421	0.7631578947368421	0.7631578947368421	0.799168975069252
16_20	0.6704781704781705	0.6710526315789473	0.6835443037974683	675	0.6923076923076923	0.7907137907137907
16_20	0.6925770308123249	0.6973684210526315	0.6567164179104478	0.6666666666666666	0.6470588235294118	0.7485994397759104
16_20	0.7516835016835017	0.7236842105263158	0.7789473684210526	0.902439024390244	0.6851851851851852	0.8417508417508417
17_18	0.7575239398084814	0.7532467532467533	0.765432098765432	0.8157894736842105	0.7209302325581395	0.820109439124487
17_18	0.693798449612403	0.6973684210526315	0.6567164179104478	0.6470588235294118	0.6666666666666666	0.7603946441155743
17_18	0.6845238095238095	0.6578947368421053	0.6285714285714286	0.5238095238095238	0.7857142857142857	0.7514880952380952
17_18	0.681912681912682	0.6842105263157895	0.6470588235294118	0.7096774193548387	0.5945945945945946	0.7588357588357589
17_18	0.7217602217602217	0.7236842105263158	0.6956521739130435	0.75	0.6486486486486487	0.7914067914067915
17_18	0.7658536585365854	0.7631578947368421	0.7567567567567569	0.717948717948718	0.8	0.8508710801393728
17_18	0.7763157894736842	0.7763157894736842	0.7671232876712328	0.8	0.7368421052631579	0.791551246537396
17_18	0.6576576576576576	0.6578947368421053	0.6666666666666666	0.6666666666666666	0.6666666666666666	0.753984753984754
17_18	0.6778711484593838	0.6842105263157895	0.6363636363636364	0.65625	0.6176470588235294	0.7331932773109243
17_18	0.6784511784511784	0.6578947368421053	0.723404255319149	0.85	0.6296296296296297	0.7878787878787878
17_19	0.7397400820793434	0.7402597402597403	0.761904761904762	0.7804878048780488	0.7441860465116279	0.8317373461012312
17_19	0.6402396053558844	0.6447368421052632	0.5970149253731343	0.5882352941176471	0.6060606060606061	0.7448907681465822
17_19	0.6770833333333333	0.6578947368421053	0.6176470588235295	525	0.75	0.7752976190476192
17_19	0.6413721413721414	0.6447368421052632	0.5846153846153848	0.6785714285714286	0.5135135135135135	0.711018711018711
17_19	0.7623007623007623	0.7631578947368421	0.75	0.7714285714285715	0.7297297297297297	0.8018018018018018
17_19	0.7515679442508711	0.75	0.7397260273972601	0.7105263157894737	0.7714285714285715	0.8564459930313589
17_19	0.6973684210526316	0.6973684210526315	0.684931506849315	0.7142857142857143	0.6578947368421053	0.793628808864266
17_19	0.6704781704781705	0.6710526315789473	0.6835443037974683	675	0.6923076923076923	0.7560637560637561
17_19	0.6834733893557423	0.6842105263157895	0.6571428571428571	0.6388888888888888	0.6764705882352942	0.7163865546218487
17_19	0.7281144781144782	0.6710526315789473	0.7191011235955056	0.9142857142857144	0.5925925925925926	0.8164983164983165
17_20	0.6521887824897401	0.6493506493506493	0.6666666666666666	0.7105263157894737	0.627906976744186	0.7004103967168263
17_20	0.609936575052854	0.618421052631579	0.5538461538461538	0.5625	0.5454545454545454	0.7117688513037349
17_20	0.6979166666666667	0.6842105263157895	0.6363636363636364	0.5526315789473685	0.75	0.775297619047619
17_20	0.6954261954261954	0.6973684210526315	0.6666666666666667	0.71875	0.6216216216216216	0.7525987525987526
17_20	0.7103257103257103	0.7105263157894737	0.7027027027027027	0.7027027027027027	0.7027027027027027	0.7914067914067914
17_20	0.7780487804878049	0.7763157894736842	0.7671232876712328	0.7368421052631579	0.8	0.8787456445993032
17_20	0.763157894736842	0.7631578947368421	0.7499999999999999	0.7941176470588235	0.7105263157894737	0.8614958448753464
17_20	0.7096327096327096	0.7105263157894737	725	0.7073170731707317	0.7435897435897436	0.774081774081774
17_20	0.6953781512605042	0.6973684210526315	0.6666666666666666	0.6571428571428571	0.6764705882352942	0.7296918767507004
17_20	0.7651515151515151	0.7236842105263158	0.7741935483870968	0.9230769230769232	0.6666666666666666	0.8333333333333334
18_19	0.6785225718194254	0.6753246753246753	0.6913580246913581	0.7368421052631579	0.6511627906976745	0.8071135430916553
18_19	0.7124735729386893	0.7105263157894737	0.6857142857142857	0.6486486486486487	0.7272727272727273	0.7625088090204369
18_19	0.6413690476190477	0.631578947368421	0.5757575757575758	0.5	0.6785714285714286	0.7351190476190477
18_19	0.6562716562716563	0.6578947368421053	0.6285714285714286	0.6666666666666666	0.5945945945945946	0.729036729036729
18_19	0.7224532224532225	0.7236842105263158	0.7042253521126761	0.7352941176470589	0.6756756756756757	0.7900207900207901
18_19	0.7414634146341463	0.7368421052631579	0.736842105263158	0.6829268292682927	0.8	0.8278745644599304
18_19	0.6842105263157895	0.6842105263157895	0.6756756756756757	0.6944444444444444	0.6578947368421053	0.7603878116343491
18_19	0.6306306306306306	0.631578947368421	0.6499999999999999	0.6341463414634146	0.6666666666666666	0.7449757449757449
18_19	0.7128851540616247	0.7105263157894737	0.6944444444444445	0.6578947368421053	0.7352941176470589	0.7303921568627452
18_19	0.7104377104377104	0.6842105263157895	0.7446808510638299	875	0.6481481481481481	0.7887205387205388
18_20	0.6576607387140903	0.6623376623376623	0.6976744186046512	0.6976744186046512	0.6976744186046512	0.805061559507524
18_20	0.6740662438336857	0.6710526315789473	0.6478873239436619	0.6052631578947368	0.696969696969697	0.7512332628611698
18_20	0.6279761904761905	0.6052631578947368	0.5714285714285714	0.4761904761904761	0.7142857142857143	0.7142857142857143
18_20	0.6690921690921692	0.6710526315789473	0.6376811594202898	0.6875	0.5945945945945946	0.7352737352737353
18_20	0.7217602217602217	0.7236842105263158	0.6956521739130435	0.75	0.6486486486486487	0.76992376992377
18_20	0.7637630662020907	0.7631578947368421	0.75	0.7297297297297297	0.7714285714285715	0.845993031358885
18_20	0.6447368421052632	0.6447368421052632	0.6582278481012659	0.6341463414634146	0.6842105263157895	0.6918282548476453
18_20	0.6846846846846847	0.6842105263157895	0.6842105263157895	0.7027027027027027	0.6666666666666666	0.738045738045738
18_20	0.7100840336134454	0.7105263157894737	0.6857142857142857	0.6666666666666666	0.7058823529411765	0.7556022408963585
18_20	0.7011784511784511	0.6710526315789473	0.7311827956989246	0.8717948717948718	0.6296296296296297	0.803030303030303
19_20	0.7250341997264023	0.7272727272727273	0.7529411764705882	0.7619047619047619	0.7441860465116279	0.820109439124487
19_20	0.6518675123326286	0.6578947368421053	0.6060606060606061	0.6060606060606061	0.6060606060606061	0.7131782945736435
19_20	0.6488095238095238	0.631578947368421	0.588235294117647	0.5	0.7142857142857143	0.7366071428571429
19_20	0.6299376299376299	0.631578947368421	0.6000000000000001	0.6363636363636364	0.5675675675675675	0.6916146916146916
19_20	0.7103257103257103	0.7105263157894737	0.7027027027027027	0.7027027027027027	0.7027027027027027	0.7858627858627859
19_20	0.7637630662020907	0.7631578947368421	0.75	0.7297297297297297	0.7714285714285715	0.8369337979094077
19_20	0.6710526315789473	0.6710526315789473	0.6753246753246753	0.6666666666666666	0.6842105263157895	0.7451523545706371
19_20	0.6711711711711712	0.6710526315789473	0.6753246753246753	0.6842105263157895	0.6666666666666666	0.7623007623007624
19_20	0.7366946778711485	0.7368421052631579	0.7142857142857144	0.6944444444444444	0.7352941176470589	0.7661064425770309
19_20	0.7466329966329966	0.6973684210526315	0.7472527472527473	0.918918918918919	0.6296296296296297	0.8148148148148148

## Sheet: HCP-YA_Sequential_Sex_Predictio
ampl_rankings	threshold	test_balanced_accuracy	test_accuracy	test_f1	test_precision	test_recall	test_roc_auc
high	1	0.5468536251709986	0.5454545454545454	0.5679012345679012	0.6052631578947368	0.5348837209302325	0.60328317373461
high	1	0.54369274136716	0.5394736842105263	0.5205479452054794	475	0.5757575757575758	0.5532064834390417
high	1	0.6309523809523809	0.618421052631579	0.5671641791044776	0.4871794871794871	0.6785714285714286	0.6398809523809524
high	1	0.5530145530145529	0.5526315789473685	0.5526315789473685	0.5384615384615384	0.5675675675675675	0.6424116424116424
high	1	0.6427581427581428	0.6447368421052632	0.6086956521739131	0.65625	0.5675675675675675	0.6923076923076923
high	1	0.6254355400696865	0.618421052631579	0.6329113924050633	0.5681818181818182	0.7142857142857143	0.6529616724738676
high	1	0.5263157894736842	0.5263157894736842	0.5263157894736842	0.5263157894736842	0.5263157894736842	0.564404432132964
high	1	0.5935550935550935	0.5921052631578947	0.5753424657534247	0.6176470588235294	0.5384615384615384	0.5876645876645876
high	1	0.6603641456582633	0.6710526315789473	0.6031746031746031	0.6551724137931034	0.5588235294117647	0.6736694677871149
high	1	0.5505050505050505	0.5526315789473685	0.6382978723404256	0.75	0.5555555555555556	0.5993265993265993
high	2	0.6607387140902873	0.6623376623376623	0.6904761904761904	0.7073170731707317	0.6744186046511628	0.6949384404924761
high	2	0.6275546159267089	0.618421052631579	0.6133333333333334	0.5476190476190477	0.696969696969697	0.634954193093728
high	2	0.6413690476190477	0.631578947368421	0.5757575757575758	0.5	0.6785714285714286	0.6919642857142858
high	2	0.6562716562716563	0.6578947368421053	0.6285714285714286	0.6666666666666666	0.5945945945945946	0.7144837144837145
high	2	0.7075537075537075	0.7105263157894737	0.6666666666666667	0.7586206896551724	0.5945945945945946	0.7491337491337492
high	2	0.662020905923345	0.6578947368421053	0.6578947368421052	0.6097560975609756	0.7142857142857143	0.6634146341463416
high	2	0.6052631578947368	0.6052631578947368	0.6052631578947368	0.6052631578947368	0.6052631578947368	0.6177285318559557
high	2	0.6042966042966043	0.6052631578947368	625	0.6097560975609756	0.6410256410256411	0.6604296604296604
high	2	0.6722689075630253	0.6842105263157895	0.6129032258064516	0.6785714285714286	0.5588235294117647	0.7380952380952382
high	2	0.6784511784511784	0.6578947368421053	0.723404255319149	0.85	0.6296296296296297	0.723905723905724
high	4	0.6987004103967168	0.7012987012987013	0.7294117647058824	0.7380952380952381	0.7209302325581395	0.7106703146374829
high	4	0.5856236786469344	0.5789473684210527	0.5675675675675675	0.5121951219512195	0.6363636363636364	0.6490486257928119
high	4	0.6770833333333333	0.6578947368421053	0.6176470588235295	525	0.75	0.746279761904762
high	4	0.6427581427581428	0.6447368421052632	0.6086956521739131	0.65625	0.5675675675675675	0.7103257103257103
high	4	0.7352737352737353	0.7368421052631579	0.7142857142857142	0.7575757575757576	0.6756756756756757	0.7685377685377687
high	4	0.6355400696864111	0.631578947368421	0.6315789473684211	0.5853658536585366	0.6857142857142857	0.6822299651567943
high	4	0.6447368421052632	0.6447368421052632	0.64	0.6486486486486487	0.631578947368421	0.6565096952908588
high	4	0.6299376299376299	0.631578947368421	0.6585365853658537	0.627906976744186	0.6923076923076923	0.686070686070686
high	4	0.6925770308123249	0.6973684210526315	0.6567164179104478	0.6666666666666666	0.6470588235294118	0.7009803921568627
high	4	0.7651515151515151	0.7236842105263158	0.7741935483870968	0.9230769230769232	0.6666666666666666	0.8156565656565656
high	5	0.6607387140902873	0.6623376623376623	0.6904761904761904	0.7073170731707317	0.6744186046511628	0.7175102599179207
high	5	0.5588442565186751	0.5526315789473685	0.5405405405405406	0.4878048780487805	0.6060606060606061	0.6307258632840028
high	5	0.6845238095238095	0.6578947368421053	0.6285714285714286	0.5238095238095238	0.7857142857142857	0.7700892857142857
high	5	0.6292446292446292	0.631578947368421	0.588235294117647	0.6451612903225806	0.5405405405405406	0.7096327096327096
high	5	0.7474012474012475	0.75	0.7164179104477612	0.8	0.6486486486486487	0.7595287595287594
high	5	0.6233449477351917	0.618421052631579	0.6233766233766234	0.5714285714285714	0.6857142857142857	0.6780487804878049
high	5	0.631578947368421	0.631578947368421	0.6216216216216216	0.6388888888888888	0.6052631578947368	0.6585872576177286
high	5	0.6164241164241164	0.618421052631579	0.6506024096385543	0.6136363636363636	0.6923076923076923	0.693000693000693
high	5	0.7044817927170868	0.7105263157894737	0.6666666666666667	0.6875	0.6470588235294118	0.7086834733893557
high	5	0.696969696969697	0.6842105263157895	0.75	0.8571428571428571	0.6666666666666666	0.8257575757575757
high	10	0.6785225718194254	0.6753246753246753	0.6913580246913581	0.7368421052631579	0.6511627906976745	0.7783857729138166
high	10	0.624031007751938	0.618421052631579	0.6027397260273972	0.55	0.6666666666666666	0.6483439041578576
high	10	0.7127976190476191	0.6842105263157895	0.6571428571428571	0.5476190476190477	0.8214285714285714	0.7886904761904763
high	10	0.7345807345807346	0.7368421052631579	0.7058823529411764	0.7741935483870968	0.6486486486486487	0.7525987525987526
high	10	0.7352737352737353	0.7368421052631579	0.7142857142857142	0.7575757575757576	0.6756756756756757	0.8101178101178101
high	10	0.6885017421602788	0.6842105263157895	0.6842105263157895	0.6341463414634146	0.7428571428571429	0.7428571428571429
high	10	0.6447368421052632	0.6447368421052632	0.6301369863013698	0.6571428571428571	0.6052631578947368	0.695983379501385
high	10	0.6036036036036037	0.6052631578947368	0.6341463414634145	0.6046511627906976	0.6666666666666666	0.7172557172557172
high	10	0.6988795518207283	0.7105263157894737	0.6451612903225806	0.7142857142857143	0.5882352941176471	0.7394957983193278
high	10	0.728956228956229	0.7105263157894737	0.7708333333333335	0.8809523809523809	0.6851851851851852	0.8316498316498316
high	15	0.6816005471956225	0.6753246753246753	0.6835443037974683	0.75	0.627906976744186	0.7606019151846786
high	15	0.646229739252995	0.631578947368421	0.6410256410256411	0.5555555555555556	0.7575757575757576	0.6878083157152924
high	15	0.6979166666666667	0.6842105263157895	0.6363636363636364	0.5526315789473685	0.75	0.7827380952380952
high	15	0.7352737352737353	0.7368421052631579	0.7142857142857142	0.7575757575757576	0.6756756756756757	0.7671517671517671
high	15	0.7487872487872488	0.75	0.7323943661971832	0.7647058823529411	0.7027027027027027	0.8184338184338185
high	15	0.686411149825784	0.6842105263157895	0.6756756756756757	0.6410256410256411	0.7142857142857143	0.7560975609756098
high	15	0.6710526315789473	0.6710526315789473	0.6575342465753424	0.6857142857142857	0.631578947368421	0.7195290858725762
high	15	0.6434511434511434	0.6447368421052632	0.6666666666666666	0.6428571428571429	0.6923076923076923	0.726957726957727
high	15	0.7254901960784315	0.7368421052631579	0.6774193548387097	0.75	0.6176470588235294	0.7324929971988796
high	15	0.7239057239057239	0.6842105263157895	0.7391304347826088	0.8947368421052632	0.6296296296296297	0.819023569023569
high	20	0.6785225718194254	0.6753246753246753	0.6913580246913581	0.7368421052631579	0.6511627906976745	0.761969904240766
high	20	0.6508104298801973	0.6447368421052632	0.6301369863013698	575	0.696969696969697	0.7350246652572234
high	20	0.6726190476190477	0.6710526315789473	0.603174603174603	0.5428571428571428	0.6785714285714286	0.7686011904761905
high	20	0.7345807345807346	0.7368421052631579	0.7058823529411764	0.7741935483870968	0.6486486486486487	0.7664587664587664
high	20	0.7623007623007623	0.7631578947368421	0.75	0.7714285714285715	0.7297297297297297	0.8184338184338185
high	20	0.6721254355400696	0.6710526315789473	0.6575342465753424	0.631578947368421	0.6857142857142857	0.775609756097561
high	20	0.6710526315789473	0.6710526315789473	0.6575342465753424	0.6857142857142857	0.631578947368421	0.7049861495844876
high	20	0.6683991683991684	0.6710526315789473	0.7058823529411764	0.6521739130434783	0.7692307692307693	0.7276507276507277
high	20	0.6631652661064427	0.6710526315789473	0.6153846153846154	0.6451612903225806	0.5882352941176471	0.7093837535014006
high	20	0.7331649831649831	0.6973684210526315	0.7526881720430108	0.8974358974358975	0.6481481481481481	0.8451178451178452
high	25	0.7079343365253078	0.7012987012987013	0.7088607594936709	0.7777777777777778	0.6511627906976745	0.7913816689466484
high	25	0.6624383368569415	0.6578947368421053	0.638888888888889	0.5897435897435898	0.696969696969697	0.7378435517970402
high	25	0.6904761904761905	0.6842105263157895	0.6250000000000001	0.5555555555555556	0.7142857142857143	0.7827380952380952
high	25	0.7480942480942481	0.75	0.7246376811594203	0.78125	0.6756756756756757	0.7768537768537768
high	25	0.7886347886347886	0.7894736842105263	0.7777777777777778	0.8	0.7567567567567568	0.8288288288288288
high	25	0.6965156794425087	0.6973684210526315	0.676056338028169	0.6666666666666666	0.6857142857142857	0.7825783972125436
high	25	0.6710526315789473	0.6710526315789473	0.6575342465753424	0.6857142857142857	0.631578947368421	0.7236842105263158
high	25	0.6690921690921692	0.6710526315789473	0.6987951807228915	0.6590909090909091	0.7435897435897436	0.7304227304227304
high	25	0.6778711484593838	0.6842105263157895	0.6363636363636364	0.65625	0.6176470588235294	0.7093837535014006
high	25	0.7239057239057239	0.6842105263157895	0.7391304347826088	0.8947368421052632	0.6296296296296297	0.8468013468013468
high	30	0.7079343365253078	0.7012987012987013	0.7088607594936709	0.7777777777777778	0.6511627906976745	0.7975376196990425
high	30	0.6356589147286822	0.631578947368421	0.611111111111111	0.5641025641025641	0.6666666666666666	0.7364341085271319
high	30	0.6904761904761905	0.6842105263157895	0.6250000000000001	0.5555555555555556	0.7142857142857143	0.7797619047619048
high	30	0.7210672210672211	0.7236842105263158	0.6865671641791045	0.7666666666666667	0.6216216216216216	0.7747747747747747
high	30	0.7879417879417879	0.7894736842105263	0.7714285714285715	0.8181818181818182	0.7297297297297297	0.8295218295218295
high	30	0.6843205574912892	0.6842105263157895	0.6666666666666667	0.6486486486486487	0.6857142857142857	0.7832752613240418
high	30	0.6710526315789473	0.6710526315789473	0.6575342465753424	0.6857142857142857	0.631578947368421	0.71398891966759
high	30	0.6826056826056826	0.6842105263157895	0.7073170731707318	0.6744186046511628	0.7435897435897436	0.731115731115731
high	30	0.6631652661064427	0.6710526315789473	0.6153846153846154	0.6451612903225806	0.5882352941176471	0.7086834733893558
high	30	0.7011784511784511	0.6710526315789473	0.7311827956989246	0.8717948717948718	0.6296296296296297	0.8265993265993267
high	40	0.7195622435020519	0.7142857142857143	725	0.7837837837837838	0.6744186046511628	0.8091655266757867
high	40	0.6624383368569415	0.6578947368421053	0.638888888888889	0.5897435897435898	0.696969696969697	0.7441860465116279
high	40	0.6800595238095238	0.6710526315789473	0.6153846153846154	0.5405405405405406	0.7142857142857143	0.7641369047619048
high	40	0.7352737352737353	0.7368421052631579	0.7142857142857142	0.7575757575757576	0.6756756756756757	0.7754677754677756
high	40	0.775121275121275	0.7763157894736842	0.7605633802816901	0.7941176470588235	0.7297297297297297	0.8426888426888428
high	40	0.6721254355400696	0.6710526315789473	0.6575342465753424	0.631578947368421	0.6857142857142857	0.8041811846689896
high	40	0.6578947368421053	0.6578947368421053	0.6388888888888888	0.6764705882352942	0.6052631578947368	0.7126038781163435
high	40	0.7217602217602217	0.7236842105263158	0.746987951807229	0.7045454545454546	0.7948717948717948	0.7373527373527373
high	40	0.6365546218487395	0.6447368421052632	0.5846153846153845	0.6129032258064516	0.5588235294117647	0.7163865546218487
high	40	0.7331649831649831	0.6973684210526315	0.7526881720430108	0.8974358974358975	0.6481481481481481	0.8602693602693602
high	50	0.7342681258549931	0.7272727272727273	0.7341772151898734	0.8055555555555556	0.6744186046511628	0.8071135430916553
high	50	0.6624383368569415	0.6578947368421053	0.638888888888889	0.5897435897435898	0.696969696969697	0.7477096546863989
high	50	0.6800595238095238	0.6710526315789473	0.6153846153846154	0.5405405405405406	0.7142857142857143	0.7619047619047619
high	50	0.6826056826056826	0.6842105263157895	0.6571428571428571	0.696969696969697	0.6216216216216216	0.7747747747747747
high	50	0.7872487872487872	0.7894736842105263	0.7647058823529411	0.8387096774193549	0.7027027027027027	0.848925848925849
high	50	0.6965156794425087	0.6973684210526315	0.676056338028169	0.6666666666666666	0.6857142857142857	0.8118466898954704
high	50	0.6578947368421053	0.6578947368421053	0.6486486486486486	0.6666666666666666	0.631578947368421	0.6994459833795014
high	50	0.7089397089397089	0.7105263157894737	0.7317073170731708	0.6976744186046512	0.7692307692307693	0.7456687456687457
high	50	0.6484593837535014	0.6578947368421053	0.59375	0.6333333333333333	0.5588235294117647	0.7212885154061625
high	50	0.7331649831649831	0.6973684210526315	0.7526881720430108	0.8974358974358975	0.6481481481481481	0.8661616161616161
high	100	0.7722298221614227	0.7662337662337663	0.7749999999999999	0.8378378378378378	0.7209302325581395	0.8337893296853625
high	100	0.6589147286821706	0.6578947368421053	0.6285714285714286	0.5945945945945946	0.6666666666666666	0.7737843551797041
high	100	0.6622023809523809	0.6578947368421053	0.5937499999999999	0.5277777777777778	0.6785714285714286	0.7648809523809523
high	100	0.7082467082467082	0.7105263157894737	0.676470588235294	0.7419354838709677	0.6216216216216216	0.772002772002772
high	100	0.8014553014553014	0.8026315789473685	0.7887323943661971	0.8235294117647058	0.7567567567567568	0.8523908523908523
high	100	0.7108013937282229	0.7105263157894737	0.6944444444444444	0.6756756756756757	0.7142857142857143	0.8229965156794424
high	100	0.6973684210526316	0.6973684210526315	0.6933333333333334	0.7027027027027027	0.6842105263157895	0.7340720221606648
high	100	0.6832986832986834	0.6842105263157895	0.7000000000000001	0.6829268292682927	0.717948717948718	0.7525987525987525
high	100	0.6603641456582633	0.6710526315789473	0.6031746031746031	0.6551724137931034	0.5588235294117647	0.7408963585434173
high	100	0.7516835016835017	0.7236842105263158	0.7789473684210526	0.902439024390244	0.6851851851851852	0.8712121212121212
low	1	0.6901504787961696	0.6883116883116883	0.7073170731707318	0.7435897435897436	0.6744186046511628	0.7024623803009575
low	1	0.4249471458773784	0.4210526315789473	0.4054054054054054	0.3658536585365853	0.4545454545454545	0.4904862579281184
low	1	0.6547619047619048	0.6578947368421053	0.5806451612903226	0.5294117647058824	0.6428571428571429	0.6398809523809524
low	1	0.5900900900900901	0.5921052631578947	0.5507246376811593	0.59375	0.5135135135135135	0.6458766458766458
low	1	0.6049896049896051	0.6052631578947368	0.5945945945945946	0.5945945945945946	0.5945945945945946	0.5793485793485793
low	1	0.6191637630662021	0.618421052631579	0.6027397260273972	0.5789473684210527	0.6285714285714286	0.6599303135888501
low	1	0.5657894736842105	0.5657894736842105	0.5925925925925927	0.5581395348837209	0.631578947368421	0.6170360110803325
low	1	0.5273735273735274	0.5263157894736842	0.5135135135135135	0.5428571428571428	0.4871794871794871	0.5627165627165627
low	1	0.600140056022409	0.5921052631578947	0.5974025974025974	0.5348837209302325	0.6764705882352942	0.6666666666666667
low	1	0.6456228956228955	0.5921052631578947	0.6436781609195402	0.8484848484848485	0.5185185185185185	0.7415824915824916
low	2	0.637482900136799	0.6363636363636364	0.6585365853658537	0.6923076923076923	0.627906976744186	0.7202462380300958
low	2	0.5204369274136716	0.5131578947368421	0.5066666666666667	0.4523809523809524	0.5757575757575758	0.5482734319943623
low	2	0.5922619047619048	0.5789473684210527	0.5294117647058824	0.45	0.6428571428571429	0.6376488095238095
low	2	0.6292446292446292	0.631578947368421	0.588235294117647	0.6451612903225806	0.5405405405405406	0.6763686763686764
low	2	0.5658350658350658	0.5657894736842105	0.5599999999999999	0.5526315789473685	0.5675675675675675	0.6243936243936243
low	2	0.6170731707317073	0.618421052631579	0.591549295774648	0.5833333333333334	0.6	0.6954703832752613
low	2	0.6052631578947368	0.6052631578947368	0.5945945945945946	0.6111111111111112	0.5789473684210527	0.6786703601108034
low	2	0.7103257103257103	0.7105263157894737	0.717948717948718	0.717948717948718	0.717948717948718	0.7345807345807346
low	2	0.6120448179271709	0.6052631578947368	0.605263157894737	0.5476190476190477	0.6764705882352942	0.6841736694677871
low	2	0.6498316498316499	0.5789473684210527	0.6190476190476191	0.8666666666666667	0.4814814814814814	0.7272727272727272
low	4	0.6638166894664843	0.6623376623376623	0.6829268292682927	0.717948717948718	0.6511627906976745	0.7735978112175103
low	4	0.5866807610993657	0.5921052631578947	0.5373134328358209	0.5294117647058824	0.5454545454545454	0.6286116983791402
low	4	0.6056547619047619	0.6052631578947368	0.53125	0.4722222222222222	0.6071428571428571	0.6763392857142857
low	4	0.6555786555786556	0.6578947368421053	0.6176470588235294	0.6774193548387096	0.5675675675675675	0.6978516978516979
low	4	0.656964656964657	0.6578947368421053	0.6388888888888888	0.6571428571428571	0.6216216216216216	0.6992376992376993
low	4	0.7393728222996516	0.7368421052631579	0.7297297297297296	0.6923076923076923	0.7714285714285715	0.8006968641114982
low	4	0.6578947368421053	0.6578947368421053	0.6578947368421053	0.6578947368421053	0.6578947368421053	0.7271468144044321
low	4	0.6583506583506584	0.6578947368421053	0.6578947368421052	0.6756756756756757	0.6410256410256411	0.7401247401247402
low	4	0.6953781512605042	0.6973684210526315	0.6666666666666666	0.6571428571428571	0.6764705882352942	0.75
low	4	0.6557239057239057	0.6447368421052632	0.7157894736842105	0.8292682926829268	0.6296296296296297	0.7861952861952861
low	5	0.6839945280437756	0.6883116883116883	0.7209302325581395	0.7209302325581395	0.7209302325581395	0.8002735978112175
low	5	0.6215644820295982	0.631578947368421	0.5625	0.5806451612903226	0.5454545454545454	0.6800563777307963
low	5	0.5877976190476191	0.5921052631578947	0.5079365079365079	0.4571428571428571	0.5714285714285714	0.6889880952380953
low	5	0.6690921690921692	0.6710526315789473	0.6376811594202898	0.6875	0.5945945945945946	0.7221067221067221
low	5	0.6576576576576576	0.6578947368421053	0.6486486486486487	0.6486486486486487	0.6486486486486487	0.7297297297297297
low	5	0.7637630662020907	0.7631578947368421	0.75	0.7297297297297297	0.7714285714285715	0.8202090592334496
low	5	0.7236842105263157	0.7236842105263158	0.7272727272727273	0.717948717948718	0.7368421052631579	0.7749307479224377
low	5	0.6597366597366597	0.6578947368421053	0.638888888888889	0.696969696969697	0.5897435897435898	0.7075537075537075
low	5	0.7457983193277311	0.75	0.7164179104477613	0.7272727272727273	0.7058823529411765	0.7773109243697479
low	5	0.7382154882154882	0.7236842105263158	0.7835051546391752	0.8837209302325582	0.7037037037037037	0.7988215488215488
low	10	0.7250341997264023	0.7272727272727273	0.7529411764705882	0.7619047619047619	0.7441860465116279	0.820109439124487
low	10	0.6518675123326286	0.6578947368421053	0.6060606060606061	0.6060606060606061	0.6060606060606061	0.7131782945736435
low	10	0.6488095238095238	0.631578947368421	0.588235294117647	0.5	0.7142857142857143	0.7366071428571429
low	10	0.6299376299376299	0.631578947368421	0.6000000000000001	0.6363636363636364	0.5675675675675675	0.6916146916146916
low	10	0.7103257103257103	0.7105263157894737	0.7027027027027027	0.7027027027027027	0.7027027027027027	0.7858627858627859
low	10	0.7637630662020907	0.7631578947368421	0.75	0.7297297297297297	0.7714285714285715	0.8369337979094077
low	10	0.6710526315789473	0.6710526315789473	0.6753246753246753	0.6666666666666666	0.6842105263157895	0.7451523545706371
low	10	0.6711711711711712	0.6710526315789473	0.6753246753246753	0.6842105263157895	0.6666666666666666	0.7623007623007624
low	10	0.7366946778711485	0.7368421052631579	0.7142857142857144	0.6944444444444444	0.7352941176470589	0.7661064425770309
low	10	0.7466329966329966	0.6973684210526315	0.7472527472527473	0.918918918918919	0.6296296296296297	0.8148148148148148
low	15	0.7048563611491108	0.7012987012987013	0.7160493827160495	0.7631578947368421	0.6744186046511628	0.8112175102599178
low	15	0.693798449612403	0.6973684210526315	0.6567164179104478	0.6470588235294118	0.6666666666666666	0.755461592670895
low	15	0.5922619047619048	0.5789473684210527	0.5294117647058824	0.45	0.6428571428571429	0.7410714285714286
low	15	0.6555786555786556	0.6578947368421053	0.6176470588235294	0.6774193548387096	0.5675675675675675	0.7283437283437283
low	15	0.7352737352737353	0.7368421052631579	0.7142857142857142	0.7575757575757576	0.6756756756756757	0.7907137907137908
low	15	0.7637630662020907	0.7631578947368421	0.75	0.7297297297297297	0.7714285714285715	0.848780487804878
low	15	0.6842105263157895	0.6842105263157895	0.6756756756756757	0.6944444444444444	0.6578947368421053	0.7728531855955677
low	15	0.6718641718641719	0.6710526315789473	0.6666666666666666	0.6944444444444444	0.6410256410256411	0.7574497574497574
low	15	0.7338935574229692	0.7368421052631579	0.7058823529411765	0.7058823529411765	0.7058823529411765	0.7373949579831933
low	15	0.7104377104377104	0.6842105263157895	0.7446808510638299	875	0.6481481481481481	0.8080808080808081
low	20	0.713406292749658	0.7142857142857143	0.7380952380952381	0.7560975609756098	0.7209302325581395	0.8310533515731874
low	20	0.6786469344608879	0.6842105263157895	0.6363636363636364	0.6363636363636364	0.6363636363636364	0.7406624383368569
low	20	0.6770833333333333	0.6578947368421053	0.6176470588235295	525	0.75	0.765625
low	20	0.6015246015246015	0.6052631578947368	0.53125	0.6296296296296297	0.4594594594594595	0.7435897435897436
low	20	0.7352737352737353	0.7368421052631579	0.7142857142857142	0.7575757575757576	0.6756756756756757	0.7872487872487873
low	20	0.7637630662020907	0.7631578947368421	0.75	0.7297297297297297	0.7714285714285715	0.8592334494773519
low	20	0.7105263157894737	0.7105263157894737	0.7105263157894737	0.7105263157894737	0.7105263157894737	0.8130193905817175
low	20	0.6583506583506584	0.6578947368421053	0.6578947368421052	0.6756756756756757	0.6410256410256411	0.7692307692307693
low	20	0.6687675070028012	0.6710526315789473	0.6376811594202899	0.6285714285714286	0.6470588235294118	0.73109243697479
low	20	0.7104377104377104	0.6842105263157895	0.7446808510638299	875	0.6481481481481481	0.8063973063973064
low	25	0.7629958960328318	0.7662337662337663	0.7906976744186046	0.7906976744186046	0.7906976744186046	0.8426812585499316
low	25	0.7286821705426356	0.7368421052631579	0.6875	0.7096774193548387	0.6666666666666666	0.7723749119097956
low	25	0.7053571428571428	0.6842105263157895	0.6470588235294117	0.55	0.7857142857142857	0.7946428571428571
low	25	0.6420651420651421	0.6447368421052632	0.5970149253731343	0.6666666666666666	0.5405405405405406	0.7546777546777548
low	25	0.6961191961191961	0.6973684210526315	0.676056338028169	0.7058823529411765	0.6486486486486487	0.7983367983367984
low	25	0.7637630662020907	0.7631578947368421	0.75	0.7297297297297297	0.7714285714285715	0.8550522648083624
low	25	0.7368421052631579	0.7368421052631579	0.7368421052631579	0.7368421052631579	0.7368421052631579	0.8116343490304709
low	25	0.6711711711711712	0.6710526315789473	0.6753246753246753	0.6842105263157895	0.6666666666666666	0.778932778932779
low	25	0.642156862745098	0.6447368421052632	0.608695652173913	0.6	0.6176470588235294	0.7366946778711484
low	25	0.7239057239057239	0.6842105263157895	0.7391304347826088	0.8947368421052632	0.6296296296296297	0.819023569023569
low	30	0.7281121751025992	0.7272727272727273	0.7469879518072289	775	0.7209302325581395	0.8358413132694938
low	30	0.6973220577871742	0.6973684210526315	0.6666666666666666	0.6388888888888888	0.696969696969697	0.7815362931642001
low	30	0.7127976190476191	0.6842105263157895	0.6571428571428571	0.5476190476190477	0.8214285714285714	0.7961309523809523
low	30	0.6541926541926542	0.6578947368421053	0.59375	0.7037037037037037	0.5135135135135135	0.7706167706167707
low	30	0.7224532224532225	0.7236842105263158	0.7042253521126761	0.7352941176470589	0.6756756756756757	0.8128898128898129
low	30	0.7637630662020907	0.7631578947368421	0.75	0.7297297297297297	0.7714285714285715	0.8578397212543554
low	30	0.763157894736842	0.7631578947368421	0.7567567567567567	0.7777777777777778	0.7368421052631579	0.8164819944598337
low	30	0.6975051975051976	0.6973684210526315	0.7012987012987013	0.7105263157894737	0.6923076923076923	0.7643797643797644
low	30	0.7072829131652661	0.7105263157894737	0.6764705882352942	0.6764705882352942	0.6764705882352942	0.7464985994397759
low	30	0.7651515151515151	0.7236842105263158	0.7741935483870968	0.9230769230769232	0.6666666666666666	0.8341750841750842
low	40	0.7311901504787961	0.7272727272727273	0.7407407407407408	0.7894736842105263	0.6976744186046512	0.8290013679890561
low	40	0.6705426356589147	0.6710526315789473	0.6376811594202899	0.6111111111111112	0.6666666666666666	0.7836504580690626
low	40	0.7127976190476191	0.6842105263157895	0.6571428571428571	0.5476190476190477	0.8214285714285714	0.7819940476190476
low	40	0.6677061677061678	0.6710526315789473	0.6153846153846154	0.7142857142857143	0.5405405405405406	0.7657657657657658
low	40	0.7616077616077617	0.7631578947368421	0.7428571428571429	0.7878787878787878	0.7027027027027027	0.8121968121968123
low	40	0.7536585365853659	0.75	0.7466666666666666	0.7	0.8	0.8634146341463415
low	40	0.6973684210526316	0.6973684210526315	0.6933333333333334	0.7027027027027027	0.6842105263157895	0.8109418282548476
low	40	0.6975051975051976	0.6973684210526315	0.7012987012987013	0.7105263157894737	0.6923076923076923	0.7636867636867637
low	40	0.7247899159663866	0.7236842105263158	0.7042253521126761	0.6756756756756757	0.7352941176470589	0.7528011204481793
low	40	0.728956228956229	0.7105263157894737	0.7708333333333335	0.8809523809523809	0.6851851851851852	0.8215488215488215
low	50	0.713406292749658	0.7142857142857143	0.7380952380952381	0.7560975609756098	0.7209302325581395	0.8255813953488372
low	50	0.6670190274841438	0.6710526315789473	0.6268656716417911	0.6176470588235294	0.6363636363636364	0.7878787878787878
low	50	0.7127976190476191	0.6842105263157895	0.6571428571428571	0.5476190476190477	0.8214285714285714	0.7708333333333334
low	50	0.6805266805266805	0.6842105263157895	625	0.7407407407407407	0.5405405405405406	0.7567567567567568
low	50	0.7879417879417879	0.7894736842105263	0.7714285714285715	0.8181818181818182	0.7297297297297297	0.8031878031878034
low	50	0.7637630662020907	0.7631578947368421	0.75	0.7297297297297297	0.7714285714285715	0.8508710801393728
low	50	0.7236842105263158	0.7236842105263158	0.7123287671232877	0.7428571428571429	0.6842105263157895	0.8026315789473684
low	50	0.7103257103257103	0.7105263157894737	0.717948717948718	0.717948717948718	0.717948717948718	0.7817047817047816
low	50	0.7100840336134454	0.7105263157894737	0.6857142857142857	0.6666666666666666	0.7058823529411765	0.7584033613445378
low	50	0.760942760942761	0.7368421052631579	0.7916666666666667	0.9047619047619048	0.7037037037037037	0.8308080808080808
low	100	0.7722298221614227	0.7662337662337663	0.7749999999999999	0.8378378378378378	0.7209302325581395	0.8337893296853625
low	100	0.6589147286821706	0.6578947368421053	0.6285714285714286	0.5945945945945946	0.6666666666666666	0.7737843551797041
low	100	0.6622023809523809	0.6578947368421053	0.5937499999999999	0.5277777777777778	0.6785714285714286	0.7648809523809523
low	100	0.7082467082467082	0.7105263157894737	0.676470588235294	0.7419354838709677	0.6216216216216216	0.772002772002772
low	100	0.8014553014553014	0.8026315789473685	0.7887323943661971	0.8235294117647058	0.7567567567567568	0.8523908523908523
low	100	0.7108013937282229	0.7105263157894737	0.6944444444444444	0.6756756756756757	0.7142857142857143	0.8229965156794424
low	100	0.6973684210526316	0.6973684210526315	0.6933333333333334	0.7027027027027027	0.6842105263157895	0.7340720221606648
low	100	0.6832986832986834	0.6842105263157895	0.7000000000000001	0.6829268292682927	0.717948717948718	0.7525987525987525
low	100	0.6603641456582633	0.6710526315789473	0.6031746031746031	0.6551724137931034	0.5588235294117647	0.7408963585434173
low	100	0.7516835016835017	0.7236842105263158	0.7789473684210526	0.902439024390244	0.6851851851851852	0.8712121212121212

## Sheet: HCP-YA_Individual_Bins_Age_Pred
bin	test_neg_mean_absolute_error	test_corr	test_neg_root_mean_squared_error	test_r2
1	-3.0904300839644425	0.21760656048945695	-3.6614937812757606	-0.0739240230805347
1	-3.3233744142997548	0.20027296181916224	-4.065769306568641	0.03493251028052013
1	-2.635248883508979	0.1164331550770496	-3.1883457558553947	-0.08963029541686973
1	-2.8580259069651026	0.14250168574678615	-3.4456320204134934	-0.02378659317422493
1	-3.0367163067458534	0.10108455396760113	-3.7045728787282735	-0.05990938893265985
1	-2.949566450608444	0.19540339809500756	-3.614899447563473	0.013071437861159052
1	-2.926317790527444	0.07069026592189571	-3.477985320697649	-0.05382995724162698
1	-2.8853453242958227	0.1957881257300864	-3.6250623143901164	0.01429367227256484
1	-2.7948445764758407	0.2909340317309927	-3.4501370913727287	0.07025150855390494
1	-3.110921798782193	0.3711414992277181	-3.7504366526127457	0.12552506210899428
2	-2.8712951297101985	0.33006674237829725	-3.4694611061990943	0.03576919471661821
2	-3.4703261408199952	0.10999173544612924	-4.161481314153272	-0.011039487041372809
2	-2.642106822124986	0.08069677311244022	-3.2731108417201944	-0.14833809241228235
2	-2.881927006786717	0.2028867207924692	-3.3696792641220017	0.020851011765114055
2	-2.9715277175509334	0.1648121029374787	-3.6263785849395833	-0.015637519675316236
2	-2.6979054017105724	0.3922996216504236	-3.351368861331657	0.15172291495735998
2	-2.792589182331927	0.22316480889643334	-3.3344191606370086	0.03137552940913768
2	-2.9447137497759046	0.2361143893880189	-3.5936392553739807	0.031308366180454406
2	-2.59848982159916	0.4267629773194575	-3.269491798979312	0.1650638157771479
2	-3.0807661174873253	0.44950494146200537	-3.671298990358255	0.16204015389076445
3	-2.7873042399702483	0.3558814986114002	-3.4402387239147414	0.051943727882409085
3	-3.3071218046800417	0.2524587728097896	-4.004989012960865	0.06357095019565018
3	-2.5087367784368086	0.1911926169973668	-3.1112664665923675	-0.03758279654384356
3	-2.8168442424915905	0.21243674960099987	-3.384087366350633	0.012459803893044795
3	-2.872143722360476	0.2891304426165538	-3.456766162044517	0.07714715051068
3	-2.8127492663378675	0.3609168876449362	-3.394059791418641	0.1299739574513672
3	-2.7724562626073763	0.225036913215487	-3.3386104559997567	0.02893891745808708
3	-2.863148075384818	0.3320978705884122	-3.4759292665156054	0.0937282302337974
3	-2.450721430019914	0.5413746031599943	-3.0922993462237325	0.25311139201178423
3	-3.146761708238444	0.4130377344997544	-3.726680329065847	0.13656831723277185
4	-2.8079580328279308	0.3797324074259171	-3.3883272666702475	0.08033923877199378
4	-3.248861312143592	0.2681715495918588	-3.987658676808473	0.07165762309547896
4	-2.770978947193814	0.1782813004059856	-3.429794161157637	-0.2609110753901109
4	-2.7794699225229578	0.2608025983711774	-3.3302526734877467	0.043629833881090214
4	-2.93867184730801	0.20722900283961396	-3.5764253781276407	0.012150488746747956
4	-2.8139728668089634	0.3690284191885737	-3.3866342659140707	0.13377667981430186
4	-2.7098515547729884	0.22833982618258275	-3.3253963921880434	0.03661053396906711
4	-2.813104408057668	0.35793421826819605	-3.4269489904974564	0.11908932715638132
4	-2.481762550117854	0.5365291169903719	-3.0945581203321266	0.25201986197828474
4	-3.0707353354196	0.4474595193424996	-3.634358915106177	0.1788181777065434
5	-2.6928366028139425	0.4425801218778444	-3.3097314526006563	0.1225094059562879
5	-3.206886117037294	0.3543395546227641	-3.898944235621498	0.11250427985464306
5	-2.67344211359612	0.2928257012450869	-3.203111634369235	-0.09974626546964327
5	-2.8281544380438453	0.2557239649090521	-3.4422697591939837	-0.02178953808287476
5	-2.888060597469931	0.29873447862911073	-3.4479487540711315	0.08184911279363405
5	-2.6874204023226405	0.4108194080814833	-3.322583270741134	0.1662323835469841
5	-2.632974617562038	0.3295048404948383	-3.3920638767440283	-0.0024047009449852386
5	-2.861972443200948	0.4042039098074031	-3.4704386916833685	0.0965890611561404
5	-2.4135149267328018	0.4865163661248697	-3.1811320860375987	0.20958316371574728
5	-2.9524861153362134	0.523886856436383	-3.5557652782931815	0.2139505499904193
6	-2.6430788396007974	0.4588674388160007	-3.2740311051628828	0.14133737857865536
6	-3.2493374074961245	0.3719821424199752	-3.8817152612279413	0.12033042782997215
6	-2.6344844314088482	0.2958632852836367	-3.175909442492024	-0.08114655076014099
6	-2.7138264020074456	0.2764642724970661	-3.291281879230528	0.06588185971373972
6	-2.7477016670380565	0.3635447414026701	-3.35386083142416	0.13127458226246935
6	-2.7757933597792253	0.3398291103512591	-3.4275839676215716	0.11270204509782975
6	-2.651272276535201	0.29190328557819284	-3.2569441715422167	0.07586444563480954
6	-2.8725662930815914	0.33085656994700263	-3.643181625639623	0.004415245797238732
6	-2.4795504808783746	0.5160412673559049	-3.0894708101307846	0.2544771298961622
6	-3.1170048540023463	0.3722738604830974	-3.736429057983337	0.13204505777543118
7	-2.7833442117107943	0.4115096762498127	-3.3351601093689434	0.10897409387796696
7	-3.3749872674087054	0.2407357144404306	-4.018564041817137	0.05721208365743136
7	-2.4602660381593764	0.2659096252214542	-3.0345248372370404	0.01297139509738898
7	-2.6926766242575706	0.31023560759726304	-3.2669055039788266	0.07966742555467897
7	-2.778389453873589	0.3610792110312752	-3.35867447237087	0.1287791101031842
7	-2.8641929114937787	0.30481404902071874	-3.4733218565359465	0.08886373356765309
7	-2.7134595977732605	0.26115029139102763	-3.298794148938364	0.05196257517014935
7	-2.840029757466616	0.3241170264820118	-3.495790642122897	0.08334181102928373
7	-2.506482600626953	0.5397766270172213	-3.0655220474534013	0.2659905250845892
7	-3.146230033839436	0.3527352135751082	-3.767124819128549	0.11772551633526608
8	-2.7681166368325956	0.34708608277959785	-3.4420203190227	0.05096153454844477
8	-3.366979317109545	0.27135205121951184	-3.990321090417431	0.07041756887454842
8	-2.600531737234026	0.17250189877369215	-3.1587955468817177	-0.06952608276130268
8	-2.7129030886844987	0.260474052898354	-3.3236302438402747	0.04742966378864466
8	-2.6965358043014573	0.34422614946798913	-3.381749737990872	0.11676680395613505
8	-2.668936107606338	0.4259064224674936	-3.302174037697524	0.1764438927398022
8	-2.632643394353964	0.3114858431475351	-3.233154661112428	0.08931536179774002
8	-2.8795510384553884	0.32642530392817065	-3.4931032872544185	0.08475061335588796
8	-2.444660415163214	0.5141887712845111	-3.0959224378774883	0.2513601830583949
8	-3.2042631355099203	0.3265208224097044	-3.7992375295937575	0.10261957485915074
9	-2.6942814352726607	0.3996426088589223	-3.3563715180064726	0.09760431544814097
9	-3.334997747298372	0.3021608634729636	-3.9492921191010733	0.08943545286640152
9	-2.487357907996752	0.20076476814267089	-3.1223731404195147	-0.04500399515037912
9	-2.7137794098376475	0.3130301022809751	-3.274920494862497	0.07514601785215103
9	-2.793238012540097	0.3103571490793009	-3.429168709433361	0.09182371341877082
9	-2.834718242301965	0.35241971173983083	-3.409023925717497	0.1222852969004382
9	-2.683662875309777	0.2926032634741214	-3.2624258154822057	0.072751070144912
9	-2.8787362500873104	0.3650184591791036	-3.4559157395261084	0.1041343559022988
9	-2.3870516170715717	0.550986616887956	-3.0191431943715563	0.2880324476578893
9	-3.0914801035590944	0.3877673544201712	-3.710931148626532	0.14385072755882067
10	-2.77339078756252	0.36296453767722303	-3.3978789871926653	0.07514686894531841
10	-3.249955836283326	0.35479407825305226	-3.8902040570985146	0.116478779801112
10	-2.5310119559745097	0.1880153627374343	-3.104102309318687	-0.032809918262524766
10	-2.7140305167911927	0.2944930083433539	-3.284190925697384	0.06990257456469184
10	-2.725524399783837	0.3479091510262857	-3.3750569180212366	0.1202593576240384
10	-2.7871570491200512	0.36540658886080496	-3.388454769325279	0.1328451435232597
10	-2.783564633153031	0.19649990595741226	-3.3815970768971675	0.003771940980289101
10	-3.0264039039653805	0.2649094232150946	-3.5749334108755577	0.04136671292958072
10	-2.5049865193741985	0.4969529497809141	-3.1303363779861333	0.2346240798142295
10	-3.0998604249762187	0.3756023790955634	-3.7342156549292587	0.13307307948545374
11	-2.740532799380745	0.3413634923974181	-3.438396288717831	0.052958927494656034
11	-3.242046977686272	0.3787243644955797	-3.8696897165126023	0.1257724136383559
11	-2.5561671497046485	0.1517964378208186	-3.1580084662062817	-0.06899315910570025
11	-2.679784418972299	0.32016874274200346	-3.2588679081344294	0.08419045904548816
11	-2.7101175854445345	0.33547329366516404	-3.394094867724734	0.11030652086672854
11	-2.814449441598215	0.34396130879552606	-3.4213009048037737	0.1159520539411938
11	-2.6935935278513083	0.2101531100271812	-3.3434706332090283	0.026109618126495704
11	-2.9890510464040063	0.2340558475248765	-3.613121798266945	0.02077657218572237
11	-2.3936243348212574	0.5422456538286928	-3.0614549348303086	0.26793689429370715
11	-3.1185374615799195	0.366079181133316	-3.738058175901924	0.13128801987332872
12	-2.688282312298228	0.362306112340006	-3.3911553697671737	0.07880338897085093
12	-3.2516200396123955	0.3364583819288801	-3.9106881758812673	0.10714980792755646
12	-2.688991853428289	0.11863351389871366	-3.211301399696759	-0.10537715134067692
[truncated: 97 more rows]

## Sheet: HCP-YA_Combined_Bins_Age_Predic
bins	test_neg_mean_absolute_error	test_corr	test_neg_root_mean_squared_error	test_r2
[truncated: 1,900 more rows]

[truncated: 1 more sheets: HCP-YA_Sequential_Age_Predictio]
